# Supplementary material for: Towards improved accuracy of Hirshfeld atom refinement with an alternative electron density partition
Source: IUCrJ. 2025 Jan 1;12(Pt 1):74–87. doi: 10.1107/S2052252524011242 (PMC11707693; doi:10.1107/S2052252524011242)
Supplement: Supplementary file 1 [file m-12-00074-sup1.zip › cif_checkcif/NAC_H2O/MP2/1_d0.8.cif]

data_9K
start Validation Reply Form
_vrf_PLAT183_9K
;
PROBLEM: Missing _cell_measurement_reflns_used Value .... Please Do !
RESPONSE: This is rerefinement of structure from https://doi.org/10.1107/S2053273314010626
          the information was not included in the original publication
;
_vrf_PLAT184_9K
;
PROBLEM: Missing _cell_measurement_theta_min Value ...... Please Do !
RESPONSE: This is rerefinement of structure from https://doi.org/10.1107/S2053273314010626
          the information was not included in the original publication
;
_vrf_PLAT185_9K
;
PROBLEM: Missing _cell_measurement_theta_max Value ...... Please Do !
RESPONSE: This is rerefinement of structure from https://doi.org/10.1107/S2053273314010626
          the information was not included in the original publication
;
_vrf_PLAT089_9K
;
PROBLEM: Poor Data / Parameter Ratio (Zmax < 18) ........ 4.74 Note
RESPONSE: The data resolution was intentionally cut to d_min=0.8 as a part of test
          of the effect of limiting resolution on refinement.
;
# end Validation Reply Form
_audit_creation_date               2024-10-29
_audit_creation_method
;
Olex2 1.3
(compiled 2020.07.31 svn.rc2a77460 for OlexSys, GUI svn.r6145)
;
_audit_contact_author_address      ?
_audit_contact_author_email        ?
_audit_contact_author_name         ''
_audit_contact_author_phone        ?
_publ_contact_author_id_orcid      ?
_publ_section_references
;
Bourhis, L.J., Dolomanov, O.V., Gildea, R.J., Howard, J.A.K., Puschmann, H.
 (2015). Acta Cryst. A71, 59-75.

Dolomanov, O.V., Bourhis, L.J., Gildea, R.J, Howard, J.A.K. & Puschmann, H.
 (2009), J. Appl. Cryst. 42, 339-341.
;
_chemical_formula_moiety           'C7 H11 N O4, H2 O'
_chemical_formula_sum              'C7 H13 N O5'
_chemical_formula_weight           191.185
_chemical_absolute_configuration   unk
loop_
  _atom_type_symbol
  _atom_type_scat_dispersion_real
  _atom_type_scat_dispersion_imag
  _atom_type_scat_source
  _atom_type_scat_dispersion_source
 H 0.00000 0.00000
 'NoSpherA2 (<-magic spell for checkCif) like software DiSCaMB'
 'Henke, Gullikson and Davis, At. Data and Nucl. Data Tables, 1993, 54, 2'
 C 0.00347 0.00161
 'NoSpherA2 (<-magic spell for checkCif) like software DiSCaMB'
 'Henke, Gullikson and Davis, At. Data and Nucl. Data Tables, 1993, 54, 2'
 O 0.01158 0.00611
 'NoSpherA2 (<-magic spell for checkCif) like software DiSCaMB'
 'Henke, Gullikson and Davis, At. Data and Nucl. Data Tables, 1993, 54, 2'
 N 0.00653 0.00323
 'NoSpherA2 (<-magic spell for checkCif) like software DiSCaMB'
 'Henke, Gullikson and Davis, At. Data and Nucl. Data Tables, 1993, 54, 2'

_space_group_crystal_system        'orthorhombic'
_space_group_IT_number             19
_space_group_name_H-M_alt          'P 21 21 21'
_space_group_name_Hall             ' P 2ac 2ab'
loop_
  _space_group_symop_id
  _space_group_symop_operation_xyz
 1 x,y,z
 2 x+1/2,-y+1/2,-z
 3 -x,y+1/2,-z+1/2
 4 -x+1/2,-y,z+1/2

_symmetry_Int_Tables_number        19
_cell_length_a                     9.854(3)
_cell_length_b                     9.249(3)
_cell_length_c                     10.144(2)
_cell_angle_alpha                  90
_cell_angle_beta                   90
_cell_angle_gamma                  90
_cell_volume                       924.5(5)
_cell_formula_units_Z              4
_cell_measurement_temperature      9(2)
_exptl_absorpt_coefficient_mu      0.061
_exptl_crystal_density_diffrn      1.374
_exptl_crystal_F_000               408.077
_exptl_crystal_size_max            0.34
_exptl_crystal_size_mid            0.28
_exptl_crystal_size_min            0.28
_exptl_crystal_description        rectangular      
_exptl_crystal_colour             colourless            
_diffrn_measurement_device_type   'Huber type 512 four-circle diffractometer and a 165 mm MAR CCD detector'
_diffrn_reflns_av_R_equivalents    0.0000
_diffrn_reflns_av_unetI/netI       0.0258
_diffrn_reflns_Laue_measured_fraction_full  1.0000
_diffrn_reflns_Laue_measured_fraction_max  1.0000
_diffrn_reflns_limit_h_max         20
_diffrn_reflns_limit_h_min         -20
_diffrn_reflns_limit_k_max         18
_diffrn_reflns_limit_k_min         0
_diffrn_reflns_limit_l_max         20
_diffrn_reflns_limit_l_min         0
_diffrn_reflns_number              8275
_diffrn_reflns_point_group_measured_fraction_full  1.0000
_diffrn_reflns_point_group_measured_fraction_max  1.0000
_diffrn_reflns_theta_full          18.0568
_diffrn_reflns_theta_max           18.85
_diffrn_reflns_theta_min           2.09
_diffrn_ambient_temperature        9(2)
_diffrn_measured_fraction_theta_full  1.0000
_diffrn_measured_fraction_theta_max  1.0000
_diffrn_radiation_type             synchrotron
_diffrn_radiation_wavelength       0.5166
_reflns_Friedel_coverage           1.000
_reflns_limit_h_max                12
_reflns_limit_h_min                -12
_reflns_limit_k_max                11
_reflns_limit_k_min                -11
_reflns_limit_l_max                12
_reflns_limit_l_min                -12
_reflns_number_gt                  1877
_reflns_number_total               1895
_reflns_threshold_expression       I>=2u(I)
_computing_molecular_graphics      'Olex2 1.3 (Dolomanov et al., 2009)'
_computing_publication_material    'Olex2 1.3 (Dolomanov et al., 2009)'
_computing_structure_refinement    'olex2.refine 1.3 (Bourhis et al., 2015)'
_computing_data_collection        'XDS (Kabsch, 1991)'   
_refine_diff_density_max           0.0533
_refine_diff_density_min           -0.0489
_refine_diff_density_rms           0.0152
_refine_ls_abs_structure_details  
 'Flack, H. D. (1983). Acta Cryst. A39, 876-881.'
_refine_ls_abs_structure_Flack     1.2(16)
_refine_ls_d_res_high              0.7996
_refine_ls_d_res_low               7.0681
_refine_ls_goodness_of_fit_ref     1.1384
_refine_ls_hydrogen_treatment      refall
_refine_ls_matrix_type             full
_refine_ls_number_constraints      0
_refine_ls_number_parameters       235
_refine_ls_number_reflns           1895
_refine_ls_number_restraints       0
_refine_ls_R_factor_all            0.0098
_refine_ls_R_factor_gt             0.0096
_refine_ls_restrained_S_all        1.1384
_refine_ls_shift/su_max            0.0007
_refine_ls_shift/su_mean           0.0001
_refine_ls_structure_factor_coef   Fsqd
_refine_ls_weighting_details      
 'w=1/[\s^2^(Fo^2^)+(0.0029P)^2^+0.0215P] where P=(Fo^2^+2Fc^2^)/3'
_refine_ls_weighting_scheme        calc
_refine_ls_wR_factor_gt            0.0238
_refine_ls_wR_factor_ref           0.0240
_refine_special_details
;
Aspherical atom refinement in Olex2
with DiSCaMB generated form factors.
Hirshfeld Atom Refinement 
using Gaussian16 generated electron density 
calculated with MP2
using cc-pVTZ basis set and charges 
simulating the crystal field.
Resolution cut to d_min=0.8A
;

loop_
  _atom_site_label
  _atom_site_type_symbol
  _atom_site_fract_x
  _atom_site_fract_y
  _atom_site_fract_z
  _atom_site_U_iso_or_equiv
  _atom_site_adp_type
  _atom_site_occupancy
  _atom_site_refinement_flags_posn
 O1 O 0.57879(3) 1.11470(4) 0.77177(3) 0.00858(7) Uani 1.000000 .
 O2 O 0.79419(3) 1.11862(4) 0.84044(3) 0.00749(7) Uani 1.000000 .
 O3 O 0.84071(3) 1.20547(3) 0.55088(3) 0.00780(7) Uani 1.000000 .
 O4 O 0.78339(3) 0.69406(4) 0.51517(3) 0.00747(7) Uani 1.000000 .
 O5 O 0.90008(4) 0.45961(4) 0.43049(4) 0.01187(8) Uani 1.000000 .
 N1 N 0.87824(4) 0.97795(4) 0.61456(4) 0.00574(8) Uani 1.000000 .
 C1 C 0.69676(5) 1.07615(4) 0.76152(4) 0.00564(9) Uani 1.000000 .
 C2 C 0.73849(4) 0.96433(5) 0.66017(4) 0.00548(9) Uani 1.000000 .
 C3 C 0.73472(5) 0.81110(5) 0.71987(5) 0.00735(9) Uani 1.000000 .
 C4 C 0.84133(5) 0.73008(5) 0.63963(4) 0.00676(9) Uani 1.000000 .
 C5 C 0.95447(5) 0.84205(5) 0.62488(5) 0.00754(9) Uani 1.000000 .
 C6 C 0.91996(4) 1.10164(5) 0.55821(4) 0.00585(9) Uani 1.000000 .
 C7 C 1.06209(5) 1.10713(5) 0.50523(5) 0.00913(9) Uani 1.000000 .
 H1 H 0.7572(9) 1.1874(11) 0.9062(9) 0.021(2) Uani 1.000000 .
 H2 H 0.8326(9) 0.6100(10) 0.4785(8) 0.020(2) Uani 1.000000 .
 H3 H 0.6692(7) 0.9749(7) 0.5768(6) 0.0175(16) Uani 1.000000 .
 H4 H 0.7660(8) 0.8143(8) 0.8225(7) 0.0217(17) Uani 1.000000 .
 H5 H 0.6355(7) 0.7613(8) 0.7131(7) 0.0236(18) Uani 1.000000 .
 H6 H 0.8761(7) 0.6306(7) 0.6890(6) 0.0157(15) Uani 1.000000 .
 H7 H 1.0194(7) 0.8436(8) 0.7122(7) 0.0241(19) Uani 1.000000 .
 H8 H 1.0150(7) 0.8246(7) 0.5376(7) 0.0180(17) Uani 1.000000 .
 H9 H 1.1342(8) 1.0655(9) 0.5744(8) 0.033(2) Uani 1.000000 .
 H10 H 1.0884(8) 1.2167(8) 0.4782(9) 0.032(2) Uani 1.000000 .
 H11 H 1.0706(8) 1.0418(10) 0.4180(8) 0.033(2) Uani 1.000000 .
 H12 H 0.8811(9) 0.3696(10) 0.4757(10) 0.025(2) Uani 1.000000 .
 H13 H 0.9581(10) 0.4414(10) 0.3571(9) 0.024(2) Uani 1.000000 .

loop_
  _atom_site_aniso_label
  _atom_site_aniso_U_11
  _atom_site_aniso_U_22
  _atom_site_aniso_U_33
  _atom_site_aniso_U_12
  _atom_site_aniso_U_13
  _atom_site_aniso_U_23
 O1 0.00669(16) 0.01037(15) 0.00869(15) 0.00200(12) -0.00005(12) -0.00245(13)
 O2 0.00695(15) 0.00863(15) 0.00690(16) 0.00029(13) -0.00044(12) -0.00159(13)
 O3 0.00792(16) 0.00540(14) 0.01007(14) 0.00076(12) 0.00146(12) 0.00213(12)
 O4 0.00951(15) 0.00595(15) 0.00695(15) 0.00061(13) -0.00051(13) -0.00029(13)
 O5 0.01399(18) 0.00726(17) 0.01436(18) 0.00077(14) 0.00587(15) 0.00008(15)
 N1 0.00535(17) 0.00521(18) 0.00667(16) 0.00035(15) 0.00081(14) 0.00057(15)
 C1 0.0058(2) 0.00524(19) 0.0058(2) 0.00040(15) 0.00051(16) -0.00019(16)
 C2 0.0061(2) 0.0053(2) 0.00506(19) -0.00014(16) 0.00024(17) -0.00000(16)
 C3 0.0096(2) 0.0055(2) 0.0069(2) -0.00025(17) 0.00239(17) 0.00001(17)
 C4 0.0084(2) 0.0052(2) 0.00668(19) 0.00047(17) -0.00011(16) 0.00017(17)
 C5 0.0067(2) 0.0070(2) 0.0089(2) 0.00138(17) -0.0004(2) 0.00016(17)
 C6 0.0059(2) 0.0055(2) 0.00619(18) -0.00047(16) 0.00031(15) 0.00015(16)
 C7 0.0067(2) 0.0098(2) 0.0108(2) -0.00113(18) 0.00150(19) 0.0002(2)
 H1 0.018(5) 0.031(6) 0.015(5) -0.003(5) -0.001(4) -0.005(5)
 H2 0.024(5) 0.020(5) 0.017(5) 0.004(5) -0.001(4) -0.010(4)
 H3 0.018(4) 0.026(4) 0.008(4) 0.001(3) 0.001(3) 0.003(3)
 H4 0.033(5) 0.017(4) 0.015(4) 0.001(3) -0.000(4) -0.005(3)
 H5 0.021(4) 0.015(4) 0.035(5) -0.008(3) 0.002(4) 0.011(4)
 H6 0.019(4) 0.007(3) 0.022(4) 0.004(3) -0.007(3) 0.004(3)
 H7 0.022(4) 0.021(4) 0.029(5) -0.004(3) -0.009(4) 0.007(4)
 H8 0.019(4) 0.020(4) 0.015(4) 0.003(3) 0.007(3) -0.002(3)
 H9 0.019(4) 0.044(5) 0.037(5) -0.002(4) -0.004(4) 0.006(5)
 H10 0.024(5) 0.017(4) 0.056(6) -0.001(4) 0.003(4) 0.006(4)
 H11 0.029(5) 0.042(5) 0.029(5) -0.008(4) 0.019(4) -0.013(4)
 H12 0.025(6) 0.021(5) 0.030(6) -0.002(5) 0.008(4) 0.006(5)
 H13 0.022(5) 0.030(5) 0.020(5) -0.002(4) 0.016(5) 0.001(4)

loop_
  _geom_bond_atom_site_label_1
  _geom_bond_atom_site_label_2
  _geom_bond_distance
  _geom_bond_site_symmetry_2
  _geom_bond_publ_flag
 O1 C1 1.2204(7) . ?
 O2 C1 1.3103(6) . ?
 O2 H1 0.991(10) . ?
 O3 C6 1.2399(6) . ?
 O4 C4 1.4250(6) . ?
 O4 H2 0.989(10) . ?
 O5 H12 0.969(9) . ?
 O5 H13 0.954(9) . ?
 N1 C2 1.4582(7) . ?
 N1 C5 1.4680(7) . ?
 N1 C6 1.3433(7) . ?
 C1 C2 1.5152(7) . ?
 C2 C3 1.5416(7) . ?
 C2 H3 1.091(6) . ?
 C3 C4 1.5257(7) . ?
 C3 H4 1.087(7) . ?
 C3 H5 1.083(7) . ?
 C4 C5 1.5290(7) . ?
 C4 H6 1.102(6) . ?
 C5 H7 1.093(7) . ?
 C5 H8 1.079(7) . ?
 C6 C7 1.5010(7) . ?
 C7 H9 1.070(8) . ?
 C7 H10 1.082(7) . ?
 C7 H11 1.075(8) . ?

loop_
  _geom_angle_atom_site_label_1
  _geom_angle_atom_site_label_2
  _geom_angle_atom_site_label_3
  _geom_angle
  _geom_angle_site_symmetry_1
  _geom_angle_site_symmetry_3
  _geom_angle_publ_flag
 H1 O2 C1 109.5(5) . . ?
 H2 O4 C4 108.7(5) . . ?
 H13 O5 H12 109.5(8) . . ?
 C5 N1 C2 112.75(4) . . ?
 C6 N1 C2 119.84(4) . . ?
 C6 N1 C5 127.08(4) . . ?
 O2 C1 O1 123.94(4) . . ?
 C2 C1 O1 121.05(4) . . ?
 C2 C1 O2 114.85(4) . . ?
 C1 C2 N1 114.37(4) . . ?
 C3 C2 N1 103.11(3) . . ?
 C3 C2 C1 110.76(4) . . ?
 H3 C2 N1 109.7(3) . . ?
 H3 C2 C1 107.2(4) . . ?
 H3 C2 C3 111.8(4) . . ?
 C4 C3 C2 103.02(4) . . ?
 H4 C3 C2 110.1(4) . . ?
 H4 C3 C4 109.2(4) . . ?
 H5 C3 C2 112.8(4) . . ?
 H5 C3 C4 112.3(4) . . ?
 H5 C3 H4 109.2(6) . . ?
 C3 C4 O4 108.16(4) . . ?
 C5 C4 O4 111.33(4) . . ?
 C5 C4 C3 102.80(4) . . ?
 H6 C4 O4 109.4(4) . . ?
 H6 C4 C3 112.4(4) . . ?
 H6 C4 C5 112.5(3) . . ?
 C4 C5 N1 102.34(4) . . ?
 H7 C5 N1 110.3(4) . . ?
 H7 C5 C4 110.9(4) . . ?
 H8 C5 N1 110.6(4) . . ?
 H8 C5 C4 112.5(4) . . ?
 H8 C5 H7 110.1(5) . . ?
 N1 C6 O3 119.50(4) . . ?
 C7 C6 O3 122.68(4) . . ?
 C7 C6 N1 117.82(4) . . ?
 H9 C7 C6 111.9(4) . . ?
 H10 C7 C6 110.3(4) . . ?
 H10 C7 H9 110.1(6) . . ?
 H11 C7 C6 110.4(4) . . ?
 H11 C7 H9 106.6(6) . . ?
 H11 C7 H10 107.4(6) . . ?

loop_
  _geom_torsion_atom_site_label_1
  _geom_torsion_atom_site_label_2
  _geom_torsion_atom_site_label_3
  _geom_torsion_atom_site_label_4
  _geom_torsion
  _geom_torsion_site_symmetry_1
  _geom_torsion_site_symmetry_2
  _geom_torsion_site_symmetry_3
  _geom_torsion_site_symmetry_4
  _geom_torsion_publ_flag
 O1 C1 C2 N1 151.93(4) . . . . ?
 O1 C1 C2 C3 -92.09(5) . . . . ?
 O2 C1 C2 N1 -32.46(4) . . . . ?
 O2 C1 C2 C3 83.52(4) . . . . ?
 O3 C6 N1 C2 3.22(5) . . . . ?
 O3 C6 N1 C5 176.07(4) . . . . ?
 O4 C4 C3 C2 -77.93(4) . . . . ?
 O4 C4 C5 N1 80.79(4) . . . . ?
 N1 C2 C3 C4 -29.21(4) . . . . ?
 N1 C5 C4 C3 -34.80(4) . . . . ?
 C1 C2 C3 C4 -151.99(4) . . . . ?
 C2 C3 C4 C5 39.92(4) . . . . ?

loop_
  _diffrn_refln_index_h
  _diffrn_refln_index_k
  _diffrn_refln_index_l
  _diffrn_refln_intensity_net
  _diffrn_refln_intensity_u
 1 0 0 0.23 0.05
 2 0 0 3358.72 71.09
 3 0 0 0.32 0.12
 4 0 0 293.9 6.25
 5 0 0 0.14 0.19
 6 0 0 1508.37 31.78
 7 0 0 0.4 0.31
 8 0 0 233.61 5.17
 9 0 0 0.05 0.36
 10 0 0 0.44 0.35
 11 0 0 0.99 0.47
 12 0 0 6.04 0.78
 13 0 0 1.92 0.65
 14 0 0 94.05 2.35
 15 0 0 1.13 0.77
 16 0 0 16.93 2.04
 17 0 0 2.82 1.94
 18 0 0 0.56 1.86
 19 0 0 2.65 2.38
 20 0 0 9.13 3.57
 0 1 0 1.21 0.12
 1 1 0 5952.39 89.25
 2 1 0 308.28 4.7
 3 1 0 730.95 10.87
 4 1 0 772.23 11.5
 5 1 0 140.24 2.19
 6 1 0 247.33 3.78
 7 1 0 0.75 0.23
 8 1 0 0.41 0.21
 9 1 0 6.31 0.46
 10 1 0 10.87 0.52
 11 1 0 0.68 0.35
 12 1 0 14.73 0.75
 13 1 0 8.86 0.59
 14 1 0 96.49 1.77
 15 1 0 0.98 0.58
 16 1 0 1.73 0.95
 17 1 0 118.45 3.26
 18 1 0 3.91 1.4
 19 1 0 20.35 1.96
 20 1 0 18.03 2.74
 0 2 0 4.67 0.24
 1 2 0 34.13 0.59
 2 2 0 1178.89 17.55
 3 2 0 2010.36 30.04
 4 2 0 555.35 8.32
 5 2 0 1227.55 18.3
 6 2 0 1120.4 16.74
 7 2 0 171.67 2.7
 8 2 0 61.13 1.15
 9 2 0 18.63 0.64
 10 2 0 346.22 5.34
 11 2 0 94.76 1.69
 12 2 0 33.06 0.9
 13 2 0 263.07 4.15
 14 2 0 46.81 1.2
 15 2 0 1.01 0.61
 16 2 0 216.88 5.03
 17 2 0 1.88 1.25
 18 2 0 70.47 2.46
 19 2 0 17.47 1.98
 20 2 0 11.55 4.34
 0 3 0 3.35 0.39
 1 3 0 160 2.45
 2 3 0 53.84 0.9
 3 3 0 670.92 10.03
 4 3 0 256.6 3.9
 5 3 0 138.38 2.19
 6 3 0 14.44 0.49
 7 3 0 50.96 1
 8 3 0 236.22 3.69
 9 3 0 84.35 1.53
 10 3 0 76.12 1.44
 11 3 0 56.79 1.17
 12 3 0 10.94 0.63
 13 3 0 48.69 1.15
 14 3 0 113.48 2.03
 15 3 0 27.35 1.08
 16 3 0 1.74 0.95
 17 3 0 22.69 1.6
 18 3 0 58.3 2.39
 19 3 0 71.1 2.67
 0 4 0 390.96 8.37
 1 4 0 555.16 8.32
 2 4 0 846.74 12.61
 3 4 0 3463.44 51.78
 4 4 0 517.25 7.77
 5 4 0 63.46 1.1
 6 4 0 427.57 6.48
 7 4 0 0.43 0.26
 8 4 0 1116.55 16.72
 9 4 0 170.82 2.88
 10 4 0 72.67 1.4
 11 4 0 5.29 0.57
 12 4 0 15.59 0.72
 13 4 0 7.4 0.59
 14 4 0 174.31 3.3
 15 4 0 20.09 1.01
 16 4 0 17.22 1.27
 17 4 0 13.07 1.62
 18 4 0 74.83 2.47
 19 4 0 27.49 2.18
 0 5 0 0.15 0.2
 1 5 0 140.43 2.24
 2 5 0 58.5 1.02
 3 5 0 2.39 0.3
 4 5 0 1115.14 16.62
 5 5 0 185.54 2.89
 6 5 0 3.86 0.38
 7 5 0 8.84 0.49
 8 5 0 17.35 0.62
 9 5 0 1099.28 16.5
 10 5 0 5.16 0.59
 11 5 0 160.55 2.76
 12 5 0 18.16 0.74
 13 5 0 12.01 0.7
 14 5 0 51.57 1.31
 15 5 0 326.24 5.87
 16 5 0 74.4 2.32
 17 5 0 16.92 1.65
 18 5 0 1.21 2.02
 19 5 0 51.18 2.73
 0 6 0 3.49 0.6
 1 6 0 10.5 0.39
 2 6 0 31.12 0.68
 3 6 0 72.3 1.26
 4 6 0 168.03 2.64
 5 6 0 302.35 4.82
 6 6 0 12.44 0.58
 7 6 0 21.05 0.66
 8 6 0 423.02 6.43
 9 6 0 95 1.74
 10 6 0 54.82 1.12
 11 6 0 107.87 1.91
 12 6 0 115.6 2.01
 13 6 0 483.01 8.54
 14 6 0 98.55 2.18
 15 6 0 247.15 5.1
 16 6 0 2.42 1.12
 17 6 0 5.67 1.6
 18 6 0 63.06 2.62
 19 6 0 12.69 2.66
 0 7 0 0.89 0.35
 1 7 0 24.63 0.64
 2 7 0 117.92 1.94
 3 7 0 94.06 1.6
 4 7 0 143.53 2.36
 5 7 0 82.07 1.48
 6 7 0 29.94 0.76
 7 7 0 15.45 0.64
 8 7 0 0.8 0.34
 9 7 0 2.06 0.33
 10 7 0 139.64 2.38
 11 7 0 43.08 1.02
 12 7 0 70.47 1.62
 13 7 0 43.74 1.23
 14 7 0 266.44 4.92
 15 7 0 1.24 1.01
 16 7 0 68.24 2.29
 17 7 0 26.24 1.85
 18 7 0 41.43 2.62
 0 8 0 13.34 0.81
 1 8 0 1101.43 16.49
 2 8 0 415.56 6.32
 3 8 0 137.89 2.42
 4 8 0 231.82 3.78
 5 8 0 119.01 2
 6 8 0 3.59 0.52
 7 8 0 9.14 0.59
 8 8 0 91.23 1.64
 9 8 0 66.25 1.33
 10 8 0 1.79 0.46
 11 8 0 7.9 0.72
 12 8 0 0.41 0.57
 13 8 0 0.46 0.7
 14 8 0 49.69 1.41
 15 8 0 5.61 1.33
 16 8 0 21.86 1.93
 17 8 0 1.34 1.69
 18 8 0 19.05 2.43
 0 9 0 0.34 0.62
 1 9 0 59.99 1.2
 2 9 0 22.68 0.69
 3 9 0 131.61 2.2
 4 9 0 72.82 1.45
 5 9 0 31.92 0.87
 6 9 0 242.54 3.83
 7 9 0 128.63 2.15
 8 9 0 327.75 5.44
 9 9 0 232.88 3.68
 10 9 0 18.86 0.99
 11 9 0 41.04 1.32
 12 9 0 32.91 1.24
 13 9 0 11.55 1.03
 14 9 0 21.89 1.29
 15 9 0 145.2 3.94
 16 9 0 28.71 1.94
 17 9 0 21.99 2.01
 0 10 0 438.99 9.46
 1 10 0 0.63 0.39
 2 10 0 103.81 1.89
 3 10 0 69.7 1.36
 4 10 0 1.01 0.43
 5 10 0 514.02 8.01
 6 10 0 26.72 0.82
 7 10 0 4.34 0.64
 8 10 0 103.6 1.84
 9 10 0 160.82 3.04
 10 10 0 2.33 0.81
 11 10 0 3.49 0.89
 12 10 0 28.79 1.14
 13 10 0 2.68 1.01
 14 10 0 249.04 5.85
 15 10 0 5.83 1.6
 16 10 0 3.91 1.97
 17 10 0 25.17 3.34
 0 11 0 1.12 0.7
 1 11 0 34.58 0.94
 2 11 0 36.69 0.99
 3 11 0 107.59 1.89
 4 11 0 197.49 3.24
 5 11 0 42.51 1.02
 6 11 0 123.2 2.26
 7 11 0 5.08 0.65
 8 11 0 26.19 1.09
 9 11 0 15.1 0.96
 10 11 0 3.08 0.71
 11 11 0 9.01 0.82
 12 11 0 4.81 1.01
 13 11 0 58.23 1.77
 14 11 0 27.56 1.88
 15 11 0 1.41 1.89
 16 11 0 7.04 2.09
 0 12 0 403.65 8.76
 1 12 0 20.36 0.76
 2 12 0 104.66 1.91
 3 12 0 6.16 0.59
 4 12 0 14.73 0.76
 5 12 0 192.42 3.14
 6 12 0 61.93 1.35
 7 12 0 514.5 9.08
 8 12 0 27.74 1.22
 9 12 0 7.6 0.72
 10 12 0 5.11 1.08
 11 12 0 37.8 1.5
 12 12 0 61.25 1.97
 13 12 0 15.59 1.84
 14 12 0 10.79 2.14
 15 12 0 1.69 2.36
 0 13 0 0.69 0.92
 1 13 0 77.06 1.52
 2 13 0 79.86 1.54
 3 13 0 60.92 1.29
 4 13 0 3.89 0.67
 5 13 0 13.72 0.79
 6 13 0 23.62 1.04
 7 13 0 45.67 1.35
 8 13 0 58.54 1.59
 9 13 0 40.77 1.41
 10 13 0 11.33 1.3
 11 13 0 197.58 4.06
 12 13 0 0.66 1.39
 13 13 0 57.34 2.72
 14 13 0 33.91 2.75
 0 14 0 334.03 7.36
 1 14 0 18.48 0.92
 2 14 0 5.06 0.72
 3 14 0 51.93 1.24
 4 14 0 4.36 0.84
 5 14 0 178.23 3.49
 6 14 0 531.47 9.41
 7 14 0 36 1.31
 8 14 0 9.39 1.33
 9 14 0 65.15 1.89
 10 14 0 1.67 1.55
 11 14 0 162.26 4.48
 12 14 0 29.28 2.05
 13 14 0 54.59 2.85
 0 15 0 0.56 1.38
 1 15 0 7.36 1.03
 2 15 0 52.53 1.57
 3 15 0 4.21 0.89
 4 15 0 41.14 1.49
 5 15 0 158.61 3.23
 6 15 0 7.79 1.34
 7 15 0 58.56 2.23
 8 15 0 17.43 1.64
 9 15 0 4.55 1.53
 10 15 0 92.65 3.23
 11 15 0 12.32 2.43
 12 15 0 35.27 2.8
 0 16 0 35.25 2.29
 1 16 0 4.52 1.6
 2 16 0 111.52 3.18
 3 16 0 12.59 1.41
 4 16 0 83.68 2.55
 5 16 0 11.88 1.59
 6 16 0 1.24 1.47
 7 16 0 4.54 1.47
 8 16 0 5.33 1.53
 9 16 0 1.42 1.91
 10 16 0 50.04 2.98
 0 17 0 0.32 2.04
 1 17 0 30.27 2.02
 2 17 0 40.59 2.12
 3 17 0 6.13 1.54
 4 17 0 16.47 1.99
 5 17 0 47.87 2.17
 6 17 0 14.42 1.99
 7 17 0 16.78 2.33
 8 17 0 132.15 4.07
 0 18 0 11.33 2.72
 1 18 0 3.2 1.8
 2 18 0 148.68 4.28
 3 18 0 6.71 3.21
 4 18 0 22.46 2.4
 5 18 0 7.46 2.62
 6 18 0 8.25 2.92
 0 0 1 0.27 0.07
 1 0 1 96.59 1.46
 2 0 1 8097.05 126.13
 3 0 1 207.05 3.14
 4 0 1 26.06 0.52
 5 0 1 205.65 3.16
 6 0 1 409.44 6.19
 7 0 1 554.28 8.34
 8 0 1 0.54 0.23
 9 0 1 84.91 1.5
 10 0 1 0.54 0.3
 11 0 1 42.63 0.94
 12 0 1 10.9 0.63
 13 0 1 94.01 1.71
 14 0 1 94.02 1.71
 15 0 1 8.84 0.66
 16 0 1 2.46 0.86
 17 0 1 15.5 1.36
 18 0 1 73.34 2.58
 19 0 1 169.59 4.79
 20 0 1 7.35 2.94
 0 1 1 386.2 5.79
 -1 1 1 1002.57 16.7
 1 1 1 994.03 14.88
 -2 1 1 1709.17 25.56
 2 1 1 1693.9 25.31
 -3 1 1 586.33 8.76
 3 1 1 580.55 8.66
 -4 1 1 1628.55 24.32
 4 1 1 1575.7 23.46
 -5 1 1 404.39 6.1
 5 1 1 400.11 6.03
 -6 1 1 159.93 2.54
 6 1 1 162.27 2.53
 -7 1 1 89.82 1.51
 7 1 1 88.05 1.53
 -8 1 1 27.7 0.71
 8 1 1 28.71 0.7
 -9 1 1 755.12 11.4
 9 1 1 741.3 11.15
 -10 1 1 68.2 1.28
 10 1 1 66.2 1.27
 -11 1 1 38.29 0.94
 11 1 1 40.39 0.98
 -12 1 1 245.16 3.87
 12 1 1 245.56 3.94
 -13 1 1 12.39 0.69
 13 1 1 13.09 0.66
 -14 1 1 63.07 1.28
 14 1 1 63.86 1.35
 -15 1 1 118.24 2.25
 15 1 1 117.44 2.24
 -16 1 1 15.85 1.2
 16 1 1 14.81 1.33
 -17 1 1 83.18 2.49
 17 1 1 85.24 2.48
 -18 1 1 44.98 1.87
 18 1 1 44.84 1.97
 -19 1 1 17.21 1.76
 19 1 1 19.88 2.03
 -20 1 1 44.42 3.02
 20 1 1 43.06 3.06
 0 2 1 2849.5 42.81
 -1 2 1 544.99 8.37
 1 2 1 535.57 8.03
 -2 2 1 85.21 1.34
 2 2 1 85.46 1.34
 -3 2 1 746.7 11.15
 3 2 1 760.53 11.37
 -4 2 1 2263.35 33.78
 4 2 1 2295.47 34.26
 -5 2 1 607.63 9.09
 5 2 1 592.4 9.06
 -6 2 1 633.34 9.51
 6 2 1 630.5 9.47
 -7 2 1 24.42 0.61
 7 2 1 24.62 0.6
 -8 2 1 717.8 10.8
 8 2 1 706.44 10.62
 -9 2 1 73.23 1.32
 9 2 1 74.11 1.35
 -10 2 1 376.21 5.78
 10 2 1 377.57 5.81
 -11 2 1 30.55 0.83
 11 2 1 28.74 0.81
 -12 2 1 210.37 3.39
 12 2 1 206.25 3.3
 -13 2 1 57.67 1.24
 13 2 1 57.93 1.2
 -14 2 1 203.9 3.3
 14 2 1 201.74 3.27
 -15 2 1 150.17 2.98
 15 2 1 152.49 2.97
 -16 2 1 11.13 1.15
 16 2 1 9.99 1.04
 -17 2 1 17.22 1.49
 17 2 1 18.66 1.54
 -18 2 1 91.85 2.77
 18 2 1 94.26 2.84
 -19 2 1 19.96 2.06
 19 2 1 21.36 2.27
 -20 2 1 23.05 5.01
 20 2 1 17.02 7.63
 0 3 1 701.61 11.59
 -1 3 1 2403.18 36.88
 1 3 1 2483.37 37.14
 -2 3 1 993.74 14.84
 2 3 1 993.16 14.85
 -3 3 1 405.34 6.1
 3 3 1 408.6 6.14
 -4 3 1 296.97 4.51
 4 3 1 294.36 4.48
 -5 3 1 385.88 5.81
 5 3 1 384.97 5.88
 -6 3 1 911.43 13.77
 6 3 1 903.58 13.51
 -7 3 1 140.91 2.28
 7 3 1 136.22 2.18
 -8 3 1 104.19 1.83
 8 3 1 102.67 1.74
 -9 3 1 728.94 11
 9 3 1 719.81 10.84
 -10 3 1 9.08 0.55
 10 3 1 9.14 0.59
 -11 3 1 39.07 0.98
 11 3 1 36.82 0.91
 -12 3 1 28.4 0.87
 12 3 1 28.16 0.84
 -13 3 1 42.52 1.01
 13 3 1 43.55 1
 -14 3 1 53.13 1.29
 14 3 1 51.88 1.23
 -15 3 1 133.84 2.69
 15 3 1 131.53 2.66
 -16 3 1 3.04 0.93
 16 3 1 2.67 0.87
 -17 3 1 33.92 1.64
 17 3 1 32.81 1.74
 -18 3 1 42.33 1.97
 18 3 1 44.48 1.97
 -19 3 1 15.28 2.04
 19 3 1 18.49 2.64
 0 4 1 833.03 12.42
 -1 4 1 3538.94 53.24
 1 4 1 3637.78 60.52
 -2 4 1 897.54 13.43
 2 4 1 887.14 13.24
 -3 4 1 40.18 0.8
 3 4 1 41.91 0.78
 -4 4 1 385.61 5.84
 4 4 1 382.92 5.8
 -5 4 1 533.37 8.02
 5 4 1 530.76 8.15
 -6 4 1 161.02 2.57
 6 4 1 159.71 2.53
 -7 4 1 109.22 1.86
 7 4 1 110.07 1.83
 -8 4 1 104.39 1.79
 8 4 1 107.3 1.81
 -9 4 1 60.49 1.21
 9 4 1 61.88 1.21
 -10 4 1 79.71 1.47
 10 4 1 76.47 1.48
 -11 4 1 39.14 0.95
 11 4 1 38.95 0.94
 -12 4 1 22.95 0.78
 12 4 1 21.34 0.75
 -13 4 1 30.66 0.92
 13 4 1 31.17 0.88
 -14 4 1 20.43 0.9
 14 4 1 22.76 0.97
 -15 4 1 24.9 1.03
 15 4 1 23.89 1.12
 -16 4 1 2.88 0.85
 16 4 1 2.57 0.78
 -17 4 1 43.16 1.88
 17 4 1 41.98 1.79
 -18 4 1 30.23 2.13
 18 4 1 30.4 2.14
 -19 4 1 34.16 2.33
 19 4 1 35.18 2.41
 0 5 1 350.39 5.29
 -1 5 1 498.33 7.5
 1 5 1 518.38 7.81
 -2 5 1 361.54 5.47
 2 5 1 363.93 5.51
 -3 5 1 203.1 3.15
 3 5 1 200.83 3.11
 -4 5 1 347.26 5.27
 4 5 1 351.2 5.33
 -5 5 1 35.03 0.74
 5 5 1 35.63 0.8
 -6 5 1 165.59 2.62
 6 5 1 167.57 2.72
 -7 5 1 908.6 13.63
 7 5 1 897.32 13.46
 -8 5 1 46.61 0.97
 8 5 1 47.27 0.98
 -9 5 1 13.58 0.55
 9 5 1 13.8 0.63
 -10 5 1 121 2.06
 10 5 1 122.14 2.09
 -11 5 1 13.2 0.62
 11 5 1 13.99 0.65
 -12 5 1 60.58 1.26
 12 5 1 59.67 1.22
 -13 5 1 138.51 2.55
 13 5 1 136.72 2.49
 -14 5 1 54.5 1.45
 14 5 1 55.95 1.49
 -15 5 1 27.02 1.16
 15 5 1 25.15 1.07
 -16 5 1 57.83 1.95
 16 5 1 61.77 2.22
 -17 5 1 1.69 1.3
 17 5 1 2.02 1.42
 -18 5 1 1.15 1.59
 18 5 1 1.67 1.35
 -19 5 1 21.59 2.4
 19 5 1 15.82 2.52
 0 6 1 804.13 12.01
 -1 6 1 390.11 6.4
 1 6 1 384.02 5.81
 -2 6 1 216.14 3.36
 2 6 1 222.28 3.45
 -3 6 1 372.86 5.64
 3 6 1 365.62 5.58
 -4 6 1 133.31 2.16
 4 6 1 130.54 2.15
 -5 6 1 13.65 0.48
 5 6 1 14.24 0.52
 -6 6 1 535.24 8.12
 6 6 1 538.43 8.2
 -7 6 1 661.85 9.95
 7 6 1 649 9.79
 -8 6 1 9.09 0.57
 8 6 1 8.73 0.53
 -9 6 1 3.89 0.49
 9 6 1 3.65 0.52
 -10 6 1 81.66 1.51
 10 6 1 78.74 1.49
 -11 6 1 38.69 0.96
 11 6 1 39.94 1.01
 -12 6 1 3.64 0.54
 12 6 1 4.61 0.61
 -13 6 1 258.07 4.7
 13 6 1 269.25 4.94
 -14 6 1 129.02 2.65
 14 6 1 126.55 2.6
 -15 6 1 119.06 2.81
 15 6 1 110.83 2.67
 -16 6 1 52.29 2
 16 6 1 53.31 1.94
 -17 6 1 60.17 2.35
 17 6 1 63.84 2.38
 -18 6 1 36.58 2.37
 18 6 1 34.17 2.11
 -19 6 1 11.92 3.46
 19 6 1 7.77 3.06
 0 7 1 185.72 2.93
 -1 7 1 1115.18 16.67
 1 7 1 1127.46 16.84
 -2 7 1 95.3 1.61
 2 7 1 93.76 1.58
 -3 7 1 30.63 0.73
 3 7 1 31.23 0.76
 -4 7 1 378.89 5.77
 4 7 1 377.52 5.75
 -5 7 1 484.39 7.34
 5 7 1 495.26 7.54
 -6 7 1 325.43 5.16
 6 7 1 327.7 5.05
 -7 7 1 221.1 3.51
 7 7 1 221.8 3.5
 -8 7 1 1.32 0.34
 8 7 1 1.63 0.42
 -9 7 1 79.67 1.5
 9 7 1 76.91 1.47
 -10 7 1 105.44 1.85
 10 7 1 103.46 1.85
 -11 7 1 51.52 1.14
 11 7 1 51.8 1.14
 -12 7 1 24.96 0.94
 12 7 1 25.05 1.02
 -13 7 1 28.22 1.02
 13 7 1 29.16 1.1
 -14 7 1 87.67 1.98
 14 7 1 88.14 1.95
 -15 7 1 0.71 1.18
 15 7 1 2.38 1.08
 -16 7 1 63.02 2.47
 16 7 1 64.98 2.21
 -17 7 1 40.57 2.14
 17 7 1 35.01 2.15
 -18 7 1 9.76 2.13
 18 7 1 4.36 1.9
 0 8 1 1046.29 15.66
 -1 8 1 587.13 8.98
 1 8 1 599.74 9.17
 -2 8 1 105.53 1.82
 2 8 1 112.26 1.9
 -3 8 1 328.71 5.09
 3 8 1 333.93 5.13
 -4 8 1 85.99 1.57
 4 8 1 86.71 1.56
 -5 8 1 253.36 4.24
 5 8 1 255.32 3.99
 -6 8 1 163.51 2.66
 6 8 1 163.54 2.66
 -7 8 1 51.36 1.1
 7 8 1 50.81 1.08
 -8 8 1 47.63 1.04
 8 8 1 49.34 1.08
 -9 8 1 114.09 2
 9 8 1 115.31 2.02
 -10 8 1 40.75 0.97
 10 8 1 39.29 1
 -11 8 1 34.27 1.15
 11 8 1 30.54 1.04
 -12 8 1 7.31 0.79
 12 8 1 6.6 0.76
 -13 8 1 68.24 1.76
 13 8 1 66.81 1.68
 -14 8 1 5.77 0.94
 14 8 1 6.07 0.86
 -15 8 1 6.21 1.18
 15 8 1 5.5 1.27
 -16 8 1 5.38 1.52
 16 8 1 6.18 1.75
 -17 8 1 40.41 2.42
 17 8 1 45.92 2.72
 -18 8 1 41.19 3.13
 18 8 1 35.9 2.6
 0 9 1 88.02 1.58
 -1 9 1 216.31 3.43
 1 9 1 220.53 3.62
 -2 9 1 36.06 0.9
 2 9 1 35.53 0.88
 -3 9 1 60.03 1.2
 3 9 1 58.14 1.17
 -4 9 1 344.36 5.31
 4 9 1 327.32 5.13
 -5 9 1 270.21 4.21
 5 9 1 269.28 4.24
 -6 9 1 69.23 1.4
 6 9 1 71.36 1.36
 -7 9 1 38.19 0.96
 7 9 1 40.91 0.98
 -8 9 1 55.61 1.23
 8 9 1 55.7 1.23
 -9 9 1 0.99 0.4
 9 9 1 1.14 0.38
 -10 9 1 198.43 3.73
 10 9 1 189.41 3.55
 -11 9 1 20.63 0.96
 11 9 1 22.53 0.98
 -12 9 1 27.22 1.08
 12 9 1 27.37 1.05
 -13 9 1 62.3 1.63
 13 9 1 66.21 1.7
 -14 9 1 20.28 1.32
 14 9 1 22.09 1.3
 -15 9 1 29.63 1.82
 15 9 1 29.77 1.74
 -16 9 1 22.13 2.09
 16 9 1 23.73 2.12
 -17 9 1 12.37 2.17
 17 9 1 15.09 2.12
 0 10 1 89.74 1.74
 -1 10 1 76.96 1.43
 1 10 1 74.05 1.47
 -2 10 1 21.83 0.72
 2 10 1 22.07 0.69
 -3 10 1 35.88 0.94
 3 10 1 35.31 1
 -4 10 1 171.26 2.79
 4 10 1 169.88 2.92
 -5 10 1 39.04 0.97
 5 10 1 39.93 1.05
 -6 10 1 9.84 0.64
 6 10 1 9.53 0.65
 -7 10 1 119.78 2.11
 7 10 1 118.48 2.07
 -8 10 1 53.11 1.11
 8 10 1 52.41 1.17
 -9 10 1 35.61 1.05
 9 10 1 38.44 1.24
 -10 10 1 11.38 0.85
 10 10 1 11.68 0.87
 -11 10 1 87.58 1.98
 11 10 1 88.74 1.96
 -12 10 1 64.14 1.93
 12 10 1 66.37 1.66
 -13 10 1 18.85 1.16
 13 10 1 18.82 1.2
 -14 10 1 111.8 2.95
 14 10 1 107.15 2.79
 -15 10 1 5.7 1.66
 15 10 1 8.26 1.55
 -16 10 1 92.4 3.28
 16 10 1 98.23 3.43
 -17 10 1 10.59 3.19
 17 10 1 12.36 2.99
 0 11 1 28.69 0.92
 -1 11 1 128.42 2.2
 1 11 1 124.42 2.15
 -2 11 1 212.74 3.48
 2 11 1 217.83 3.51
 -3 11 1 125.15 2.18
 3 11 1 130.29 2.23
 -4 11 1 57.59 1.21
 4 11 1 57.85 1.26
 -5 11 1 105.26 1.93
 5 11 1 106.11 1.93
 -6 11 1 35.51 0.98
 6 11 1 36.3 1
 -7 11 1 83.92 1.6
 7 11 1 83.56 1.59
 -8 11 1 159.04 3.06
 8 11 1 164.88 3.18
 -9 11 1 52.39 1.4
 9 11 1 55.61 1.49
 -10 11 1 125.98 2.58
 10 11 1 130.8 2.75
 -11 11 1 76.35 1.85
 11 11 1 74.97 1.85
 -12 11 1 111.15 2.45
 12 11 1 113.24 2.49
 -13 11 1 15.39 1.37
 13 11 1 17.01 1.52
 -14 11 1 27.02 1.7
 14 11 1 23.09 1.85
 -15 11 1 65.32 2.65
 15 11 1 67.1 3
 -16 11 1 10.17 2.56
 16 11 1 9.28 2.43
 0 12 1 40.89 1.05
 -1 12 1 32.04 0.94
 1 12 1 30.38 0.87
 -2 12 1 215.24 3.47
 2 12 1 217.05 3.58
 -3 12 1 99.25 1.81
 3 12 1 94.71 1.73
 -4 12 1 16.27 0.77
 4 12 1 16.38 0.79
 -5 12 1 166.42 2.89
 5 12 1 165.68 2.78
 -6 12 1 89.96 1.81
 6 12 1 88.24 1.73
 -7 12 1 9.85 0.75
 7 12 1 8.4 0.72
 -8 12 1 114.07 2.37
 8 12 1 117.76 2.45
 -9 12 1 29.55 1.18
 9 12 1 29.43 1.22
 -10 12 1 20.54 1.05
 10 12 1 21.44 1.1
 -11 12 1 10.4 1.05
 11 12 1 11 1.21
 -12 12 1 5.58 1.17
 12 12 1 5.64 1.2
 -13 12 1 43.51 1.92
 13 12 1 44.85 1.97
 -14 12 1 62.35 2.75
 14 12 1 61.6 2.64
 -15 12 1 80.58 3.24
 15 12 1 80.85 3.02
 0 13 1 13.23 0.76
 -1 13 1 43.24 1.24
 1 13 1 40.46 1.09
 -2 13 1 45.92 1.1
 2 13 1 47.36 1.13
 -3 13 1 2.22 0.53
 3 13 1 2.55 0.56
 -4 13 1 192.45 3.13
 4 13 1 200.82 3.28
 -5 13 1 42.89 1.21
 5 13 1 43.25 1.18
 -6 13 1 66.97 1.62
 6 13 1 67.1 1.65
 -7 13 1 114.42 2.41
 7 13 1 109.63 2.46
 -8 13 1 73.67 1.81
 8 13 1 73.67 1.81
 -9 13 1 209.47 4.02
 9 13 1 210.42 4.08
 -10 13 1 28.72 1.55
 10 13 1 23.96 1.23
 -11 13 1 30.48 1.86
 11 13 1 31.2 1.66
 -12 13 1 94.53 2.71
 12 13 1 95.81 3.11
 -13 13 1 32.57 2.18
 13 13 1 27.69 1.98
 -14 13 1 73.5 3.27
 14 13 1 60.48 2.83
 0 14 1 29.35 1
 -1 14 1 25.08 0.92
 1 14 1 25.42 0.94
 -2 14 1 43.18 1.15
 2 14 1 42.69 1.13
 -3 14 1 7.8 0.84
 3 14 1 8.36 0.77
 -4 14 1 56.92 1.52
 4 14 1 56.61 1.5
 -5 14 1 26.72 1.15
 5 14 1 26.49 1.1
 -6 14 1 55.05 1.5
 6 14 1 55.94 1.57
 -7 14 1 3.73 1.11
 7 14 1 4.32 1.06
 -8 14 1 77.15 2.18
 8 14 1 79.86 2.24
 -9 14 1 27.87 1.64
 9 14 1 24.74 1.42
 -10 14 1 17.92 1.48
 10 14 1 15.86 1.45
 -11 14 1 22.39 1.92
 11 14 1 27.67 1.89
 -12 14 1 82.61 2.91
 12 14 1 83.83 3.06
 -13 14 1 97.17 3.58
 13 14 1 97.86 3.62
 0 15 1 8.02 0.89
 -1 15 1 14.64 1.08
 1 15 1 14.16 1
 -2 15 1 96.23 2.32
 2 15 1 100.45 2.46
 -3 15 1 143.57 3.23
 3 15 1 135.04 3.2
 -4 15 1 65.95 1.98
 4 15 1 60.7 1.83
 -5 15 1 4.67 1.08
 5 15 1 2.13 1.31
 -6 15 1 17.11 1.33
 6 15 1 17.05 1.32
 -7 15 1 135.13 3.21
 7 15 1 134.47 3.27
 -8 15 1 27.77 1.6
 8 15 1 28.13 1.54
 -9 15 1 15.17 1.56
 9 15 1 14.4 1.61
 -10 15 1 6.13 1.89
 10 15 1 5.2 1.83
 -11 15 1 21.58 2.69
 11 15 1 16.62 2.05
 -12 15 1 24.99 2.85
 12 15 1 26.22 2.86
 0 16 1 34.91 1.56
 -1 16 1 72.3 2.51
 1 16 1 70.74 2.36
 -2 16 1 83.12 2.84
 2 16 1 91.19 2.86
 -3 16 1 4.15 1.34
 3 16 1 5.06 1.18
 -4 16 1 74.82 2.47
 4 16 1 69.99 2.37
 -5 16 1 26.43 1.85
 5 16 1 24.02 1.8
 -6 16 1 27.66 2.02
 6 16 1 31.73 2.02
 -7 16 1 6.17 1.42
 7 16 1 5.26 1.49
 -8 16 1 8.19 1.65
 8 16 1 5.82 2.13
 -9 16 1 18.78 2.53
 9 16 1 16.86 2.24
 -10 16 1 6.01 2.47
 10 16 1 7.95 2.28
 0 17 1 108.81 3.6
 -1 17 1 19.18 1.82
 1 17 1 21.99 1.73
 -2 17 1 45.84 1.96
 2 17 1 46.1 2.22
 -3 17 1 53.53 2.48
 3 17 1 51.37 2.18
 -4 17 1 44.56 2.42
 4 17 1 42.51 2.38
 -5 17 1 4.02 1.81
 5 17 1 5.34 1.79
 -6 17 1 98.1 3.38
 6 17 1 97.34 3.27
 -7 17 1 78.07 3.1
 7 17 1 76.48 3
 -8 17 1 17.98 2.31
 8 17 1 14.9 2.46
 0 18 1 25.74 2.35
 -1 18 1 2.68 1.99
 1 18 1 0.62 1.82
 -2 18 1 25.11 2.19
 2 18 1 23.82 2.41
 -3 18 1 12.96 2.11
 3 18 1 12.86 2.4
 -4 18 1 29.29 2.61
 4 18 1 29.02 2.64
 -5 18 1 78.65 3.33
 5 18 1 74.57 3.19
 -6 18 1 13.73 5.13
 6 18 1 18.88 6.3
 0 0 2 665.89 14.14
 1 0 2 1884.24 28.51
 2 0 2 891.22 13.35
 3 0 2 173.6 2.66
 4 0 2 964.27 14.38
 5 0 2 81.87 1.34
 6 0 2 23.26 0.55
 7 0 2 9.41 0.42
 8 0 2 3.41 0.4
 9 0 2 633.28 9.56
 10 0 2 12.95 0.59
 11 0 2 314.42 4.91
 12 0 2 1.13 0.45
 13 0 2 8.18 0.57
 14 0 2 17.86 0.79
 15 0 2 29.29 1.08
 16 0 2 51.11 1.83
 17 0 2 20.74 1.46
 18 0 2 134.55 3.47
 19 0 2 21.26 2.16
 20 0 2 6.77 3.82
 0 1 2 4420.12 67.03
 -1 1 2 4582.16 80.33
 1 1 2 4718.44 82.7
 -2 1 2 864.5 12.95
 2 1 2 878.4 13.29
 -3 1 2 22.71 0.44
 3 1 2 22.37 0.44
 -4 1 2 831.16 12.4
 4 1 2 787.48 11.77
 -5 1 2 1013.66 15.14
 5 1 2 974.5 14.54
 -6 1 2 935.84 13.98
 6 1 2 931.66 13.93
 -7 1 2 54.78 1.03
 7 1 2 54.36 0.98
 -8 1 2 515.24 7.81
 8 1 2 516.26 7.8
 -9 1 2 198.79 3.16
 9 1 2 197.34 3.13
 -10 1 2 408.67 6.26
 10 1 2 400.24 6.11
 -11 1 2 38.19 0.95
 11 1 2 38.86 0.89
 -12 1 2 64.78 1.31
 12 1 2 67.66 1.39
 -13 1 2 102.31 1.84
 13 1 2 102.87 1.85
 -14 1 2 111.77 2.06
 14 1 2 109.77 2.02
 -15 1 2 1.12 0.59
 15 1 2 1.12 0.58
 -16 1 2 49.7 1.56
 16 1 2 52.91 1.69
 -17 1 2 17.33 1.32
 17 1 2 18.56 1.33
 -18 1 2 12.39 1.77
 18 1 2 12.98 1.55
 -19 1 2 66.81 2.76
 19 1 2 68.92 3.01
 -20 1 2 15.42 4.2
 20 1 2 21.79 5.6
 0 2 2 198.1 3
 -1 2 2 3059.01 46.06
 1 2 2 3007.49 46.51
 -2 2 2 1177 17.57
 2 2 2 1195.78 17.86
 -3 2 2 224.8 3.43
 3 2 2 228.22 3.47
 -4 2 2 305.81 4.62
 4 2 2 303.9 4.59
 -5 2 2 194.31 3
 5 2 2 193.4 2.98
 -6 2 2 456.37 6.89
 6 2 2 469.21 7.09
 -7 2 2 761.65 11.43
 7 2 2 766 11.47
 -8 2 2 78.98 1.39
 8 2 2 79.76 1.5
 -9 2 2 226.76 3.54
 9 2 2 224.77 3.54
 -10 2 2 85.85 1.55
 10 2 2 84.83 1.52
 -11 2 2 90.94 1.64
 11 2 2 91.43 1.65
 -12 2 2 27.17 0.83
 12 2 2 26.6 0.81
 -13 2 2 81.46 1.52
 13 2 2 81.74 1.63
 -14 2 2 260.75 4.41
 14 2 2 264.99 4.49
 -15 2 2 171.54 3.29
 15 2 2 170.59 3.3
 -16 2 2 10.19 1
 16 2 2 7.92 1
 -17 2 2 142.6 3.76
 17 2 2 140.31 3.57
 -18 2 2 31.29 2.01
 18 2 2 34.38 1.85
 -19 2 2 16.59 2.38
 19 2 2 17.12 2.39
 0 3 2 1436.07 21.51
 -1 3 2 637.63 9.57
 1 3 2 613.97 9.2
 -2 3 2 1308.61 20.32
 2 3 2 1283.88 19.2
 -3 3 2 482.24 7.25
 3 3 2 477.11 7.14
 -4 3 2 298.88 4.53
 4 3 2 302.02 4.56
 -5 3 2 701.19 10.5
 5 3 2 691.21 10.36
 -6 3 2 188.37 2.95
 6 3 2 189.98 2.98
 -7 3 2 19.56 0.56
 7 3 2 18.56 0.54
 -8 3 2 736.6 11.07
 8 3 2 753.91 11.34
 -9 3 2 100.7 1.73
 9 3 2 103.83 1.79
 -10 3 2 175.19 2.83
 10 3 2 169.21 2.75
 -11 3 2 14.73 0.65
 11 3 2 13.96 0.64
 -12 3 2 59.36 1.26
 12 3 2 57.15 1.2
 -13 3 2 253.85 4.29
 13 3 2 253.26 4
 -14 3 2 9 0.76
 14 3 2 11.37 0.73
 -15 3 2 15.98 1
 15 3 2 15.38 0.97
 -16 3 2 83.51 2.19
 16 3 2 83.32 2.19
 -17 3 2 5.03 1.19
 17 3 2 4.29 1.08
 -18 3 2 1.18 1.36
 18 3 2 0.95 1.29
 -19 3 2 48.5 2.55
 19 3 2 50.67 2.55
 0 4 2 678.22 10.15
 -1 4 2 1926.2 28.73
 1 4 2 1931.21 30.76
 -2 4 2 91.89 1.47
 2 4 2 92.52 1.5
 -3 4 2 641.18 9.63
 3 4 2 622.99 9.34
 -4 4 2 876.5 13.1
 4 4 2 905.46 13.52
 -5 4 2 247.79 3.82
 5 4 2 248.31 3.82
 -6 4 2 72.01 1.26
 6 4 2 74.27 1.28
 -7 4 2 59.47 1.14
 7 4 2 57.11 1.07
 -8 4 2 95.79 1.67
 8 4 2 97.1 1.67
 -9 4 2 48.9 1.03
 9 4 2 48.14 1
 -10 4 2 124.76 2.11
 10 4 2 120.95 2.07
 -11 4 2 13.95 0.6
 11 4 2 14.61 0.62
 -12 4 2 11.61 0.61
 12 4 2 12.25 0.62
 -13 4 2 18.25 0.73
 13 4 2 18.24 0.74
 -14 4 2 3.27 0.6
 14 4 2 3.97 0.68
 -15 4 2 73.57 1.96
 15 4 2 72.24 1.86
 -16 4 2 31.27 1.49
 16 4 2 32.62 1.35
 -17 4 2 6.41 1.37
 17 4 2 9.19 1.38
 -18 4 2 9.97 1.6
 18 4 2 11.89 1.62
 -19 4 2 78.05 3.11
 19 4 2 73.85 2.99
 0 5 2 1317.51 19.65
 -1 5 2 64 1.09
 1 5 2 61.9 1.07
 -2 5 2 326.55 4.95
 2 5 2 324.57 4.92
 -3 5 2 848.25 13.56
 3 5 2 846.23 13.05
 -4 5 2 161.97 2.65
 4 5 2 158.56 2.53
 -5 5 2 750.23 11.26
 5 5 2 749.05 11.55
 -6 5 2 55.93 1.06
 6 5 2 56.88 1.07
 -7 5 2 497.09 7.56
 7 5 2 499.2 7.72
 -8 5 2 41.78 1
 8 5 2 41.61 0.93
 -9 5 2 72.04 1.35
 9 5 2 73.14 1.37
 -10 5 2 8.82 0.58
 10 5 2 7.82 0.54
 -11 5 2 132.97 2.25
 11 5 2 132.29 2.27
 -12 5 2 79.13 1.49
 12 5 2 78.41 1.53
 -13 5 2 17.08 0.8
 13 5 2 18.89 0.81
 -14 5 2 19.3 0.99
 14 5 2 16.58 0.92
 -15 5 2 8.88 1.03
 15 5 2 6.76 0.97
 -16 5 2 10.08 1.17
 16 5 2 8.74 1.18
 -17 5 2 25.61 1.75
 17 5 2 25.42 1.79
 -18 5 2 26.12 2.2
 18 5 2 27.95 2.29
 -19 5 2 3.32 2.3
 19 5 2 1.2 2
 0 6 2 77.34 1.32
 -1 6 2 421.95 6.39
 1 6 2 427.05 6.47
 -2 6 2 508.79 7.64
 2 6 2 498.12 7.53
 -3 6 2 419.5 6.36
 3 6 2 411.57 6.21
 -4 6 2 406.23 6.16
 4 6 2 409.48 6.25
 -5 6 2 965.28 14.42
 5 6 2 975.65 14.59
 -6 6 2 317.45 4.91
 6 6 2 310.93 4.79
 -7 6 2 126.59 2.12
 7 6 2 122.55 2.05
 -8 6 2 26.8 0.78
 8 6 2 27.54 0.75
 -9 6 2 30.15 0.81
 9 6 2 28.98 0.78
 -10 6 2 101.05 1.77
 10 6 2 104 1.82
 -11 6 2 89.8 1.66
 11 6 2 89.87 1.65
 -12 6 2 66.75 1.58
 12 6 2 65.69 1.43
 -13 6 2 109.22 2.25
 13 6 2 111.17 2.27
 -14 6 2 72.1 1.77
 14 6 2 73.81 1.75
 -15 6 2 80.59 2.08
 15 6 2 84.48 2.1
 -16 6 2 32.24 1.42
 16 6 2 35.7 1.6
 -17 6 2 38.2 2.12
 17 6 2 40.83 2.03
 -18 6 2 76.26 3.06
 18 6 2 69.14 2.76
 -19 6 2 78.99 7.29
 19 6 2 75.27 7.01
 0 7 2 6.23 0.43
 -1 7 2 398.41 6.06
 1 7 2 402.79 6.11
 -2 7 2 56.29 1.04
 2 7 2 54.9 1.04
 -3 7 2 316.79 4.85
 3 7 2 305.54 4.68
 -4 7 2 2.03 0.28
 4 7 2 1.62 0.25
 -5 7 2 746.96 11.23
 5 7 2 743.72 11.17
 -6 7 2 65.92 1.24
 6 7 2 63.8 1.23
 -7 7 2 14.69 0.61
 7 7 2 15.5 0.64
 -8 7 2 181.61 3
 8 7 2 177.96 2.86
 -9 7 2 13.37 0.65
 9 7 2 12.84 0.62
 -10 7 2 44.7 1.05
 10 7 2 45.95 1.03
 -11 7 2 144.67 2.42
 11 7 2 145.49 2.47
 -12 7 2 79.69 1.73
 12 7 2 85.88 1.87
 -13 7 2 82.32 1.83
 13 7 2 85.63 1.89
 -14 7 2 108.12 2.56
 14 7 2 107.69 2.4
 -15 7 2 31.51 1.45
 15 7 2 29.5 1.4
 -16 7 2 18.12 1.38
 16 7 2 18.1 1.58
 -17 7 2 6.33 1.7
 17 7 2 8.88 1.76
 -18 7 2 39.55 2.38
 18 7 2 41.29 2.49
 0 8 2 122.56 2.02
 -1 8 2 548.85 8.3
 1 8 2 557.68 8.42
 -2 8 2 224.72 3.51
 2 8 2 220.23 3.46
 -3 8 2 253.24 3.94
 3 8 2 254.47 4.12
 -4 8 2 53.65 1.09
 4 8 2 53.43 1.08
 -5 8 2 102.36 1.77
 5 8 2 99.51 1.73
 -6 8 2 8.65 0.55
 6 8 2 8.4 0.56
 -7 8 2 198.32 3.25
 7 8 2 199.65 3.19
 -8 8 2 227.01 3.6
 8 8 2 224.16 3.57
 -9 8 2 17.15 0.7
 9 8 2 16.89 0.67
 -10 8 2 42.85 1.02
 10 8 2 43.45 1.03
 -11 8 2 12.39 0.89
 11 8 2 12.81 0.74
 -12 8 2 19.91 0.96
 12 8 2 19.66 0.97
 -13 8 2 64.51 1.59
 13 8 2 60.13 1.51
 -14 8 2 46.79 1.65
 14 8 2 46.92 1.54
 -15 8 2 15.22 1.33
 15 8 2 16.97 1.26
 -16 8 2 100.64 2.7
 16 8 2 102.91 2.76
 -17 8 2 1.46 1.82
 17 8 2 1.34 1.79
 -18 8 2 6.64 2.49
 18 8 2 12.53 2.88
 0 9 2 294.91 4.57
 -1 9 2 311.1 4.79
 1 9 2 306.84 4.72
 -2 9 2 15.04 0.61
 2 9 2 15.22 0.62
 -3 9 2 170.46 2.79
 3 9 2 170.93 2.76
 -4 9 2 71.21 1.45
 4 9 2 72.65 1.38
 -5 9 2 116.97 2.01
 5 9 2 117.22 2.02
 -6 9 2 6.63 0.56
 6 9 2 6.56 0.56
 -7 9 2 22.86 0.74
 7 9 2 22.14 0.76
 -8 9 2 129.8 2.19
 8 9 2 127.62 2.19
 -9 9 2 29.68 0.83
 9 9 2 27.57 0.87
 -10 9 2 65.07 1.53
 10 9 2 64.59 1.55
 -11 9 2 2.61 0.66
 11 9 2 3.77 0.67
 -12 9 2 37.72 1.32
 12 9 2 39.73 1.26
 -13 9 2 77.12 2.17
 13 9 2 72.46 1.87
 -14 9 2 29.41 1.42
 14 9 2 29.52 1.48
 -15 9 2 1.34 1.24
 15 9 2 1.53 1.21
 -16 9 2 29.36 1.9
 16 9 2 27.13 2.1
 -17 9 2 18.26 2.37
 17 9 2 17.55 2.4
 0 10 2 106.34 1.92
 -1 10 2 8.12 0.59
 1 10 2 9.17 0.61
 -2 10 2 13.71 0.65
 2 10 2 12.63 0.6
 -3 10 2 122.16 2.08
 3 10 2 124.03 2.11
 -4 10 2 32.43 0.9
 4 10 2 31.09 0.84
 -5 10 2 157.76 2.62
 5 10 2 156.39 2.78
 -6 10 2 15.61 0.7
 6 10 2 16.34 0.8
 -7 10 2 54.37 1.23
 7 10 2 55.73 1.2
 -8 10 2 105.98 1.89
 8 10 2 103.86 1.85
 -9 10 2 79 1.67
 9 10 2 83.83 1.79
 -10 10 2 99.3 2.12
 10 10 2 97.67 2.24
 -11 10 2 1.47 0.63
 11 10 2 0.92 0.74
 -12 10 2 28.94 1.26
 12 10 2 31.02 1.15
 -13 10 2 101.82 2.62
 13 10 2 104.73 2.58
 -14 10 2 177.28 3.9
 14 10 2 177.07 3.98
 -15 10 2 30.36 1.7
 15 10 2 30.23 1.9
 -16 10 2 39.77 2.43
 16 10 2 36.09 2.51
 0 11 2 0.63 0.35
 -1 11 2 66.04 1.34
 1 11 2 64.47 1.34
 -2 11 2 6.72 0.6
 2 11 2 7.6 0.62
 -3 11 2 185.43 3.01
 3 11 2 188.16 3.04
 -4 11 2 144.59 2.43
 4 11 2 141.25 2.37
 -5 11 2 6.8 0.59
 5 11 2 6.14 0.63
 -6 11 2 239.31 3.85
 6 11 2 241.01 4.1
 -7 11 2 26.61 0.97
 7 11 2 23.51 0.95
 -8 11 2 75.29 1.62
 8 11 2 74.27 1.55
 -9 11 2 194.25 3.7
 9 11 2 200.54 3.86
 -10 11 2 139.79 2.82
 10 11 2 136.02 2.75
 -11 11 2 7.9 0.94
 11 11 2 4.68 0.87
 -12 11 2 9.23 1.17
 12 11 2 7.92 1.15
 -13 11 2 139.57 3.34
 13 11 2 141.41 3.53
 -14 11 2 133.54 3.35
 14 11 2 133.42 3.31
 -15 11 2 67.31 2.67
 15 11 2 66.86 2.49
 -16 11 2 10.93 2.48
 16 11 2 6.71 2.2
 0 12 2 64.44 1.38
 -1 12 2 95.13 1.75
 1 12 2 96.2 1.86
 -2 12 2 40.55 1.02
 2 12 2 42.13 1.06
 -3 12 2 103.81 1.85
 3 12 2 104.14 1.92
 -4 12 2 106.59 1.9
 4 12 2 113.77 1.99
 -5 12 2 63.77 1.32
 5 12 2 63.78 1.31
 -6 12 2 147.43 2.64
 6 12 2 146.6 2.66
 -7 12 2 59.7 1.39
 7 12 2 59.1 1.4
 -8 12 2 34.37 1.25
 8 12 2 34.88 1.2
 -9 12 2 108.53 2.32
 9 12 2 110.88 2.33
 -10 12 2 14.52 1.07
 10 12 2 15.43 1.05
 -11 12 2 58.67 1.82
 11 12 2 59.09 1.83
 -12 12 2 20.92 1.48
 12 12 2 20.34 1.34
 -13 12 2 70.69 2.41
 13 12 2 69.46 2.31
 -14 12 2 32.93 1.99
 14 12 2 30.27 2.06
 -15 12 2 16.23 2.32
 15 12 2 15.21 1.98
 0 13 2 71.86 1.44
 -1 13 2 156.52 2.66
 1 13 2 162.94 2.94
 -2 13 2 54.39 1.33
 2 13 2 53.7 1.23
 -3 13 2 14.39 0.77
 3 13 2 15.71 0.81
 -4 13 2 58.99 1.33
 4 13 2 62.11 1.43
 -5 13 2 201.81 3.53
 5 13 2 203.04 3.55
 -6 13 2 4.4 0.76
 6 13 2 3.9 0.77
 -7 13 2 164.06 3.18
 7 13 2 165.43 3.2
 -8 13 2 107.85 2.48
 8 13 2 114.29 2.79
 -9 13 2 3.13 1.15
 9 13 2 1.94 1.04
 -10 13 2 19.16 1.44
 10 13 2 16.22 1.37
 -11 13 2 33.7 1.68
 11 13 2 32.25 1.69
 -12 13 2 144.67 3.52
 12 13 2 147.28 3.5
 -13 13 2 26 1.91
 13 13 2 25.03 2.19
 -14 13 2 12.88 2.26
 14 13 2 14.08 2.09
 0 14 2 15.31 0.83
 -1 14 2 4.32 0.73
 1 14 2 4.07 0.72
 -2 14 2 47.84 1.32
 2 14 2 50.72 1.35
 -3 14 2 41.64 1.22
 3 14 2 38.35 1.19
 -4 14 2 74.44 1.69
 4 14 2 73.76 1.69
 -5 14 2 30.88 1.24
 5 14 2 31.56 1.3
 -6 14 2 12.82 1.13
 6 14 2 11.73 0.91
 -7 14 2 41.57 1.56
 7 14 2 41.97 1.53
 -8 14 2 47.62 1.72
 8 14 2 49.15 1.76
 -9 14 2 22.59 1.47
 9 14 2 19.72 1.47
 -10 14 2 88.39 2.44
 10 14 2 94.74 2.54
 -11 14 2 7.23 1.58
 11 14 2 7.17 1.59
 -12 14 2 22.57 1.95
 12 14 2 19.82 2.07
 -13 14 2 14.03 2.22
 13 14 2 10.82 2.19
 0 15 2 75.29 1.88
 -1 15 2 32.5 1.37
 1 15 2 31.52 1.35
 -2 15 2 13.89 1.1
 2 15 2 14.83 1.21
 -3 15 2 60.98 1.83
 3 15 2 63.08 2.01
 -4 15 2 142.53 3.22
 4 15 2 140.3 3.23
 -5 15 2 36.59 1.62
 5 15 2 34.57 1.73
 -6 15 2 248.83 5.19
 6 15 2 246.86 5.13
 -7 15 2 9.49 1.31
 7 15 2 8.79 1.37
 -8 15 2 5.87 1.4
 8 15 2 3.02 1.13
 -9 15 2 21.91 1.61
 9 15 2 23.83 1.7
 -10 15 2 43.45 2.49
 10 15 2 44.49 2.27
 -11 15 2 61.12 2.59
 11 15 2 63.31 2.55
 -12 15 2 33.78 4.27
 12 15 2 32.92 3.73
 0 16 2 62.23 2.24
 -1 16 2 75.44 2.47
 1 16 2 76.69 2.44
 -2 16 2 59.8 2.05
 2 16 2 56.02 1.86
 -3 16 2 126.75 3.04
 3 16 2 128.38 3.13
 -4 16 2 37.67 1.72
 4 16 2 39.03 1.72
 -5 16 2 118.29 3.04
 5 16 2 118.4 3.09
 -6 16 2 77.42 2.41
 6 16 2 82.39 2.36
 -7 16 2 18.88 1.8
 7 16 2 16.66 1.64
 -8 16 2 10.36 1.77
 8 16 2 14.4 1.84
 -9 16 2 27.94 2.69
 9 16 2 27.13 2.51
 -10 16 2 5.04 2.61
 10 16 2 3.76 2.15
 0 17 2 265.46 6.18
 -1 17 2 10.67 1.59
 1 17 2 9.98 1.8
 -2 17 2 35.03 2.04
 2 17 2 36.68 2.28
 -3 17 2 23.78 2.1
 3 17 2 24.23 2.04
 -4 17 2 17.76 1.86
 4 17 2 18.53 1.97
 -5 17 2 3.8 1.87
 5 17 2 5.5 1.69
 -6 17 2 3.78 1.95
 6 17 2 2.77 1.61
 -7 17 2 6.39 1.96
 7 17 2 4.18 2.01
 -8 17 2 49.89 2.98
 8 17 2 51.82 2.89
 0 18 2 2.73 2.04
 -1 18 2 29.87 2.34
 1 18 2 29.82 2.3
 -2 18 2 33.33 2.64
 2 18 2 27.52 2.22
 -3 18 2 21.08 2.33
 3 18 2 16.29 2.47
 -4 18 2 6.84 2.73
 4 18 2 6.86 1.98
 -5 18 2 2.78 2.13
 5 18 2 2.31 2.2
 0 0 3 0.21 0.12
 1 0 3 3813.06 57.98
 2 0 3 1.83 0.18
 3 0 3 1511.07 22.6
 4 0 3 3416.36 51.19
 5 0 3 128.51 2.03
 6 0 3 576.5 8.67
 7 0 3 183.21 2.91
 8 0 3 717.21 10.77
 9 0 3 74.9 1.37
 10 0 3 229.73 3.64
 11 0 3 32.44 0.84
 12 0 3 3.18 0.49
 13 0 3 85.3 1.6
 14 0 3 162.79 3.12
 15 0 3 29.1 1.08
 16 0 3 5.68 0.78
 17 0 3 3.75 1.07
 18 0 3 11.62 1.66
 19 0 3 24.15 2.21
 0 1 3 6137.22 93.19
 -1 1 3 19.74 0.39
 1 1 3 19.12 0.37
 -2 1 3 6039.5 91.1
 2 1 3 6066.46 93.72
 -3 1 3 563.06 8.5
 3 1 3 552.52 8.83
 -4 1 3 905.35 13.57
 4 1 3 897.32 13.81
 -5 1 3 403.37 6.08
 5 1 3 406.57 6.13
 -6 1 3 15.03 0.48
 6 1 3 14.38 0.47
 -7 1 3 136.18 2.19
 7 1 3 136.18 2.17
 -8 1 3 435.8 6.62
 8 1 3 423.81 6.45
 -9 1 3 69.33 1.28
 9 1 3 70.13 1.32
 -10 1 3 152.56 2.51
 10 1 3 152.26 2.51
 -11 1 3 66.56 1.35
 11 1 3 68.35 1.32
 -12 1 3 78.7 1.48
 12 1 3 80.4 1.5
 -13 1 3 109.77 1.94
 13 1 3 108.97 1.91
 -14 1 3 1.54 0.57
 14 1 3 1.99 0.57
 -15 1 3 8.05 0.79
 15 1 3 7.16 0.87
 -16 1 3 15.43 1.1
 16 1 3 14.94 1.06
 -17 1 3 6.67 1.47
 17 1 3 6.14 1.47
 -18 1 3 2.97 1.65
 18 1 3 2.39 1.43
 -19 1 3 7.75 2.03
 19 1 3 2.55 1.71
 0 2 3 55.53 0.9
 -1 2 3 3603.59 62.88
 1 2 3 3744.93 65.11
 -2 2 3 521.15 9.12
 2 2 3 543.66 9.41
 -3 2 3 1038.06 15.52
 3 2 3 1020.69 17.08
 -4 2 3 139.02 2.19
 4 2 3 138.87 2.17
 -5 2 3 229.49 3.63
 5 2 3 234.85 3.6
 -6 2 3 7.75 0.39
 6 2 3 7.26 0.39
 -7 2 3 5.52 0.4
 7 2 3 5.66 0.39
 -8 2 3 151.61 2.45
 8 2 3 147.08 2.4
 -9 2 3 59.83 1.18
 9 2 3 61 1.22
 -10 2 3 35.88 0.88
 10 2 3 36.14 0.87
 -11 2 3 68.8 1.34
 11 2 3 69.35 1.42
 -12 2 3 72.4 1.4
 12 2 3 72.75 1.41
 -13 2 3 121.05 2.1
 13 2 3 122.97 2.12
 -14 2 3 37.43 1.06
 14 2 3 36.52 1.02
 -15 2 3 241.01 4.45
 15 2 3 229.32 4.28
 -16 2 3 53.19 1.77
 16 2 3 53.3 1.66
 -17 2 3 3.68 1.14
 17 2 3 4.44 1.18
 -18 2 3 22.92 1.82
 18 2 3 22.3 1.69
 -19 2 3 62.53 2.65
 19 2 3 57.97 2.67
 0 3 3 2411.76 36.12
 -1 3 3 1500.88 22.5
 1 3 3 1527.51 22.94
 -2 3 3 29.53 0.55
 2 3 3 29.18 0.56
 -3 3 3 639.2 9.6
 3 3 3 650.73 9.75
 -4 3 3 297.05 4.5
 4 3 3 300.16 4.58
 -5 3 3 70.2 1.2
 5 3 3 70.95 1.22
 -6 3 3 1080.5 16.16
 6 3 3 1087.75 16.47
 -7 3 3 124.89 2.08
 7 3 3 121.28 1.99
 -8 3 3 155.84 2.53
 8 3 3 160.05 2.58
 -9 3 3 26.13 0.73
 9 3 3 27.27 0.75
 -10 3 3 174.99 2.87
 10 3 3 168.44 2.73
 -11 3 3 54.16 1.13
 11 3 3 52.7 1.1
 -12 3 3 177.74 2.86
 12 3 3 175.64 2.87
 -13 3 3 1.51 0.43
 13 3 3 2.68 0.48
 -14 3 3 109.06 2.08
 14 3 3 115.31 2.15
 -15 3 3 31.55 1.27
 15 3 3 35.78 1.3
 -16 3 3 41.33 1.64
 16 3 3 40.52 1.47
 -17 3 3 4.46 1.12
 17 3 3 7.34 1.34
 -18 3 3 11.12 1.61
 18 3 3 15.24 1.84
 -19 3 3 5.25 2.37
 19 3 3 13.73 2.04
 0 4 3 769.18 11.52
 -1 4 3 644.41 9.65
 1 4 3 651.89 9.76
 -2 4 3 1603.47 23.9
 2 4 3 1643.09 24.46
 -3 4 3 248.66 3.8
 3 4 3 243.96 3.73
 -4 4 3 706.71 10.6
 4 4 3 697 10.45
 -5 4 3 181.18 2.85
 5 4 3 179.36 2.79
 -6 4 3 212.5 3.3
 6 4 3 213.14 3.33
 -7 4 3 777.21 11.66
 7 4 3 783.55 11.77
 -8 4 3 6.95 0.43
 8 4 3 6.83 0.49
 -9 4 3 3.01 0.43
 9 4 3 2.59 0.42
 -10 4 3 44.22 1.01
 10 4 3 41.9 0.94
 -11 4 3 88.36 1.63
 11 4 3 88.46 1.76
 -12 4 3 68.8 1.36
 12 4 3 71.49 1.39
 -13 4 3 53.98 1.25
 13 4 3 55.02 1.27
 -14 4 3 16.51 0.82
 14 4 3 15.87 0.8
 -15 4 3 18.56 1.1
 15 4 3 20.86 1.15
 -16 4 3 45.62 1.64
 16 4 3 46.51 1.57
 -17 4 3 106.34 2.99
 17 4 3 108.63 3.09
 -18 4 3 23.07 1.83
 18 4 3 23.05 1.66
 -19 4 3 32.29 2.44
 19 4 3 28.91 2.41
 0 5 3 44.18 0.91
 -1 5 3 562.11 8.44
 1 5 3 561.07 8.45
 -2 5 3 214.42 3.31
 2 5 3 213.57 3.3
 -3 5 3 2.26 0.26
 3 5 3 2.28 0.25
 -4 5 3 142.08 2.26
 4 5 3 140.12 2.23
 -5 5 3 140.81 2.37
 5 5 3 139.15 2.23
 -6 5 3 238.94 3.71
 6 5 3 238.18 3.72
 -7 5 3 576.58 8.7
 7 5 3 560.27 8.45
 -8 5 3 311.9 4.97
 8 5 3 309.4 4.79
 -9 5 3 92.33 1.7
 9 5 3 92.62 1.64
 -10 5 3 183.5 2.97
 10 5 3 180.2 2.94
 -11 5 3 88.52 1.6
 11 5 3 92.5 1.8
 -12 5 3 80.47 1.55
 12 5 3 80.44 1.56
 -13 5 3 84.67 1.7
 13 5 3 84.83 1.71
 -14 5 3 8.34 0.82
 14 5 3 9.09 0.88
 -15 5 3 162.05 3.5
 15 5 3 162.27 3.52
 -16 5 3 200.94 4.37
 16 5 3 195 4.14
 -17 5 3 4.03 1.8
 17 5 3 8.07 1.45
 -18 5 3 2.37 2.08
 18 5 3 0.76 1.42
 -19 5 3 22.41 2.46
 19 5 3 25.78 2.54
 0 6 3 895.25 13.38
 -1 6 3 153.27 2.43
 1 6 3 155.3 2.45
 -2 6 3 20.17 0.53
 2 6 3 19.84 0.54
 -3 6 3 184.61 3.12
 3 6 3 187.58 2.94
 -4 6 3 148.73 2.4
 4 6 3 143.58 2.32
 -5 6 3 38.67 0.82
 5 6 3 36.32 0.78
 -6 6 3 58.19 1.1
 6 6 3 56.95 1.09
 -7 6 3 120.33 2.01
 7 6 3 121.22 2.03
 -8 6 3 13.84 0.6
 8 6 3 14.12 0.56
 -9 6 3 209.87 3.33
 9 6 3 211.55 3.4
 -10 6 3 28.69 0.8
 10 6 3 28.61 0.83
 -11 6 3 218.77 3.48
 11 6 3 216.25 3.46
 -12 6 3 166.8 3.04
 12 6 3 171.88 3.01
 -13 6 3 26.74 1.13
 13 6 3 23.86 0.99
 -14 6 3 45.56 1.44
 14 6 3 47.58 1.51
 -15 6 3 74.87 1.96
 15 6 3 76.99 2.06
 -16 6 3 105.12 2.74
 16 6 3 105.98 2.75
 -17 6 3 62.04 2.42
 17 6 3 61.48 2.45
 -18 6 3 13.01 2.12
 18 6 3 11.8 1.96
 0 7 3 214.48 3.34
 -1 7 3 126.53 2.04
 1 7 3 123.8 2.02
 -2 7 3 12.85 0.49
 2 7 3 12.46 0.51
 -3 7 3 175.22 2.78
 3 7 3 178.19 2.81
 -4 7 3 156.88 2.5
 4 7 3 156.36 2.59
 -5 7 3 84.26 1.5
 5 7 3 85.04 1.49
 -6 7 3 13.24 0.59
 6 7 3 13.52 0.55
 -7 7 3 203.22 3.25
 7 7 3 206.16 3.73
 -8 7 3 392.71 6.05
 8 7 3 393.68 6.04
 -9 7 3 153.33 2.55
 9 7 3 155.03 2.53
 -10 7 3 99.77 1.9
 10 7 3 95.45 1.69
 -11 7 3 135.74 2.31
 11 7 3 141.44 2.4
 -12 7 3 15 0.84
 12 7 3 13.82 0.8
 -13 7 3 22.23 1.01
 13 7 3 23.92 1.16
 -14 7 3 249.18 5.08
 14 7 3 252.39 5.05
 -15 7 3 60.77 1.8
 15 7 3 60.17 1.97
 -16 7 3 20.23 1.43
 16 7 3 23.66 1.72
 -17 7 3 18.15 1.97
 17 7 3 18.17 1.76
 -18 7 3 0 1.83
 18 7 3 1.6 2.16
 0 8 3 158.47 2.55
 -1 8 3 86.53 1.54
 1 8 3 89.04 1.59
 -2 8 3 110.21 1.9
 2 8 3 107.41 1.82
 -3 8 3 60.21 1.18
 3 8 3 56.34 1.09
 -4 8 3 11.99 0.54
 4 8 3 10.68 0.51
 -5 8 3 434.02 6.61
 5 8 3 433.19 6.65
 -6 8 3 51.23 1.07
 6 8 3 50.65 1.06
 -7 8 3 0.31 0.29
 7 8 3 0.44 0.34
 -8 8 3 2.61 0.45
 8 8 3 2.56 0.47
 -9 8 3 170.53 2.78
 9 8 3 171.97 2.84
 -10 8 3 177.04 2.9
 10 8 3 174.49 2.85
 -11 8 3 77.29 1.92
 11 8 3 76.07 1.64
 -12 8 3 114.02 2.46
 12 8 3 105.06 2.14
 -13 8 3 5.49 1.06
 13 8 3 5.03 0.83
 -14 8 3 63.17 1.98
 14 8 3 69.35 1.9
 -15 8 3 117.39 2.82
 15 8 3 114.49 2.8
 -16 8 3 36.96 1.99
 16 8 3 39.62 1.73
 -17 8 3 5.94 1.77
 17 8 3 7.85 1.94
 -18 8 3 23.91 2.85
 18 8 3 30.8 5.08
 0 9 3 267.89 4.17
 -1 9 3 365.83 5.61
 1 9 3 375.76 5.94
 -2 9 3 109.13 1.87
 2 9 3 109.7 1.86
 -3 9 3 238.44 3.74
 3 9 3 238.31 3.76
 -4 9 3 51.69 1.06
 4 9 3 50.78 1.08
 -5 9 3 37 0.89
 5 9 3 37.49 0.9
 -6 9 3 42.51 1
 6 9 3 41.97 0.98
 -7 9 3 140.67 2.37
 7 9 3 138.04 2.35
 -8 9 3 45.6 1.05
 8 9 3 46.59 1.05
 -9 9 3 157.38 2.7
 9 9 3 156.93 2.58
 -10 9 3 62.2 1.48
 10 9 3 61.25 1.44
 -11 9 3 53.97 1.44
 11 9 3 52.25 1.36
 -12 9 3 78.48 1.92
 12 9 3 78.98 1.79
 -13 9 3 38.83 1.31
 13 9 3 42.86 1.47
 -14 9 3 23.73 1.43
 14 9 3 27.03 1.54
 -15 9 3 7.8 1.16
 15 9 3 11.27 1.35
 -16 9 3 72.07 2.34
 16 9 3 68.84 2.42
 -17 9 3 31.65 2.58
 17 9 3 29.6 2.36
 0 10 3 9.3 0.6
 -1 10 3 201.06 3.21
 1 10 3 198.56 3.19
 -2 10 3 44.95 0.99
 2 10 3 43.06 0.98
 -3 10 3 130.64 2.2
 3 10 3 129.01 2.25
 -4 10 3 145.14 2.49
 4 10 3 148.24 2.54
 -5 10 3 49.58 1.1
 5 10 3 47.98 1.06
 -6 10 3 162.08 2.69
 6 10 3 163.55 2.83
 -7 10 3 124.71 2.13
 7 10 3 127.14 2.18
 -8 10 3 92.57 1.79
 8 10 3 91.24 1.74
 -9 10 3 21.77 0.84
 9 10 3 22.07 0.8
 -10 10 3 26.28 1.05
 10 10 3 23 0.94
 -11 10 3 66.82 1.72
 11 10 3 65.64 1.66
 -12 10 3 3.42 0.96
 12 10 3 3.23 0.85
 -13 10 3 111.65 2.64
 13 10 3 110.81 2.74
 -14 10 3 13.76 1.54
 14 10 3 13.24 1.57
 -15 10 3 4.17 1.47
 15 10 3 4.32 1.32
 -16 10 3 18.22 1.96
 16 10 3 18.94 1.84
 0 11 3 262.48 4.15
 -1 11 3 30.54 0.91
 1 11 3 30.98 0.99
 -2 11 3 11.1 0.64
 2 11 3 10.53 0.65
 -3 11 3 160.09 2.66
 3 11 3 156.3 2.78
 -4 11 3 55.43 1.19
 4 11 3 54.78 1.19
 -5 11 3 96.97 1.81
 5 11 3 94.66 1.72
 -6 11 3 79.6 1.55
 6 11 3 77.25 1.49
 -7 11 3 178.02 3.1
 7 11 3 175.85 3.06
 -8 11 3 1.86 0.62
 8 11 3 0.96 0.52
 -9 11 3 7.87 0.87
 9 11 3 7.02 0.76
 -10 11 3 6.29 0.86
 10 11 3 4.3 0.78
 -11 11 3 33.2 1.52
 11 11 3 32.1 1.2
 -12 11 3 54.68 1.71
 12 11 3 58.65 1.95
 -13 11 3 5.57 1.15
 13 11 3 4.92 1.28
 -14 11 3 11.83 1.38
 14 11 3 12.61 1.69
 -15 11 3 3.26 2.06
 15 11 3 5.58 1.67
 -16 11 3 19.35 2.82
 16 11 3 23.26 2.85
 0 12 3 39.66 1.06
 -1 12 3 305.33 4.76
 1 12 3 304.75 4.75
 -2 12 3 92.45 1.76
 2 12 3 94.09 1.77
 -3 12 3 78.75 1.51
 3 12 3 77.15 1.5
 -4 12 3 210.09 3.42
 4 12 3 215.42 3.47
 -5 12 3 12.3 0.7
 5 12 3 10.54 0.69
 -6 12 3 119.26 2.27
 6 12 3 117.9 2.18
 -7 12 3 71.68 1.6
 7 12 3 73.29 1.6
 -8 12 3 44.92 1.35
 8 12 3 46.59 1.35
 -9 12 3 21.26 1.08
 9 12 3 21.5 1.04
 -10 12 3 34.27 1.37
 10 12 3 33.43 1.32
 -11 12 3 1.89 0.93
 11 12 3 2.04 0.9
 -12 12 3 8.83 1.48
 12 12 3 9.82 1.3
 -13 12 3 88.27 2.71
 13 12 3 86.03 2.62
 -14 12 3 2.2 1.56
 14 12 3 2.41 1.47
 -15 12 3 42.72 2.69
 15 12 3 41.09 2.55
 0 13 3 47.39 1.18
 -1 13 3 19.76 0.79
 1 13 3 18.68 0.79
 -2 13 3 119.99 2.28
 2 13 3 119.58 2.18
 -3 13 3 16.52 0.84
 3 13 3 15.59 0.76
 -4 13 3 32.24 1.02
 4 13 3 30.97 1
 -5 13 3 82.38 1.72
 5 13 3 83.76 1.75
 -6 13 3 149.79 3.03
 6 13 3 151.21 3.03
 -7 13 3 66.3 1.83
 7 13 3 64.9 1.63
 -8 13 3 30.65 1.32
 8 13 3 30.01 1.28
 -9 13 3 48.91 1.61
 9 13 3 48.35 1.62
 -10 13 3 25.04 1.47
 10 13 3 23.54 1.46
 -11 13 3 29.64 1.76
 11 13 3 29.38 1.54
 -12 13 3 14.61 1.62
 12 13 3 14.45 1.82
 -13 13 3 17.87 2.2
 13 13 3 16.47 1.87
 -14 13 3 116.72 3.62
 14 13 3 115.26 3.6
 0 14 3 124.67 2.57
 -1 14 3 137.53 2.81
 1 14 3 132.56 2.71
 -2 14 3 30.19 1.1
 2 14 3 30.95 1.15
 -3 14 3 159.79 3.12
 3 14 3 162.07 3.17
 -4 14 3 41.27 1.3
 4 14 3 42.7 1.27
 -5 14 3 36.46 1.42
 5 14 3 31.93 1.41
 -6 14 3 28.27 1.3
 6 14 3 31.12 1.38
 -7 14 3 34.67 1.49
 7 14 3 36.12 1.53
 -8 14 3 75.22 2.17
 8 14 3 76.91 2.16
 -9 14 3 12.79 1.41
 9 14 3 12.78 1.46
 -10 14 3 33.67 1.91
 10 14 3 37.28 1.96
 -11 14 3 11.3 1.87
 11 14 3 10.17 1.49
 -12 14 3 69.95 2.63
 12 14 3 65.74 2.47
 -13 14 3 39.87 3.24
 13 14 3 37.91 2.76
 0 15 3 2.31 0.86
 -1 15 3 24.44 1.22
 1 15 3 23.25 1.21
 -2 15 3 14.32 1.1
 2 15 3 14.63 1.08
 -3 15 3 48.99 1.74
 3 15 3 47.54 1.75
 -4 15 3 189.68 4.1
 4 15 3 196.19 4.23
 -5 15 3 13.58 1.27
 5 15 3 15.11 1.25
 -6 15 3 43.08 1.75
 6 15 3 43.17 1.76
 -7 15 3 41.67 1.83
 7 15 3 43.62 1.88
 -8 15 3 63.14 2.17
 8 15 3 64.91 2.37
 -9 15 3 18.11 1.58
 9 15 3 21.93 1.82
 -10 15 3 10.4 1.67
 10 15 3 5.8 1.84
 -11 15 3 32.81 2.29
 11 15 3 33.33 2.3
 0 16 3 44.88 2.18
 -1 16 3 48.14 1.82
 1 16 3 45.17 1.76
 -2 16 3 24.04 1.58
 2 16 3 22.88 1.58
 -3 16 3 12.28 1.47
 3 16 3 12.19 1.39
 -4 16 3 41.61 1.74
 4 16 3 40.56 1.95
 -5 16 3 41.7 2.04
 5 16 3 43.8 1.83
 -6 16 3 48.03 1.99
 6 16 3 45.26 1.97
 -7 16 3 41.4 2.03
 7 16 3 39.71 1.91
 -8 16 3 2.68 1.59
 8 16 3 2.05 1.76
 -9 16 3 42.77 2.28
 9 16 3 44.5 2.76
 -10 16 3 73.48 3.78
 10 16 3 73.19 3.41
 0 17 3 101.08 3.01
 -1 17 3 14.36 1.78
 1 17 3 15.57 1.88
 -2 17 3 48.75 2.22
 2 17 3 48.02 2.17
 -3 17 3 12.46 1.6
 3 17 3 13.91 1.91
 -4 17 3 18.44 2
 4 17 3 20.06 2.3
 -5 17 3 29.46 2.46
 5 17 3 23.02 2.23
 -6 17 3 38.23 2.28
 6 17 3 37.36 2.49
 -7 17 3 4.74 1.81
 7 17 3 6.14 1.96
 -8 17 3 53.02 3.41
 8 17 3 52.53 3.13
 0 18 3 77.4 3.16
 -1 18 3 8 2.29
 1 18 3 7.09 2.24
 -2 18 3 17.79 2.9
 2 18 3 15.72 2.18
 -3 18 3 25.04 2.53
 3 18 3 29.51 2.48
 -4 18 3 72.65 3.25
 4 18 3 71.36 3.14
 -5 18 3 24.73 2.85
 5 18 3 22.47 3.08
 0 0 4 288.11 6.18
 1 0 4 483.33 7.24
 2 0 4 29.47 0.55
 3 0 4 37.4 0.66
 4 0 4 279.35 4.24
 5 0 4 54.88 0.97
 6 0 4 279.68 4.28
 7 0 4 478.14 7.31
 8 0 4 344.24 5.26
 9 0 4 285.63 4.44
 10 0 4 59.14 1.2
 11 0 4 1.24 0.33
 12 0 4 88.54 1.62
 13 0 4 88.44 1.61
 14 0 4 189.01 3.57
 15 0 4 131.87 2.62
 16 0 4 1 0.73
 17 0 4 17.05 1.52
 18 0 4 21.52 1.89
 19 0 4 0.94 1.94
 0 1 4 3338.75 50.3
 -1 1 4 475.32 7.14
 1 1 4 476.24 7.15
 -2 1 4 262.73 4.06
 2 1 4 264.25 4.02
 -3 1 4 406.92 6.51
 3 1 4 402.61 6.36
 -4 1 4 1264.33 20.2
 4 1 4 1321.02 20.19
 -5 1 4 91.41 1.51
 5 1 4 91.55 1.5
 -6 1 4 437.81 6.62
 6 1 4 448.99 6.8
 -7 1 4 160.26 2.55
 7 1 4 158.85 2.51
 -8 1 4 806.49 12.09
 8 1 4 821.21 12.35
 -9 1 4 334.19 5.28
 9 1 4 326.29 5.09
 -10 1 4 234.2 3.69
 10 1 4 231.57 3.68
 -11 1 4 39.45 0.93
 11 1 4 39.64 0.94
 -12 1 4 4.87 0.52
 12 1 4 5.23 0.6
 -13 1 4 91.3 1.67
 13 1 4 89.11 1.68
 -14 1 4 67.78 1.54
 14 1 4 65.9 1.55
 -15 1 4 62.9 1.58
 15 1 4 65.66 1.73
 -16 1 4 155.76 3.47
 16 1 4 153.8 3.36
 -17 1 4 44.1 1.86
 17 1 4 41.54 1.84
 -18 1 4 19.61 1.9
 18 1 4 15.45 1.6
 -19 1 4 65.15 2.78
 19 1 4 63.22 2.91
 0 2 4 924.14 13.83
 -1 2 4 448.52 6.74
 1 2 4 440.28 6.79
 -2 2 4 991.5 17.14
 2 2 4 983.77 17.25
 -3 2 4 205.28 3.67
 3 2 4 207.41 3.69
 -4 2 4 96.9 1.6
 4 2 4 97.09 1.63
 -5 2 4 26.87 0.59
 5 2 4 25.04 0.59
 -6 2 4 197.17 3.07
 6 2 4 200.83 3.12
 -7 2 4 34.38 0.77
 7 2 4 34.15 0.82
 -8 2 4 389.82 5.95
 8 2 4 385.38 5.88
 -9 2 4 24.44 0.69
 9 2 4 25.53 0.7
 -10 2 4 27.73 0.75
 10 2 4 28.84 0.77
 -11 2 4 249.87 3.94
 11 2 4 249.78 3.93
 -12 2 4 47.17 1.08
 12 2 4 47.5 1.07
 -13 2 4 34.2 0.9
 13 2 4 34.17 0.99
 -14 2 4 3.02 0.65
 14 2 4 2.31 0.62
 -15 2 4 33.51 1.18
 15 2 4 35.71 1.15
 -16 2 4 34.51 1.63
 16 2 4 33.12 1.39
 -17 2 4 136.6 3.61
 17 2 4 143.11 3.74
 -18 2 4 72.59 2.53
 18 2 4 70.61 2.49
 -19 2 4 24.01 2.24
 19 2 4 26.33 2.15
 0 3 4 159.93 2.47
 -1 3 4 120.24 1.88
 1 3 4 115.86 1.87
 -2 3 4 1149.56 19.86
 2 3 4 1192.7 20.63
 -3 3 4 167.09 3.03
 3 3 4 165.55 2.99
 -4 3 4 34.52 0.69
 4 3 4 35.7 0.69
 -5 3 4 411.74 6.23
 5 3 4 403.94 6.1
 -6 3 4 313.03 4.82
 6 3 4 311.45 4.75
 -7 3 4 459.43 6.96
 7 3 4 459.17 6.96
 -8 3 4 87.25 1.53
 8 3 4 84.91 1.48
 -9 3 4 93.24 1.63
 9 3 4 94.54 1.67
 -10 3 4 212.41 3.36
 10 3 4 216.46 3.46
 -11 3 4 90.44 1.73
 11 3 4 92.53 1.69
 -12 3 4 78.26 1.47
 12 3 4 83.16 1.55
 -13 3 4 131.65 2.44
 13 3 4 125.95 2.31
 -14 3 4 23.82 1.01
 14 3 4 25.18 1.08
 -15 3 4 60.42 1.64
 15 3 4 59.32 1.72
 -16 3 4 25.84 1.41
 16 3 4 24.55 1.3
 -17 3 4 60.89 2
 17 3 4 61.34 2.21
 -18 3 4 7.53 1.61
 18 3 4 7.56 1.85
 -19 3 4 15.64 2.46
 19 3 4 16.59 2.39
 0 4 4 991.58 14.84
 -1 4 4 586.53 8.8
 1 4 4 581.13 8.71
 -2 4 4 122.05 1.95
 2 4 4 122.77 2
 -3 4 4 178.07 3.22
 3 4 4 178.03 3.21
 -4 4 4 807.73 12.28
 4 4 4 807.87 12.07
 -5 4 4 923.44 13.81
 5 4 4 891.75 14.75
 -6 4 4 130.74 2.11
 6 4 4 133.19 2.14
 -7 4 4 543.89 8.21
 7 4 4 529.84 8.01
 -8 4 4 128.34 2.11
 8 4 4 129.91 2.15
 -9 4 4 244.63 3.91
 9 4 4 246.76 3.89
 -10 4 4 20.33 0.67
 10 4 4 20.22 0.65
 -11 4 4 55.13 1.15
 11 4 4 55.65 1.15
 -12 4 4 130.88 2.22
 12 4 4 131.6 2.24
 -13 4 4 10.74 0.82
 13 4 4 8.97 0.81
 -14 4 4 11.76 0.88
 14 4 4 10.42 0.86
 -15 4 4 49.35 1.61
 15 4 4 47.57 1.51
 -16 4 4 47.55 1.73
 16 4 4 46.62 1.67
 -17 4 4 22.3 1.38
 17 4 4 23.34 1.41
 -18 4 4 0.34 1.57
 18 4 4 1.17 1.64
 -19 4 4 20.46 2.15
 19 4 4 18.88 2.26
 0 5 4 447.7 6.74
 -1 5 4 186.43 2.9
 1 5 4 190.61 2.95
 -2 5 4 166.17 2.79
 2 5 4 170.77 2.71
 -3 5 4 53.21 1.05
 3 5 4 50.65 0.93
 -4 5 4 382.36 5.82
 4 5 4 381.09 5.8
 -5 5 4 50.67 0.95
 5 5 4 50.45 0.94
 -6 5 4 737.02 11.08
 6 5 4 724.94 10.86
 -7 5 4 124.41 2.06
 7 5 4 127.13 2.11
 -8 5 4 59.91 1.23
 8 5 4 55.64 1.19
 -9 5 4 150.39 2.49
 9 5 4 153.38 2.51
 -10 5 4 97.1 1.74
 10 5 4 96.18 1.69
 -11 5 4 138.67 2.38
 11 5 4 135.7 2.32
 -12 5 4 5.53 0.6
 12 5 4 6.35 0.62
 -13 5 4 33.69 1.05
 13 5 4 34.89 0.98
 -14 5 4 76.27 1.95
 14 5 4 75.43 1.89
 -15 5 4 3.02 0.93
 15 5 4 0.75 0.87
 -16 5 4 47.22 1.75
 16 5 4 47.33 1.78
 -17 5 4 22.99 1.58
 17 5 4 21.84 1.53
 -18 5 4 57.13 2.51
 18 5 4 54.51 2.6
 -19 5 4 8.7 3.15
 19 5 4 3.53 3.65
 0 6 4 199.85 3.11
 -1 6 4 128.8 2.21
 1 6 4 135.5 2.2
 -2 6 4 482.63 7.54
 2 6 4 479.92 7.23
 -3 6 4 232.72 3.58
 3 6 4 230.72 3.55
 -4 6 4 101.63 1.68
 4 6 4 99.94 1.67
 -5 6 4 106.54 1.78
 5 6 4 106.11 1.77
 -6 6 4 166.05 2.67
 6 6 4 166.76 2.69
 -7 6 4 90.4 1.58
 7 6 4 87.44 1.52
 -8 6 4 113.31 1.94
 8 6 4 111.95 1.9
 -9 6 4 319.6 4.95
 9 6 4 322.08 4.97
 -10 6 4 73.53 1.4
 10 6 4 77.72 1.47
 -11 6 4 5.75 0.55
 11 6 4 6.55 0.56
 -12 6 4 88.4 1.81
 12 6 4 88.64 1.73
 -13 6 4 3.92 0.69
 13 6 4 3.84 0.72
 -14 6 4 26.3 1.2
 14 6 4 29.62 1.23
 -15 6 4 16.53 1.16
 15 6 4 17.39 1.18
 -16 6 4 111.68 2.78
 16 6 4 112.43 2.79
 -17 6 4 43.04 2.24
 17 6 4 40.44 2.03
 -18 6 4 43.12 2.58
 18 6 4 41.26 2.47
 0 7 4 20.84 0.6
 -1 7 4 434.16 6.58
 1 7 4 436.24 6.62
 -2 7 4 229.89 3.57
 2 7 4 227.54 3.51
 -3 7 4 83.65 1.47
 3 7 4 81.99 1.5
 -4 7 4 323.88 4.98
 4 7 4 319.89 4.97
 -5 7 4 43.6 0.92
 5 7 4 43.85 0.95
 -6 7 4 123.18 2.1
 6 7 4 122.47 2.02
 -7 7 4 321.05 4.96
 7 7 4 318.33 4.89
 -8 7 4 9.51 0.55
 8 7 4 9.51 0.55
 -9 7 4 224.76 3.57
 9 7 4 215.41 3.43
 -10 7 4 44.59 1.03
 10 7 4 43.91 1.01
 -11 7 4 9.9 0.61
 11 7 4 8.69 0.63
 -12 7 4 56.77 1.43
 12 7 4 57.18 1.36
 -13 7 4 18.41 1.03
 13 7 4 18.61 1.09
 -14 7 4 116.22 2.85
 14 7 4 116.94 2.63
 -15 7 4 56.75 1.85
 15 7 4 57.72 1.76
 -16 7 4 19.75 1.55
 16 7 4 18.56 1.34
 -17 7 4 3.5 1.57
 17 7 4 0.31 1.42
 -18 7 4 23.25 2.55
 18 7 4 20.55 2.31
 0 8 4 286.12 4.43
 -1 8 4 180.22 2.93
 1 8 4 174.3 2.79
 -2 8 4 748.36 11.25
 2 8 4 725.91 11.01
 -3 8 4 59.76 1.13
 3 8 4 57.76 1.1
 -4 8 4 114.97 2.05
 4 8 4 113.59 1.92
 -5 8 4 129.56 2.15
 5 8 4 130.25 2.16
 -6 8 4 100.09 1.76
 6 8 4 100.89 1.77
 -7 8 4 121.91 2.06
 7 8 4 129.32 2.17
 -8 8 4 22.28 0.73
 8 8 4 23.05 0.76
 -9 8 4 35.06 0.86
 9 8 4 34.13 0.83
 -10 8 4 42.95 1.02
 10 8 4 43.02 1.03
 -11 8 4 9.81 0.77
 11 8 4 8.97 0.71
 -12 8 4 145.13 3.04
 12 8 4 140.99 2.79
 -13 8 4 107.96 2.47
 13 8 4 110.15 2.64
 -14 8 4 18.69 1.42
 14 8 4 18.93 1.29
 -15 8 4 6.22 1.16
 15 8 4 4.67 1.24
 -16 8 4 19.8 1.53
 16 8 4 19.63 1.65
 -17 8 4 24.53 1.99
 17 8 4 23.8 1.92
 0 9 4 373.62 5.75
 -1 9 4 93.66 1.64
 1 9 4 90.62 1.6
 -2 9 4 142.68 2.36
 2 9 4 142.37 2.36
 -3 9 4 56.3 1.14
 3 9 4 57.38 1.17
 -4 9 4 17.51 0.67
 4 9 4 17.8 0.67
 -5 9 4 192.58 3.22
 5 9 4 188.57 3.02
 -6 9 4 16.35 0.65
 6 9 4 16.08 0.66
 -7 9 4 31.57 0.87
 7 9 4 30.4 0.91
 -8 9 4 42.33 0.97
 8 9 4 41.46 0.96
 -9 9 4 39.6 0.95
 9 9 4 39.33 0.96
 -10 9 4 34.27 1.06
 10 9 4 30.98 1
 -11 9 4 138.13 2.8
 11 9 4 135.65 2.91
 -12 9 4 47.35 1.52
 12 9 4 52 1.47
 -13 9 4 61.17 1.84
 13 9 4 68.02 1.99
 -14 9 4 187.36 4.09
 14 9 4 187.64 4.07
 -15 9 4 42.11 1.8
 15 9 4 43.94 1.96
 -16 9 4 14.84 1.81
 16 9 4 12.45 1.79
 -17 9 4 14.43 2.06
 17 9 4 15.59 1.96
 0 10 4 719.26 11.09
 -1 10 4 281.89 4.79
 1 10 4 278.06 4.45
 -2 10 4 20.58 0.72
 2 10 4 20.19 0.71
 -3 10 4 91.89 1.67
 3 10 4 88.79 1.61
 -4 10 4 72.4 1.36
 4 10 4 73.45 1.41
 -5 10 4 36.91 0.93
 5 10 4 35.76 0.92
 -6 10 4 106.59 1.88
 6 10 4 109.31 1.98
 -7 10 4 58.95 1.21
 7 10 4 56.28 1.17
 -8 10 4 49.94 1.18
 8 10 4 50.3 1.19
 -9 10 4 59.68 1.36
 9 10 4 55.47 1.29
 -10 10 4 78.96 1.8
 10 10 4 83.84 1.85
 -11 10 4 33.41 1.29
 11 10 4 31.5 1.16
 -12 10 4 21.93 1.25
 12 10 4 22.02 1.24
 -13 10 4 181.9 3.98
 13 10 4 185.03 4.19
 -14 10 4 17.67 1.5
 14 10 4 14.5 1.41
 -15 10 4 109.15 3
 15 10 4 113.35 3.13
 -16 10 4 9.83 2.08
 16 10 4 7.19 2.14
 0 11 4 41.31 1.05
 -1 11 4 4.11 0.56
 1 11 4 4.17 0.59
 -2 11 4 34.48 0.91
 2 11 4 35.46 0.97
 -3 11 4 104.83 1.86
 3 11 4 103.02 1.85
 -4 11 4 116.5 2.02
 4 11 4 114.23 2
 -5 11 4 80.25 1.57
 5 11 4 80.57 1.53
 -6 11 4 257.75 4.35
 6 11 4 255.23 4.28
 -7 11 4 15.87 0.74
 7 11 4 17.02 0.76
 -8 11 4 22.03 0.97
 8 11 4 22.02 0.89
 -9 11 4 62.8 1.8
 9 11 4 61.67 1.52
 -10 11 4 24.95 1.27
 10 11 4 25.33 1.16
 -11 11 4 21.3 1.18
 11 11 4 19.35 1.13
 -12 11 4 95.1 2.44
 12 11 4 93.51 2.59
 -13 11 4 4.06 1.51
 13 11 4 6.8 1.42
 -14 11 4 6.03 1.49
 14 11 4 6.58 1.76
 -15 11 4 27.6 2.1
 15 11 4 25.26 1.87
 0 12 4 2.53 0.59
 -1 12 4 49.7 1.11
 1 12 4 53.4 1.21
 -2 12 4 125.57 2.19
 2 12 4 127.65 2.23
 -3 12 4 170.01 2.79
 3 12 4 174.71 3.06
 -4 12 4 10.37 0.69
 4 12 4 10.83 0.67
 -5 12 4 57.97 1.34
 5 12 4 60.01 1.39
 -6 12 4 9.49 0.75
 6 12 4 8.08 0.74
 -7 12 4 102.05 2.01
 7 12 4 106.85 2.09
 -8 12 4 12.47 0.96
 8 12 4 13.24 0.98
 -9 12 4 16.01 1.01
 9 12 4 15.98 1.05
 -10 12 4 83.42 2.15
 10 12 4 85.96 2.14
 -11 12 4 27.66 1.59
 11 12 4 26.21 1.42
 -12 12 4 10.89 1.3
 12 12 4 12.34 1.55
 -13 12 4 32.64 1.74
 13 12 4 29.48 1.83
 -14 12 4 5.54 1.8
 14 12 4 4.56 1.67
 -15 12 4 33.32 3.43
 15 12 4 31.95 3.71
 0 13 4 23.95 0.94
 -1 13 4 154.79 3
 1 13 4 156.96 3.3
 -2 13 4 113.51 2.33
 2 13 4 114.81 2.5
 -3 13 4 179.91 3.23
 3 13 4 174.88 3.15
 -4 13 4 138.46 2.53
 4 13 4 143.73 2.63
 -5 13 4 56.02 1.54
 5 13 4 54.8 1.36
 -6 13 4 9.78 0.9
 6 13 4 13.85 1.04
 -7 13 4 49.93 1.53
 7 13 4 54.09 1.72
 -8 13 4 54.61 1.73
 8 13 4 51.98 1.63
 -9 13 4 18.46 1.21
 9 13 4 17.25 1.14
 -10 13 4 110.11 2.75
 10 13 4 108 2.68
 -11 13 4 47.99 1.93
 11 13 4 45.42 1.83
 -12 13 4 9.09 1.64
 12 13 4 11.68 1.71
 -13 13 4 38.79 2.16
 13 13 4 41.04 2.18
 -14 13 4 22.87 3.82
 14 13 4 22.68 2.87
 0 14 4 1.84 0.67
 -1 14 4 66.86 1.72
 1 14 4 66.09 1.61
 -2 14 4 129.3 2.7
 2 14 4 130.27 2.75
 -3 14 4 85.15 1.94
 3 14 4 88.07 2
 -4 14 4 81.16 1.91
 4 14 4 79.84 1.89
 -5 14 4 101.46 2.76
 5 14 4 110.07 3
 -6 14 4 36.52 1.59
 6 14 4 33.01 1.38
 -7 14 4 10.59 1.2
 7 14 4 9.25 1.16
 -8 14 4 25.54 1.43
 8 14 4 27.37 1.5
 -9 14 4 44.85 1.92
 9 14 4 44.68 1.73
 -10 14 4 42.5 1.91
 10 14 4 40.35 1.83
 -11 14 4 2.72 1.54
 11 14 4 3.84 1.71
 -12 14 4 21.41 2.17
 12 14 4 21.01 1.9
 0 15 4 25.75 1.25
 -1 15 4 17.52 1.16
 1 15 4 19.34 1.2
 -2 15 4 166.43 3.43
 2 15 4 161.88 3.3
 -3 15 4 6.43 0.99
 3 15 4 8.33 1.13
 -4 15 4 59.51 1.91
 4 15 4 58.45 1.93
 -5 15 4 54.66 1.86
 5 15 4 52.68 1.9
 -6 15 4 69.84 2.11
 6 15 4 70 2.22
 -7 15 4 0.65 1.34
 7 15 4 1.23 1.27
 -8 15 4 2.91 1.38
 8 15 4 4.22 1.29
 -9 15 4 8.57 1.61
 9 15 4 10.13 1.66
 -10 15 4 29.87 2.09
 10 15 4 28.66 1.96
 -11 15 4 2.76 1.78
 11 15 4 3.83 2.1
 0 16 4 216.94 4.19
 -1 16 4 22.1 1.42
 1 16 4 24.38 1.61
 -2 16 4 18.51 1.75
 2 16 4 19.83 1.79
 -3 16 4 66.07 2.25
 3 16 4 65.53 2.16
 -4 16 4 35.72 1.72
 4 16 4 32.34 1.52
 -5 16 4 2.51 1.39
 5 16 4 3.51 1.67
 -6 16 4 23.41 1.81
 6 16 4 25.53 1.81
 -7 16 4 12.05 1.78
 7 16 4 15.23 1.65
 -8 16 4 72.66 2.62
 8 16 4 72.06 2.43
 -9 16 4 22.64 2.11
 9 16 4 16.68 1.94
 -10 16 4 14.11 3.51
 10 16 4 7.84 4.25
 0 17 4 0.91 1.47
 -1 17 4 28.16 2.12
 1 17 4 25.96 2.05
 -2 17 4 6.09 1.69
 2 17 4 9.79 1.74
 -3 17 4 12.78 1.87
 3 17 4 16.25 1.83
 -4 17 4 66.14 2.46
 4 17 4 70.64 2.61
 -5 17 4 7.22 1.61
 5 17 4 7.27 1.87
 -6 17 4 68.59 2.63
 6 17 4 70.18 2.75
 -7 17 4 20.7 2.36
 7 17 4 22.03 2.29
 0 18 4 19.51 2.51
 -1 18 4 35.31 2.55
 1 18 4 36.71 2.64
 -2 18 4 145.09 4.12
 2 18 4 154.18 4.59
 -3 18 4 6.65 2.39
 3 18 4 3.96 2.23
 -4 18 4 47.43 3.2
 4 18 4 49.6 3.58
 0 0 5 0.09 0.16
 1 0 5 888.63 13.33
 2 0 5 629.9 9.47
 3 0 5 264.48 4.05
 4 0 5 332.26 5.04
 5 0 5 7.46 0.34
 6 0 5 58.89 1.06
 7 0 5 223.05 3.49
 8 0 5 22.37 0.61
 9 0 5 34.18 0.85
 10 0 5 39.96 0.95
 11 0 5 15.57 0.65
 12 0 5 18.88 0.71
 13 0 5 231.39 4.24
 14 0 5 19.83 0.88
 15 0 5 42.88 1.23
 16 0 5 128.54 2.7
 17 0 5 30 1.81
 18 0 5 18.71 1.83
 19 0 5 18.04 2.1
 0 1 5 776.03 11.64
 -1 1 5 250.73 3.81
 1 1 5 251.32 3.81
 -2 1 5 857.63 13.11
 2 1 5 854.77 12.83
 -3 1 5 1243.31 18.88
 3 1 5 1218.23 18.25
 -4 1 5 346.6 5.25
 4 1 5 341.24 5.17
 -5 1 5 302.03 4.62
 5 1 5 299.05 4.66
 -6 1 5 465.78 7.06
 6 1 5 463.84 7.01
 -7 1 5 219.85 3.45
 7 1 5 229.97 3.57
 -8 1 5 19.08 0.63
 8 1 5 18.03 0.62
 -9 1 5 119.65 2
 9 1 5 120.55 1.99
 -10 1 5 131.69 2.28
 10 1 5 127.38 2.14
 -11 1 5 431.15 6.62
 11 1 5 424.47 6.5
 -12 1 5 13.26 0.65
 12 1 5 11.42 0.64
 -13 1 5 60.34 1.45
 13 1 5 58.17 1.33
 -14 1 5 270.16 4.9
 14 1 5 287.46 5.22
 -15 1 5 18.72 1.05
 15 1 5 21.16 1.07
 -16 1 5 80.31 2.25
 16 1 5 81.34 2.19
 -17 1 5 9.42 1.33
 17 1 5 13.44 1.6
 -18 1 5 14.07 1.95
 18 1 5 10.04 1.69
 -19 1 5 6.84 2.06
 19 1 5 8.15 1.94
 0 2 5 1824.71 27.83
 -1 2 5 262.17 3.98
 1 2 5 251.1 3.83
 -2 2 5 573.6 9.96
 2 2 5 565.94 9.87
 -3 2 5 335.11 5.91
 3 2 5 336.38 5.93
 -4 2 5 279.49 4.25
 4 2 5 284.79 4.35
 -5 2 5 122.92 1.98
 5 2 5 121.52 1.95
 -6 2 5 319.24 4.87
 6 2 5 323.97 4.95
 -7 2 5 1.08 0.22
 7 2 5 1.89 0.31
 -8 2 5 222.59 3.51
 8 2 5 225.74 3.55
 -9 2 5 127.86 2.15
 9 2 5 127.44 2.23
 -10 2 5 77.49 1.42
 10 2 5 79.38 1.45
 -11 2 5 204.96 3.28
 11 2 5 205.3 3.42
 -12 2 5 97.13 1.81
 12 2 5 99.38 1.79
 -13 2 5 74.42 1.76
 13 2 5 75.72 1.69
 -14 2 5 18.39 0.82
 14 2 5 19.85 0.94
 -15 2 5 40.65 1.26
 15 2 5 37.04 1.27
 -16 2 5 1.67 0.86
 16 2 5 0.46 0.86
 -17 2 5 98.28 2.61
 17 2 5 97.82 2.59
 -18 2 5 24.61 1.91
 18 2 5 22.78 1.83
 -19 2 5 29.78 2.56
 19 2 5 27.82 2.36
 0 3 5 33.95 0.66
 -1 3 5 7.56 0.27
 1 3 5 7.7 0.27
 -2 3 5 17.16 0.62
 2 3 5 17.75 0.62
 -3 3 5 47.35 1.11
 3 3 5 50.19 1.09
 -4 3 5 163.5 2.99
 4 3 5 161.5 2.97
 -5 3 5 1021.97 15.25
 5 3 5 998.43 14.91
 -6 3 5 489.38 7.4
 6 3 5 480.63 7.24
 -7 3 5 243.72 3.79
 7 3 5 235.19 3.66
 -8 3 5 440.05 6.7
 8 3 5 431.28 6.56
 -9 3 5 93.91 1.63
 9 3 5 96.53 1.68
 -10 3 5 137.36 2.29
 10 3 5 129.76 2.18
 -11 3 5 29.83 0.86
 11 3 5 27.07 0.82
 -12 3 5 66.49 1.3
 12 3 5 67.11 1.32
 -13 3 5 0.61 0.43
 13 3 5 1.16 0.43
 -14 3 5 3.25 0.67
 14 3 5 1.69 0.63
 -15 3 5 50.85 1.61
 15 3 5 47.55 1.44
 -16 3 5 17 1.35
 16 3 5 21.7 1.38
 -17 3 5 182.54 4.02
 17 3 5 178.69 4.19
 -18 3 5 44.12 2.11
 18 3 5 45.44 2.41
 -19 3 5 19.89 2.22
 19 3 5 26.11 2.56
 0 4 5 357.02 5.39
 -1 4 5 34.04 0.65
 1 4 5 33.69 0.66
 -2 4 5 166.7 3.05
 2 4 5 173 3.13
 -3 4 5 105 2.02
 3 4 5 104.97 1.98
 -4 4 5 4.5 0.48
 4 4 5 4.7 0.48
 -5 4 5 597.4 10.41
 5 4 5 600.08 10.4
 -6 4 5 720.59 10.8
 6 4 5 711.72 10.68
 -7 4 5 311.69 4.8
 7 4 5 311.58 4.99
 -8 4 5 44.68 0.95
 8 4 5 44.76 0.98
 -9 4 5 48.41 1
 9 4 5 48.72 1.03
 -10 4 5 74.73 1.42
 10 4 5 75.94 1.4
 -11 4 5 30.82 0.83
 11 4 5 30.07 0.83
 -12 4 5 72.35 1.54
 12 4 5 67.78 1.4
 -13 4 5 65.74 1.53
 13 4 5 68.26 1.62
 -14 4 5 29.85 1.02
 14 4 5 30.6 1.02
 -15 4 5 26.42 1.26
 15 4 5 24.71 1.14
 -16 4 5 39.58 1.69
 16 4 5 36.55 1.84
 -17 4 5 7.59 1.45
 17 4 5 10.36 1.6
 -18 4 5 69.62 2.58
 18 4 5 67.12 2.76
 -19 4 5 10.9 2.92
 19 4 5 4.05 2.63
 0 5 5 0.2 0.19
 -1 5 5 703.19 10.56
 1 5 5 690.84 10.37
 -2 5 5 462.1 7.08
 2 5 5 461.59 6.96
 -3 5 5 785.31 13.73
 3 5 5 813.8 14.07
 -4 5 5 291.64 5.22
 4 5 5 292.77 5.22
 -5 5 5 36.77 0.97
 5 5 5 35.32 0.97
 -6 5 5 32.21 0.79
 6 5 5 33.19 0.72
 -7 5 5 243.44 3.8
 7 5 5 247.41 3.85
 -8 5 5 59.79 1.16
 8 5 5 59.25 1.2
 -9 5 5 52.57 1.12
 9 5 5 51.64 1.06
 -10 5 5 94.13 1.67
 10 5 5 96.32 1.78
 -11 5 5 119.02 2.1
 11 5 5 115.74 2.15
 -12 5 5 1.26 0.45
 12 5 5 2.09 0.49
 -13 5 5 23.54 1.02
 13 5 5 23.14 0.93
 -14 5 5 32.24 1.28
 14 5 5 32.08 1.27
 -15 5 5 14.19 1.28
 15 5 5 13.09 1.13
 -16 5 5 17.04 1.33
 16 5 5 17.59 1.57
 -17 5 5 49.54 1.97
 17 5 5 47.75 1.88
 -18 5 5 40.43 2.24
 18 5 5 42.35 2.45
 0 6 5 471.91 7.12
 -1 6 5 277.94 4.26
 1 6 5 272.65 4.19
 -2 6 5 696.86 10.45
 2 6 5 675.63 10.2
 -3 6 5 470.06 7.1
 3 6 5 469 7.08
 -4 6 5 13.78 0.45
 4 6 5 12.59 0.39
 -5 6 5 235.16 3.65
 5 6 5 233.42 3.65
 -6 6 5 40.82 0.85
 6 6 5 40.72 0.88
 -7 6 5 31.26 0.76
 7 6 5 30.91 0.75
 -8 6 5 42.98 0.93
 8 6 5 43.59 0.94
 -9 6 5 142.06 2.46
 9 6 5 138.79 2.28
 -10 6 5 91.9 1.71
 10 6 5 94.26 1.7
 -11 6 5 51.9 1.13
 11 6 5 51.9 1.16
 -12 6 5 84.39 1.79
 12 6 5 88.06 1.98
 -13 6 5 60.49 1.71
 13 6 5 60.12 1.6
 -14 6 5 24.2 1.2
 14 6 5 21.71 1.17
 -15 6 5 16.78 1.19
 15 6 5 16.78 1.28
 -16 6 5 23.18 1.49
 16 6 5 22.2 1.42
 -17 6 5 19.6 1.66
 17 6 5 20.05 1.81
 -18 6 5 21.41 2.09
 18 6 5 19.49 1.98
 0 7 5 33.53 0.78
 -1 7 5 35 0.78
 1 7 5 33.91 0.77
 -2 7 5 341.61 5.22
 2 7 5 339.84 5.2
 -3 7 5 308.66 4.76
 3 7 5 301.14 4.62
 -4 7 5 115.63 1.91
 4 7 5 113.09 1.92
 -5 7 5 14.44 0.51
 5 7 5 12.4 0.48
 -6 7 5 71.26 1.31
 6 7 5 67.56 1.25
 -7 7 5 86.03 1.55
 7 7 5 87.04 1.51
 -8 7 5 123.91 2.09
 8 7 5 121.15 2.04
 -9 7 5 153.35 2.52
 9 7 5 159.02 2.58
 -10 7 5 43.47 1.01
 10 7 5 42.8 0.96
 -11 7 5 42.62 1.15
 11 7 5 40.37 1
 -12 7 5 36.37 1.23
 12 7 5 36.53 1.22
 -13 7 5 111.27 2.58
 13 7 5 113.47 2.54
 -14 7 5 48.18 1.52
 14 7 5 48.5 1.55
 -15 7 5 106.04 2.58
 15 7 5 112.86 2.75
 -16 7 5 16.11 1.46
 16 7 5 14.3 1.52
 -17 7 5 3.5 1.49
 17 7 5 2.79 1.87
 -18 7 5 50.64 3.05
 18 7 5 67.42 4.4
 0 8 5 28.03 0.7
 -1 8 5 190.83 3.11
 1 8 5 191.63 3.03
 -2 8 5 32.33 0.8
 2 8 5 31.91 0.76
 -3 8 5 538.22 8.16
 3 8 5 533.94 8.24
 -4 8 5 81.16 1.46
 4 8 5 79.77 1.54
 -5 8 5 38.92 0.91
 5 8 5 37.76 0.88
 -6 8 5 51.7 1.06
 6 8 5 50.57 1.01
 -7 8 5 1.51 0.34
 7 8 5 1.51 0.43
 -8 8 5 138.01 2.35
 8 8 5 137.05 2.28
 -9 8 5 10.02 0.55
 9 8 5 9.33 0.6
 -10 8 5 30.78 0.87
 10 8 5 32.3 0.87
 -11 8 5 7.06 0.74
 11 8 5 7.78 0.69
 -12 8 5 35.05 1.2
 12 8 5 34.39 1.13
 -13 8 5 47.27 1.67
 13 8 5 48.5 1.49
 -14 8 5 150.6 3.3
 14 8 5 146.71 3.47
 -15 8 5 21.14 1.55
 15 8 5 22.05 1.51
 -16 8 5 8.53 1.6
 16 8 5 8.57 1.63
 -17 8 5 17.57 2.09
 17 8 5 18.96 1.97
 0 9 5 187.81 3.01
 -1 9 5 52.5 1.13
 1 9 5 51.52 1.18
 -2 9 5 105.55 2
 2 9 5 105.45 1.84
 -3 9 5 121.42 2.06
 3 9 5 119.94 2.1
 -4 9 5 27.44 0.73
 4 9 5 27.14 0.76
 -5 9 5 110.1 1.92
 5 9 5 107.62 1.85
 -6 9 5 1.83 0.4
 6 9 5 1.74 0.43
 -7 9 5 128.74 2.18
 7 9 5 128.92 2.2
 -8 9 5 245.24 3.85
 8 9 5 239.85 4.06
 -9 9 5 286.5 5
 9 9 5 292.98 4.88
 -10 9 5 25.24 0.91
 10 9 5 26.26 0.9
 -11 9 5 37.15 1.22
 11 9 5 37.57 1.24
 -12 9 5 81.22 2.15
 12 9 5 84.29 2.06
 -13 9 5 41.86 1.63
 13 9 5 39.56 1.51
 -14 9 5 22.66 1.48
 14 9 5 23.21 1.43
 -15 9 5 18.99 1.53
 15 9 5 19.5 1.54
 -16 9 5 12.81 2.09
 16 9 5 14.1 1.78
 -17 9 5 13.15 2.91
 17 9 5 6.93 2.82
 0 10 5 0.71 0.4
 -1 10 5 154.12 2.54
 1 10 5 152.27 2.5
 -2 10 5 66.91 1.42
 2 10 5 63.01 1.26
 -3 10 5 17.66 0.65
 3 10 5 17.58 0.65
 -4 10 5 21.23 0.73
 4 10 5 19.68 0.71
 -5 10 5 87.54 1.61
 5 10 5 82.8 1.53
 -6 10 5 240.69 3.8
 6 10 5 242.68 3.84
 -7 10 5 58.18 1.17
 7 10 5 60.13 1.24
 -8 10 5 157.48 2.8
 8 10 5 159.24 2.8
 -9 10 5 83.21 1.69
 9 10 5 80.01 1.6
 -10 10 5 38.24 1.21
 10 10 5 39.86 1.21
 -11 10 5 72.15 1.86
 11 10 5 66.51 1.67
 -12 10 5 105.14 2.45
 12 10 5 110.43 2.56
 -13 10 5 13.99 1.29
 13 10 5 12.97 1.18
 -14 10 5 13.77 1.36
 14 10 5 14.96 1.59
 -15 10 5 42.12 1.99
 15 10 5 44.71 1.99
 -16 10 5 2.84 2.42
 16 10 5 3.63 1.97
 0 11 5 55.28 1.13
 -1 11 5 11.4 0.62
 1 11 5 10.59 0.67
 -2 11 5 88.66 1.62
 2 11 5 85.58 1.71
 -3 11 5 127.95 2.18
 3 11 5 125.35 2.13
 -4 11 5 148.12 2.47
 4 11 5 152.09 2.53
 -5 11 5 30.72 0.88
 5 11 5 27.42 0.94
 -6 11 5 34.15 1
 6 11 5 31.85 0.89
 -7 11 5 76.83 1.67
 7 11 5 74.11 1.53
 -8 11 5 15.12 0.77
 8 11 5 14.43 0.73
 -9 11 5 65.8 1.73
 9 11 5 61.15 1.58
 -10 11 5 23.03 1.17
 10 11 5 23.74 1.08
 -11 11 5 196.04 4.11
 11 11 5 189.99 4.11
 -12 11 5 21.6 1.38
 12 11 5 21.45 1.3
 -13 11 5 77.18 2.28
 13 11 5 77.3 2.35
 -14 11 5 30.46 1.8
 14 11 5 32.02 2
 -15 11 5 34.94 2.24
 15 11 5 37.53 2.2
 0 12 5 131.98 2.35
 -1 12 5 3.48 0.49
 1 12 5 4.89 0.66
 -2 12 5 10.43 0.66
 2 12 5 13.22 0.69
 -3 12 5 37.17 1.05
 3 12 5 36.93 1.03
 -4 12 5 114.11 2.11
 4 12 5 115.48 2.17
 -5 12 5 291 4.9
 5 12 5 277.93 5.02
 -6 12 5 27.34 0.96
 6 12 5 25.96 0.9
 -7 12 5 35.21 1.13
 7 12 5 34.15 1.13
 -8 12 5 7.72 0.99
 8 12 5 6.64 0.76
 -9 12 5 51.95 1.64
 9 12 5 51.98 1.5
 -10 12 5 9.46 1.17
 10 12 5 11.4 1.09
 -11 12 5 150.93 3.34
 11 12 5 153.45 3.44
 -12 12 5 105.05 2.67
 12 12 5 103.26 2.7
 -13 12 5 7.9 1.7
 13 12 5 3.48 1.6
 -14 12 5 18.58 1.92
 14 12 5 18.75 1.86
 0 13 5 58.17 1.45
 -1 13 5 36.59 1.29
 1 13 5 38.65 1.24
 -2 13 5 4.26 0.72
 2 13 5 4.9 0.69
 -3 13 5 135.88 2.71
 3 13 5 128.67 2.58
 -4 13 5 52.8 1.46
 4 13 5 51.5 1.49
 -5 13 5 197.98 3.74
 5 13 5 203.56 3.86
 -6 13 5 0.5 0.69
 6 13 5 0.88 0.71
 -7 13 5 31.51 1.34
 7 13 5 32.9 1.31
 -8 13 5 2.27 0.75
 8 13 5 2.85 0.82
 -9 13 5 108.79 2.67
 9 13 5 105.23 2.54
 -10 13 5 3.06 1.14
 10 13 5 0.8 1.24
 -11 13 5 35.33 1.81
 11 13 5 36.64 1.66
 -12 13 5 59.93 2.2
 12 13 5 60.94 2.15
 -13 13 5 14.27 1.84
 13 13 5 13.89 1.79
 0 14 5 1.35 0.71
 -1 14 5 6.69 0.93
 1 14 5 6.6 0.87
 -2 14 5 37.88 1.18
 2 14 5 36.96 1.29
 -3 14 5 34.69 1.29
 3 14 5 35.95 1.21
 -4 14 5 51.97 1.51
 4 14 5 55.45 1.68
 -5 14 5 26.6 1.3
 5 14 5 25.91 1.31
 -6 14 5 40.96 1.65
 6 14 5 40.41 1.62
 -7 14 5 28.75 1.52
 7 14 5 26.41 1.33
 -8 14 5 20.51 1.39
 8 14 5 19.8 1.34
 -9 14 5 20.85 1.38
 9 14 5 20.67 1.38
 -10 14 5 19.94 1.58
 10 14 5 17.99 1.55
 -11 14 5 2.83 1.57
 11 14 5 1.26 1.52
 -12 14 5 77.96 2.89
 12 14 5 78.2 2.61
 0 15 5 159.45 3.25
 -1 15 5 165.37 3.33
 1 15 5 162.56 3.25
 -2 15 5 50.53 1.55
 2 15 5 47.72 1.53
 -3 15 5 22.14 1.19
 3 15 5 21.09 1.28
 -4 15 5 5.94 1.11
 4 15 5 9.29 1.32
 -5 15 5 9.14 1.24
 5 15 5 10.76 1.35
 -6 15 5 50.06 1.91
 6 15 5 44.74 1.76
 -7 15 5 38.64 1.78
 7 15 5 36.59 1.7
 -8 15 5 129.63 3.15
 8 15 5 130.62 3.34
 -9 15 5 2.09 1.59
 9 15 5 3.16 1.6
 -10 15 5 4.56 1.74
 10 15 5 2.73 1.58
 -11 15 5 36.71 2.99
 11 15 5 33.73 2.66
 0 16 5 38.8 1.56
 -1 16 5 33.28 1.61
 1 16 5 33.75 1.62
 -2 16 5 162.6 3.78
 2 16 5 163.84 3.7
 -3 16 5 21.95 1.47
 3 16 5 22.95 1.55
 -4 16 5 16.74 1.53
 4 16 5 18.11 1.51
 -5 16 5 11.18 1.51
 5 16 5 14.35 1.83
 -6 16 5 223.52 5.01
 6 16 5 223.12 4.92
 -7 16 5 37.54 2.15
 7 16 5 42.28 2.26
 -8 16 5 3.91 1.82
 8 16 5 5.32 2
 -9 16 5 6.75 2.02
 9 16 5 4.25 2.15
 0 17 5 33.19 2.47
 -1 17 5 35.35 1.86
 1 17 5 41.57 2.25
 -2 17 5 38 1.89
 2 17 5 38.95 1.96
 -3 17 5 5.22 1.56
 3 17 5 6.86 1.8
 -4 17 5 82.96 2.78
 4 17 5 83.21 2.86
 -5 17 5 63.13 2.65
 5 17 5 62.63 2.48
 -6 17 5 15.07 2.15
 6 17 5 8.94 1.9
 -7 17 5 1.35 2.98
 7 17 5 4.86 2.3
 0 18 5 177.29 4.79
 -1 18 5 9.38 2.61
 1 18 5 8.09 2.6
 -2 18 5 4.62 2.22
 2 18 5 6.52 2.57
 -3 18 5 7.15 2.38
 3 18 5 9.85 3.09
 0 0 6 1.22 0.29
 1 0 6 14.16 0.39
 2 0 6 859.13 12.88
 3 0 6 1401.66 20.89
 4 0 6 1193.26 17.86
 5 0 6 0.2 0.19
 6 0 6 20.14 0.54
 7 0 6 1.5 0.3
 8 0 6 6.01 0.48
 9 0 6 0.38 0.33
 10 0 6 95.3 1.68
 11 0 6 24.29 0.85
 12 0 6 73.61 1.4
 13 0 6 2.29 0.52
 14 0 6 44.56 1.26
 15 0 6 110.29 2.32
 16 0 6 1.8 0.84
 17 0 6 8.48 1.32
 18 0 6 67.58 2.8
 19 0 6 5.25 2.52
 0 1 6 35.57 0.67
 -1 1 6 914.62 13.68
 1 1 6 918.5 13.75
 -2 1 6 137.8 2.18
 2 1 6 135.77 2.15
 -3 1 6 619.02 9.33
 3 1 6 618.46 9.29
 -4 1 6 1.93 0.27
 4 1 6 1.38 0.24
 -5 1 6 1.1 0.19
 5 1 6 1 0.21
 -6 1 6 3.57 0.37
 6 1 6 3.53 0.39
 -7 1 6 109.57 1.81
 7 1 6 105.39 1.75
 -8 1 6 15.18 0.58
 8 1 6 15.36 0.57
 -9 1 6 292.26 4.53
 9 1 6 288.65 4.64
 -10 1 6 2.09 0.43
 10 1 6 2.83 0.41
 -11 1 6 39.68 0.97
 11 1 6 40.44 0.95
 -12 1 6 193.01 3.12
 12 1 6 192.48 3.12
 -13 1 6 136.79 2.66
 13 1 6 139.6 2.74
 -14 1 6 59.49 1.47
 14 1 6 57.79 1.48
 -15 1 6 32.19 1.21
 15 1 6 32.4 1.17
 -16 1 6 81.09 2.32
 16 1 6 76.84 2
 -17 1 6 48.42 2.18
 17 1 6 47.15 1.94
 -18 1 6 4.47 2.4
 18 1 6 1.11 2.04
 -19 1 6 12.57 2.34
 19 1 6 14.63 2.46
 0 2 6 538.62 8.11
 -1 2 6 1521.64 22.71
 1 2 6 1488.56 24.2
 -2 2 6 1356.88 20.32
 2 2 6 1342.6 20.07
 -3 2 6 309.45 5.48
 3 2 6 308.51 5.84
 -4 2 6 322.59 4.92
 4 2 6 321.72 4.9
 -5 2 6 146.48 2.32
 5 2 6 143.96 2.29
 -6 2 6 167.77 2.64
 6 2 6 168.93 2.7
 -7 2 6 756.02 11.35
 7 2 6 741.62 11.13
 -8 2 6 137.9 2.29
 8 2 6 141.62 2.33
 -9 2 6 37.47 0.86
 9 2 6 36.47 0.81
 -10 2 6 197.9 3.17
 10 2 6 193.1 3.37
 -11 2 6 27.38 0.81
 11 2 6 26.85 0.8
 -12 2 6 60.84 1.3
 12 2 6 61.48 1.32
 -13 2 6 9.17 0.69
 13 2 6 9.93 0.71
 -14 2 6 18.49 0.88
 14 2 6 18.91 0.97
 -15 2 6 82.1 1.89
 15 2 6 84.37 1.94
 -16 2 6 20.75 1.36
 16 2 6 20.33 1.34
 -17 2 6 6.96 1.37
 17 2 6 7.98 1.43
 -18 2 6 3.5 1.82
 18 2 6 5.32 1.71
 -19 2 6 28.09 2.73
 19 2 6 29.26 3.15
 0 3 6 166.48 2.58
 -1 3 6 596.16 8.92
 1 3 6 597.27 8.97
 -2 3 6 428.61 7.51
 2 3 6 435.52 7.61
 -3 3 6 135.52 2.54
 3 3 6 132.16 2.5
 -4 3 6 1034.53 18.46
 4 3 6 1016.05 17.55
 -5 3 6 226.88 4.11
 5 3 6 231.93 4.16
 -6 3 6 345.63 5.26
 6 3 6 351.09 5.36
 -7 3 6 500.47 7.58
 7 3 6 496.21 7.67
 -8 3 6 166.11 2.69
 8 3 6 174.3 2.8
 -9 3 6 31.77 0.83
 9 3 6 32.75 0.81
 -10 3 6 62.43 1.27
 10 3 6 61.22 1.2
 -11 3 6 131.11 2.22
 11 3 6 135.07 2.26
 -12 3 6 32.5 1.03
 12 3 6 30.17 0.95
 -13 3 6 49.81 1.3
 13 3 6 49.88 1.41
 -14 3 6 0.76 0.7
 14 3 6 0.78 0.56
 -15 3 6 155.93 3.38
 15 3 6 161.89 3.49
 -16 3 6 31.86 1.56
 16 3 6 33.77 1.47
 -17 3 6 16.23 1.6
 17 3 6 18.86 1.55
 -18 3 6 11.52 1.92
 18 3 6 12.71 1.76
 -19 3 6 33.03 3.12
 19 3 6 39.52 5.39
 0 4 6 45.21 0.83
 -1 4 6 158.43 2.49
 1 4 6 161.36 2.53
 -2 4 6 2.06 0.39
 2 4 6 1.38 0.26
 -3 4 6 52.69 1.16
 3 4 6 54.91 1.2
 -4 4 6 123.78 2.36
 4 4 6 120.17 2.31
 -5 4 6 112.58 2.19
 5 4 6 113.27 2.22
 -6 4 6 202.28 3.73
 6 4 6 208.5 3.8
 -7 4 6 108.47 1.81
 7 4 6 107.06 1.81
 -8 4 6 44.54 0.92
 8 4 6 42.51 0.9
 -9 4 6 8.79 0.51
 9 4 6 7.23 0.49
 -10 4 6 84.32 1.52
 10 4 6 84.65 1.55
 -11 4 6 26.87 0.81
 11 4 6 27.09 0.79
 -12 4 6 285.75 5.17
 12 4 6 286.65 5.16
 -13 4 6 9.68 0.75
 13 4 6 11.69 0.77
 -14 4 6 30.17 1.23
 14 4 6 30.43 1.07
 -15 4 6 1.29 0.85
 15 4 6 0.99 0.78
 -16 4 6 88.4 2.45
 16 4 6 85.02 2.24
 -17 4 6 22.94 1.56
 17 4 6 22.34 1.68
 -18 4 6 37.27 1.98
 18 4 6 36.24 2.01
 0 5 6 34.66 0.71
 -1 5 6 135.15 2.17
 1 5 6 136.11 2.19
 -2 5 6 120.56 2.31
 2 5 6 120.37 2.34
 -3 5 6 812.31 14.11
 3 5 6 824.05 14.25
 -4 5 6 25.93 0.8
 4 5 6 26.56 0.78
 -5 5 6 146.99 2.77
 5 5 6 145.41 2.75
 -6 5 6 131.31 2.52
 6 5 6 131.76 2.53
 -7 5 6 212.58 3.92
 7 5 6 217.84 4.18
 -8 5 6 3.99 0.39
 8 5 6 4.03 0.36
 -9 5 6 85.34 1.55
 9 5 6 84.13 1.58
 -10 5 6 110.96 1.9
 10 5 6 108.36 1.86
 -11 5 6 116.59 2.03
 11 5 6 117.69 2.01
 -12 5 6 195.44 3.72
 12 5 6 196.07 3.67
 -13 5 6 17.19 0.9
 13 5 6 18.81 0.89
 -14 5 6 12.6 1.06
 14 5 6 13.89 1.01
 -15 5 6 28.9 1.42
 15 5 6 26.45 1.24
 -16 5 6 40.78 1.71
 16 5 6 40.66 1.76
 -17 5 6 94.69 2.66
 17 5 6 86.41 2.49
 -18 5 6 56.27 2.35
 18 5 6 54.31 2.26
 0 6 6 15 0.46
 -1 6 6 49.64 0.94
 1 6 6 48.52 0.94
 -2 6 6 67.27 1.2
 2 6 6 70.6 1.35
 -3 6 6 243.83 4.44
 3 6 6 242.86 4.38
 -4 6 6 164.59 3.08
 4 6 6 158.35 3.01
 -5 6 6 38.14 1.06
 5 6 6 37.78 0.99
 -6 6 6 42.06 1.15
 6 6 6 41.47 1.09
 -7 6 6 15.64 0.81
 7 6 6 16.05 0.8
 -8 6 6 22.37 0.65
 8 6 6 22.26 0.66
 -9 6 6 168.85 2.76
 9 6 6 165.28 2.74
 -10 6 6 145.12 2.41
 10 6 6 147.22 2.48
 -11 6 6 26.56 0.85
 11 6 6 27.2 0.82
 -12 6 6 0.15 0.51
 12 6 6 0.74 0.51
 -13 6 6 8.99 0.99
 13 6 6 8.83 0.81
 -14 6 6 5.72 0.89
 14 6 6 4.75 0.87
 -15 6 6 117.37 2.83
 15 6 6 122.19 2.94
 -16 6 6 43.31 1.74
 16 6 6 42.73 1.71
 -17 6 6 12.07 1.71
 17 6 6 9.98 1.71
 -18 6 6 24.65 2.43
 18 6 6 32.19 2.67
 0 7 6 382.41 5.84
 -1 7 6 347.24 5.3
 1 7 6 342.96 5.25
 -2 7 6 67.45 1.24
 2 7 6 70.78 1.26
 -3 7 6 158.46 2.53
 3 7 6 157.64 2.56
 -4 7 6 225.95 4.14
 4 7 6 218.25 4.01
 -5 7 6 20.48 0.89
 5 7 6 19.48 0.83
 -6 7 6 41.67 1.19
 6 7 6 38.05 1.08
 -7 7 6 258.51 4.79
 7 7 6 246.16 4.65
 -8 7 6 157.32 3.08
 8 7 6 157.92 3.01
 -9 7 6 30.22 0.83
 9 7 6 31.73 0.78
 -10 7 6 160.11 2.64
 10 7 6 156.56 2.62
 -11 7 6 138 2.78
 11 7 6 143.45 2.8
 -12 7 6 98.08 2.24
 12 7 6 102.66 2.31
 -13 7 6 125.16 2.79
 13 7 6 119.01 2.67
 -14 7 6 8.47 1.05
 14 7 6 9.91 0.98
 -15 7 6 27.55 1.44
 15 7 6 30.84 1.54
 -16 7 6 41.83 2
 16 7 6 46 1.97
 -17 7 6 80.73 2.73
 17 7 6 83.29 2.75
 0 8 6 87.67 1.53
 -1 8 6 193.34 3.09
 1 8 6 200.62 3.17
 -2 8 6 43.51 0.92
 2 8 6 44.03 0.92
 -3 8 6 2.11 0.34
 3 8 6 2.27 0.34
 -4 8 6 46.3 0.95
 4 8 6 43.95 0.9
 -5 8 6 118.24 2.36
 5 8 6 114.56 2.28
 -6 8 6 79.03 1.78
 6 8 6 73.12 1.65
 -7 8 6 39.28 1.17
 7 8 6 37.53 1.1
 -8 8 6 80.28 1.83
 8 8 6 77.85 1.72
 -9 8 6 96.13 1.68
 9 8 6 100 1.79
 -10 8 6 65.78 1.58
 10 8 6 64.02 1.27
 -11 8 6 52.43 1.46
 11 8 6 54.58 1.45
 -12 8 6 27.09 1.13
 12 8 6 28.36 1.07
 -13 8 6 8.86 0.95
 13 8 6 7.34 0.95
 -14 8 6 66.56 1.96
 14 8 6 69.78 2
 -15 8 6 96.14 2.51
 15 8 6 101.1 2.56
 -16 8 6 70.9 2.47
 16 8 6 77.13 2.54
 -17 8 6 23.41 2.39
 17 8 6 22.39 2.15
 0 9 6 134.73 2.24
 -1 9 6 30.29 0.79
 1 9 6 31.93 0.86
 -2 9 6 13.05 0.56
 2 9 6 13.08 0.53
 -3 9 6 361.35 5.58
 3 9 6 351.75 5.56
 -4 9 6 11.08 0.51
 4 9 6 9.57 0.49
 -5 9 6 25.48 0.69
 5 9 6 23.89 0.67
 -6 9 6 124.77 2.09
 6 9 6 121.67 2.11
 -7 9 6 48.09 1.27
 7 9 6 46.38 1.07
 -8 9 6 98.22 1.7
 8 9 6 99.99 1.72
 -9 9 6 7.22 0.54
 9 9 6 8.48 0.5
 -10 9 6 123.81 2.66
 10 9 6 126.52 2.72
 -11 9 6 218.41 4.48
 11 9 6 218.22 4.39
 -12 9 6 124.01 2.8
 12 9 6 123.48 2.71
 -13 9 6 94.71 2.36
 13 9 6 100.4 2.51
 -14 9 6 26 1.42
 14 9 6 28.45 1.66
 -15 9 6 26.78 1.58
 15 9 6 26.39 1.74
 -16 9 6 17.37 2.14
 16 9 6 20.84 1.93
 0 10 6 5.34 0.48
 -1 10 6 355.65 5.71
 1 10 6 352.76 5.55
 -2 10 6 23.64 0.75
 2 10 6 24.54 0.76
 -3 10 6 11.53 0.55
 3 10 6 10.33 0.55
 -4 10 6 54.93 1.12
 4 10 6 52.64 1.09
 -5 10 6 49.11 1.08
 5 10 6 49.98 1.11
 -6 10 6 113.73 2.05
 6 10 6 116.16 2.12
 -7 10 6 26.61 0.78
 7 10 6 25.88 0.74
 -8 10 6 32.92 0.97
 8 10 6 33.47 0.95
 -9 10 6 16.8 0.78
 9 10 6 18.28 0.79
 -10 10 6 50.09 1.38
 10 10 6 51.79 1.4
 -11 10 6 29.71 1.13
 11 10 6 29.98 1.13
 -12 10 6 121.35 2.87
 12 10 6 123.5 3.2
 -13 10 6 30.68 1.34
 13 10 6 28.49 1.4
 -14 10 6 14.62 1.45
 14 10 6 13.94 1.55
 -15 10 6 19.31 1.78
 15 10 6 19.84 1.68
 -16 10 6 21.91 3.33
 16 10 6 18.14 3.05
 0 11 6 4.76 0.56
 -1 11 6 241.6 4.02
 1 11 6 240.53 4.07
 -2 11 6 13.44 0.62
 2 11 6 14.7 0.67
 -3 11 6 80.44 1.54
 3 11 6 83.95 1.58
 -4 11 6 41.94 1.02
 4 11 6 40.1 1.01
 -5 11 6 200.01 3.44
 5 11 6 206.59 3.64
 -6 11 6 82.67 1.72
 6 11 6 78.92 1.67
 -7 11 6 63.78 1.45
 7 11 6 63.94 1.42
 -8 11 6 2.96 0.64
 8 11 6 3.39 0.55
 -9 11 6 25.57 0.97
 9 11 6 23.88 0.9
 -10 11 6 17.8 0.95
 10 11 6 18.09 0.86
 -11 11 6 25.29 1.15
 11 11 6 25.72 1.27
 -12 11 6 2.9 0.99
 12 11 6 3.36 1.07
 -13 11 6 55.71 1.8
 13 11 6 59.79 2
 -14 11 6 0.89 1.42
 14 11 6 1.2 1.3
 -15 11 6 3.96 2.69
 15 11 6 4.31 2.01
 0 12 6 41.46 1.15
 -1 12 6 49.08 1.28
 1 12 6 47.33 1.24
 -2 12 6 375.63 6.8
 2 12 6 370.1 6.76
 -3 12 6 23.1 0.93
 3 12 6 19.9 0.81
 -4 12 6 195.73 3.99
 4 12 6 186.84 3.64
 -5 12 6 10.51 0.77
 5 12 6 9.2 0.68
 -6 12 6 13.08 0.78
 6 12 6 12.38 0.78
 -7 12 6 155.7 3.3
 7 12 6 152.93 2.95
 -8 12 6 58.86 1.56
 8 12 6 59.95 1.59
 -9 12 6 33.45 1.19
 9 12 6 34.58 1.2
 -10 12 6 3.71 0.84
 10 12 6 3.74 0.89
 -11 12 6 28.4 2
 11 12 6 35.33 2.36
 -12 12 6 77.48 3.09
 12 12 6 76.03 3.19
 -13 12 6 14.48 2.35
 13 12 6 19.6 2.74
 -14 12 6 47.02 2.95
 14 12 6 53.08 3.14
 0 13 6 33.82 1.23
 -1 13 6 83.75 1.87
 1 13 6 81.64 2
 -2 13 6 2.05 0.69
 2 13 6 2.62 0.68
 -3 13 6 50.74 1.41
 3 13 6 48.46 1.35
 -4 13 6 40.61 1.35
 4 13 6 38.55 1.37
 -5 13 6 82.44 1.87
 5 13 6 79.23 1.81
 -6 13 6 31.43 1.12
 6 13 6 30.35 1.13
 -7 13 6 27.63 1.2
 7 13 6 24.69 1.11
 -8 13 6 16.14 1.11
 8 13 6 15.53 1.09
 -9 13 6 26.21 1.25
 9 13 6 29.15 1.4
 -10 13 6 18.63 2
 10 13 6 16.79 2.01
 -11 13 6 47.36 2.51
 11 13 6 46.21 2.65
 -12 13 6 6.97 2.6
 12 13 6 7.29 2.12
 -13 13 6 24.02 3.13
 13 13 6 20.51 2.66
 0 14 6 29.95 1.19
 -1 14 6 5.48 0.76
 1 14 6 4.25 0.82
 -2 14 6 95.34 2.24
 2 14 6 90.72 2.1
 -3 14 6 35.38 1.28
 3 14 6 36.27 1.28
 -4 14 6 203.73 4.3
 4 14 6 215.33 4.07
 -5 14 6 25.7 1.39
 5 14 6 26.99 1.42
 -6 14 6 21.39 1.31
 6 14 6 19.55 1.27
 -7 14 6 107.77 2.7
 7 14 6 105.25 2.55
 -8 14 6 11.03 1.19
 8 14 6 10.52 1.32
 -9 14 6 34.52 1.86
 9 14 6 32.84 1.53
 -10 14 6 20.82 2.11
 10 14 6 30.56 2.73
 -11 14 6 10.65 2.25
 11 14 6 9.28 2.25
 -12 14 6 39.51 3.4
 12 14 6 45.34 3.87
 0 15 6 0.61 1
 -1 15 6 79.43 2.12
 1 15 6 80.56 2.15
 -2 15 6 6.63 1.1
 2 15 6 3.59 0.9
 -3 15 6 115.46 2.53
 3 15 6 117.11 2.7
 -4 15 6 7.69 1.22
 4 15 6 8.16 1.35
 -5 15 6 7.18 1.32
 5 15 6 7.42 1.31
 -6 15 6 5.07 1.27
 6 15 6 3.7 1.04
 -7 15 6 55.3 2
 7 15 6 54.68 2.05
 -8 15 6 19.94 1.67
 8 15 6 20.73 1.59
 -9 15 6 2.53 1.52
 9 15 6 3.75 1.53
 -10 15 6 49.03 3.17
 10 15 6 50.92 3.13
 0 16 6 9.9 1.51
 -1 16 6 84.76 2.25
 1 16 6 87.27 2.34
 -2 16 6 31.61 1.83
 2 16 6 31.62 1.79
 -3 16 6 10.94 1.56
 3 16 6 12.55 1.58
 -4 16 6 130.22 3.66
 4 16 6 127.27 3.32
 -5 16 6 34.45 1.94
 5 16 6 33.27 1.94
 -6 16 6 14.12 1.88
 6 16 6 7.58 1.58
 -7 16 6 2.46 1.8
 7 16 6 2.32 1.58
 -8 16 6 48.49 2.49
 8 16 6 48.5 2.46
 -9 16 6 42.51 5.46
 0 17 6 8.38 2.12
 -1 17 6 14.54 1.74
 1 17 6 14.66 2.04
 -2 17 6 61.67 2.52
 2 17 6 61.56 2.6
 -3 17 6 26.98 2.06
 3 17 6 25.24 2.06
 -4 17 6 24.36 2.09
 4 17 6 22.46 1.93
 -5 17 6 19.9 2.15
 5 17 6 16.58 2.16
 -6 17 6 13.67 2.79
 6 17 6 11.57 2.19
 0 18 6 8.66 3.01
 -1 18 6 16.92 4.05
 1 18 6 21.77 3.62
 -2 18 6 30.3 6.81
 2 18 6 24.85 6.22
 0 0 7 0.46 0.29
 1 0 7 142.83 2.27
 2 0 7 573.84 8.63
 3 0 7 378.83 5.76
 4 0 7 373.54 5.86
 5 0 7 368.92 5.64
 6 0 7 0.27 0.21
 7 0 7 307.16 4.72
 8 0 7 284.16 4.57
 9 0 7 8.36 0.54
 10 0 7 352.93 5.44
 11 0 7 108.44 1.89
 12 0 7 18.31 0.82
 13 0 7 73.33 1.68
 14 0 7 0.72 0.81
 15 0 7 56.63 1.6
 16 0 7 141.18 3.01
 17 0 7 131.9 3.55
 18 0 7 7.02 1.94
 0 1 7 586.34 8.8
 -1 1 7 14.56 0.41
 1 1 7 13.93 0.42
 -2 1 7 238.4 3.74
 2 1 7 234.3 3.87
 -3 1 7 147.85 2.33
 3 1 7 147.84 2.33
 -4 1 7 92.45 1.55
 4 1 7 88.48 1.48
 -5 1 7 306.41 4.92
 5 1 7 301.49 4.64
 -6 1 7 305.84 4.72
 6 1 7 305.21 4.7
 -7 1 7 167.5 2.74
 7 1 7 167.38 2.67
 -8 1 7 36.71 0.85
 8 1 7 34.82 0.84
 -9 1 7 42.58 0.91
 9 1 7 41.65 0.96
 -10 1 7 223.36 3.56
 10 1 7 225.35 3.6
 -11 1 7 30.76 0.92
 11 1 7 31.58 0.86
 -12 1 7 30.16 1.01
 12 1 7 30.12 0.97
 -13 1 7 81.55 1.8
 13 1 7 83.86 1.82
 -14 1 7 12.54 0.86
 14 1 7 11.38 0.87
 -15 1 7 20.18 1.05
 15 1 7 21.77 1.15
 -16 1 7 257.37 4.86
 16 1 7 264.7 5.07
 -17 1 7 81.33 2.4
 17 1 7 77.54 2.3
 -18 1 7 52.68 2.51
 18 1 7 54.77 2.54
 0 2 7 345.26 5.35
 -1 2 7 52.18 0.93
 1 2 7 53.06 0.94
 -2 2 7 348.52 5.29
 2 2 7 347.67 5.27
 -3 2 7 221.57 3.46
 3 2 7 219.59 3.38
 -4 2 7 3.18 0.24
 4 2 7 3.13 0.25
 -5 2 7 24.36 0.58
 5 2 7 23.45 0.55
 -6 2 7 123.49 2.01
 6 2 7 123.96 2.18
 -7 2 7 165.34 2.66
 7 2 7 165.02 2.71
 -8 2 7 191.81 3.33
 8 2 7 192.95 3.09
 -9 2 7 73.75 1.39
 9 2 7 73.53 1.39
 -10 2 7 22.35 0.69
 10 2 7 22.45 0.68
 -11 2 7 62.82 1.25
 11 2 7 62.92 1.34
 -12 2 7 64.26 1.45
 12 2 7 64.86 1.51
 -13 2 7 71.41 1.62
 13 2 7 70.94 1.62
 -14 2 7 66.12 1.63
 14 2 7 65.62 1.53
 -15 2 7 41.53 1.3
 15 2 7 43.77 1.39
 -16 2 7 36.17 1.7
 16 2 7 34.18 1.57
 -17 2 7 29.85 1.67
 17 2 7 28.87 1.83
 -18 2 7 22.42 2.07
 18 2 7 25.93 2.31
 0 3 7 17.02 0.45
 -1 3 7 214.68 3.32
 1 3 7 212.3 3.29
 -2 3 7 228.02 4.07
 2 3 7 228.95 4.11
 -3 3 7 394.06 6.95
 3 3 7 382.93 6.72
 -4 3 7 62.63 1.37
 4 3 7 63.07 1.35
 -5 3 7 20.54 0.74
 5 3 7 18.64 0.73
 -6 3 7 289.13 5.2
 6 3 7 288.01 5.13
 -7 3 7 13.45 0.46
 7 3 7 13.4 0.48
 -8 3 7 139.36 2.27
 8 3 7 141.83 2.37
 -9 3 7 29.26 0.78
 9 3 7 28.01 0.76
 -10 3 7 97.13 1.73
 10 3 7 95.96 1.69
 -11 3 7 199.56 3.21
 11 3 7 200.08 3.32
 -12 3 7 12.26 0.71
 12 3 7 11.53 0.67
 -13 3 7 30.42 1.1
 13 3 7 30.11 1.06
 -14 3 7 58.75 1.54
 14 3 7 58.57 1.55
 -15 3 7 10.65 1.02
 15 3 7 12.19 1.01
 -16 3 7 2.24 1.3
 16 3 7 1.99 1.12
 -17 3 7 103.48 2.81
 17 3 7 101.44 2.77
 -18 3 7 44.36 2.33
 18 3 7 43.11 2.2
 0 4 7 405.35 6.13
 -1 4 7 310.16 4.73
 1 4 7 311.75 4.73
 -2 4 7 631.98 11.34
 2 4 7 657.29 11.77
 -3 4 7 546.82 9.53
 3 4 7 555.55 9.71
 -4 4 7 108.28 2.12
 4 4 7 108.77 2.15
 -5 4 7 206.2 3.81
 5 4 7 207.19 3.77
 -6 4 7 89.71 1.88
 6 4 7 89.43 2
 -7 4 7 173.09 3.26
 7 4 7 168.82 3.17
 -8 4 7 77.4 1.4
 8 4 7 77.61 1.4
 -9 4 7 94.99 1.65
 9 4 7 94.1 1.73
 -10 4 7 129.36 2.16
 10 4 7 130.19 2.16
 -11 4 7 37.36 0.93
 11 4 7 36.94 0.9
 -12 4 7 36.84 1.06
 12 4 7 37.09 1.11
 -13 4 7 18.72 0.96
 13 4 7 19.77 0.87
 -14 4 7 3.77 0.72
 14 4 7 3.29 0.75
 -15 4 7 67.03 1.95
 15 4 7 66.81 1.85
 -16 4 7 145.49 3.34
 16 4 7 142.01 3.33
 -17 4 7 1.59 1.33
 17 4 7 3.15 1.37
 -18 4 7 3.92 1.91
 18 4 7 6.16 1.79
 0 5 7 293.63 4.49
 -1 5 7 83.68 1.41
 1 5 7 85.69 1.49
 -2 5 7 168.01 3.1
 2 5 7 167.76 3.12
 -3 5 7 103.52 2.04
 3 5 7 103.44 2.06
 -4 5 7 119.48 2.32
 4 5 7 116.15 2.28
 -5 5 7 202.06 3.77
 5 5 7 199.11 3.64
 -6 5 7 174.1 3.27
 6 5 7 175.65 3.29
 -7 5 7 201.55 3.78
 7 5 7 204.94 3.83
 -8 5 7 392.98 7.01
 8 5 7 384.22 6.85
 -9 5 7 109.91 2.11
 9 5 7 108.34 1.84
 -10 5 7 48.77 1.05
 10 5 7 48.9 1.03
 -11 5 7 61.83 1.34
 11 5 7 62.26 1.44
 -12 5 7 174.92 3.33
 12 5 7 175.48 3.43
 -13 5 7 7.95 0.85
 13 5 7 7.69 0.73
 -14 5 7 64.82 1.77
 14 5 7 67.13 1.82
 -15 5 7 17.91 1.32
 15 5 7 20.9 1.23
 -16 5 7 57.19 2.02
 16 5 7 55.25 2.07
 -17 5 7 21.12 1.8
 17 5 7 21.71 1.97
 -18 5 7 11.89 2.38
 18 5 7 11.03 2.48
 0 6 7 26.73 0.64
 -1 6 7 397.44 6.04
 1 6 7 393.34 5.95
 -2 6 7 131.53 2.51
 2 6 7 133.85 2.57
 -3 6 7 4.93 0.55
 3 6 7 4.83 0.59
 -4 6 7 207.67 3.81
 4 6 7 206.84 3.8
 -5 6 7 65.69 1.47
 5 6 7 65.26 1.51
 -6 6 7 230.89 4.24
 6 6 7 232.82 4.28
 -7 6 7 41.12 1.17
 7 6 7 41.1 1.14
 -8 6 7 141.68 2.75
 8 6 7 145.35 3.15
 -9 6 7 69.06 1.64
 9 6 7 67.32 1.61
 -10 6 7 3.98 0.69
 10 6 7 5.05 0.5
 -11 6 7 53.73 1.3
 11 6 7 55.57 1.25
 -12 6 7 22.19 0.89
 12 6 7 22.04 0.84
 -13 6 7 83 2.03
 13 6 7 83.78 2.08
 -14 6 7 32.94 1.48
 14 6 7 33.29 1.37
 -15 6 7 41.89 1.63
 15 6 7 45.31 1.73
 -16 6 7 16.93 1.52
 16 6 7 17.4 1.52
 -17 6 7 33.25 2.09
 17 6 7 31.8 2.11
 0 7 7 242.39 3.75
 -1 7 7 77.37 1.35
 1 7 7 76.37 1.37
 -2 7 7 199.3 3.26
 2 7 7 195.69 3.07
 -3 7 7 320.52 5.73
 3 7 7 321.3 5.74
 -4 7 7 24.13 0.92
 4 7 7 25.75 0.91
 -5 7 7 81.14 1.76
 5 7 7 78.92 1.72
 -6 7 7 164.04 3.11
 6 7 7 163.84 3.13
 -7 7 7 22.71 0.89
 7 7 7 24.01 0.94
 -8 7 7 70.48 1.61
 8 7 7 71.02 1.62
 -9 7 7 79.85 1.84
 9 7 7 81 1.75
 -10 7 7 4.13 0.67
 10 7 7 1.48 0.61
 -11 7 7 11.42 1.03
 11 7 7 9.98 0.91
 -12 7 7 3.67 0.65
 12 7 7 5.77 0.73
 -13 7 7 1.55 0.72
 13 7 7 1.82 0.76
 -14 7 7 13.93 1.25
 14 7 7 12.46 1.15
 -15 7 7 45.51 1.7
 15 7 7 47.49 1.79
 -16 7 7 20.68 1.7
 16 7 7 19.19 1.67
 -17 7 7 3.86 1.98
 17 7 7 5.92 1.9
 0 8 7 0.51 0.31
 -1 8 7 17.77 0.61
 1 8 7 17.97 0.59
 -2 8 7 63.85 1.2
 2 8 7 64.41 1.33
 -3 8 7 216.71 4
 3 8 7 217.71 4.02
 -4 8 7 47.55 1.19
 4 8 7 45.55 1.21
 -5 8 7 42.21 1.28
 5 8 7 43.01 1.18
 -6 8 7 254.31 4.62
 6 8 7 258.53 4.74
 -7 8 7 48.67 1.3
 7 8 7 47.41 1.36
 -8 8 7 205.43 3.83
 8 8 7 209.34 4.09
 -9 8 7 108.15 2.53
 9 8 7 108.46 2.56
 -10 8 7 18.84 1.01
 10 8 7 16.33 1.03
 -11 8 7 12.34 1.32
 11 8 7 13.76 1.34
 -12 8 7 176.02 4.84
 12 8 7 173.19 4.8
 -13 8 7 8.93 1.08
 13 8 7 9.24 0.88
 -14 8 7 11.23 1.09
 14 8 7 12.54 1.2
 -15 8 7 21.47 1.45
 15 8 7 22.24 1.63
 -16 8 7 40.06 1.93
 16 8 7 44.62 2.11
 0 9 7 163.64 2.66
 -1 9 7 215.44 3.46
 1 9 7 215.01 3.39
 -2 9 7 99.41 1.94
 2 9 7 97.83 1.72
 -3 9 7 92.64 1.68
 3 9 7 89.85 1.74
 -4 9 7 13.81 0.83
 4 9 7 12.58 0.83
 -5 9 7 11.43 0.83
 5 9 7 9.85 0.76
 -6 9 7 77.12 1.74
 6 9 7 77.75 1.74
 -7 9 7 27.26 1.06
 7 9 7 26.92 0.99
 -8 9 7 34.29 1.24
 8 9 7 34.48 1.3
 -9 9 7 17.31 1.18
 9 9 7 19.55 1.14
 -10 9 7 13.85 1.23
 10 9 7 14.52 1.35
 -11 9 7 241.01 6.46
 11 9 7 254.04 6.54
 -12 9 7 16.92 1.51
 12 9 7 19.76 1.65
 -13 9 7 147.72 4.41
 13 9 7 144.43 4.66
 -14 9 7 67.84 2.83
 14 9 7 69.2 2.72
 -15 9 7 31.07 2.51
 15 9 7 33.37 2.63
 -16 9 7 20.19 3.07
 16 9 7 17.61 2.68
 0 10 7 40.61 1
 -1 10 7 206.44 3.3
 1 10 7 202.53 3.21
 -2 10 7 86.67 1.55
 2 10 7 83.97 1.52
 -3 10 7 266.63 4.16
 3 10 7 259.53 4.52
 -4 10 7 143.36 2.36
 4 10 7 141.72 2.39
 -5 10 7 52.59 1.55
 5 10 7 54.52 1.35
 -6 10 7 66.73 1.97
 6 10 7 68.15 2.01
 -7 10 7 83.89 2.21
 7 10 7 83.22 2.22
 -8 10 7 119.73 3.04
 8 10 7 114.07 3.34
 -9 10 7 12.36 1.2
 9 10 7 10.87 1.25
 -10 10 7 276.92 7.3
 10 10 7 275.55 7.08
 -11 10 7 38.95 1.88
 11 10 7 38.29 1.95
 -12 10 7 97.34 3.34
 12 10 7 99.9 3.66
 -13 10 7 86.29 2.91
 13 10 7 83.03 3.16
 -14 10 7 8.87 2.09
 14 10 7 12.62 2.04
 -15 10 7 13.47 2.59
 15 10 7 15.54 2.53
 0 11 7 56.6 1.35
 -1 11 7 69.07 1.52
 1 11 7 66.67 1.48
 -2 11 7 196.03 3.64
 2 11 7 199.95 3.68
 -3 11 7 13.14 0.71
 3 11 7 13.12 0.7
 -4 11 7 3.12 0.56
 4 11 7 3.21 0.45
 -5 11 7 232.34 5.28
 5 11 7 229.34 5.22
 -6 11 7 19.05 1.2
 6 11 7 18.52 1.15
 -7 11 7 24.18 1.44
 7 11 7 21.41 1.26
 -8 11 7 14.71 1.29
 8 11 7 13.48 1.28
 -9 11 7 27.33 1.52
 9 11 7 25.52 1.58
 -10 11 7 93.65 2.96
 10 11 7 98.9 3.22
 -11 11 7 90.95 3.22
 11 11 7 86.52 3.06
 -12 11 7 8.45 1.61
 12 11 7 7.8 2
 -13 11 7 38.99 2.58
 13 11 7 35.75 2.43
 -14 11 7 2.58 2.11
 14 11 7 0.08 1.8
 0 12 7 148.09 2.84
 -1 12 7 35.52 1.16
 1 12 7 34.02 1.09
 -2 12 7 163.28 3.13
 2 12 7 162.82 3.1
 -3 12 7 64.65 1.56
 3 12 7 64.17 1.43
 -4 12 7 38.74 1.21
 4 12 7 37.05 1.03
 -5 12 7 54.73 1.36
 5 12 7 56.53 1.39
 -6 12 7 0.86 1.02
 6 12 7 0.4 0.8
 -7 12 7 23.02 1.41
 7 12 7 22.6 1.32
 -8 12 7 1.91 1.17
 8 12 7 2.06 1.38
 -9 12 7 27.43 1.78
 9 12 7 29.47 1.88
 -10 12 7 26.5 1.81
 10 12 7 28.79 1.94
 -11 12 7 20.2 2.2
 11 12 7 22.09 1.86
 -12 12 7 20.87 2.2
 12 12 7 17.03 2.55
 -13 12 7 3.96 2.41
 13 12 7 3.37 2.56
 -14 12 7 20.97 4.14
 0 13 7 4.76 0.84
 -1 13 7 0.1 0.68
 1 13 7 0.58 0.64
 -2 13 7 13.2 0.97
 2 13 7 16.41 0.84
 -3 13 7 46.09 1.36
 3 13 7 47.17 1.31
 -4 13 7 63.25 1.62
 4 13 7 63.19 1.6
 -5 13 7 24.84 1.02
 5 13 7 24.09 0.98
 -6 13 7 13.38 1.31
 6 13 7 13.83 1.21
 -7 13 7 84.91 2.79
 7 13 7 89.42 2.96
 -8 13 7 16.54 1.96
 8 13 7 14.96 1.81
 -9 13 7 7.41 1.63
 9 13 7 7.01 2.11
 -10 13 7 34.51 2.03
 10 13 7 36.9 2.23
 -11 13 7 31.18 2.57
 11 13 7 28.48 2.65
 -12 13 7 1.82 2.43
 12 13 7 2.1 2.21
 0 14 7 2.28 0.95
 -1 14 7 10.35 1.02
 1 14 7 10.76 1.01
 -2 14 7 198.24 3.84
 2 14 7 191.03 3.68
 -3 14 7 46.91 1.47
 3 14 7 50.81 1.56
 -4 14 7 183.09 3.55
 4 14 7 170.5 3.36
 -5 14 7 159.43 3.44
 5 14 7 155.68 3.46
 -6 14 7 29.28 1.37
 6 14 7 26.64 1.37
 -7 14 7 91.03 3.13
 7 14 7 87.57 3.17
 -8 14 7 63.91 2.6
 8 14 7 60.24 2.76
 -9 14 7 2.33 1.92
 9 14 7 1.95 1.75
 -10 14 7 32.4 2.57
 10 14 7 33.51 2.58
 -11 14 7 7.98 2.84
 11 14 7 3.69 2.3
 0 15 7 15.84 1.28
 -1 15 7 16.54 1.34
 1 15 7 17.08 1.37
 -2 15 7 50.12 1.8
 2 15 7 48.31 1.67
 -3 15 7 70.05 2.02
 3 15 7 70.76 1.99
 -4 15 7 16.96 1.52
 4 15 7 17.86 1.48
 -5 15 7 0.54 1.19
 5 15 7 0.88 1.45
 -6 15 7 3.75 1.19
 6 15 7 5.03 1.14
 -7 15 7 16.62 2.13
 7 15 7 21.39 2.6
 -8 15 7 14.4 2.38
 8 15 7 14.18 2.59
 -9 15 7 26.08 2.63
 9 15 7 23.6 2.39
 -10 15 7 95.96 4.79
 10 15 7 96.73 4.4
 0 16 7 17.44 1.54
 -1 16 7 25.58 1.62
 1 16 7 29.15 1.7
 -2 16 7 3.61 1.34
 2 16 7 5.83 1.61
 -3 16 7 64.32 2.3
 3 16 7 63.96 2.24
 -4 16 7 20.25 1.72
 4 16 7 17.7 1.61
 -5 16 7 116.65 3.17
 5 16 7 107.49 2.97
 -6 16 7 2.46 1.52
 6 16 7 3.07 1.58
 -7 16 7 25.49 2.71
 7 16 7 23.53 2.55
 -8 16 7 80.82 3.72
 8 16 7 94.26 4.27
 0 17 7 76.09 2.63
 -1 17 7 12.56 1.89
 1 17 7 15.07 1.76
 -2 17 7 12.98 2.2
 2 17 7 9.75 1.89
 -3 17 7 4.19 2.08
 3 17 7 5.47 2.02
 -4 17 7 0.89 1.97
 4 17 7 1.8 1.78
 -5 17 7 13.95 2.73
 5 17 7 14.08 2.23
 0 0 8 221.77 4.85
 1 0 8 166.84 2.62
 2 0 8 1.23 0.24
 3 0 8 72.9 1.26
 4 0 8 90.62 1.53
 5 0 8 0.42 0.25
 6 0 8 1.77 0.35
 7 0 8 0.74 0.26
 8 0 8 78.37 1.42
 9 0 8 8.56 0.58
 10 0 8 34.8 0.86
 11 0 8 145.66 2.6
 12 0 8 301.01 5.4
 13 0 8 66.48 1.57
 14 0 8 7.88 0.83
 15 0 8 49.44 1.66
 16 0 8 78.12 2.18
 17 0 8 4.61 1.77
 18 0 8 22.58 2.16
 0 1 8 0.43 0.21
 -1 1 8 94.65 1.56
 1 1 8 94.4 1.55
 -2 1 8 1203.26 17.94
 2 1 8 1195.88 17.89
 -3 1 8 266.78 4.1
 3 1 8 259.01 3.98
 -4 1 8 13.53 0.47
 4 1 8 12.15 0.46
 -5 1 8 184.32 2.9
 5 1 8 180.74 2.83
 -6 1 8 189.95 3
 6 1 8 190.73 3.01
 -7 1 8 284.62 4.64
 7 1 8 291.52 4.51
 -8 1 8 32.32 0.8
 8 1 8 29.3 0.75
 -9 1 8 71.51 1.33
 9 1 8 70.9 1.35
 -10 1 8 84.24 1.54
 10 1 8 84.27 1.55
 -11 1 8 199.91 3.46
 11 1 8 197.81 3.49
 -12 1 8 234.04 4.99
 12 1 8 224.49 4.14
 -13 1 8 20.61 0.97
 13 1 8 21.8 0.92
 -14 1 8 10.31 1
 14 1 8 9.54 0.91
 -15 1 8 62.24 1.74
 15 1 8 62.14 1.74
 -16 1 8 7.19 1.26
 16 1 8 6.04 1.1
 -17 1 8 16.36 1.68
 17 1 8 17.54 1.8
 -18 1 8 56.51 2.57
 18 1 8 53.15 2.69
 0 2 8 27.74 0.62
 -1 2 8 146.59 2.33
 1 2 8 146.73 2.32
 -2 2 8 103.72 1.69
 2 2 8 102.54 1.68
 -3 2 8 75.61 1.3
 3 2 8 75.21 1.35
 -4 2 8 30.48 0.65
 4 2 8 30.79 0.67
 -5 2 8 246.22 3.95
 5 2 8 250.52 3.97
 -6 2 8 240.72 3.75
 6 2 8 241.53 3.77
 -7 2 8 116.72 1.94
 7 2 8 115.14 1.94
 -8 2 8 138.5 2.29
 8 2 8 138.5 2.28
 -9 2 8 29.68 0.78
 9 2 8 29 0.75
 -10 2 8 17.15 0.66
 10 2 8 16.92 0.6
 -11 2 8 15.7 0.71
 11 2 8 15.69 0.72
 -12 2 8 26.27 0.93
 12 2 8 23.3 0.93
 -13 2 8 33.95 1.2
 13 2 8 32.47 1.11
 -14 2 8 21.4 1.05
 14 2 8 20.96 1.2
 -15 2 8 29.85 1.52
 15 2 8 32.69 1.29
 -16 2 8 120.68 2.96
 16 2 8 119.75 3
 -17 2 8 54.23 2.33
 17 2 8 52.99 2.17
 -18 2 8 2.32 1.5
 18 2 8 2.87 2.12
 0 3 8 74.58 1.28
 -1 3 8 478.87 7.23
 1 3 8 465.56 7.04
 -2 3 8 779.86 11.65
 2 3 8 738.14 11.06
 -3 3 8 19.21 0.67
 3 3 8 18.96 0.69
 -4 3 8 950.13 16.45
 4 3 8 958.4 16.58
 -5 3 8 151.13 2.85
 5 3 8 150.51 3.09
 -6 3 8 75.71 1.66
 6 3 8 71.44 1.53
 -7 3 8 87.88 1.85
 7 3 8 88.15 1.9
 -8 3 8 263.06 4.08
 8 3 8 266.15 4.12
 -9 3 8 40.77 0.91
 9 3 8 40.88 0.96
 -10 3 8 42.13 1
 10 3 8 40.44 0.95
 -11 3 8 75.66 1.53
 11 3 8 76.22 1.6
 -12 3 8 30.44 1
 12 3 8 29.44 1.05
 -13 3 8 28.31 1.14
 13 3 8 27.15 1.02
 -14 3 8 61.81 1.59
 14 3 8 64.53 1.66
 -15 3 8 106.23 2.62
 15 3 8 109.63 2.67
 -16 3 8 36.98 1.64
 16 3 8 40.41 1.71
 -17 3 8 70.56 2.39
 17 3 8 74.21 2.5
 -18 3 8 26.01 2.07
 18 3 8 30.42 2.32
 0 4 8 29.26 0.67
 -1 4 8 154.25 2.43
 1 4 8 153.52 2.42
 -2 4 8 201.81 3.68
 2 4 8 204.27 3.75
 -3 4 8 317.19 5.66
 3 4 8 317.1 5.66
 -4 4 8 76.36 1.62
 4 4 8 75.77 1.61
 -5 4 8 93.19 1.94
 5 4 8 94.54 1.96
 -6 4 8 34.87 1.04
 6 4 8 34.52 1.04
 -7 4 8 80.23 1.7
 7 4 8 84.6 1.81
 -8 4 8 94.69 1.97
 8 4 8 92.98 1.94
 -9 4 8 117.19 2.32
 9 4 8 118.5 2.37
 -10 4 8 75.84 1.42
 10 4 8 80.48 1.47
 -11 4 8 1.26 0.49
 11 4 8 1.75 0.42
 -12 4 8 21.58 0.87
 12 4 8 20.53 0.8
 -13 4 8 2 0.66
 13 4 8 2.08 0.63
 -14 4 8 16.15 1.1
 14 4 8 15.16 1.06
 -15 4 8 52.75 1.8
 15 4 8 52.62 1.89
 -16 4 8 48.29 2
 16 4 8 47.16 1.92
 -17 4 8 43.28 2.1
 17 4 8 45.08 2.32
 -18 4 8 62.6 3.46
 18 4 8 68.9 3.57
 0 5 8 281.94 4.36
 -1 5 8 103.5 1.73
 1 5 8 104.4 1.75
 -2 5 8 116.65 2.26
 2 5 8 116.75 2.28
 -3 5 8 377.89 6.67
 3 5 8 375.92 6.67
 -4 5 8 94.36 1.94
 4 5 8 94.69 1.96
 -5 5 8 120.96 2.41
 5 5 8 124.1 2.46
 -6 5 8 328.69 5.88
 6 5 8 326.93 5.85
 -7 5 8 160.27 3.13
 7 5 8 162.89 3.1
 -8 5 8 21.38 0.91
 8 5 8 19.88 0.9
 -9 5 8 128.1 2.65
 9 5 8 137.2 2.75
 -10 5 8 1.42 0.6
 10 5 8 2.18 0.68
 -11 5 8 22.89 0.74
 11 5 8 23.48 0.77
 -12 5 8 39.48 1.11
 12 5 8 38.71 1.06
 -13 5 8 12.52 0.87
 13 5 8 11.31 0.86
 -14 5 8 28.38 1.35
 14 5 8 29.86 1.34
 -15 5 8 58.54 1.82
 15 5 8 61.33 2.28
 -16 5 8 2.49 1.35
 16 5 8 4.3 1.49
 -17 5 8 45.26 2.36
 17 5 8 44.2 2.17
 0 6 8 6.37 0.39
 -1 6 8 58.14 1.09
 1 6 8 58.33 1.1
 -2 6 8 302.71 5.43
 2 6 8 306.14 5.68
 -3 6 8 18.13 0.7
 3 6 8 17.73 0.75
 -4 6 8 76.11 1.67
 4 6 8 76.01 1.61
 -5 6 8 19.35 0.87
 5 6 8 20.07 0.87
 -6 6 8 149.24 3.09
 6 6 8 141.9 2.77
 -7 6 8 144.89 2.78
 7 6 8 145.76 2.83
 -8 6 8 43.43 1.36
 8 6 8 43.91 1.25
 -9 6 8 41.87 1.23
 9 6 8 45.38 1.23
 -10 6 8 5.17 0.86
 10 6 8 2.68 0.56
 -11 6 8 45.25 1.67
 11 6 8 44.59 1.61
 -12 6 8 68.12 2.03
 12 6 8 67.84 1.94
 -13 6 8 16.81 0.92
 13 6 8 15.82 0.87
 -14 6 8 10.94 1.08
 14 6 8 9.75 1.02
 -15 6 8 11.97 1.27
 15 6 8 14 1.33
 -16 6 8 25.39 1.66
 16 6 8 27.91 1.8
 -17 6 8 68.25 2.66
 17 6 8 64.96 2.61
 0 7 8 1.57 0.29
 -1 7 8 180.9 2.84
 1 7 8 179.55 2.83
 -2 7 8 5.32 0.63
 2 7 8 4.75 0.72
 -3 7 8 162.32 3.04
 3 7 8 163.06 3.13
 -4 7 8 46.23 1.21
 4 7 8 46.17 1.27
 -5 7 8 10.31 0.69
 5 7 8 11.2 0.72
 -6 7 8 66.84 1.56
 6 7 8 68.16 1.63
 -7 7 8 4.38 0.66
 7 7 8 6.03 0.64
 -8 7 8 12.85 0.82
 8 7 8 13.15 0.78
 -9 7 8 62.56 1.66
 9 7 8 60.54 1.61
 -10 7 8 236.55 5.34
 10 7 8 226.92 5.12
 -11 7 8 67.04 2.24
 11 7 8 65.84 2.29
 -12 7 8 57.77 2.29
 12 7 8 57.23 2.14
 -13 7 8 2.18 1.3
 13 7 8 4.47 1.55
 -14 7 8 7.71 1.51
 14 7 8 4.95 1.49
 -15 7 8 16.6 2.14
 15 7 8 11.56 1.96
 -16 7 8 89.37 3.92
 16 7 8 88.05 3.68
 -17 7 8 49.19 3.56
 17 7 8 39.28 5.19
 0 8 8 15.02 0.54
 -1 8 8 69.9 1.36
 1 8 8 72.05 1.32
 -2 8 8 71.4 1.43
 2 8 8 73.99 1.59
 -3 8 8 78.57 1.67
 3 8 8 81.93 1.79
 -4 8 8 133.5 2.63
 4 8 8 135.89 2.69
 -5 8 8 33.44 1.11
 5 8 8 32.57 1.03
 -6 8 8 35.65 1.14
 6 8 8 33.63 1.11
 -7 8 8 43.13 1.23
 7 8 8 44.26 1.23
 -8 8 8 78.16 1.9
 8 8 8 75.87 1.89
 -9 8 8 30.23 1.28
 9 8 8 26.34 1.12
 -10 8 8 73.52 2.51
 10 8 8 77.15 2.71
 -11 8 8 321.3 8.36
 11 8 8 326.18 8.39
 -12 8 8 46.65 2.23
 12 8 8 45.02 1.93
 -13 8 8 98.14 3.26
 13 8 8 93.68 3.34
 -14 8 8 24.78 2.09
 14 8 8 23.57 2.27
 -15 8 8 7.28 2.03
 15 8 8 5.55 1.88
 -16 8 8 4.53 2.66
 16 8 8 3.35 2.27
 0 9 8 0.72 0.33
 -1 9 8 157.41 2.53
 1 9 8 153.22 2.53
 -2 9 8 118.59 2
 2 9 8 112.59 1.99
 -3 9 8 122.84 2.45
 3 9 8 120.25 2.45
 -4 9 8 119.52 2.36
 4 9 8 116.34 2.34
 -5 9 8 32.21 1.06
 5 9 8 30.5 1.03
 -6 9 8 172.42 3.6
 6 9 8 176.14 3.83
 -7 9 8 117.9 2.63
 7 9 8 126.2 3.06
 -8 9 8 6.25 0.98
 8 9 8 4.5 1.04
 -9 9 8 190.14 4.41
 9 9 8 193.65 4.48
 -10 9 8 35.38 1.75
 10 9 8 33.02 1.59
 -11 9 8 108.32 3.41
 11 9 8 103.36 3.26
 -12 9 8 60.76 2.29
 12 9 8 58.97 2.39
 -13 9 8 2.95 1.89
 13 9 8 3.84 1.99
 -14 9 8 5.58 1.99
 14 9 8 3.99 1.63
 -15 9 8 8.89 2.45
 15 9 8 9.59 2.31
 0 10 8 0.54 0.4
 -1 10 8 15.29 0.63
 1 10 8 13.54 0.61
 -2 10 8 16.54 0.62
 2 10 8 15.57 0.63
 -3 10 8 37.26 1.1
 3 10 8 39.15 1.18
 -4 10 8 41.41 1.31
 4 10 8 40.72 1.22
 -5 10 8 34.45 1.33
 5 10 8 34.86 1.28
 -6 10 8 82.93 2.28
 6 10 8 78.52 2.6
 -7 10 8 41.93 1.59
 7 10 8 38.44 1.54
 -8 10 8 45.77 1.63
 8 10 8 45.34 1.61
 -9 10 8 79.97 2.65
 9 10 8 78.07 2.52
 -10 10 8 76.14 2.73
 10 10 8 75.34 2.68
 -11 10 8 9.45 1.48
 11 10 8 7.84 1.61
 -12 10 8 30.44 2.24
 12 10 8 31.94 2.06
 -13 10 8 7.93 1.66
 13 10 8 5.43 1.69
 -14 10 8 14.56 2.51
 14 10 8 11.77 2.56
 -15 10 8 32.39 3.21
 15 10 8 36.57 3.28
 0 11 8 1.17 0.51
 -1 11 8 0.94 0.38
 1 11 8 1.49 0.52
 -2 11 8 222.03 4.04
 2 11 8 218.55 3.98
 -3 11 8 84.13 1.77
 3 11 8 84.89 1.76
 -4 11 8 128.04 3.21
 4 11 8 128.8 3.16
 -5 11 8 72.91 2.21
 5 11 8 74.76 2.13
 -6 11 8 105.47 2.88
 6 11 8 101.6 2.69
 -7 11 8 153.22 3.87
 7 11 8 152.39 3.64
 -8 11 8 94.28 3.04
 8 11 8 93.81 3
 -9 11 8 54.23 2.15
 9 11 8 53.94 2.17
 -10 11 8 22.37 1.76
 10 11 8 25.96 2.37
 -11 11 8 2.84 1.42
 11 11 8 1.72 1.4
 -12 11 8 30.86 2.21
 12 11 8 32.09 2.31
 -13 11 8 4.26 2.21
 13 11 8 6.84 2.27
 -14 11 8 22.35 2.83
 14 11 8 26.74 2.8
 0 12 8 133.32 2.62
 -1 12 8 15 0.84
 1 12 8 14.94 0.83
 -2 12 8 6.76 0.72
 2 12 8 6.22 0.65
 -3 12 8 41.89 1.11
 3 12 8 40.05 1.05
 -4 12 8 13.08 1.1
 4 12 8 11.68 1.09
 -5 12 8 83.02 2.39
 5 12 8 87.37 2.51
 -6 12 8 23.68 1.55
 6 12 8 21.17 1.31
 -7 12 8 102.96 3.35
 7 12 8 98.01 3.19
 -8 12 8 6.44 1.57
 8 12 8 7.34 2.11
 -9 12 8 23.14 1.75
 9 12 8 23 1.78
 -10 12 8 23.12 1.85
 10 12 8 23.87 2.24
 -11 12 8 70.61 2.95
 11 12 8 72.94 2.91
 -12 12 8 13.13 2.35
 12 12 8 9.99 2.03
 -13 12 8 48.8 3.16
 13 12 8 47.69 3.05
 0 13 8 9.14 0.9
 -1 13 8 36.41 1.19
 1 13 8 34.92 1.13
 -2 13 8 97.02 2.14
 2 13 8 94.96 2.04
 -3 13 8 30.11 1.07
 3 13 8 27.52 1.03
 -4 13 8 140.34 3.06
 4 13 8 135.37 3.05
 -5 13 8 83.04 2.58
 5 13 8 82.93 2.48
 -6 13 8 2.17 1.37
 6 13 8 1.43 1.25
 -7 13 8 74.37 2.65
 7 13 8 80.13 3.01
 -8 13 8 15.87 1.95
 8 13 8 18.23 1.96
 -9 13 8 13.99 1.78
 9 13 8 19.13 2.46
 -10 13 8 89.84 3.28
 10 13 8 98.28 3.53
 -11 13 8 0.29 2.14
 11 13 8 4.69 2.42
 -12 13 8 147.18 5.09
 12 13 8 141.32 5.08
 0 14 8 10.35 1.02
 -1 14 8 34.56 1.33
 1 14 8 34.89 1.39
 -2 14 8 38.87 1.52
 2 14 8 35.6 1.35
 -3 14 8 16.28 1.12
 3 14 8 15.61 1.11
 -4 14 8 0.45 0.84
 4 14 8 1.66 0.74
 -5 14 8 30.42 1.82
 5 14 8 32.62 2
 -6 14 8 20.35 2.12
 6 14 8 14.96 2.23
 -7 14 8 80.42 3.12
 7 14 8 83.44 3.41
 -8 14 8 9.11 1.95
 8 14 8 10.62 2.06
 -9 14 8 52.75 3.07
 9 14 8 49.56 2.87
 -10 14 8 56.8 3.11
 10 14 8 59.52 3.41
 -11 14 8 33.4 3.19
 11 14 8 28.42 4.53
 0 15 8 6.46 1.36
 -1 15 8 19.5 1.44
 1 15 8 20.33 1.32
 -2 15 8 27.8 1.55
 2 15 8 24.47 1.47
 -3 15 8 20.39 1.54
 3 15 8 17.28 1.3
 -4 15 8 121.37 2.93
 4 15 8 120.24 2.94
 -5 15 8 7.17 1.7
 5 15 8 6.42 1.87
 -6 15 8 107.83 3.56
 6 15 8 105.65 3.64
 -7 15 8 32.8 2.59
 7 15 8 34.26 2.62
 -8 15 8 51.8 2.97
 8 15 8 47.13 2.7
 -9 15 8 32.16 3.71
 9 15 8 33.22 3.13
 0 16 8 4.8 1.47
 -1 16 8 73.23 2.32
 1 16 8 76.11 2.41
 -2 16 8 32.16 1.84
 2 16 8 37.2 1.94
 -3 16 8 112.21 3.3
 3 16 8 103.51 3
 -4 16 8 5.44 1.56
 4 16 8 3.34 1.43
 -5 16 8 16.65 2.52
 5 16 8 18.12 2.61
 -6 16 8 23.67 3.04
 6 16 8 20.29 2.78
 -7 16 8 28.43 2.89
 7 16 8 37.24 3.23
 0 17 8 31.26 2.23
 -1 17 8 3.39 1.67
 1 17 8 1.98 1.95
 -2 17 8 77.7 3.1
 2 17 8 73.73 2.86
 -3 17 8 18.62 2.97
 3 17 8 19.75 2.54
 -4 17 8 124.71 5.17
 4 17 8 117.91 6.36
 0 0 9 0.14 0.29
 1 0 9 173.89 2.75
 2 0 9 7.64 0.44
 3 0 9 108.71 1.95
 4 0 9 120.01 1.98
 5 0 9 5.9 0.42
 6 0 9 161.46 2.62
 7 0 9 1.63 0.34
 8 0 9 108.45 1.85
 9 0 9 0.87 0.47
 10 0 9 228.52 3.65
 11 0 9 60.39 1.43
 12 0 9 30.35 1.01
 13 0 9 2.07 0.63
 14 0 9 193.43 3.64
 15 0 9 47.37 1.64
 16 0 9 22.24 1.54
 17 0 9 1 1.53
 18 0 9 3.67 2.46
 0 1 9 781.93 11.77
 -1 1 9 364.61 5.56
 1 1 9 368.87 5.62
 -2 1 9 78.09 1.38
 2 1 9 77.17 1.35
 -3 1 9 50.31 1
 3 1 9 48.91 0.96
 -4 1 9 14.49 0.49
 4 1 9 13.08 0.48
 -5 1 9 28.14 0.68
 5 1 9 28.74 0.69
 -6 1 9 35.15 0.79
 6 1 9 34.84 0.78
 -7 1 9 119.18 2
 7 1 9 116.71 2.02
 -8 1 9 74.92 1.38
 8 1 9 75.31 1.41
 -9 1 9 69.03 1.33
 9 1 9 71.03 1.49
 -10 1 9 23.22 0.78
 10 1 9 23.37 0.76
 -11 1 9 32.81 1
 11 1 9 31.32 0.93
 -12 1 9 54.54 1.38
 12 1 9 54.87 1.42
 -13 1 9 57.06 1.49
 13 1 9 57.62 1.51
 -14 1 9 6.85 0.86
 14 1 9 7.66 0.8
 -15 1 9 31.31 1.32
 15 1 9 32.52 1.47
 -16 1 9 48.62 1.71
 16 1 9 51.88 1.83
 -17 1 9 45.23 2.08
 17 1 9 43.69 2.33
 -18 1 9 3.45 2.62
 18 1 9 3.99 2.89
 0 2 9 145.83 2.32
 -1 2 9 61.08 1.15
 1 2 9 62.58 1.14
 -2 2 9 235.46 3.66
 2 2 9 233.26 3.63
 -3 2 9 827.8 12.41
 3 2 9 835.54 12.52
 -4 2 9 200.54 3.13
 4 2 9 197.45 3.1
 -5 2 9 279.57 4.33
 5 2 9 274.58 4.24
 -6 2 9 36.24 0.78
 6 2 9 38.91 0.83
 -7 2 9 11.57 0.51
 7 2 9 11.17 0.48
 -8 2 9 68.22 1.27
 8 2 9 68.34 1.27
 -9 2 9 38.92 0.91
 9 2 9 38.85 0.91
 -10 2 9 79.76 1.56
 10 2 9 78.6 1.45
 -11 2 9 297.56 5.75
 11 2 9 290.02 5.2
 -12 2 9 23.13 0.95
 12 2 9 26.06 0.98
 -13 2 9 41.75 1.36
 13 2 9 41.47 1.29
 -14 2 9 71.02 1.73
 14 2 9 72.88 1.91
 -15 2 9 4.31 1.05
 15 2 9 4.31 1.03
 -16 2 9 25.99 1.7
 16 2 9 28.33 1.69
 -17 2 9 34.13 2.07
 17 2 9 34.19 1.99
 -18 2 9 29.36 3.01
 18 2 9 31.14 3.22
 0 3 9 2.86 0.33
 -1 3 9 215.92 3.37
 1 3 9 215.82 3.35
 -2 3 9 358.75 5.49
 2 3 9 351.46 5.38
 -3 3 9 274.41 4.92
 3 3 9 275.65 4.95
 -4 3 9 272.44 4.92
 4 3 9 269.76 4.85
 -5 3 9 38.03 1.06
 5 3 9 40.04 1.08
 -6 3 9 66.05 1.47
 6 3 9 65.17 1.46
 -7 3 9 36.77 1.04
 7 3 9 37.87 1.03
 -8 3 9 18.22 0.86
 8 3 9 15.38 0.83
 -9 3 9 223.76 3.51
 9 3 9 222.44 3.51
 -10 3 9 121.53 2.19
 10 3 9 123.86 2.21
 -11 3 9 45.86 1.21
 11 3 9 47.56 1.22
 -12 3 9 31.24 1.05
 12 3 9 33.17 1.02
 -13 3 9 54.59 1.53
 13 3 9 58.56 1.48
 -14 3 9 4.81 0.9
 14 3 9 2.9 0.88
 -15 3 9 100.15 2.52
 15 3 9 103.09 2.66
 -16 3 9 23.09 1.74
 16 3 9 23.03 1.8
 -17 3 9 42.97 2.09
 17 3 9 41.45 2.08
 0 4 9 85.49 1.45
 -1 4 9 86.4 1.55
 1 4 9 86.01 1.72
 -2 4 9 88.99 1.84
 2 4 9 86.74 1.8
 -3 4 9 146.42 2.78
 3 4 9 145.68 2.73
 -4 4 9 74.25 1.6
 4 4 9 76.53 1.66
 -5 4 9 27.39 0.91
 5 4 9 26.94 0.97
 -6 4 9 78.52 1.72
 6 4 9 79.16 1.89
 -7 4 9 37.02 1.05
 7 4 9 38.63 1.09
 -8 4 9 79.13 1.74
 8 4 9 81.03 1.82
 -9 4 9 170.27 3.26
 9 4 9 169.29 3.26
 -10 4 9 22.4 1.03
 10 4 9 21.88 1.01
 -11 4 9 109.76 2.5
 11 4 9 113.41 2.83
 -12 4 9 43.08 1.14
 12 4 9 46.75 1.24
 -13 4 9 117.56 2.4
 13 4 9 115.54 2.36
 -14 4 9 6.5 1.1
 14 4 9 5.9 1.03
 -15 4 9 12.32 1.29
 15 4 9 13.77 1.34
 -16 4 9 73.56 2.22
 16 4 9 77.58 2.43
 -17 4 9 59.42 2.43
 17 4 9 60.01 2.3
 0 5 9 8.22 0.45
 -1 5 9 50.83 0.98
 1 5 9 52.04 0.99
 -2 5 9 0.63 0.34
 2 5 9 1.55 0.43
 -3 5 9 174.17 3.55
 3 5 9 174.83 3.42
 -4 5 9 242.21 4.42
 4 5 9 245.66 4.49
 -5 5 9 355.37 6.33
 5 5 9 367.23 6.56
 -6 5 9 57.4 1.42
 6 5 9 54.86 1.42
 -7 5 9 173.6 3.28
 7 5 9 174.06 3.29
 -8 5 9 10.04 0.76
 8 5 9 10.01 0.74
 -9 5 9 30.66 1.18
 9 5 9 30.6 1.14
 -10 5 9 172.28 3.61
 10 5 9 175.04 3.64
 -11 5 9 69.85 2.11
 11 5 9 67.49 1.98
 -12 5 9 50.55 1.68
 12 5 9 45.63 1.63
 -13 5 9 59.76 2.46
 13 5 9 58.16 2.41
 -14 5 9 18.85 1.16
 14 5 9 19.76 1.2
 -15 5 9 28.45 1.54
 15 5 9 29.14 1.52
 -16 5 9 4.61 1.44
 16 5 9 2.25 1.44
 -17 5 9 11.95 2.14
 17 5 9 9.2 1.94
 0 6 9 0.7 0.27
 -1 6 9 24.24 0.63
 1 6 9 23.88 0.61
 -2 6 9 77.56 1.66
 2 6 9 76.94 1.81
 -3 6 9 184.15 3.43
 3 6 9 184.32 3.43
 -4 6 9 147.13 2.84
 4 6 9 147.24 2.93
 -5 6 9 457.44 8.08
 5 6 9 447.44 7.92
 -6 6 9 103.89 2.13
 6 6 9 108.2 2.2
 -7 6 9 139.65 2.7
 7 6 9 135.03 2.66
 -8 6 9 16.03 0.81
 8 6 9 15.56 0.77
 -9 6 9 90.49 2.17
 9 6 9 91.62 2.12
 -10 6 9 30.5 1.21
 10 6 9 30.71 1.2
 -11 6 9 82.28 2.37
 11 6 9 82.74 2.37
 -12 6 9 14.37 1.4
 12 6 9 13.07 1.24
 -13 6 9 50.44 2.09
 13 6 9 47.27 2.2
 -14 6 9 17.82 1.78
 14 6 9 19.33 1.97
 -15 6 9 21.5 2.08
 15 6 9 21.59 2.57
 -16 6 9 25.5 2.66
 16 6 9 22.58 2.57
 0 7 9 219.51 3.45
 -1 7 9 136.69 2.21
 1 7 9 137.49 2.24
 -2 7 9 139.05 2.68
 2 7 9 138.99 2.71
 -3 7 9 131.18 2.55
 3 7 9 130.08 2.58
 -4 7 9 46.78 1.27
 4 7 9 43.9 1.18
 -5 7 9 85.52 1.88
 5 7 9 80.58 1.81
 -6 7 9 72.08 1.9
 6 7 9 74.8 1.77
 -7 7 9 5.47 0.66
 7 7 9 5.84 0.72
 -8 7 9 1.35 0.55
 8 7 9 2.72 0.73
 -9 7 9 1.79 0.73
 9 7 9 1.23 0.69
 -10 7 9 7.89 1.1
 10 7 9 5.12 1.02
 -11 7 9 61.22 2.71
 11 7 9 66.09 2.25
 -12 7 9 221.84 6.01
 12 7 9 234.09 6.19
 -13 7 9 52.31 2.32
 13 7 9 53.88 2.41
 -14 7 9 10.26 1.83
 14 7 9 16.31 2.02
 -15 7 9 6.43 2.1
 15 7 9 9.24 2.22
 -16 7 9 0.59 2.3
 16 7 9 0.45 2.01
 0 8 9 473.28 7.17
 -1 8 9 113.32 1.93
 1 8 9 112.71 2.09
 -2 8 9 72.98 1.68
 2 8 9 70.65 1.59
 -3 8 9 30.61 0.97
 3 8 9 30.35 1.01
 -4 8 9 16.76 0.9
 4 8 9 14.24 0.83
 -5 8 9 56.65 1.38
 5 8 9 59.84 1.64
 -6 8 9 14.32 0.97
 6 8 9 13.91 0.82
 -7 8 9 21.4 1.04
 7 8 9 22.18 1.1
 -8 8 9 15.89 0.98
 8 8 9 16.74 0.96
 -9 8 9 77.16 2.22
 9 8 9 75.49 2.16
 -10 8 9 6.28 1.3
 10 8 9 2.01 1.14
 -11 8 9 225.14 5.98
 11 8 9 222.18 5.94
 -12 8 9 2.95 1.24
 12 8 9 3.23 1.35
 -13 8 9 79.47 2.94
 13 8 9 81.96 3.19
 -14 8 9 26.47 2.23
 14 8 9 27.38 2.43
 -15 8 9 61.49 3.16
 15 8 9 60.33 3.22
 -16 8 9 17.85 4.18
 16 8 9 2.58 4.06
 0 9 9 188.77 3.06
 -1 9 9 6.58 0.52
 1 9 9 6.83 0.48
 -2 9 9 414.57 7.37
 2 9 9 415.38 7.34
 -3 9 9 3.5 0.61
 3 9 9 2.07 0.59
 -4 9 9 250.53 5
 4 9 9 242 4.83
 -5 9 9 14.27 0.92
 5 9 9 12.91 0.9
 -6 9 9 2.91 0.8
 6 9 9 1.79 0.8
 -7 9 9 73.78 2.08
 7 9 9 73.37 2.03
 -8 9 9 66.14 1.96
 8 9 9 67.92 2.01
 -9 9 9 21.46 1.47
 9 9 9 21.51 1.38
 -10 9 9 32.6 1.85
 10 9 9 33.48 1.89
 -11 9 9 15.01 1.45
 11 9 9 13.64 1.63
 -12 9 9 66.93 2.6
 12 9 9 66.89 2.86
 -13 9 9 2.04 1.45
 13 9 9 2.2 1.6
 -14 9 9 23.72 2.26
 14 9 9 27.78 2.67
 -15 9 9 70.7 3.86
 15 9 9 71.98 3.15
 0 10 9 0.35 0.39
 -1 10 9 54.73 1.25
 1 10 9 55.99 1.44
 -2 10 9 44.26 1.46
 2 10 9 41.94 1.43
 -3 10 9 268.71 6.01
 3 10 9 263.49 5.81
 -4 10 9 29.16 1.26
 4 10 9 27.59 1.25
 -5 10 9 122.29 3.6
 5 10 9 118.82 3
 -6 10 9 32.89 1.43
 6 10 9 33.53 1.43
 -7 10 9 13.1 1.13
 7 10 9 15.19 1.28
 -8 10 9 63.82 2.05
 8 10 9 67.47 2.01
 -9 10 9 20.94 1.47
 9 10 9 19.82 1.59
 -10 10 9 69.92 2.49
 10 10 9 67.09 2.94
 -11 10 9 22.7 1.84
 11 10 9 20.03 1.93
 -12 10 9 93.16 3.33
 12 10 9 87.47 3.34
 -13 10 9 14.56 2.25
 13 10 9 17.44 2.26
 -14 10 9 25.74 2.58
 14 10 9 25.05 2.41
 0 11 9 62.31 1.51
 -1 11 9 29.45 0.96
 1 11 9 28.94 0.9
 -2 11 9 26.77 0.83
 2 11 9 23.41 0.76
 -3 11 9 51.79 1.93
 3 11 9 50.36 1.61
 -4 11 9 193.51 4.7
 4 11 9 185.38 4.34
 -5 11 9 1.68 0.78
 5 11 9 1.04 1.01
 -6 11 9 57.98 2
 6 11 9 54.87 1.8
 -7 11 9 86.02 2.57
 7 11 9 85.22 2.41
 -8 11 9 55.55 2.13
 8 11 9 61.77 2.42
 -9 11 9 77.43 2.75
 9 11 9 74.43 2.79
 -10 11 9 5.24 1.56
 10 11 9 1.01 1.52
 -11 11 9 14.92 2.25
 11 11 9 13.05 2.39
 -12 11 9 78.69 3.34
 12 11 9 81.92 3.28
 -13 11 9 40.26 2.91
 13 11 9 46.14 3.35
 0 12 9 0.44 0.62
 -1 12 9 21.77 1.02
 1 12 9 19.94 0.9
 -2 12 9 13.33 0.8
 2 12 9 11.71 0.8
 -3 12 9 230.5 5.29
 3 12 9 215.49 5.8
 -4 12 9 39.53 1.5
 4 12 9 41.86 1.5
 -5 12 9 17.84 1.4
 5 12 9 14.04 1.29
 -6 12 9 43.86 1.96
 6 12 9 38.97 1.7
 -7 12 9 62.68 2.47
 7 12 9 60.56 2.53
 -8 12 9 95.77 3.15
 8 12 9 94.11 3.21
 -9 12 9 23.94 1.92
 9 12 9 24.31 1.95
 -10 12 9 13.8 1.87
 10 12 9 19.93 2.27
 -11 12 9 71.9 3.38
 11 12 9 68.57 3.01
 -12 12 9 27.15 2.55
 12 12 9 27.27 2.38
 0 13 9 11.68 0.98
 -1 13 9 16.27 1.03
 1 13 9 16.78 0.96
 -2 13 9 6.51 0.79
 2 13 9 9.33 0.88
 -3 13 9 17.46 1.51
 3 13 9 12.69 1.5
 -4 13 9 125.56 3.32
 4 13 9 127.5 3.81
 -5 13 9 69.06 2.51
 5 13 9 70.12 2.46
 -6 13 9 42.1 2.18
 6 13 9 38.45 2.18
 -7 13 9 12.32 1.52
 7 13 9 9.4 1.64
 -8 13 9 45.87 2.42
 8 13 9 44.33 2.67
 -9 13 9 2.11 1.83
 9 13 9 1.91 2.07
 -10 13 9 36.61 2.99
 10 13 9 38.2 2.68
 -11 13 9 14.33 2.39
 11 13 9 15.74 2.51
 0 14 9 17.48 1.29
 -1 14 9 36.11 1.44
 1 14 9 33.76 1.28
 -2 14 9 1.37 0.94
 2 14 9 1.05 1.04
 -3 14 9 22.09 1.78
 3 14 9 23.38 1.92
 -4 14 9 68.23 2.74
 4 14 9 75.12 2.62
 -5 14 9 3.35 1.86
 5 14 9 8.57 2.02
 -6 14 9 36.84 2.27
 6 14 9 37.39 2.78
 -7 14 9 12.23 1.98
 7 14 9 15.66 2.62
 -8 14 9 16.96 2.87
 8 14 9 9.89 2.29
 -9 14 9 26.98 2.75
 9 14 9 25.73 2.54
 -10 14 9 14.45 2.79
 10 14 9 16.77 2.91
 0 15 9 31.79 1.65
 -1 15 9 38.64 1.6
 1 15 9 39.88 1.8
 -2 15 9 14.42 1.36
 2 15 9 15.45 1.4
 -3 15 9 46.25 2.38
 3 15 9 46.58 2.22
 -4 15 9 4.74 1.86
 4 15 9 7.68 2.03
 -5 15 9 2.04 2.03
 5 15 9 1.55 1.86
 -6 15 9 82.08 3.57
 6 15 9 87.8 3.38
 -7 15 9 0.86 2.06
 7 15 9 3.54 1.93
 -8 15 9 14.96 2.79
 8 15 9 16.39 2.56
 0 16 9 4.98 1.83
 -1 16 9 52.23 2.1
 1 16 9 53.1 2.35
 -2 16 9 20.34 1.79
 2 16 9 19.43 1.78
 -3 16 9 27.4 2.6
 3 16 9 29.8 2.76
 -4 16 9 4.9 2.4
 4 16 9 6.16 2.53
 -5 16 9 79.67 3.74
 5 16 9 83.66 4.03
 -6 16 9 9.35 3.02
 6 16 9 13.08 3.72
 0 17 9 25.09 3.56
 -1 17 9 11.14 4.67
 1 17 9 6.36 4.57
 0 0 10 495.09 10.57
 1 0 10 225.36 3.52
 2 0 10 122.87 2.04
 3 0 10 30.18 0.76
 4 0 10 28.07 0.73
 5 0 10 10.05 0.58
 6 0 10 46.35 0.97
 7 0 10 8.18 0.55
 8 0 10 66.76 1.28
 9 0 10 129.8 2.21
 10 0 10 4.7 0.53
 11 0 10 160.08 3.04
 12 0 10 178.89 3.41
 13 0 10 20.02 1.23
 14 0 10 2.09 0.99
 15 0 10 26.96 1.46
 16 0 10 65.18 2.12
 17 0 10 186.01 3.98
 0 1 10 78.87 1.4
 -1 1 10 241.53 3.75
 1 1 10 242.9 3.77
 -2 1 10 113.76 1.89
 2 1 10 112.28 1.89
 -3 1 10 41.32 0.84
 3 1 10 42.72 0.87
 -4 1 10 5.53 0.43
 4 1 10 5.77 0.45
 -5 1 10 139.46 2.28
 5 1 10 135.57 2.24
 -6 1 10 131.07 2.16
 6 1 10 133.78 2.22
 -7 1 10 63.99 1.25
 7 1 10 64.51 1.22
 -8 1 10 39.66 0.97
 8 1 10 39.62 0.96
 -9 1 10 102.47 1.79
 9 1 10 103.25 1.83
 -10 1 10 46.01 1.11
 10 1 10 45.5 1.14
 -11 1 10 62.98 1.48
 11 1 10 63.85 1.53
 -12 1 10 150.81 3.05
 12 1 10 151.41 2.96
 -13 1 10 16.57 1.12
 13 1 10 18.84 1.04
 -14 1 10 3.47 0.92
 14 1 10 3.9 1.07
 -15 1 10 27.01 1.47
 15 1 10 25.74 1.35
 -16 1 10 24.59 1.57
 16 1 10 25.06 1.65
 -17 1 10 9.47 2.23
 17 1 10 12.33 2.02
 0 2 10 0.91 0.26
 -1 2 10 134.01 2.18
 1 2 10 134.79 2.21
 -2 2 10 43.88 0.89
 2 2 10 46.28 0.9
 -3 2 10 302.02 4.65
 3 2 10 301.26 4.63
 -4 2 10 508.84 7.69
 4 2 10 508.03 7.68
 -5 2 10 146.62 2.4
 5 2 10 144.74 2.36
 -6 2 10 329.96 5.04
 6 2 10 329.02 5.03
 -7 2 10 68.18 1.27
 7 2 10 65.57 1.24
 -8 2 10 109.44 1.87
 8 2 10 111.3 1.89
 -9 2 10 5.46 0.51
 9 2 10 4.19 0.5
 -10 2 10 78.58 1.58
 10 2 10 78.18 1.55
 -11 2 10 80.79 1.76
 11 2 10 81.21 1.76
 -12 2 10 5.29 0.77
 12 2 10 6.32 0.72
 -13 2 10 16.29 0.99
 13 2 10 14.68 0.96
 -14 2 10 8.83 1.17
 14 2 10 7.2 1.02
 -15 2 10 26.26 1.39
 15 2 10 28.23 1.45
 -16 2 10 70.75 2.47
 16 2 10 75.25 2.6
 -17 2 10 16.85 2.01
 17 2 10 9.9 1.91
 0 3 10 32.58 0.75
 -1 3 10 209.43 3.3
 1 3 10 209.09 3.28
 -2 3 10 79.94 1.38
 2 3 10 83.04 1.43
 -3 3 10 180.1 3.36
 3 3 10 184.49 3.44
 -4 3 10 186.97 3.48
 4 3 10 188.96 3.52
 -5 3 10 23.37 0.87
 5 3 10 21.86 0.87
 -6 3 10 20.79 0.84
 6 3 10 21.02 0.84
 -7 3 10 71.92 1.69
 7 3 10 72.75 1.7
 -8 3 10 31.12 1.01
 8 3 10 29.83 0.98
 -9 3 10 54.19 1.56
 9 3 10 50.04 1.32
 -10 3 10 34.95 1.22
 10 3 10 34.24 1.22
 -11 3 10 53.36 1.29
 11 3 10 53.1 1.31
 -12 3 10 42.03 1.23
 12 3 10 41.81 1.18
 -13 3 10 31.52 1.14
 13 3 10 30.98 1.19
 -14 3 10 71.57 1.84
 14 3 10 73.04 1.84
 -15 3 10 40.23 1.7
 15 3 10 43.14 1.72
 -16 3 10 1.01 1.6
 16 3 10 0.84 1.39
 -17 3 10 48.24 2.53
 17 3 10 46.65 2.49
 0 4 10 1.44 0.3
 -1 4 10 75.81 1.35
 1 4 10 77.31 1.37
 -2 4 10 71.87 1.61
 2 4 10 70.89 1.55
 -3 4 10 324.85 5.9
 3 4 10 319.22 5.96
 -4 4 10 17.8 0.75
 4 4 10 16.66 0.75
 -5 4 10 20.23 0.84
 5 4 10 19.8 0.89
 -6 4 10 29.9 0.97
 6 4 10 29.68 1.05
 -7 4 10 127.39 2.52
 7 4 10 123.16 2.45
 -8 4 10 152.6 2.96
 8 4 10 151.39 2.97
 -9 4 10 233.4 4.73
 9 4 10 238.13 4.79
 -10 4 10 280.95 5.56
 10 4 10 277.34 5.56
 -11 4 10 64.87 1.91
 11 4 10 63.43 1.9
 -12 4 10 102.47 2.66
 12 4 10 98.32 2.54
 -13 4 10 10.04 1.36
 13 4 10 13.82 1.33
 -14 4 10 108.09 2.55
 14 4 10 104.33 2.98
 -15 4 10 25.72 1.44
 15 4 10 27.47 1.65
 -16 4 10 32.16 1.9
 16 4 10 32.86 2.05
 -17 4 10 27.5 3.32
 17 4 10 35.34 3.58
 0 5 10 27.81 0.69
 -1 5 10 57.65 1.07
 1 5 10 55.7 1.06
 -2 5 10 58.09 1.4
 2 5 10 59.17 1.38
 -3 5 10 154.94 2.96
 3 5 10 157.61 2.99
 -4 5 10 76.98 1.67
 4 5 10 75.38 1.66
 -5 5 10 55.01 1.37
 5 5 10 56.97 1.41
 -6 5 10 100.51 2.06
 6 5 10 99.52 2.1
 -7 5 10 7.2 0.72
 7 5 10 7.54 0.72
 -8 5 10 9.98 0.81
 8 5 10 11.3 0.92
 -9 5 10 126.55 2.8
 9 5 10 130.67 3.25
 -10 5 10 17.49 1.12
 10 5 10 20.03 1.16
 -11 5 10 8.95 1.25
 11 5 10 7.95 1.27
 -12 5 10 24.2 1.37
 12 5 10 20.56 1.26
 -13 5 10 109.69 3.52
 13 5 10 106.75 3.59
 -14 5 10 22.01 1.9
 14 5 10 26.7 1.98
 -15 5 10 3.62 1.63
 15 5 10 3.54 2.1
 -16 5 10 54.38 3.05
 16 5 10 53.38 3.1
 0 6 10 183.47 2.9
 -1 6 10 177.69 2.8
 1 6 10 175.07 2.77
 -2 6 10 109.35 2.19
 2 6 10 110.71 2.2
 -3 6 10 31 0.98
 3 6 10 31.55 1
 -4 6 10 52.66 1.31
 4 6 10 52.13 1.28
 -5 6 10 156.48 3.09
 5 6 10 153.71 2.94
 -6 6 10 85.03 1.89
 6 6 10 85.11 1.85
 -7 6 10 188.56 3.93
 7 6 10 185.4 3.75
 -8 6 10 52.49 1.48
 8 6 10 52.96 1.52
 -9 6 10 136.51 2.99
 9 6 10 135.99 2.94
 -10 6 10 35.34 1.33
 10 6 10 35.27 1.4
 -11 6 10 28.58 1.46
 11 6 10 32.18 1.5
 -12 6 10 47.08 1.96
 12 6 10 50.24 2.09
 -13 6 10 52.26 2.42
 13 6 10 53.95 2.46
 -14 6 10 11.13 1.75
 14 6 10 15.45 2.27
 -15 6 10 34.63 2.46
 15 6 10 31.63 2.65
 -16 6 10 7.02 2.94
 16 6 10 9.78 2.42
 0 7 10 246.39 3.93
 -1 7 10 78.36 1.51
 1 7 10 80.54 1.43
 -2 7 10 17.77 0.81
 2 7 10 18.97 0.8
 -3 7 10 1.56 0.64
 3 7 10 0.67 0.46
 -4 7 10 73.31 1.64
 4 7 10 70.96 1.65
 -5 7 10 34.55 1.16
 5 7 10 35.73 1.15
 -6 7 10 76.66 1.91
 6 7 10 70.49 1.72
 -7 7 10 73.95 1.89
 7 7 10 71.02 1.8
 -8 7 10 35.37 1.23
 8 7 10 35.03 1.24
 -9 7 10 3.19 0.85
 9 7 10 1.92 0.73
 -10 7 10 38.58 1.68
 10 7 10 38.74 1.82
 -11 7 10 42.21 1.96
 11 7 10 38.31 1.83
 -12 7 10 77.96 2.8
 12 7 10 76.88 2.87
 -13 7 10 12.71 1.6
 13 7 10 11.51 2.01
 -14 7 10 27.7 2.02
 14 7 10 36 2.92
 -15 7 10 55.82 3.59
 15 7 10 53.87 3.01
 -16 7 10 29.63 5.74
 0 8 10 5.62 0.46
 -1 8 10 31.4 0.73
 1 8 10 33 0.78
 -2 8 10 246.45 4.5
 2 8 10 239.28 4.41
 -3 8 10 28.39 1.08
 3 8 10 26.41 1.03
 -4 8 10 26.89 0.97
 4 8 10 25.17 0.95
 -5 8 10 138.77 2.97
 5 8 10 142.31 3.04
 -6 8 10 19.89 0.99
 6 8 10 17.57 1.01
 -7 8 10 90.8 2.21
 7 8 10 85.42 2.09
 -8 8 10 7.97 0.87
 8 8 10 8.68 0.92
 -9 8 10 61.38 2.22
 9 8 10 58.38 2.17
 -10 8 10 55.14 2.1
 10 8 10 53.33 2.14
 -11 8 10 94.45 3.1
 11 8 10 90.66 3.17
 -12 8 10 3.99 1.73
 12 8 10 5.3 1.95
 -13 8 10 51.21 2.75
 13 8 10 52.24 2.73
 -14 8 10 26.94 2.58
 14 8 10 30.95 2.51
 -15 8 10 39.26 2.81
 15 8 10 40.9 2.67
 0 9 10 16.75 0.7
 -1 9 10 23.97 0.71
 1 9 10 24.77 0.71
 -2 9 10 56.66 1.52
 2 9 10 54.23 1.42
 -3 9 10 53.07 1.47
 3 9 10 54.99 1.6
 -4 9 10 1.52 0.55
 4 9 10 2.32 0.63
 -5 9 10 49.66 1.57
 5 9 10 50.77 1.69
 -6 9 10 4.7 1.03
 6 9 10 4.96 0.82
 -7 9 10 21.82 1.27
 7 9 10 23.87 1.29
 -8 9 10 76.35 2.27
 8 9 10 73.69 2.23
 -9 9 10 71.64 2.35
 9 9 10 71.53 2.52
 -10 9 10 121.57 3.65
 10 9 10 121.29 3.81
 -11 9 10 45.9 2.24
 11 9 10 45.37 2.27
 -12 9 10 58.68 2.62
 12 9 10 62.2 2.79
 -13 9 10 20.36 2.05
 13 9 10 22.17 2.35
 -14 9 10 40.54 2.78
 14 9 10 42.43 2.86
 0 10 10 1.83 0.59
 -1 10 10 32.03 1.02
 1 10 10 34.81 1.09
 -2 10 10 12.82 1
 2 10 10 12.84 1.12
 -3 10 10 535.99 11.57
 3 10 10 557.41 11.98
 -4 10 10 61.68 1.88
 4 10 10 61.32 1.85
 -5 10 10 93.35 2.51
 5 10 10 94.27 2.57
 -6 10 10 50.15 1.84
 6 10 10 48.92 1.88
 -7 10 10 17.61 1.33
 7 10 10 17.63 1.16
 -8 10 10 55.72 2.17
 8 10 10 54.73 2.05
 -9 10 10 51.46 2.3
 9 10 10 50.51 2.44
 -10 10 10 80.8 2.81
 10 10 10 78.96 3.04
 -11 10 10 27.46 2.11
 11 10 10 30.33 2.18
 -12 10 10 18.41 2.38
 12 10 10 18.73 2.55
 -13 10 10 3.82 2.63
 13 10 10 4.7 2.32
 -14 10 10 11.48 3.18
 14 10 10 3.28 3.42
 0 11 10 36.34 1.04
 -1 11 10 39.51 1.11
 1 11 10 38.49 1.1
 -2 11 10 275.6 6.18
 2 11 10 266.65 5.98
 -3 11 10 97.36 2.5
 3 11 10 100.03 2.7
 -4 11 10 56.17 1.83
 4 11 10 54.78 1.81
 -5 11 10 13.53 1.34
 5 11 10 14 1.23
 -6 11 10 54.78 1.94
 6 11 10 48.95 1.74
 -7 11 10 41.95 1.82
 7 11 10 43.5 1.98
 -8 11 10 61.45 2.54
 8 11 10 65.53 2.88
 -9 11 10 90.74 3.05
 9 11 10 88.9 3.3
 -10 11 10 24.75 2.05
 10 11 10 26.32 2.22
 -11 11 10 2.51 1.68
 11 11 10 2.51 1.7
 -12 11 10 58.15 3.2
 12 11 10 54.52 3.09
 -13 11 10 6.39 2.94
 13 11 10 15.1 2.92
 0 12 10 40.46 1.19
 -1 12 10 18.49 0.93
 1 12 10 20.33 0.93
 -2 12 10 26.56 1.49
 2 12 10 25.14 1.29
 -3 12 10 18.87 1.27
 3 12 10 19.24 1.3
 -4 12 10 1.48 1.12
 4 12 10 1.28 1.07
 -5 12 10 30.58 1.65
 5 12 10 32.95 1.74
 -6 12 10 89.79 2.56
 6 12 10 88.61 2.69
 -7 12 10 5.34 1.83
 7 12 10 3.93 1.83
 -8 12 10 20.84 1.81
 8 12 10 25.77 1.99
 -9 12 10 59.78 2.6
 9 12 10 61.78 3.05
 -10 12 10 22.11 2.27
 10 12 10 22.47 2.21
 -11 12 10 87.42 3.63
 11 12 10 87.24 3.69
 -12 12 10 39.93 3.85
 12 12 10 47.88 4.13
 0 13 10 25.42 1.08
 -1 13 10 113.92 2.41
 1 13 10 110.55 2.38
 -2 13 10 77.58 2.39
 2 13 10 75.75 2.37
 -3 13 10 4.87 1.29
 3 13 10 5.34 1.26
 -4 13 10 66 2.21
 4 13 10 66.6 2.31
 -5 13 10 19.27 1.69
 5 13 10 19.86 2.01
 -6 13 10 102.79 3.47
 6 13 10 100.54 3.55
 -7 13 10 6.95 2.14
 7 13 10 5.32 2.11
 -8 13 10 22.3 2.05
 8 13 10 26.51 2.8
 -9 13 10 9.57 2.35
 9 13 10 11.11 2.42
 -10 13 10 5.91 2.72
 10 13 10 2.66 3.01
 0 14 10 3.27 1.11
 -1 14 10 26.13 1.38
 1 14 10 25.28 1.39
 -2 14 10 41.99 2.17
 2 14 10 42 2.07
 -3 14 10 20.42 1.92
 3 14 10 17.14 1.94
 -4 14 10 18.76 1.78
 4 14 10 19.92 1.97
 -5 14 10 43.49 2.68
 5 14 10 41.87 2.6
 -6 14 10 99.55 3.6
 6 14 10 101.05 4.01
 -7 14 10 3.01 2.5
 7 14 10 3.14 2.15
 -8 14 10 44.88 2.82
 8 14 10 44.15 2.93
 -9 14 10 7.54 2.65
 9 14 10 8.4 2.78
 0 15 10 7.09 1.44
 -1 15 10 103.35 2.77
 1 15 10 98.92 2.51
 -2 15 10 4.22 1.85
 2 15 10 4.32 1.86
 -3 15 10 5.88 1.95
 3 15 10 6.05 1.74
 -4 15 10 11.66 2.25
 4 15 10 12.7 2.22
 -5 15 10 138.42 5.15
 5 15 10 138.38 4.87
 -6 15 10 80.72 3.97
 6 15 10 72.38 3.5
 -7 15 10 27.83 3.2
 7 15 10 37.08 3.35
 0 16 10 20.29 1.89
 -1 16 10 21.29 1.91
 1 16 10 23.23 2.03
 -2 16 10 11.38 2.72
 2 16 10 15.44 2.35
 -3 16 10 127.73 4.56
 3 16 10 136 4.63
 -4 16 10 11.24 2.9
 4 16 10 8.1 2.8
 0 0 11 0.59 0.52
 1 0 11 90.15 1.56
 2 0 11 649.36 10.45
 3 0 11 0.66 0.45
 4 0 11 89.48 1.6
 5 0 11 29.92 0.77
 6 0 11 16.74 0.67
 7 0 11 10.25 0.55
 8 0 11 83.18 1.52
 9 0 11 89.69 1.68
 10 0 11 397.13 7.17
 11 0 11 50.54 1.37
 12 0 11 22.11 1.06
 13 0 11 67.29 1.76
 14 0 11 3.56 1.08
 15 0 11 8.61 1.33
 16 0 11 31.97 1.75
 17 0 11 53.05 3.11
 0 1 11 100.52 1.75
 -1 1 11 364.57 5.6
 1 1 11 358.98 5.61
 -2 1 11 30.66 0.8
 2 1 11 30.57 0.77
 -3 1 11 43.26 0.95
 3 1 11 44.47 0.93
 -4 1 11 18.04 0.63
 4 1 11 18.29 0.64
 -5 1 11 68.57 1.3
 5 1 11 68.11 1.3
 -6 1 11 55.26 1.11
 6 1 11 56.59 1.14
 -7 1 11 46.67 1
 7 1 11 47.38 1.05
 -8 1 11 83.61 1.53
 8 1 11 79.6 1.47
 -9 1 11 32.58 0.86
 9 1 11 33.14 0.88
 -10 1 11 93.31 2
 10 1 11 90.2 1.92
 -11 1 11 46.46 1.34
 11 1 11 46.34 1.31
 -12 1 11 2.04 0.76
 12 1 11 3.47 0.71
 -13 1 11 76.15 1.86
 13 1 11 76.22 1.86
 -14 1 11 35.09 1.49
 14 1 11 35.65 1.54
 -15 1 11 22.57 1.5
 15 1 11 21.99 1.56
 -16 1 11 55.25 2.22
 16 1 11 58.84 2.19
 -17 1 11 23.52 2.55
 17 1 11 23.59 2.67
 0 2 11 341.98 5.26
 -1 2 11 105.29 1.85
 1 2 11 105.06 1.8
 -2 2 11 22.69 0.63
 2 2 11 21.61 0.64
 -3 2 11 135.42 2.24
 3 2 11 134.91 2.23
 -4 2 11 40.88 0.89
 4 2 11 38.8 0.87
 -5 2 11 117.41 1.97
 5 2 11 119.14 1.99
 -6 2 11 80.54 1.46
 6 2 11 79.54 1.45
 -7 2 11 26.48 0.7
 7 2 11 26.32 0.72
 -8 2 11 285.94 4.44
 8 2 11 296.24 4.59
 -9 2 11 43.48 1.01
 9 2 11 44.05 1.02
 -10 2 11 73.29 1.6
 10 2 11 73.56 1.57
 -11 2 11 35.75 1.1
 11 2 11 35.46 1.09
 -12 2 11 18.63 0.93
 12 2 11 20.74 0.98
 -13 2 11 3.22 0.9
 13 2 11 2.09 0.98
 -14 2 11 16.68 1.32
 14 2 11 17.3 1.3
 -15 2 11 20.11 1.44
 15 2 11 19.76 1.51
 -16 2 11 13.31 1.85
 16 2 11 12.64 1.96
 0 3 11 88.95 1.56
 -1 3 11 64.11 1.22
 1 3 11 64.56 1.21
 -2 3 11 64.74 1.19
 2 3 11 62.81 1.16
 -3 3 11 30.98 0.72
 3 3 11 29.46 0.72
 -4 3 11 206.09 4.18
 4 3 11 198.11 3.84
 -5 3 11 3.45 0.69
 5 3 11 1.49 0.46
 -6 3 11 41.55 1.18
 6 3 11 38.74 1.13
 -7 3 11 78.99 1.74
 7 3 11 79.66 1.74
 -8 3 11 175.91 3.42
 8 3 11 178.16 3.36
 -9 3 11 122.71 2.72
 9 3 11 121.94 2.67
 -10 3 11 107.63 2.72
 10 3 11 105.88 2.67
 -11 3 11 21.53 1.1
 11 3 11 23.64 1.29
 -12 3 11 65.48 2.02
 12 3 11 62.96 2.15
 -13 3 11 53.29 1.98
 13 3 11 53.71 2.14
 -14 3 11 13.38 1.08
 14 3 11 12.09 1.09
 -15 3 11 2 1.3
 15 3 11 1.61 1.32
 -16 3 11 15.03 1.83
 16 3 11 14.86 1.64
 0 4 11 59.23 1.13
 -1 4 11 31.92 0.77
 1 4 11 31.78 0.77
 -2 4 11 40.15 0.85
 2 4 11 39.89 0.83
 -3 4 11 85.52 1.81
 3 4 11 83.13 1.77
 -4 4 11 330.34 5.91
 4 4 11 336.94 6
 -5 4 11 268.26 4.87
 5 4 11 265.79 4.84
 -6 4 11 95.1 1.97
 6 4 11 97.72 2.04
 -7 4 11 111.01 2.24
 7 4 11 114.79 2.36
 -8 4 11 117.22 2.6
 8 4 11 113.73 2.51
 -9 4 11 193.1 4
 9 4 11 196.49 4.04
 -10 4 11 282.87 6.36
 10 4 11 280.02 6.24
 -11 4 11 3.45 0.95
 11 4 11 2.92 1.01
 -12 4 11 56.55 1.94
 12 4 11 57.75 1.99
 -13 4 11 16.52 1.44
 13 4 11 15.49 1.57
 -14 4 11 40.51 2.31
 14 4 11 39.32 2.42
 -15 4 11 15.11 2.02
 15 4 11 15.33 2.44
 -16 4 11 23.77 2.65
 16 4 11 19.82 2.44
 0 5 11 0.97 0.33
 -1 5 11 103.75 1.77
 1 5 11 103.43 1.77
 -2 5 11 73.97 1.63
 2 5 11 76.12 1.66
 -3 5 11 4.55 0.83
 3 5 11 2.59 0.58
 -4 5 11 89.23 1.89
 4 5 11 86.84 1.83
 -5 5 11 150.05 2.88
 5 5 11 149.38 3
 -6 5 11 84.07 1.76
 6 5 11 80.43 1.76
 -7 5 11 51.48 1.48
 7 5 11 53.94 1.56
 -8 5 11 2.42 0.71
 8 5 11 2.3 0.78
 -9 5 11 13.07 0.88
 9 5 11 13.64 1.02
 -10 5 11 25.55 1.2
 10 5 11 23.44 1.25
 -11 5 11 52.7 1.77
 11 5 11 50.23 1.83
 -12 5 11 2.88 1.45
 12 5 11 1.3 1.45
 -13 5 11 26.6 1.85
 13 5 11 25.43 2.1
 -14 5 11 27.51 2.67
 14 5 11 26.94 2.53
 -15 5 11 4.56 1.95
 15 5 11 2.05 2.05
 -16 5 11 6.88 2.65
 16 5 11 11.46 2.63
 0 6 11 11.05 0.51
 -1 6 11 67.68 1.24
 1 6 11 69.45 1.27
 -2 6 11 204.02 3.79
 2 6 11 197.74 3.7
 -3 6 11 62.19 1.48
 3 6 11 58.71 1.46
 -4 6 11 297.09 5.33
 4 6 11 304.38 5.46
 -5 6 11 154.09 2.96
 5 6 11 152.7 2.95
 -6 6 11 35.77 1.25
 6 6 11 38.4 1.28
 -7 6 11 24.33 1.08
 7 6 11 23.89 1.15
 -8 6 11 68.31 1.79
 8 6 11 64.58 1.72
 -9 6 11 12.1 1.08
 9 6 11 14.44 0.94
 -10 6 11 25.11 1.26
 10 6 11 24.37 1.44
 -11 6 11 56.58 2.19
 11 6 11 57.87 2.11
 -12 6 11 22.68 1.71
 12 6 11 19.13 1.79
 -13 6 11 33.17 2.06
 13 6 11 33.58 2.42
 -14 6 11 45.78 2.54
 14 6 11 46.54 2.46
 -15 6 11 11.36 2.64
 15 6 11 17.2 2.43
 0 7 11 63.87 1.18
 -1 7 11 32.92 1.05
 1 7 11 31.16 1.05
 -2 7 11 29 0.97
 2 7 11 27.12 0.95
 -3 7 11 35.84 1.06
 3 7 11 32.39 1.01
 -4 7 11 61.68 1.53
 4 7 11 61.46 1.51
 -5 7 11 71.66 1.85
 5 7 11 68.6 1.77
 -6 7 11 19.53 1.03
 6 7 11 18.98 1
 -7 7 11 16.64 1.02
 7 7 11 18.16 1.08
 -8 7 11 62.43 1.7
 8 7 11 67.33 1.83
 -9 7 11 96.76 3.01
 9 7 11 94.93 3.01
 -10 7 11 20.49 1.55
 10 7 11 20.97 1.68
 -11 7 11 15.78 1.56
 11 7 11 15.65 1.62
 -12 7 11 32.55 1.95
 12 7 11 29.68 2.05
 -13 7 11 32.57 2.42
 13 7 11 28.75 2.52
 -14 7 11 53.54 3.27
 14 7 11 54.51 3.06
 -15 7 11 19.68 2.94
 15 7 11 19.52 2.78
 0 8 11 0.77 0.36
 -1 8 11 31.51 1.01
 1 8 11 29.42 1.01
 -2 8 11 155.01 3.17
 2 8 11 151.2 2.93
 -3 8 11 127.74 2.76
 3 8 11 133.08 2.87
 -4 8 11 108.17 2.77
 4 8 11 105.75 2.49
 -5 8 11 90.51 2.17
 5 8 11 91.04 2.19
 -6 8 11 15.71 1.03
 6 8 11 14.18 1.04
 -7 8 11 155.6 3.66
 7 8 11 155.71 3.68
 -8 8 11 64 1.97
 8 8 11 64.39 1.98
 -9 8 11 47.46 1.98
 9 8 11 46.77 2
 -10 8 11 7.8 1.55
 10 8 11 4.07 1.23
 -11 8 11 95.8 3.33
 11 8 11 89.59 3.21
 -12 8 11 119.83 3.74
 12 8 11 123.85 4.16
 -13 8 11 5.02 1.79
 13 8 11 3.92 2.16
 -14 8 11 32.84 2.89
 14 8 11 31.32 2.71
 0 9 11 23.14 0.79
 -1 9 11 147.83 3.53
 1 9 11 149.76 3.59
 -2 9 11 36.97 1.41
 2 9 11 32.26 1.75
 -3 9 11 84.87 2.26
 3 9 11 79.98 2.47
 -4 9 11 57.02 1.81
 4 9 11 54.26 1.72
 -5 9 11 89.71 2.47
 5 9 11 85.09 2.31
 -6 9 11 147.59 3.6
 6 9 11 148.92 3.64
 -7 9 11 25.15 1.33
 7 9 11 25.76 1.44
 -8 9 11 7.99 1.29
 8 9 11 6.79 1.2
 -9 9 11 32.85 1.83
 9 9 11 32.54 2.04
 -10 9 11 13.82 1.7
 10 9 11 13.89 1.87
 -11 9 11 54.59 2.47
 11 9 11 55.09 2.58
 -12 9 11 16.27 2.04
 12 9 11 16.87 2.37
 -13 9 11 59.71 3.19
 13 9 11 61 3.36
 -14 9 11 10.76 2.99
 14 9 11 20.51 3.78
 0 10 11 37.07 1
 -1 10 11 163.71 3.86
 1 10 11 161.58 3.78
 -2 10 11 49.53 1.66
 2 10 11 46.94 1.69
 -3 10 11 27.78 1.35
 3 10 11 28.13 1.43
 -4 10 11 140.02 3.44
 4 10 11 139 3.41
 -5 10 11 23.78 1.4
 5 10 11 20.35 1.37
 -6 10 11 24.75 1.41
 6 10 11 24.39 1.33
 -7 10 11 47.41 1.73
 7 10 11 45.64 1.73
 -8 10 11 7.6 1.5
 8 10 11 5.6 1.76
 -9 10 11 15.79 1.96
 9 10 11 12.01 1.78
 -10 10 11 143.57 4.24
 10 10 11 151.56 4.76
 -11 10 11 7.65 2.12
 11 10 11 4.43 1.91
 -12 10 11 29.33 2.96
 12 10 11 23.06 2.53
 -13 10 11 5.23 2.44
 13 10 11 8.12 2.51
 0 11 11 29.64 1.02
 -1 11 11 69.39 2.02
 1 11 11 69.03 1.96
 -2 11 11 30.75 1.33
 2 11 11 31.41 1.38
 -3 11 11 26.73 1.26
 3 11 11 25.17 1.34
 -4 11 11 0.38 1.08
 4 11 11 0.95 1.09
 -5 11 11 17.11 1.49
 5 11 11 18.36 1.38
 -6 11 11 116.45 3.13
 6 11 11 115.62 3.18
 -7 11 11 11.28 1.72
 7 11 11 9.78 1.88
 -8 11 11 8 1.49
 8 11 11 5.88 1.74
 -9 11 11 21.28 1.89
 9 11 11 22.54 2.16
 -10 11 11 4.97 1.92
 10 11 11 2.29 1.77
 -11 11 11 23.75 2.57
 11 11 11 23.86 2.33
 -12 11 11 66.37 3.32
 12 11 11 72.07 3.43
 0 12 11 1.53 0.78
 -1 12 11 29.32 1.33
 1 12 11 28.59 1.49
 -2 12 11 13.14 1.3
 2 12 11 11.59 1.38
 -3 12 11 51.58 1.88
 3 12 11 49.05 1.92
 -4 12 11 55.7 2.05
 4 12 11 55.52 2.18
 -5 12 11 71.96 2.36
 5 12 11 70.97 2.44
 -6 12 11 23.28 1.87
 6 12 11 22.06 1.75
 -7 12 11 16.68 1.84
 7 12 11 19.51 2.26
 -8 12 11 21.24 2.16
 8 12 11 19.89 2.36
 -9 12 11 43.37 2.4
 9 12 11 42.98 2.68
 -10 12 11 37.61 2.81
 10 12 11 39.33 2.81
 -11 12 11 3.44 2.92
 11 12 11 7.32 2.95
 0 13 11 30.08 1.37
 -1 13 11 8.99 1.42
 1 13 11 6.04 1.29
 -2 13 11 121.88 3.33
 2 13 11 120.84 3.32
 -3 13 11 93.25 2.76
 3 13 11 92.4 2.9
 -4 13 11 12.82 1.58
 4 13 11 11.62 1.77
 -5 13 11 15.04 1.71
 5 13 11 15.43 1.76
 -6 13 11 102.56 3.55
 6 13 11 95.38 3.85
 -7 13 11 33.24 2.57
 7 13 11 35.25 2.76
 -8 13 11 53.05 3.09
 8 13 11 49.71 2.7
 -9 13 11 3.61 2.43
 9 13 11 6.05 2.47
 -10 13 11 5.53 5.06
 0 14 11 29.36 1.43
 -1 14 11 18.81 1.81
 1 14 11 23.08 1.94
 -2 14 11 4.33 1.83
 2 14 11 5.77 1.81
 -3 14 11 4.4 1.83
 3 14 11 5.49 1.79
 -4 14 11 127.48 3.85
 4 14 11 124.15 3.94
 -5 14 11 32.37 2.9
 5 14 11 29.4 2.67
 -6 14 11 0.91 2.44
 6 14 11 0.8 2.22
 -7 14 11 30.47 2.68
 7 14 11 29.86 2.46
 -8 14 11 17.76 3.39
 8 14 11 22.19 3.19
 0 15 11 10.71 1.68
 -1 15 11 7.68 2.2
 1 15 11 5.46 2.4
 -2 15 11 2.14 1.95
 2 15 11 5.43 2.16
 -3 15 11 112.55 3.68
 3 15 11 114.09 3.48
 -4 15 11 42.89 2.97
 4 15 11 43.09 2.9
 -5 15 11 46.64 3.21
 5 15 11 50.52 3.12
 -6 15 11 28.75 3.79
 6 15 11 20.32 3.74
 0 16 11 0 2.51
 1 16 11 7.62 4.85
 0 0 12 4.73 0.66
 1 0 12 21.15 0.67
 2 0 12 122.37 2.06
 3 0 12 7.04 0.52
 4 0 12 129.45 2.19
 5 0 12 6.79 0.57
 6 0 12 50.91 1.09
 7 0 12 15.96 0.65
 8 0 12 30.02 0.94
 9 0 12 178.85 3.39
 10 0 12 140.48 2.75
 11 0 12 429.32 7.62
 12 0 12 27.13 1.26
 13 0 12 73.03 1.96
 14 0 12 19.62 1.58
 15 0 12 1.45 1.67
 16 0 12 18.73 1.96
 0 1 12 1.12 0.4
 -1 1 12 38.24 0.91
 1 1 12 36.65 0.9
 -2 1 12 5.61 0.52
 2 1 12 5.52 0.49
 -3 1 12 363.83 5.59
 3 1 12 357.68 5.48
 -4 1 12 25.05 0.72
 4 1 12 26.08 0.75
 -5 1 12 2.09 0.42
 5 1 12 1.18 0.37
 -6 1 12 46.82 1.02
 6 1 12 50.04 1.07
 -7 1 12 126.46 2.15
 7 1 12 122.76 2.07
 -8 1 12 35.81 0.88
 8 1 12 38.73 0.95
 -9 1 12 40.88 1.08
 9 1 12 40.9 1.02
 -10 1 12 13.29 0.82
 10 1 12 14.7 0.84
 -11 1 12 5.99 0.86
 11 1 12 7.38 0.86
 -12 1 12 83.72 1.98
 12 1 12 83.38 2.02
 -13 1 12 49.08 1.68
 13 1 12 47.13 1.56
 -14 1 12 29.53 1.55
 14 1 12 31.98 1.44
 -15 1 12 9.78 1.45
 15 1 12 7.06 1.61
 -16 1 12 41.7 2.3
 16 1 12 42.84 2.45
 0 2 12 201.47 3.2
 -1 2 12 143.65 2.36
 1 2 12 144.28 2.39
 -2 2 12 293.76 4.58
 2 2 12 292.54 4.51
 -3 2 12 93.13 1.6
 3 2 12 91.28 1.61
 -4 2 12 143.87 2.43
 4 2 12 141.46 2.36
 -5 2 12 140.99 2.31
 5 2 12 142.16 2.37
 -6 2 12 3.04 0.56
 6 2 12 4.17 0.67
 -7 2 12 82.58 1.87
 7 2 12 79.91 1.79
 -8 2 12 17.38 0.87
 8 2 12 18.57 0.93
 -9 2 12 8.09 0.88
 9 2 12 8.05 0.99
 -10 2 12 187.16 4.35
 10 2 12 193 4.48
 -11 2 12 65.6 1.54
 11 2 12 66.53 1.57
 -12 2 12 48.03 1.4
 12 2 12 48.72 1.44
 -13 2 12 32.47 1.27
 13 2 12 31.52 1.27
 -14 2 12 53.79 1.78
 14 2 12 52.21 1.75
 -15 2 12 24.36 1.64
 15 2 12 26.76 1.67
 -16 2 12 18.59 2.71
 16 2 12 15.06 2.13
 0 3 12 19.7 0.65
 -1 3 12 98.05 1.7
 1 3 12 95.83 1.71
 -2 3 12 70.14 1.39
 2 3 12 70.25 1.32
 -3 3 12 21.53 0.63
 3 3 12 21.89 0.62
 -4 3 12 54.32 1.38
 4 3 12 55.78 1.54
 -5 3 12 183.89 3.47
 5 3 12 189.6 3.55
 -6 3 12 4.84 0.83
 6 3 12 6.07 0.82
 -7 3 12 20.59 0.88
 7 3 12 19.63 0.89
 -8 3 12 45.95 1.42
 8 3 12 44.77 1.45
 -9 3 12 58.13 1.6
 9 3 12 60.09 1.72
 -10 3 12 85.53 2.32
 10 3 12 93.38 2.6
 -11 3 12 142.85 3.59
 11 3 12 148.6 3.77
 -12 3 12 27.45 1.53
 12 3 12 27.93 1.56
 -13 3 12 14.84 1.67
 13 3 12 11.14 1.58
 -14 3 12 10.93 1.47
 14 3 12 11.5 1.67
 -15 3 12 15.15 2.42
 15 3 12 12.73 2.32
 -16 3 12 13.88 2.68
 16 3 12 14.56 3.17
 0 4 12 59.99 1.19
 -1 4 12 42.35 0.93
 1 4 12 41.45 0.91
 -2 4 12 94 1.63
 2 4 12 92.12 1.59
 -3 4 12 80.38 1.77
 3 4 12 75.86 1.67
 -4 4 12 52.13 1.32
 4 4 12 54.91 1.33
 -5 4 12 7.45 0.72
 5 4 12 6.09 0.73
 -6 4 12 72.12 1.71
 6 4 12 72.3 1.77
 -7 4 12 73.62 1.89
 7 4 12 71.62 1.81
 -8 4 12 221.06 4.53
 8 4 12 227.16 4.75
 -9 4 12 1.9 0.87
 9 4 12 0.12 0.76
 -10 4 12 13.58 1.14
 10 4 12 13.1 1.29
 -11 4 12 37.91 1.54
 11 4 12 35.9 1.63
 -12 4 12 33.84 1.84
 12 4 12 37.55 1.99
 -13 4 12 95.29 3.34
 13 4 12 98.62 3.66
 -14 4 12 44.94 2.67
 14 4 12 45.99 2.48
 -15 4 12 36.56 2.7
 15 4 12 39.61 2.74
 0 5 12 294.11 4.89
 -1 5 12 172.74 2.93
 1 5 12 181.54 2.9
 -2 5 12 164.63 3.11
 2 5 12 167.58 3.18
 -3 5 12 69.53 1.58
 3 5 12 68.37 1.58
 -4 5 12 115.57 2.56
 4 5 12 108.96 2.37
 -5 5 12 72.9 1.66
 5 5 12 71.64 1.68
 -6 5 12 118.85 2.66
 6 5 12 121.01 2.72
 -7 5 12 3.67 0.79
 7 5 12 1.67 0.71
 -8 5 12 39.06 1.33
 8 5 12 40.6 1.35
 -9 5 12 4.41 1
 9 5 12 6.56 0.98
 -10 5 12 18.73 1.24
 10 5 12 18.19 1.3
 -11 5 12 123.82 3.22
 11 5 12 115.82 3.16
 -12 5 12 9.63 1.74
 12 5 12 8.65 1.4
 -13 5 12 50.47 2.51
 13 5 12 50.8 2.38
 -14 5 12 63.27 3.04
 14 5 12 66.28 2.95
 -15 5 12 25.91 2.64
 15 5 12 25.99 2.5
 0 6 12 102.7 1.76
 -1 6 12 57.19 1.36
 1 6 12 57.68 1.37
 -2 6 12 37.03 1.04
 2 6 12 37.01 1.08
 -3 6 12 102.63 2.12
 3 6 12 94.57 1.99
 -4 6 12 136.34 2.7
 4 6 12 136.22 2.73
 -5 6 12 30.21 1.23
 5 6 12 32.88 1.25
 -6 6 12 39.54 1.31
 6 6 12 38.83 1.31
 -7 6 12 5.91 0.86
 7 6 12 8.8 0.97
 -8 6 12 50.15 1.58
 8 6 12 49.34 1.59
 -9 6 12 56.59 1.8
 9 6 12 53.21 1.78
 -10 6 12 49.28 2.06
 10 6 12 47.24 2.25
 -11 6 12 10.57 1.75
 11 6 12 13.34 1.77
 -12 6 12 69.19 3.15
 12 6 12 73.06 2.88
 -13 6 12 2.49 1.64
 13 6 12 1.21 1.67
 -14 6 12 10.17 2.49
 14 6 12 7.99 2.07
 -15 6 12 11.8 2.62
 15 6 12 13.37 2.74
 0 7 12 54.83 1.09
 -1 7 12 20.31 0.82
 1 7 12 19.78 0.87
 -2 7 12 25.59 1.01
 2 7 12 25.4 0.98
 -3 7 12 121.45 2.66
 3 7 12 113.73 2.44
 -4 7 12 191.18 3.93
 4 7 12 189.5 3.89
 -5 7 12 232.78 4.72
 5 7 12 222.51 4.53
 -6 7 12 54.71 1.6
 6 7 12 55.96 1.72
 -7 7 12 26.58 1.28
 7 7 12 23.12 1.2
 -8 7 12 12.3 1.28
 8 7 12 11.71 1.26
 -9 7 12 28.32 1.74
 9 7 12 30.65 1.89
 -10 7 12 0.28 1.56
 10 7 12 1.06 1.56
 -11 7 12 202.86 5.56
 11 7 12 197.07 5.41
 -12 7 12 0.65 1.55
 12 7 12 1.75 1.59
 -13 7 12 3.1 1.76
 13 7 12 1.23 1.79
 -14 7 12 23.33 3.1
 14 7 12 24.41 3.01
 0 8 12 5.41 0.49
 -1 8 12 38.35 1.27
 1 8 12 35.24 1.21
 -2 8 12 26.87 1.18
 2 8 12 27.33 1.09
 -3 8 12 26.23 1.12
 3 8 12 25.35 1.14
 -4 8 12 14.64 0.96
 4 8 12 15.37 1.06
 -5 8 12 11.38 1.07
 5 8 12 11.7 1
 -6 8 12 11.02 1.2
 6 8 12 8.89 1.35
 -7 8 12 29.51 1.42
 7 8 12 29.41 1.54
 -8 8 12 47.21 1.76
 8 8 12 50.21 1.96
 -9 8 12 23.78 1.82
 9 8 12 19.31 1.94
 -10 8 12 167.75 4.79
 10 8 12 167.98 4.8
 -11 8 12 32.98 1.94
 11 8 12 32.68 2.18
 -12 8 12 20.03 2.45
 12 8 12 22.41 2.52
 -13 8 12 5.59 2.25
 13 8 12 3.47 1.96
 -14 8 12 24.1 3.24
 14 8 12 29.6 5.11
 0 9 12 98.45 2.02
 -1 9 12 30.53 1.23
 1 9 12 30.27 1.29
 -2 9 12 201.73 4.62
 2 9 12 211.83 4.83
 -3 9 12 74.3 2.07
 3 9 12 74.4 2.1
 -4 9 12 48.66 1.65
 4 9 12 49.41 1.72
 -5 9 12 63.23 1.93
 5 9 12 61.05 1.97
 -6 9 12 54.48 1.91
 6 9 12 53.47 1.99
 -7 9 12 79.68 2.38
 7 9 12 77.86 2.38
 -8 9 12 25.64 1.79
 8 9 12 27.26 1.77
 -9 9 12 2.59 1.49
 9 9 12 0.83 1.45
 -10 9 12 34.2 2.24
 10 9 12 38.99 2.49
 -11 9 12 35.71 2.38
 11 9 12 38.88 2.75
 -12 9 12 6.75 2.23
 12 9 12 10.05 2.06
 -13 9 12 20.68 3.2
 13 9 12 21.39 3.28
 0 10 12 1.63 0.51
 -1 10 12 3.14 0.89
 1 10 12 3.2 0.97
 -2 10 12 140.47 3.38
 2 10 12 139.34 3.47
 -3 10 12 94.69 2.57
 3 10 12 92.07 2.52
 -4 10 12 45.65 1.71
 4 10 12 49.6 2.07
 -5 10 12 21.46 1.27
 5 10 12 24.64 1.43
 -6 10 12 54.45 1.96
 6 10 12 63.62 2.26
 -7 10 12 53.79 2.02
 7 10 12 55.82 2.06
 -8 10 12 65.25 2.49
 8 10 12 64.72 2.62
 -9 10 12 56.24 2.42
 9 10 12 52.78 2.78
 -10 10 12 5.88 2.13
 10 10 12 6.56 2
 -11 10 12 33.7 2.75
 11 10 12 31.47 2.59
 -12 10 12 73.87 3.87
 12 10 12 75.85 3.59
 0 11 12 27.29 1.02
 -1 11 12 109.21 2.82
 1 11 12 108.91 2.88
 -2 11 12 16.98 1.31
 2 11 12 17.06 1.58
 -3 11 12 37.13 1.66
 3 11 12 38.36 1.89
 -4 11 12 51.74 1.99
 4 11 12 52.01 2.15
 -5 11 12 58.15 2.19
 5 11 12 61.62 2.29
 -6 11 12 14.84 1.49
 6 11 12 13.3 1.52
 -7 11 12 4.17 1.58
 7 11 12 4.31 1.84
 -8 11 12 65.61 2.88
 8 11 12 63.6 3.07
 -9 11 12 7.74 2.31
 9 11 12 3.9 2.37
 -10 11 12 36.37 2.65
 10 11 12 34.62 2.52
 -11 11 12 32.25 2.78
 11 11 12 34.27 2.75
 0 12 12 48.23 1.56
 -1 12 12 11.65 1.38
 1 12 12 9.7 1.36
 -2 12 12 14.1 1.54
 2 12 12 14.71 1.62
 -3 12 12 64.96 2.78
 3 12 12 64.79 2.61
 -4 12 12 192.53 4.75
 4 12 12 183.68 4.61
 -5 12 12 12.18 1.54
 5 12 12 12.7 1.69
 -6 12 12 73.51 2.95
 6 12 12 71.83 2.81
 -7 12 12 22.25 2.16
 7 12 12 29.49 2.58
 -8 12 12 22.67 2.69
 8 12 12 22.43 2.57
 -9 12 12 33.56 2.84
 9 12 12 33.08 2.48
 -10 12 12 8.21 2.91
 10 12 12 14.43 3.82
 0 13 12 133.23 5.33
 -1 13 12 24.61 1.67
 1 13 12 27.47 1.8
 -2 13 12 113.55 3.33
 2 13 12 112.2 3.31
 -3 13 12 13.42 1.85
 3 13 12 9.93 1.75
 -4 13 12 16.58 2
 4 13 12 11.69 2.09
 -5 13 12 50.69 2.4
 5 13 12 53.26 2.6
 -6 13 12 11.69 2.25
 6 13 12 14.12 2.46
 -7 13 12 5.2 2.34
 7 13 12 5.33 2.29
 -8 13 12 19.15 2.93
 8 13 12 13.24 2.81
 0 14 12 31.92 3.2
 -1 14 12 16.48 2.12
 1 14 12 13.55 2.07
 -2 14 12 20.75 2.29
 2 14 12 29.07 2.24
 -3 14 12 32.84 2.53
 3 14 12 28.53 2.47
 -4 14 12 35.06 2.47
 4 14 12 35.31 2.35
 -5 14 12 52.95 3.27
 5 14 12 51.47 2.96
 -6 14 12 6.75 2.72
 6 14 12 9.04 2.51
 0 15 12 8.66 4.13
 -1 15 12 11.39 2.26
 1 15 12 8.78 2.17
 -2 15 12 13.43 2.62
 2 15 12 24.46 2.72
 -3 15 12 84.78 3.8
 3 15 12 81.89 4.19
 0 0 13 1.23 0.74
 1 0 13 37.68 0.9
 2 0 13 7.73 0.63
 3 0 13 11.55 0.64
 4 0 13 3.78 0.55
 5 0 13 5.9 0.63
 6 0 13 22.42 0.74
 7 0 13 117.22 2.06
 8 0 13 18.64 0.75
 9 0 13 243.92 4.44
 10 0 13 127.8 2.81
 11 0 13 18.06 1.15
 12 0 13 80.33 2.03
 13 0 13 3.54 1.19
 14 0 13 23.89 1.68
 15 0 13 9.34 1.71
 0 1 13 166.9 2.7
 -1 1 13 10.49 0.64
 1 1 13 9.13 0.62
 -2 1 13 286.75 4.5
 2 1 13 293.95 4.58
 -3 1 13 64.58 1.27
 3 1 13 64.66 1.26
 -4 1 13 31.62 0.83
 4 1 13 32.44 0.83
 -5 1 13 0.82 0.37
 5 1 13 2.33 0.53
 -6 1 13 22.44 0.77
 6 1 13 20.87 0.76
 -7 1 13 28.82 0.84
 7 1 13 31.18 0.85
 -8 1 13 24.91 0.96
 8 1 13 24.84 0.84
 -9 1 13 173.61 3.3
 9 1 13 175.8 3.34
 -10 1 13 26.47 1.12
 10 1 13 29.31 1.21
 -11 1 13 67.47 1.67
 11 1 13 65.69 1.68
 -12 1 13 24.71 1.4
 12 1 13 23.2 1.31
 -13 1 13 17.06 1.33
 13 1 13 19.39 1.44
 -14 1 13 27.55 1.72
 14 1 13 27.78 1.74
 -15 1 13 84.29 2.66
 15 1 13 82.78 2.66
 0 2 13 16.98 0.65
 -1 2 13 258.78 4.05
 1 2 13 262.87 4.15
 -2 2 13 55.99 1.13
 2 2 13 57.69 1.13
 -3 2 13 8.21 0.54
 3 2 13 7.64 0.55
 -4 2 13 141.62 2.34
 4 2 13 141.98 2.41
 -5 2 13 86.61 1.54
 5 2 13 84.64 1.53
 -6 2 13 9.11 0.78
 6 2 13 10.49 0.8
 -7 2 13 141.06 2.79
 7 2 13 142.73 2.76
 -8 2 13 7.19 0.9
 8 2 13 8.68 0.95
 -9 2 13 252.04 5.64
 9 2 13 243.6 5.57
 -10 2 13 43.21 1.85
 10 2 13 40.29 1.77
 -11 2 13 26.96 1.59
 11 2 13 27.19 1.7
 -12 2 13 180.71 4.36
 12 2 13 183.06 4.46
 -13 2 13 2.17 1.93
 13 2 13 2.07 1.65
 -14 2 13 2.37 1.75
 14 2 13 2.52 1.49
 -15 2 13 23.79 2.2
 15 2 13 21.52 2.41
 0 3 13 0.55 0.37
 -1 3 13 16.2 0.64
 1 3 13 17.33 0.69
 -2 3 13 55.55 1.11
 2 3 13 56.46 1.15
 -3 3 13 55.95 1.1
 3 3 13 53.83 1.12
 -4 3 13 65.34 1.48
 4 3 13 68.01 1.55
 -5 3 13 229.46 4.28
 5 3 13 234.26 4.32
 -6 3 13 11.95 0.85
 6 3 13 13.47 0.93
 -7 3 13 27.59 1.17
 7 3 13 28.24 1.19
 -8 3 13 53.99 1.66
 8 3 13 51.86 1.68
 -9 3 13 35.65 1.49
 9 3 13 33.39 1.59
 -10 3 13 68.28 2.15
 10 3 13 65.88 2.19
 -11 3 13 131.81 3.53
 11 3 13 128.31 3.38
 -12 3 13 5.64 1.29
 12 3 13 9.08 1.61
 -13 3 13 10.46 1.86
 13 3 13 13.35 1.86
 -14 3 13 22.9 2.75
 14 3 13 19.8 2.53
 -15 3 13 2.73 2.3
 15 3 13 2.72 2.59
 0 4 13 89.95 1.61
 -1 4 13 58.62 1.24
 1 4 13 57.09 1.14
 -2 4 13 4.52 0.48
 2 4 13 3.95 0.46
 -3 4 13 49.01 1.27
 3 4 13 47.58 1.24
 -4 4 13 93.9 1.97
 4 4 13 92 1.98
 -5 4 13 90.43 1.97
 5 4 13 88.41 1.96
 -6 4 13 352.07 6.94
 6 4 13 343.19 7.65
 -7 4 13 34.83 1.33
 7 4 13 36.68 1.43
 -8 4 13 24.98 1.26
 8 4 13 20.66 1.29
 -9 4 13 59.01 1.86
 9 4 13 57.58 1.91
 -10 4 13 4.99 1.34
 10 4 13 3.29 1.09
 -11 4 13 11.1 1.4
 11 4 13 12.14 1.57
 -12 4 13 3.4 1.34
 12 4 13 4.48 1.42
 -13 4 13 18.71 2.02
 13 4 13 13.69 2.23
 -14 4 13 17.12 2.49
 14 4 13 21.15 2.78
 -15 4 13 5.14 2.69
 15 4 13 5.38 2.93
 0 5 13 1.14 0.44
 -1 5 13 199.24 3.45
 1 5 13 195.98 3.33
 -2 5 13 6.05 0.68
 2 5 13 4.59 0.64
 -3 5 13 47.78 1.28
 3 5 13 48.28 1.33
 -4 5 13 125.49 2.5
 4 5 13 124.19 2.59
 -5 5 13 70.47 1.81
 5 5 13 71.09 1.82
 -6 5 13 21.16 1.11
 6 5 13 19.72 1.13
 -7 5 13 21.74 1.1
 7 5 13 24.83 1.09
 -8 5 13 15.66 1.12
 8 5 13 19 1.17
 -9 5 13 34.49 1.62
 9 5 13 35.8 1.71
 -10 5 13 103.13 2.87
 10 5 13 102.6 2.83
 -11 5 13 2.86 1.91
 11 5 13 8.2 1.61
 -12 5 13 4.62 2
 12 5 13 1.89 1.81
 -13 5 13 30.96 2.39
 13 5 13 31.69 2.55
 -14 5 13 5.33 2.26
 14 5 13 4.3 2.34
 0 6 13 28.97 0.85
 -1 6 13 8.7 0.78
 1 6 13 7.78 0.77
 -2 6 13 62.96 1.56
 2 6 13 64.19 1.54
 -3 6 13 130.12 2.62
 3 6 13 126.57 2.51
 -4 6 13 46.45 1.41
 4 6 13 49.25 1.45
 -5 6 13 13.9 0.94
 5 6 13 14.33 1
 -6 6 13 63.09 1.87
 6 6 13 63.08 1.81
 -7 6 13 28.99 1.3
 7 6 13 27.78 1.35
 -8 6 13 2.03 0.99
 8 6 13 1.73 1.12
 -9 6 13 85.14 2.95
 9 6 13 88.95 3.08
 -10 6 13 40.62 2.29
 10 6 13 44.09 2.4
 -11 6 13 20.45 2
 11 6 13 17.86 2.07
 -12 6 13 14.76 2.2
 12 6 13 11.89 2.19
 -13 6 13 120.42 4.51
 13 6 13 121.04 4.66
 -14 6 13 8.88 2.75
 14 6 13 16.37 2.99
 0 7 13 49.98 1.06
 -1 7 13 20.49 0.92
 1 7 13 20.3 0.92
 -2 7 13 53.1 1.56
 2 7 13 52.33 1.57
 -3 7 13 174.18 3.64
 3 7 13 172.59 3.61
 -4 7 13 184.61 3.85
 4 7 13 187.34 4.03
 -5 7 13 85.09 2.06
 5 7 13 82.11 2.04
 -6 7 13 11.72 0.99
 6 7 13 12.67 0.98
 -7 7 13 34.17 1.61
 7 7 13 27.95 1.65
 -8 7 13 37.37 1.91
 8 7 13 40.97 1.94
 -9 7 13 32.71 2.04
 9 7 13 33.31 2.07
 -10 7 13 125.16 4.15
 10 7 13 118.72 4.02
 -11 7 13 24.82 2.16
 11 7 13 22.36 2.3
 -12 7 13 41.92 2.97
 12 7 13 38.6 2.51
 -13 7 13 86.77 3.73
 13 7 13 86.92 3.74
 0 8 13 21.3 0.73
 -1 8 13 11.48 0.94
 1 8 13 12.67 1.07
 -2 8 13 45.74 1.57
 2 8 13 41.58 1.55
 -3 8 13 68.23 2.09
 3 8 13 66.28 2.12
 -4 8 13 69.76 2.03
 4 8 13 72.15 2.16
 -5 8 13 2.18 1.09
 5 8 13 1.76 0.95
 -6 8 13 43.87 1.65
 6 8 13 43.22 1.76
 -7 8 13 58.11 2.13
 7 8 13 57.27 2.15
 -8 8 13 37.97 2.02
 8 8 13 37.64 2.06
 -9 8 13 45.46 2.44
 9 8 13 40.75 2.23
 -10 8 13 71.84 3.05
 10 8 13 69.03 3.34
 -11 8 13 20.91 2.35
 11 8 13 18.58 2.28
 -12 8 13 56.55 3.3
 12 8 13 53.25 3.12
 -13 8 13 84.61 4.36
 13 8 13 85.95 4.31
 0 9 13 102.88 4.14
 -1 9 13 64.88 1.9
 1 9 13 64.88 1.93
 -2 9 13 5.53 1.05
 2 9 13 5.49 1.15
 -3 9 13 131.43 3.36
 3 9 13 125.82 3.21
 -4 9 13 47.91 1.66
 4 9 13 44.79 1.81
 -5 9 13 88.26 2.45
 5 9 13 86.61 2.53
 -6 9 13 8.87 1.37
 6 9 13 10.4 1.46
 -7 9 13 55.04 2.1
 7 9 13 55.69 2.32
 -8 9 13 9.08 1.57
 8 9 13 4.98 1.57
 -9 9 13 30.12 1.99
 9 9 13 29.48 2.09
 -10 9 13 18.97 2.05
 10 9 13 18.47 2
 -11 9 13 1.77 2.38
 11 9 13 6.21 2.32
 -12 9 13 34.68 3.72
 12 9 13 34.95 3.55
 0 10 13 162 5.86
 -1 10 13 1.99 0.91
 1 10 13 4.4 1.25
 -2 10 13 53.07 1.85
 2 10 13 51.57 1.83
 -3 10 13 3.78 1.35
 3 10 13 4.5 1.48
 -4 10 13 8.19 1.47
 4 10 13 10.58 1.56
 -5 10 13 145.02 3.69
 5 10 13 139.7 3.58
 -6 10 13 13.72 1.51
 6 10 13 14.93 1.61
 -7 10 13 30.14 2.12
 7 10 13 32.35 2.07
 -8 10 13 0.32 1.78
 8 10 13 2.11 1.68
 -9 10 13 36.24 2.38
 9 10 13 39.26 2.81
 -10 10 13 16.71 2.7
 10 10 13 14.91 2.46
 -11 10 13 82.29 3.64
 11 10 13 82.53 3.54
 0 11 13 28 2.28
 -1 11 13 97.57 2.82
 1 11 13 94.19 2.7
 -2 11 13 46.83 1.96
 2 11 13 45.28 2.02
 -3 11 13 25.97 1.68
 3 11 13 26.41 1.61
 -4 11 13 79.65 2.64
 4 11 13 76.28 2.74
 -5 11 13 3.14 1.51
 5 11 13 6.97 1.73
 -6 11 13 15.58 1.69
 6 11 13 15.91 1.84
 -7 11 13 20.03 2.32
 7 11 13 18.44 2.1
 -8 11 13 10.58 2.35
 8 11 13 16.69 2.44
 -9 11 13 0.91 2.72
 9 11 13 2.47 2.44
 -10 11 13 18.9 2.94
 10 11 13 20.17 2.82
 0 12 13 10.78 2.48
 -1 12 13 39.8 1.85
 1 12 13 38.33 1.77
 -2 12 13 71.14 2.52
 2 12 13 71.32 2.47
 -3 12 13 0.82 1.51
 3 12 13 0.65 1.78
 -4 12 13 133.74 3.64
 4 12 13 129.78 3.71
 -5 12 13 65.39 2.61
 5 12 13 65.07 2.6
 -6 12 13 32.09 2.32
 6 12 13 30.21 2.23
 -7 12 13 72.62 3.66
 7 12 13 72.33 3.65
 -8 12 13 10.23 2.37
 8 12 13 5.65 2.13
 -9 12 13 10.72 3.07
 9 12 13 24.66 5.76
 0 13 13 41.3 3.02
 -1 13 13 5.64 1.61
 1 13 13 3.94 1.6
 -2 13 13 25.01 2.17
 2 13 13 23.5 2.12
 -3 13 13 108.15 3.53
 3 13 13 109.39 3.43
 -4 13 13 24.46 2.32
 4 13 13 22.86 2.26
 -5 13 13 77.58 3.22
 5 13 13 73.69 2.95
 -6 13 13 14.67 2.95
 6 13 13 10.95 2.44
 -7 13 13 14.69 3.23
 7 13 13 15.13 2.93
 0 14 13 39 3.64
 -1 14 13 70.71 4.04
 1 14 13 72.26 4.02
 -2 14 13 42.91 2.73
 2 14 13 45.28 2.5
 -3 14 13 49.43 2.77
 3 14 13 48.26 2.66
 -4 14 13 40.39 3.23
 4 14 13 40.02 3.75
 0 0 14 212.17 4.79
 1 0 14 104.6 1.85
 2 0 14 2.57 0.58
 3 0 14 445.26 6.8
 4 0 14 1.59 0.47
 5 0 14 33.42 0.95
 6 0 14 99.6 1.96
 7 0 14 164.4 2.72
 8 0 14 16.1 0.87
 9 0 14 163.03 3.28
 10 0 14 16.13 1.05
 11 0 14 1.79 1
 12 0 14 73.53 2.01
 13 0 14 31.83 1.76
 14 0 14 13.89 1.87
 0 1 14 286.68 4.53
 -1 1 14 41.49 1.03
 1 1 14 42.57 1.06
 -2 1 14 22.96 0.84
 2 1 14 23.34 0.78
 -3 1 14 130.44 2.24
 3 1 14 133.46 2.25
 -4 1 14 51.12 1.15
 4 1 14 50.44 1.18
 -5 1 14 61.21 1.29
 5 1 14 61.7 1.3
 -6 1 14 1.71 0.57
 6 1 14 2 0.58
 -7 1 14 1.54 0.46
 7 1 14 0.91 0.51
 -8 1 14 192.37 3.57
 8 1 14 187.64 3.5
 -9 1 14 25.59 1.05
 9 1 14 24.91 1
 -10 1 14 147.86 2.93
 10 1 14 148.77 3.01
 -11 1 14 31.41 1.27
 11 1 14 27.14 1.25
 -12 1 14 38.96 1.45
 12 1 14 37.24 1.67
 -13 1 14 13.4 1.93
 13 1 14 12.71 1.92
 -14 1 14 37.01 2.45
 14 1 14 41.03 2.52
 0 2 14 48.96 1.1
 -1 2 14 19.39 0.76
 1 2 14 21.3 0.8
 -2 2 14 63.41 1.28
 2 2 14 63.16 1.3
 -3 2 14 8.22 0.59
 3 2 14 8.41 0.63
 -4 2 14 6.3 0.56
 4 2 14 5.06 0.6
 -5 2 14 23.25 0.74
 5 2 14 23.37 0.75
 -6 2 14 48.64 1.38
 6 2 14 48.74 1.34
 -7 2 14 41.26 1.32
 7 2 14 44.79 1.49
 -8 2 14 17.75 1.19
 8 2 14 18.16 1.24
 -9 2 14 48.89 1.71
 9 2 14 56.43 2.03
 -10 2 14 47.96 1.82
 10 2 14 48.23 1.92
 -11 2 14 124.63 3.36
 11 2 14 123.89 3.29
 -12 2 14 10.86 1.99
 12 2 14 10.97 1.75
 -13 2 14 46.71 2.45
 13 2 14 46 2.29
 -14 2 14 4.08 2.5
 14 2 14 2.05 2.37
 0 3 14 271.73 4.25
 -1 3 14 53.49 1.17
 1 3 14 54.22 1.2
 -2 3 14 100.41 1.81
 2 3 14 98.44 1.8
 -3 3 14 20.08 0.7
 3 3 14 19.26 0.69
 -4 3 14 105.28 2.22
 4 3 14 103.8 2.2
 -5 3 14 7.29 0.82
 5 3 14 6.58 0.88
 -6 3 14 23.6 1.07
 6 3 14 24.04 1.16
 -7 3 14 101.14 2.4
 7 3 14 102.51 2.45
 -8 3 14 42.2 1.63
 8 3 14 47.43 1.75
 -9 3 14 2.63 0.97
 9 3 14 3.64 1.08
 -10 3 14 4.43 0.99
 10 3 14 6.62 1.36
 -11 3 14 20.91 1.82
 11 3 14 20.67 1.95
 -12 3 14 20.34 1.72
 12 3 14 23.76 1.94
 -13 3 14 5.46 1.84
 13 3 14 6.91 2
 -14 3 14 19.66 2.61
 14 3 14 18.21 2.73
 0 4 14 6.76 0.65
 -1 4 14 123.78 2.11
 1 4 14 123.14 2.11
 -2 4 14 34.73 0.87
 2 4 14 35.11 0.88
 -3 4 14 3.71 0.73
 3 4 14 3.41 0.69
 -4 4 14 61.67 1.54
 4 4 14 61.83 1.64
 -5 4 14 263.7 5.34
 5 4 14 267.85 5.43
 -6 4 14 95.9 2.23
 6 4 14 96.37 2.36
 -7 4 14 2.76 0.78
 7 4 14 1.94 0.82
 -8 4 14 45.49 1.84
 8 4 14 45.63 1.89
 -9 4 14 144.36 4.28
 9 4 14 146.34 3.69
 -10 4 14 6.48 1.22
 10 4 14 9.28 1.54
 -11 4 14 4.28 1.24
 11 4 14 6.08 1.37
 -12 4 14 19.29 2.22
 12 4 14 15.39 2.14
 -13 4 14 31.48 2.95
 13 4 14 29.94 2.55
 -14 4 14 8.2 2.69
 14 4 14 10.26 2.84
 0 5 14 26.38 0.82
 -1 5 14 10.31 0.62
 1 5 14 11.01 0.6
 -2 5 14 22.94 0.97
 2 5 14 22.41 1.04
 -3 5 14 133.84 2.96
 3 5 14 134.59 2.73
 -4 5 14 34.94 1.26
 4 5 14 33.58 1.2
 -5 5 14 104.34 2.66
 5 5 14 102.51 2.44
 -6 5 14 77.94 1.99
 6 5 14 78.59 2.02
 -7 5 14 13.42 1.31
 7 5 14 12.45 1.46
 -8 5 14 62.42 2.03
 8 5 14 63.87 2.17
 -9 5 14 74.11 2.39
 9 5 14 72.69 2.47
 -10 5 14 43.1 2.46
 10 5 14 44.52 2.62
 -11 5 14 5.53 1.92
 11 5 14 2.03 1.88
 -12 5 14 54.24 2.92
 12 5 14 56.37 2.89
 -13 5 14 3 2.32
 13 5 14 4.11 2.17
 0 6 14 24.6 0.77
 -1 6 14 104.78 2.6
 1 6 14 105.83 2.24
 -2 6 14 35.92 1.25
 2 6 14 33.03 1.25
 -3 6 14 60.38 1.71
 3 6 14 60.19 1.74
 -4 6 14 120.96 2.79
 4 6 14 122.97 2.86
 -5 6 14 42.69 1.42
 5 6 14 41.25 1.55
 -6 6 14 92 2.24
 6 6 14 92.85 2.36
 -7 6 14 14.18 1.17
 7 6 14 12.8 1.17
 -8 6 14 190.54 5.25
 8 6 14 185.54 5.21
 -9 6 14 89.16 3.14
 9 6 14 94.32 3.36
 -10 6 14 136.72 4.05
 10 6 14 145.11 4.58
 -11 6 14 23.35 2.29
 11 6 14 25.18 2.21
 -12 6 14 4.32 2.15
 12 6 14 6.67 2.2
 -13 6 14 3.5 2.32
 13 6 14 1.73 2.58
 0 7 14 4.71 0.59
 -1 7 14 21.66 1.05
 1 7 14 21.61 1.25
 -2 7 14 145.49 3.69
 2 7 14 136.06 3.36
 -3 7 14 1.75 1.08
 3 7 14 0.1 1.09
 -4 7 14 15.37 1.4
 4 7 14 14.91 1.53
 -5 7 14 15.34 1.28
 5 7 14 16.76 1.45
 -6 7 14 30.89 1.54
 6 7 14 33.66 1.63
 -7 7 14 43.44 2.07
 7 7 14 36.12 1.85
 -8 7 14 11.47 1.81
 8 7 14 11.49 1.79
 -9 7 14 35.83 2.33
 9 7 14 36.54 2.41
 -10 7 14 10.7 2.17
 10 7 14 9.84 2.3
 -11 7 14 14.32 2.14
 11 7 14 10.52 2.34
 -12 7 14 15.52 2.47
 12 7 14 13.21 2.7
 0 8 14 2.6 1.83
 -1 8 14 141.34 3.42
 1 8 14 132.72 3.28
 -2 8 14 94.58 2.53
 2 8 14 94.43 2.58
 -3 8 14 8.92 1.06
 3 8 14 11.57 1.22
 -4 8 14 18.74 1.28
 4 8 14 18.08 1.42
 -5 8 14 101.81 2.89
 5 8 14 97.51 2.85
 -6 8 14 21.58 1.46
 6 8 14 21.3 1.57
 -7 8 14 63.15 2.37
 7 8 14 64.8 2.59
 -8 8 14 73.64 2.84
 8 8 14 73.22 2.97
 -9 8 14 29.34 2.42
 9 8 14 28.24 2.37
 -10 8 14 4.55 2.27
 10 8 14 4.15 2.47
 -11 8 14 9.19 2.35
 11 8 14 7.33 2.52
 -12 8 14 29.38 3.27
 12 8 14 35.97 3.35
 0 9 14 79.98 3.28
 -1 9 14 60.11 1.93
 1 9 14 59.97 1.9
 -2 9 14 41.45 1.86
 2 9 14 38.08 1.8
 -3 9 14 8.39 1.56
 3 9 14 11.8 1.73
 -4 9 14 25.08 1.66
 4 9 14 24.42 1.71
 -5 9 14 18.19 1.63
 5 9 14 16.72 1.73
 -6 9 14 66.66 2.47
 6 9 14 61.33 2.42
 -7 9 14 13.4 1.94
 7 9 14 18.01 1.94
 -8 9 14 0.95 1.37
 8 9 14 2.05 1.49
 -9 9 14 31.33 2.62
 9 9 14 30.91 2.9
 -10 9 14 18.23 2.45
 10 9 14 20.12 2.57
 -11 9 14 35.5 3.1
 11 9 14 36.95 3.27
 0 10 14 11.59 2.05
 -1 10 14 27.24 1.33
 1 10 14 28.09 1.54
 -2 10 14 15.89 1.31
 2 10 14 12.71 1.59
 -3 10 14 48.49 1.95
 3 10 14 49.1 2.08
 -4 10 14 112.72 3.35
 4 10 14 109.99 3.3
 -5 10 14 10.59 1.67
 5 10 14 11.05 1.73
 -6 10 14 120.62 3.61
 6 10 14 120.54 3.45
 -7 10 14 48.08 2.53
 7 10 14 48.55 2.63
 -8 10 14 14.84 2.37
 8 10 14 11.37 2.24
 -9 10 14 38.9 2.94
 9 10 14 43.39 3.08
 -10 10 14 4.73 2.62
 10 10 14 7.41 2.68
 0 11 14 38.21 3.02
 -1 11 14 45.54 3.13
 1 11 14 49.37 3.65
 -2 11 14 20.49 1.67
 2 11 14 21.94 1.91
 -3 11 14 51.12 2.36
 3 11 14 48.85 2.13
 -4 11 14 5.55 1.59
 4 11 14 4.15 1.63
 -5 11 14 140.35 4.05
 5 11 14 140.73 4.18
 -6 11 14 33.34 2.46
 6 11 14 36.37 2.29
 -7 11 14 25.94 2.46
 7 11 14 25.84 2.57
 -8 11 14 1.47 2.32
 8 11 14 2.84 2.43
 -9 11 14 8.37 3.17
 9 11 14 7.07 5.27
 0 12 14 23.26 3.67
 -1 12 14 8.53 3.57
 1 12 14 6.18 3.71
 -2 12 14 0 1.56
 2 12 14 2.19 1.78
 -3 12 14 17.19 2.06
 3 12 14 18.98 1.95
 -4 12 14 15.07 2.03
 4 12 14 13.75 2.03
 -5 12 14 57.61 2.96
 5 12 14 60.52 2.83
 -6 12 14 22.09 2.71
 6 12 14 23.9 2.71
 -7 12 14 26.3 2.83
 7 12 14 31.62 3.2
 0 13 14 12.3 3.93
 -1 13 14 19.55 3.41
 1 13 14 26.77 3.86
 -2 13 14 7.23 2.12
 2 13 14 5.02 1.96
 -3 13 14 50.15 2.89
 3 13 14 49.51 3.36
 -4 13 14 35.93 3.04
 4 13 14 35.24 3.02
 -5 13 14 8.42 2.69
 5 13 14 4.26 3.56
 0 0 15 0.51 0.75
 1 0 15 82.31 1.58
 2 0 15 29.57 0.94
 3 0 15 1.59 0.62
 4 0 15 17.49 0.86
 5 0 15 167.25 2.77
 6 0 15 1.88 0.6
 7 0 15 29.6 1.1
 8 0 15 1.82 0.85
 9 0 15 0.79 0.86
 10 0 15 28.43 1.25
 11 0 15 9.55 1.21
 12 0 15 4.63 1.31
 13 0 15 13.71 1.7
 0 1 15 67.17 1.42
 -1 1 15 180.67 2.99
 1 1 15 180.38 2.95
 -2 1 15 88.9 1.7
 2 1 15 87.48 1.67
 -3 1 15 63.32 1.39
 3 1 15 62.82 1.37
 -4 1 15 48.47 1.21
 4 1 15 51.4 1.2
 -5 1 15 19.56 0.89
 5 1 15 19.46 0.81
 -6 1 15 87.4 1.81
 6 1 15 84.22 1.74
 -7 1 15 14.4 0.9
 7 1 15 16.93 0.96
 -8 1 15 18.28 0.95
 8 1 15 17.4 0.88
 -9 1 15 9.64 1.31
 9 1 15 10.12 1.52
 -10 1 15 43.85 2.02
 10 1 15 40.64 2
 -11 1 15 90.36 2.96
 11 1 15 88.99 3.17
 -12 1 15 57.47 2.45
 12 1 15 58.4 2.49
 -13 1 15 18.29 2.26
 13 1 15 17.01 2.3
 0 2 15 18.56 0.75
 -1 2 15 138.19 2.36
 1 2 15 138.33 2.38
 -2 2 15 21.81 0.9
 2 2 15 22.27 0.86
 -3 2 15 50.86 1.16
 3 2 15 48.71 1.13
 -4 2 15 30.56 0.95
 4 2 15 30.36 0.95
 -5 2 15 20.43 1.09
 5 2 15 19.33 1.08
 -6 2 15 5.46 1
 6 2 15 7.97 1.31
 -7 2 15 5.07 1.19
 7 2 15 3.76 1.24
 -8 2 15 67.82 2.32
 8 2 15 65.6 2.39
 -9 2 15 131.35 3.38
 9 2 15 134.99 3.59
 -10 2 15 13.2 1.8
 10 2 15 10.92 1.72
 -11 2 15 7.05 1.43
 11 2 15 10.12 1.79
 -12 2 15 78.31 2.92
 12 2 15 84.34 2.96
 -13 2 15 5.9 2.34
 13 2 15 4.94 2.18
 0 3 15 547.88 8.32
 -1 3 15 81.24 1.72
 1 3 15 83.59 1.6
 -2 3 15 43.09 1.07
 2 3 15 44.87 1.1
 -3 3 15 9.88 0.63
 3 3 15 12.26 0.65
 -4 3 15 7.7 0.89
 4 3 15 8.9 0.87
 -5 3 15 27.17 1.25
 5 3 15 27.26 1.3
 -6 3 15 110.52 2.72
 6 3 15 118.12 2.83
 -7 3 15 15.85 1.18
 7 3 15 14.61 1.26
 -8 3 15 80.87 2.42
 8 3 15 77.97 2.41
 -9 3 15 10.78 1.7
 9 3 15 15.32 1.69
 -10 3 15 27.05 2.11
 10 3 15 25.19 1.95
 -11 3 15 1.66 1.5
 11 3 15 1.45 1.57
 -12 3 15 49.24 3.07
 12 3 15 55.71 3.06
 -13 3 15 35.09 2.52
 13 3 15 34.16 2.53
 0 4 15 1.41 0.51
 -1 4 15 9.88 0.72
 1 4 15 10.31 0.69
 -2 4 15 30.58 1.06
 2 4 15 29.3 0.95
 -3 4 15 49.95 1.41
 3 4 15 51.13 1.53
 -4 4 15 55.61 1.75
 4 4 15 55.96 1.95
 -5 4 15 25.37 1.27
 5 4 15 28.37 1.34
 -6 4 15 8.1 1.16
 6 4 15 10.89 1.3
 -7 4 15 10.93 1.14
 7 4 15 11.96 1.12
 -8 4 15 35.21 1.8
 8 4 15 36.86 1.8
 -9 4 15 44.43 2.08
 9 4 15 44.81 2.26
 -10 4 15 32.31 1.88
 10 4 15 36.75 1.92
 -11 4 15 10.18 1.78
 11 4 15 15.67 2.07
 -12 4 15 23.06 2.77
 12 4 15 23.48 2.87
 -13 4 15 28.07 3.26
 13 4 15 36.17 3.66
 0 5 15 20.47 0.86
 -1 5 15 37.1 1
 1 5 15 36.29 0.97
 -2 5 15 68.69 1.89
 2 5 15 69.06 1.93
 -3 5 15 3.78 1.02
 3 5 15 4.73 0.97
 -4 5 15 316.29 6.32
 4 5 15 331.66 6.66
 -5 5 15 5.13 1
 5 5 15 7.04 1.04
 -6 5 15 48.18 1.73
 6 5 15 51.61 1.88
 -7 5 15 23.23 1.43
 7 5 15 24.96 1.45
 -8 5 15 10.23 1.4
 8 5 15 13.53 1.6
 -9 5 15 2.45 1.78
 9 5 15 2.95 1.75
 -10 5 15 125.86 4.02
 10 5 15 118.41 5.02
 -11 5 15 1.5 2.04
 11 5 15 5.37 2.17
 -12 5 15 17.82 2.6
 12 5 15 16.19 2.71
 0 6 15 22.57 0.9
 -1 6 15 23.37 1.29
 1 6 15 22.72 1.41
 -2 6 15 16.41 1.25
 2 6 15 15.12 1.26
 -3 6 15 76.97 2.33
 3 6 15 77.53 2.41
 -4 6 15 44.04 2.01
 4 6 15 41.78 1.95
 -5 6 15 9.69 1.26
 5 6 15 9.61 1.28
 -6 6 15 57.03 2.19
 6 6 15 58.8 2.27
 -7 6 15 15.77 1.82
 7 6 15 14.54 1.67
 -8 6 15 18.81 1.77
 8 6 15 17.34 1.85
 -9 6 15 128.08 4.02
 9 6 15 132.09 4.19
 -10 6 15 40.53 2.59
 10 6 15 36.59 2.45
 -11 6 15 49.78 2.89
 11 6 15 47.52 2.94
 -12 6 15 28.09 3.42
 12 6 15 38.24 3.67
 0 7 15 15.06 1.78
 -1 7 15 80.84 2.32
 1 7 15 82.81 2.57
 -2 7 15 57.32 1.96
 2 7 15 59.59 2.27
 -3 7 15 243.99 5.67
 3 7 15 249.12 5.81
 -4 7 15 53.33 1.89
 4 7 15 55.15 2.06
 -5 7 15 86.32 2.75
 5 7 15 83.42 2.75
 -6 7 15 10.54 1.37
 6 7 15 10.57 1.48
 -7 7 15 13.22 1.81
 7 7 15 12.83 1.82
 -8 7 15 175.77 5.11
 8 7 15 174.66 5.3
 -9 7 15 1.38 1.85
 9 7 15 1.21 1.82
 -10 7 15 14.78 2.42
 10 7 15 18.57 2.49
 -11 7 15 0.26 2.69
 11 7 15 1.52 2.75
 0 8 15 26.38 2.41
 -1 8 15 37.39 1.66
 1 8 15 33.29 1.59
 -2 8 15 26.04 1.43
 2 8 15 26.08 1.63
 -3 8 15 59.01 2.16
 3 8 15 57.86 2.12
 -4 8 15 153.45 3.98
 4 8 15 160.44 4.18
 -5 8 15 13.2 1.5
 5 8 15 13.47 1.63
 -6 8 15 17.02 1.99
 6 8 15 12.38 1.79
 -7 8 15 29.17 2.34
 7 8 15 25.73 2.59
 -8 8 15 5.93 2.17
 8 8 15 3.62 1.91
 -9 8 15 59.07 3.03
 9 8 15 62.65 3.12
 -10 8 15 2.7 2.2
 10 8 15 3.02 2.25
 0 9 15 3.47 2.09
 -1 9 15 149.45 3.97
 1 9 15 149.62 3.68
 -2 9 15 59.54 2.23
 2 9 15 58.45 2.11
 -3 9 15 3.36 1.35
 3 9 15 4.08 1.51
 -4 9 15 6.98 1.56
 4 9 15 8.13 1.43
 -5 9 15 2.87 1.34
 5 9 15 1.77 1.74
 -6 9 15 56.59 2.37
 6 9 15 64.38 2.58
 -7 9 15 23.46 2.25
 7 9 15 26.59 2.61
 -8 9 15 33.63 3.35
 8 9 15 28.75 2.91
 -9 9 15 13.36 2.62
 9 9 15 10.98 2.6
 -10 9 15 48.04 3.97
 10 9 15 35.63 6.61
 0 10 15 57.95 3.48
 -1 10 15 24.83 2.99
 1 10 15 29.83 2.68
 -2 10 15 23.03 1.76
 2 10 15 22.16 1.63
 -3 10 15 4.45 1.81
 3 10 15 8.87 1.79
 -4 10 15 43.1 2.42
 4 10 15 51.7 2.57
 -5 10 15 30.36 2.51
 5 10 15 28.01 2.06
 -6 10 15 3 1.82
 6 10 15 1.7 1.87
 -7 10 15 28 2.92
 7 10 15 30.33 3.18
 -8 10 15 2.63 2.78
 8 10 15 2.76 2.62
 0 11 15 145.46 5.65
 -1 11 15 38.85 3.07
 1 11 15 35.98 2.89
 -2 11 15 19.65 2.02
 2 11 15 16.96 1.84
 -3 11 15 3.04 1.95
 3 11 15 8.05 1.78
 -4 11 15 7.25 2.37
 4 11 15 5.71 1.94
 -5 11 15 82.97 3.17
 5 11 15 75.68 3.02
 -6 11 15 63.12 3.42
 6 11 15 60.68 3.29
 -7 11 15 8.22 2.55
 7 11 15 15.12 2.92
 0 12 15 11.07 3.15
 -1 12 15 4.37 3.01
 1 12 15 3.22 2.71
 -2 12 15 6.49 2.58
 2 12 15 6.76 1.78
 -3 12 15 20.39 2.41
 3 12 15 15.84 2.41
 -4 12 15 61.27 3.11
 4 12 15 61.61 3.11
 -5 12 15 35.27 3.58
 5 12 15 42.85 4.24
 0 13 15 9.55 3.71
 -1 13 15 5.72 4.05
 1 13 15 25.67 7.62
 0 0 16 19.12 1.49
 1 0 16 21.46 0.92
 2 0 16 254.52 4.1
 3 0 16 91.61 1.83
 4 0 16 167.25 2.84
 5 0 16 4.76 0.74
 6 0 16 6.45 0.96
 7 0 16 72.93 1.81
 8 0 16 61.43 1.74
 9 0 16 88.15 2.14
 10 0 16 0.88 1.08
 11 0 16 13.54 1.33
 12 0 16 8.01 3.71
 0 1 16 1.45 0.74
 -1 1 16 101.58 1.89
 1 1 16 105.77 1.96
 -2 1 16 8.14 0.89
 2 1 16 10.34 0.87
 -3 1 16 164.19 2.81
 3 1 16 163.49 2.87
 -4 1 16 18.17 0.89
 4 1 16 17.13 0.91
 -5 1 16 69.05 1.68
 5 1 16 69.89 1.69
 -6 1 16 97.72 2.23
 6 1 16 101.78 2.25
 -7 1 16 23.04 1.43
 7 1 16 24.88 1.24
 -8 1 16 82.83 2.69
 8 1 16 85.46 2.75
 -9 1 16 6.02 1.62
 9 1 16 5.72 1.27
 -10 1 16 88.8 3.09
 10 1 16 86.53 2.95
 -11 1 16 5.94 2.04
 11 1 16 7.34 2.2
 -12 1 16 8.16 2.25
 12 1 16 9.47 2.19
 0 2 16 4.7 0.81
 -1 2 16 60.3 1.41
 1 2 16 58.45 1.36
 -2 2 16 24.18 0.97
 2 2 16 22.92 0.98
 -3 2 16 27.32 1
 3 2 16 29.52 1.05
 -4 2 16 45.07 1.28
 4 2 16 47.15 1.32
 -5 2 16 127.76 2.98
 5 2 16 131.04 3.07
 -6 2 16 15.95 1.65
 6 2 16 13.56 1.17
 -7 2 16 50.61 1.93
 7 2 16 49.92 1.88
 -8 2 16 1.6 1.45
 8 2 16 1.97 1.45
 -9 2 16 79.65 2.88
 9 2 16 69.07 2.85
 -10 2 16 110.79 3.25
 10 2 16 118.08 3.45
 -11 2 16 51.31 2.77
 11 2 16 47.5 2.46
 -12 2 16 2.89 2.35
 12 2 16 2.44 2.09
 0 3 16 12.31 0.88
 -1 3 16 7.3 0.87
 1 3 16 7.27 0.75
 -2 3 16 28.3 0.99
 2 3 16 28.99 0.99
 -3 3 16 47.66 1.59
 3 3 16 47.09 1.36
 -4 3 16 69.61 1.95
 4 3 16 71.83 2
 -5 3 16 18.37 1.33
 5 3 16 20.19 1.34
 -6 3 16 55.91 1.88
 6 3 16 53.97 1.94
 -7 3 16 62.36 2.33
 7 3 16 58.9 2.31
 -8 3 16 14.5 1.66
 8 3 16 16.46 1.8
 -9 3 16 23.58 1.8
 9 3 16 19.62 1.8
 -10 3 16 26.98 2.05
 10 3 16 26.49 2.01
 -11 3 16 49.1 2.69
 11 3 16 51.33 2.51
 -12 3 16 1.67 2.51
 12 3 16 2.28 2.83
 0 4 16 0.31 0.57
 -1 4 16 22.98 0.95
 1 4 16 22.47 0.89
 -2 4 16 24.5 1.28
 2 4 16 25.87 1.36
 -3 4 16 46.99 1.77
 3 4 16 45.97 1.81
 -4 4 16 45.45 1.68
 4 4 16 46.74 1.78
 -5 4 16 2.66 1.16
 5 4 16 4.79 1.21
 -6 4 16 147.8 3.47
 6 4 16 149.65 3.53
 -7 4 16 39.67 1.92
 7 4 16 37.96 2.04
 -8 4 16 50.45 2.49
 8 4 16 54.56 2.54
 -9 4 16 18.74 1.83
 9 4 16 19.61 1.83
 -10 4 16 60.52 2.89
 10 4 16 59.54 2.57
 -11 4 16 33.6 2.81
 11 4 16 35.96 2.92
 -12 4 16 17.24 3.6
 12 4 16 22.13 6.89
 0 5 16 390.11 6.96
 -1 5 16 5.02 1.13
 1 5 16 6.25 1.09
 -2 5 16 81.65 2.38
 2 5 16 86.58 2.32
 -3 5 16 66.03 2.27
 3 5 16 61.39 1.96
 -4 5 16 13.89 1.24
 4 5 16 15.96 1.48
 -5 5 16 39.16 1.66
 5 5 16 42.19 1.72
 -6 5 16 22.72 1.67
 6 5 16 21.32 1.46
 -7 5 16 42.34 2.36
 7 5 16 39.87 2.43
 -8 5 16 13.56 1.8
 8 5 16 8.49 1.64
 -9 5 16 6.79 2.26
 9 5 16 7.6 2.23
 -10 5 16 2.49 2.13
 10 5 16 0.31 2.41
 -11 5 16 8.04 2.7
 11 5 16 8.95 2.43
 0 6 16 7.07 0.82
 -1 6 16 68.71 2.14
 1 6 16 64.87 2.14
 -2 6 16 85.18 2.53
 2 6 16 81.76 2.46
 -3 6 16 4.94 1.33
 3 6 16 5.47 1.55
 -4 6 16 40.73 1.85
 4 6 16 47.69 2.18
 -5 6 16 116.03 3.16
 5 6 16 113.42 3.2
 -6 6 16 14.86 1.55
 6 6 16 18.53 1.72
 -7 6 16 41.35 2.34
 7 6 16 43.74 2.41
 -8 6 16 42.19 2.41
 8 6 16 40.66 2.51
 -9 6 16 13.93 2.21
 9 6 16 12.79 2.47
 -10 6 16 2.2 2.15
 10 6 16 1.58 2.63
 -11 6 16 6.91 3.52
 11 6 16 3.87 4.95
 0 7 16 34.91 3.26
 -1 7 16 11.44 1.43
 1 7 16 9.82 1.3
 -2 7 16 14.32 1.62
 2 7 16 11.37 1.5
 -3 7 16 7.7 1.31
 3 7 16 7.58 1.84
 -4 7 16 23.32 1.59
 4 7 16 20.58 1.84
 -5 7 16 54.84 2.25
 5 7 16 53.6 2.35
 -6 7 16 2.92 1.61
 6 7 16 5.04 1.84
 -7 7 16 20.73 2.51
 7 7 16 20.5 2.61
 -8 7 16 6.38 2.66
 8 7 16 9.85 2.82
 -9 7 16 34.48 2.87
 9 7 16 35.17 2.9
 -10 7 16 31.29 3.79
 10 7 16 40.59 4.13
 0 8 16 0.21 2.24
 -1 8 16 127.54 3.27
 1 8 16 125.13 3.67
 -2 8 16 62.45 2.33
 2 8 16 60.38 2.35
 -3 8 16 23.53 1.86
 3 8 16 28.34 2.12
 -4 8 16 24.19 1.98
 4 8 16 19.71 1.89
 -5 8 16 63.57 2.57
 5 8 16 63.32 2.76
 -6 8 16 25.67 2.2
 6 8 16 28.37 2.23
 -7 8 16 30.99 2.98
 7 8 16 27.85 2.82
 -8 8 16 30.09 2.89
 8 8 16 34.93 2.91
 -9 8 16 9.66 2.81
 9 8 16 12.64 3.1
 0 9 16 12.48 2.34
 -1 9 16 13.17 2.73
 1 9 16 14.45 2.87
 -2 9 16 16.28 1.75
 2 9 16 12.3 1.92
 -3 9 16 64.93 2.65
 3 9 16 63.54 2.51
 -4 9 16 33.62 2.34
 4 9 16 33.02 2.55
 -5 9 16 49 2.51
 5 9 16 54.74 2.55
 -6 9 16 47.48 2.99
 6 9 16 47.49 2.94
 -7 9 16 63.6 3.33
 7 9 16 62.82 3.34
 -8 9 16 11.51 3.03
 8 9 16 16.28 3.36
 0 10 16 1.8 2.52
 -1 10 16 3.96 2.45
 1 10 16 1.33 2.85
 -2 10 16 30.94 2.11
 2 10 16 34.32 2.16
 -3 10 16 25.77 2.24
 3 10 16 29.65 2.34
 -4 10 16 45.43 2.6
 4 10 16 50.03 2.55
 -5 10 16 25.56 2.9
 5 10 16 24.09 2.65
 -6 10 16 6.26 2.76
 6 10 16 10.57 2.92
 -7 10 16 19.37 3.86
 7 10 16 10.89 6.91
 0 11 16 4.8 3.26
 -1 11 16 7.02 2.79
 1 11 16 7.79 2.94
 -2 11 16 6.41 3.07
 2 11 16 3.99 2.8
 -3 11 16 5.16 2.92
 3 11 16 3.77 2.39
 -4 11 16 41.5 2.95
 4 11 16 39.34 2.9
 -5 11 16 6.28 3.4
 5 11 16 11.82 5.3
 0 12 16 37.69 6.28
 -1 12 16 32.35 5.74
 1 12 16 20.35 5.96
 0 0 17 0.44 1.02
 1 0 17 9.24 1.05
 2 0 17 170.35 3
 3 0 17 18.74 1.1
 4 0 17 7.49 0.96
 5 0 17 5.55 1.15
 6 0 17 6.42 1.16
 7 0 17 69.53 1.91
 8 0 17 62.76 1.86
 9 0 17 1.61 1.14
 10 0 17 0.25 2.4
 11 0 17 71.84 4.2
 0 1 17 21.43 1.16
 -1 1 17 203.69 3.43
 1 1 17 210.75 3.6
 -2 1 17 3.52 0.79
 2 1 17 5.4 0.88
 -3 1 17 48.44 1.38
 3 1 17 49.92 1.41
 -4 1 17 69.82 1.75
 4 1 17 66.4 1.74
 -5 1 17 8.02 1.01
 5 1 17 7.64 1.14
 -6 1 17 12.57 1.13
 6 1 17 12.02 1.16
 -7 1 17 91.03 2.74
 7 1 17 93.94 2.87
 -8 1 17 5.74 1.63
 8 1 17 1.05 1.58
 -9 1 17 25.3 2.08
 9 1 17 23.23 2.01
 -10 1 17 13.51 2.31
 10 1 17 15.18 2.17
 -11 1 17 2.84 2.32
 11 1 17 4.71 2.34
 0 2 17 3.03 0.89
 -1 2 17 31.11 1.2
 1 2 17 30.58 1.19
 -2 2 17 78.19 1.77
 2 2 17 80.64 1.8
 -3 2 17 35.29 1.26
 3 2 17 36.94 1.35
 -4 2 17 16.02 1.03
 4 2 17 13.41 0.99
 -5 2 17 13.98 1.52
 5 2 17 15.58 1.54
 -6 2 17 24.53 1.69
 6 2 17 23.31 1.8
 -7 2 17 20.71 1.93
 7 2 17 25.31 2.13
 -8 2 17 64.63 2.64
 8 2 17 68.78 2.75
 -9 2 17 24.52 2.15
 9 2 17 27.71 2.22
 -10 2 17 2.21 2.5
 10 2 17 4.47 2.37
 -11 2 17 5.29 3.23
 11 2 17 10 3.24
 0 3 17 20.68 1.06
 -1 3 17 36.75 1.27
 1 3 17 38.35 1.33
 -2 3 17 58.25 1.66
 2 3 17 55.11 1.57
 -3 3 17 44.94 1.87
 3 3 17 44.65 1.95
 -4 3 17 77.77 2.22
 4 3 17 79.93 2.35
 -5 3 17 33.82 2
 5 3 17 38.04 1.89
 -6 3 17 86.47 2.95
 6 3 17 87.12 3.06
 -7 3 17 31.17 1.79
 7 3 17 36.16 1.95
 -8 3 17 16.49 1.77
 8 3 17 18.69 2.04
 -9 3 17 82.41 3.23
 9 3 17 84.34 3.41
 -10 3 17 0.05 2.27
 10 3 17 5.69 2.44
 -11 3 17 3.96 3.63
 11 3 17 6.62 4.77
 0 4 17 1.88 0.98
 -1 4 17 38.54 1.45
 1 4 17 39.56 1.67
 -2 4 17 38.13 1.77
 2 4 17 38.79 1.84
 -3 4 17 40.96 1.8
 3 4 17 40.3 1.78
 -4 4 17 32.39 1.71
 4 4 17 34.15 1.7
 -5 4 17 119.15 3.08
 5 4 17 122.66 3.15
 -6 4 17 29.59 1.9
 6 4 17 35.26 2.12
 -7 4 17 3.63 1.67
 7 4 17 3.69 1.74
 -8 4 17 2.51 1.99
 8 4 17 4.89 1.92
 -9 4 17 21.33 2.78
 9 4 17 22.11 2.87
 -10 4 17 36.2 3.2
 10 4 17 32.16 3.06
 0 5 17 4.37 1.06
 -1 5 17 37.05 1.93
 1 5 17 37.37 2
 -2 5 17 24.46 1.74
 2 5 17 21.93 1.67
 -3 5 17 35.51 2.13
 3 5 17 37.84 2.26
 -4 5 17 1.83 2.07
 4 5 17 2.88 1.9
 -5 5 17 55.78 2.25
 5 5 17 58.9 2.47
 -6 5 17 23.92 2.56
 6 5 17 28.37 2.67
 -7 5 17 162.29 5.12
 7 5 17 159.45 5.13
 -8 5 17 26.31 2.58
 8 5 17 24.63 2.42
 -9 5 17 5.44 2.77
 9 5 17 3.15 2.9
 -10 5 17 26.76 3.7
 10 5 17 36.23 4.49
 0 6 17 313.06 10.09
 -1 6 17 5.14 1.52
 1 6 17 3.7 1.59
 -2 6 17 115.57 3.51
 2 6 17 119.64 3.42
 -3 6 17 0.56 1.5
 3 6 17 2.28 1.53
 -4 6 17 49.31 2.36
 4 6 17 48.75 2.25
 -5 6 17 50.36 2.39
 5 6 17 52.88 2.43
 -6 6 17 96.9 3.62
 6 6 17 96.45 3.72
 -7 6 17 46.17 3.17
 7 6 17 51.8 3.4
 -8 6 17 45.26 3.26
 8 6 17 49.33 3.38
 -9 6 17 20.04 2.88
 9 6 17 21.06 3.1
 0 7 17 37.83 3.03
 -1 7 17 54.85 2.28
 1 7 17 50.82 2
 -2 7 17 39.02 2.41
 2 7 17 35.94 2.2
 -3 7 17 60.85 2.57
 3 7 17 60.56 2.52
 -4 7 17 18.95 1.89
 4 7 17 17.37 2.03
 -5 7 17 61.22 2.94
 5 7 17 65.09 2.88
 -6 7 17 6.2 2.24
 6 7 17 7.82 2.33
 -7 7 17 17.62 2.92
 7 7 17 11.95 2.73
 -8 7 17 14.06 2.82
 8 7 17 17.61 2.89
 0 8 17 16.8 3.73
 -1 8 17 10.69 2.5
 1 8 17 12.2 2.73
 -2 8 17 12.99 1.9
 2 8 17 9.78 1.81
 -3 8 17 44.28 2.63
 3 8 17 51.94 2.58
 -4 8 17 37.95 2.96
 4 8 17 27.98 2.42
 -5 8 17 73.99 2.9
 5 8 17 76.78 3.05
 -6 8 17 33.59 2.9
 6 8 17 31.07 3.01
 -7 8 17 54.95 3.48
 7 8 17 53.28 3.36
 0 9 17 17.59 3.12
 -1 9 17 59.06 4.07
 1 9 17 58.54 4.31
 -2 9 17 56.79 2.45
 2 9 17 55.02 2.39
 -3 9 17 21.72 2.54
 3 9 17 22.93 2.48
 -4 9 17 33.75 2.92
 4 9 17 32.45 2.59
 -5 9 17 35.33 2.88
 5 9 17 28.5 3.01
 -6 9 17 19.8 3.71
 6 9 17 22.62 3.83
 0 10 17 3.72 3.41
 -1 10 17 0.43 2.7
 1 10 17 1.74 2.83
 -2 10 17 32.43 4.14
 2 10 17 39.52 4.13
 -3 10 17 43.11 3.1
 3 10 17 51.48 3.09
 -4 10 17 27.75 4.01
 4 10 17 19.88 4.51
 0 0 18 332.84 7.56
 1 0 18 7.67 1.32
 2 0 18 2.71 1.07
 3 0 18 6.57 1.3
 4 0 18 3.62 1.5
 5 0 18 3.86 1.4
 6 0 18 171.85 3.61
 7 0 18 7.16 1.59
 8 0 18 1.29 1.36
 9 0 18 2.27 3.19
 0 1 18 1.71 1.11
 -1 1 18 115.05 2.36
 1 1 18 116.12 2.45
 -2 1 18 100.24 2.28
 2 1 18 102.58 2.33
 -3 1 18 2.19 1.08
 3 1 18 2.42 1.2
 -4 1 18 128.82 2.94
 4 1 18 122.46 2.81
 -5 1 18 7.91 1.34
 5 1 18 9.01 1.29
 -6 1 18 8.68 1.93
 6 1 18 5.86 2.05
 -7 1 18 55.26 2.64
 7 1 18 54.31 2.58
 -8 1 18 2.49 1.96
 8 1 18 1.28 2.05
 -9 1 18 6.93 2.44
 9 1 18 5.65 2.25
 0 2 18 42.56 1.54
 -1 2 18 44.9 1.56
 1 2 18 46.08 1.58
 -2 2 18 18.85 1.34
 2 2 18 21.06 1.41
 -3 2 18 17.91 1.23
 3 2 18 16.83 1.25
 -4 2 18 56.03 2.14
 4 2 18 52.34 2.09
 -5 2 18 61.58 2.74
 5 2 18 60.79 2.72
 -6 2 18 18.13 2.11
 6 2 18 21.13 2.09
 -7 2 18 40.02 2.65
 7 2 18 44.04 2.66
 -8 2 18 97.42 3.67
 8 2 18 106.15 3.76
 -9 2 18 6.88 2.28
 9 2 18 5.78 2.44
 0 3 18 5.42 1.22
 -1 3 18 45.03 1.88
 1 3 18 43.45 1.69
 -2 3 18 34.07 1.38
 2 3 18 35.75 1.44
 -3 3 18 37.84 2
 3 3 18 42.86 2.1
 -4 3 18 24.37 1.85
 4 3 18 23.02 1.81
 -5 3 18 47.66 2.54
 5 3 18 45.27 2.48
 -6 3 18 20.71 2.07
 6 3 18 20.48 2.12
 -7 3 18 82.37 3.11
 7 3 18 81.39 3.1
 -8 3 18 52.1 2.86
 8 3 18 52.28 2.9
 -9 3 18 15.11 2.69
 9 3 18 21.6 3.02
 0 4 18 51.88 1.74
 -1 4 18 9.62 1.31
 1 4 18 8.1 1.36
 -2 4 18 34.55 1.91
 2 4 18 41.05 2.25
 -3 4 18 13.21 2.16
 3 4 18 13.43 2.11
 -4 4 18 4.24 2.37
 4 4 18 4.92 2.34
 -5 4 18 3.44 2.04
 5 4 18 2.36 1.94
 -6 4 18 6.44 2.11
 6 4 18 8.06 2.86
 -7 4 18 8.64 2.53
 7 4 18 8.81 2.31
 -8 4 18 93.45 3.88
 8 4 18 82.44 3.67
 -9 4 18 12.15 7.81
 9 4 18 13.72 6.52
 0 5 18 31.05 1.55
 -1 5 18 56.45 2.65
 1 5 18 56.1 2.58
 -2 5 18 46.73 2.27
 2 5 18 48.22 2.37
 -3 5 18 28.62 2.25
 3 5 18 27.84 2.41
 -4 5 18 34.84 2.56
 4 5 18 33.58 2.5
 -5 5 18 42.62 3.12
 5 5 18 45.35 2.87
 -6 5 18 1.64 2.77
 6 5 18 1.8 2.96
 -7 5 18 2.61 3.02
 7 5 18 1.99 3.3
 -8 5 18 13.1 3.73
 8 5 18 18.83 4.07
 0 6 18 5.55 2.33
 -1 6 18 28.51 2.07
 1 6 18 29.55 1.93
 -2 6 18 43.84 2.47
 2 6 18 42.97 2.3
 -3 6 18 3.41 2.06
 3 6 18 4.73 2.23
 -4 6 18 4.69 2.1
 4 6 18 6.1 2.11
 -5 6 18 8 2.09
 5 6 18 6.44 2.15
 -6 6 18 24.42 3.01
 6 6 18 21.83 3.01
 -7 6 18 15.63 3.02
 7 6 18 18.69 3.11
 0 7 18 91.28 5.1
 -1 7 18 105.27 5.12
 1 7 18 105.72 4.82
 -2 7 18 41.22 2.49
 2 7 18 40.67 2.42
 -3 7 18 33.05 2.44
 3 7 18 32.41 2.42
 -4 7 18 19.56 2.34
 4 7 18 16.62 2.24
 -5 7 18 8.08 2.8
 5 7 18 6.35 2.79
 -6 7 18 27.9 3.47
 6 7 18 38.95 3.55
 0 8 18 10.13 3.41
 -1 8 18 28.15 4.47
 1 8 18 31.01 4.29
 -2 8 18 22.3 2.35
 2 8 18 24.48 2.29
 -3 8 18 3.72 2.39
 3 8 18 7.91 2.35
 -4 8 18 14.3 2.81
 4 8 18 11.01 2.58
 -5 8 18 19.44 3.41
 5 8 18 24.31 5.97
 0 9 18 9.95 5.29
 -1 9 18 45.43 5.04
 1 9 18 46.08 4.89
 -2 9 18 54.55 5.3
 2 9 18 54.47 5.74
 0 0 19 0.93 1.67
 1 0 19 4.63 1.46
 2 0 19 30.96 1.73
 3 0 19 3.19 1.63
 4 0 19 27.93 2.02
 5 0 19 4.43 1.91
 6 0 19 161.58 3.87
 7 0 19 12.06 2.43
 8 0 19 50.95 6.59
 0 1 19 61.7 2.04
 -1 1 19 22.83 1.65
 1 1 19 26.56 1.74
 -2 1 19 39.7 1.89
 2 1 19 34.02 1.74
 -3 1 19 49.19 1.99
 3 1 19 45.18 1.93
 -4 1 19 30.69 1.88
 4 1 19 27.19 1.95
 -5 1 19 127.66 4.16
 5 1 19 127.91 4.03
 -6 1 19 24.8 2.72
 6 1 19 27.38 2.66
 -7 1 19 38.47 2.78
 7 1 19 44.33 2.75
 0 2 19 19.54 1.98
 -1 2 19 7.86 1.7
 1 2 19 4.6 1.83
 -2 2 19 12.02 1.55
 2 2 19 11.71 1.5
 -3 2 19 70.91 2.03
 3 2 19 74.67 2.2
 -4 2 19 17.06 2.54
 4 2 19 18.54 2.42
 -5 2 19 4.91 2.3
 5 2 19 5.68 2.33
 -6 2 19 35.35 2.87
 6 2 19 39.06 2.95
 -7 2 19 36.23 3.05
 7 2 19 41.9 3.24
 0 3 19 2.22 1.58
 -1 3 19 1.83 1.57
 1 3 19 2.85 1.55
 -2 3 19 75.12 3.07
 2 3 19 71.88 2.57
 -3 3 19 8.04 2
 3 3 19 6.65 2.02
 -4 3 19 2.26 2.28
 4 3 19 2.91 2.63
 -5 3 19 30.07 2.62
 5 3 19 31.21 2.61
 -6 3 19 22.83 2.76
 6 3 19 25.69 2.7
 -7 3 19 9.59 3.35
 7 3 19 15.54 3.89
 0 4 19 11.48 1.62
 -1 4 19 4.78 2.57
 1 4 19 5.84 2.14
 -2 4 19 40.95 2.8
 2 4 19 36.73 2.51
 -3 4 19 2.32 2.01
 3 4 19 2.42 2.1
 -4 4 19 3.38 2.11
 4 4 19 9.87 2.47
 -5 4 19 7.43 2.67
 5 4 19 6.42 2.49
 -6 4 19 28.74 3.43
 6 4 19 35.04 3.64
 0 5 19 1.04 4.11
 -1 5 19 6.1 2.6
 1 5 19 5.14 2.4
 -2 5 19 24.4 2.56
 2 5 19 25.16 2.51
 -3 5 19 91.45 3.64
 3 5 19 98.02 3.77
 -4 5 19 44.52 2.72
 4 5 19 37.5 2.67
 -5 5 19 32.31 3.17
 5 5 19 36.94 3.41
 6 5 19 78.25 8.17
 0 6 19 54.34 4.84
 -1 6 19 11.16 2.25
 1 6 19 6.75 1.92
 -2 6 19 5.4 2.57
 2 6 19 6.69 2.38
 -3 6 19 3.44 2.95
 3 6 19 3.5 2.59
 -4 6 19 32.69 3.08
 4 6 19 37.85 3.97
 0 7 19 48.4 4.46
 -1 7 19 148.77 7.39
 1 7 19 151.07 7.61
 -2 7 19 7.08 3.96
 2 7 19 13.77 5.61
 3 7 19 15 8.75
 0 0 20 2.65 3
 1 0 20 71.66 2.81
 2 0 20 5.74 1.86
 3 0 20 17.54 2.23
 4 0 20 5.28 2.22
 5 0 20 30.77 7.65
 0 1 20 127.79 3.45
 -1 1 20 3.2 1.68
 1 1 20 2.65 2.01
 -2 1 20 20.4 2.05
 2 1 20 22.04 2.22
 -3 1 20 15.24 2.08
 3 1 20 13.56 2.14
 -4 1 20 13.57 3.26
 4 1 20 13.64 2.35
 -5 1 20 32.73 5.19
 5 1 20 29.85 7.54
 0 2 20 0.97 1.81
 -1 2 20 93.03 3.06
 1 2 20 90.8 2.92
 -2 2 20 11.99 2.18
 2 2 20 8.58 2.03
 -3 2 20 3.47 3.34
 3 2 20 3.25 2.61
 -4 2 20 58.71 3.73
 4 2 20 70.95 4.72
 0 3 20 44.14 2.52
 -1 3 20 5.8 2.23
 1 3 20 7.98 2.15
 -2 3 20 32.32 3.26
 2 3 20 35.47 3.29
 -3 3 20 55.26 4.04
 3 3 20 63.49 4.58
 -4 3 20 7.16 4.92
 4 3 20 13.41 7.82
 0 4 20 7.11 2.99
 -1 4 20 8.51 2.8
 1 4 20 16.26 3.23
 -2 4 20 12.02 3.88
 2 4 20 10.09 3.97
 -3 4 20 24.54 5.42
 3 4 20 24.33 8.65

_iucr_refine_fcf_details
;
data_9K
_computing_structure_refinement   'olex2.refine 1.3 (Bourhis et al., 2015)'
_shelx_refln_list_code            4
loop_
  _space_group_symop_id
  _space_group_symop_operation_xyz
  1  x,y,z
  2  x+1/2,-y+1/2,-z
  3  -x,y+1/2,-z+1/2
  4  -x+1/2,-y,z+1/2

_space_group_crystal_system       orthorhombic
_space_group_IT_number            19
_space_group_name_H-M_alt         'P 21 21 21'
_space_group_name_Hall            ' P 2ac 2ab'
_symmetry_space_group_name_H-M    'P 21 21 21'
_symmetry_space_group_name_Hall   ' P 2ac 2ab'
_symmetry_Int_Tables_number       19
_cell_length_a                    9.854(3)
_cell_length_b                    9.249(3)
_cell_length_c                    10.144(2)
_cell_angle_alpha                 90
_cell_angle_beta                  90
_cell_angle_gamma                 90
_cell_volume                      924.5(5)
loop_
  _refln_index_h
  _refln_index_k
  _refln_index_l
  _refln_F_squared_calc
  _refln_F_squared_meas
  _refln_F_squared_sigma
  _refln_F_squared_weight
  _refln_observed_status
-12 -2 -1 201.952 200.713 3.234 8.428 o
-12 -1 -2 59.834 61.806 1.250 44.076 o
-12 -1 -1 231.258 233.906 3.692 6.687 o
-11 -5 -1 11.186 12.594 0.592 211.945 o
-11 -4 -3 82.829 84.304 1.555 29.881 o
-11 -4 -2 12.386 13.310 0.572 211.828 o
-11 -4 -1 35.599 37.343 0.906 79.188 o
-11 -3 -4 86.464 86.288 1.651 27.458 o
-11 -3 -3 49.838 51.674 1.078 56.220 o
-11 -3 -2 12.937 14.054 0.620 189.691 o
-11 -3 -1 36.454 37.276 0.935 76.124 o
-11 -2 -5 195.478 195.552 3.129 8.909 o
-11 -2 -4 241.785 238.400 3.759 6.445 o
-11 -2 -3 65.107 65.642 1.278 41.489 o
-11 -2 -2 86.670 86.766 1.565 29.148 o
-11 -2 -1 27.690 29.148 0.792 102.877 o
-11 -1 -5 421.256 411.359 6.316 2.534 o
-11 -1 -4 35.669 37.639 0.887 80.742 o
-11 -1 -3 63.297 63.505 1.288 41.744 o
-11 -1 -2 35.788 36.437 0.906 79.380 o
-11 -1 -1 35.917 36.532 0.897 80.108 o
-10 -6 -3 25.974 27.373 0.763 110.223 o
-10 -6 -2 97.672 96.411 1.689 25.396 o
-10 -6 -1 75.971 77.912 1.441 33.810 o
-10 -5 -4 90.857 92.643 1.660 26.613 o
-10 -5 -3 175.889 175.077 2.834 10.573 o
-10 -5 -2 6.474 8.415 0.553 277.363 o
-10 -5 -1 117.748 115.446 1.965 19.644 o
-10 -4 -5 70.184 71.300 1.355 37.574 o
-10 -4 -4 18.207 19.397 0.639 157.135 o
-10 -4 -3 39.748 42.190 0.964 70.282 o
-10 -4 -2 117.347 119.033 2.013 19.024 o
-10 -4 -1 74.001 76.051 1.403 35.235 o
-10 -3 -6 58.512 59.564 1.212 46.160 o
-10 -3 -5 129.305 131.055 2.185 16.548 o
-10 -3 -4 205.771 202.660 3.206 8.487 o
-10 -3 -3 172.678 166.957 2.738 11.175 o
-10 -3 -2 162.977 167.148 2.700 11.542 o
-10 -3 -1 7.768 8.663 0.525 283.786 o
-10 -2 -7 20.298 21.324 0.658 144.788 o
-10 -2 -6 188.602 188.816 3.024 9.447 o
-10 -2 -5 74.649 73.933 1.355 36.629 o
-10 -2 -4 25.402 26.457 0.716 119.033 o
-10 -2 -3 34.123 34.233 0.840 87.998 o
-10 -2 -2 81.387 81.909 1.479 31.913 o
-10 -2 -1 368.352 358.940 5.515 3.239 o
-10 -1 -7 216.186 213.107 3.397 7.707 o
-10 -1 -6 1.648 1.994 0.410 618.270 o
-10 -1 -5 127.173 125.645 2.175 16.805 o
-10 -1 -4 224.796 223.449 3.521 7.231 o
-10 -1 -3 145.228 145.557 2.395 14.114 o
-10 -1 -2 392.618 389.910 5.973 2.811 o
-10 -1 -1 63.606 65.069 1.221 43.918 o
-9 -7 -4 212.162 214.443 3.406 7.703 o
-9 -7 -3 143.588 146.292 2.433 13.863 o
-9 -7 -2 11.807 12.756 0.620 197.245 o
-9 -7 -1 75.056 76.013 1.431 34.317 o
-9 -6 -5 130.805 135.539 2.347 15.002 o
-9 -6 -4 309.639 304.929 4.723 4.292 o
-9 -6 -3 200.676 200.236 3.177 8.652 o
-9 -6 -2 27.915 28.766 0.773 105.374 o
-9 -6 -1 3.100 3.711 0.468 440.203 o
-9 -5 -6 81.371 81.423 1.479 31.945 o
-9 -5 -5 47.837 50.157 1.069 57.788 o
-9 -5 -4 145.271 143.487 2.376 14.283 o
-9 -5 -3 88.791 88.092 1.622 27.723 o
-9 -5 -2 69.709 68.733 1.288 39.965 o
-9 -5 -1 12.159 12.957 0.525 234.495 o
-9 -4 -7 90.824 90.630 1.574 28.350 o
-9 -4 -6 6.902 8.386 0.487 321.800 o
-9 -4 -5 45.971 46.188 0.954 66.490 o
-9 -4 -4 235.844 233.401 3.731 6.564 o
-9 -4 -3 2.407 2.872 0.410 570.661 o
-9 -4 -2 44.731 46.655 0.983 65.114 o
-9 -4 -1 57.162 57.713 1.154 49.177 o
-9 -3 -8 36.286 38.898 0.868 81.523 o
-9 -3 -7 27.283 27.917 0.744 110.763 o
-9 -3 -6 30.995 30.312 0.792 98.356 o
-9 -3 -5 87.767 89.599 1.555 29.090 o
-9 -3 -4 90.776 88.960 1.555 28.820 o
-9 -3 -3 24.944 24.930 0.696 124.226 o
-9 -3 -2 94.739 96.078 1.651 26.314 o
-9 -3 -1 701.034 695.479 10.495 0.987 o
-9 -2 -8 26.000 28.318 0.744 112.309 o
-9 -2 -7 66.606 70.365 1.326 39.164 o
-9 -2 -6 34.896 35.750 0.821 88.557 o
-9 -2 -5 119.266 121.991 2.051 18.451 o
-9 -2 -4 24.195 23.318 0.658 133.937 o
-9 -2 -3 55.170 57.084 1.126 51.145 o
-9 -2 -2 215.498 216.351 3.377 7.760 o
-9 -2 -1 70.180 69.868 1.259 40.695 o
-9 -1 -8 67.441 68.227 1.269 41.083 o
-9 -1 -7 38.892 40.625 0.868 78.939 o
-9 -1 -6 280.923 278.844 4.322 5.029 o
-9 -1 -5 112.919 114.158 1.908 20.620 o
-9 -1 -4 314.570 318.849 5.038 3.864 o
-9 -1 -3 67.014 66.147 1.221 43.037 o
-9 -1 -2 190.595 189.665 3.015 9.459 o
-9 -1 -1 742.205 720.457 10.877 0.920 o
-8 -8 -4 19.623 21.257 0.696 138.290 o
-8 -8 -3 2.596 2.490 0.429 532.565 o
-8 -8 -2 217.815 216.589 3.435 7.562 o
-8 -8 -1 44.199 45.444 0.992 65.049 o
-8 -7 -5 119.412 118.222 1.994 19.168 o
-8 -7 -4 7.972 9.073 0.525 280.107 o
-8 -7 -3 381.428 374.683 5.772 2.989 o
-8 -7 -2 173.899 173.273 2.862 10.472 o
-8 -7 -1 1.463 1.259 0.324 942.928 o
-8 -6 -7 138.832 135.176 2.624 12.752 o
-8 -6 -6 20.698 21.343 0.620 152.187 o
-8 -6 -5 39.989 41.007 0.887 76.453 o
-8 -6 -4 107.448 108.109 1.851 21.847 o
-8 -6 -3 12.559 13.205 0.572 211.217 o
-8 -6 -2 25.533 25.570 0.744 115.036 o
-8 -6 -1 7.841 8.673 0.544 270.821 o
-8 -5 -7 382.939 374.941 6.688 2.357 o
-8 -5 -6 2.902 3.807 0.372 614.775 o
-8 -5 -5 55.941 57.045 1.107 51.797 o
-8 -5 -4 52.817 57.160 1.174 49.650 o
-8 -5 -3 296.104 297.583 4.742 4.310 o
-8 -5 -2 38.842 39.862 0.954 72.228 o
-8 -5 -1 44.528 44.470 0.925 69.685 o
-8 -4 -8 90.418 90.343 1.880 23.001 o
-8 -4 -7 73.408 73.847 1.336 37.390 o
-8 -4 -6 40.037 42.495 0.878 76.689 o
-8 -4 -5 42.088 42.629 0.906 73.068 o
-8 -4 -4 122.928 122.449 2.013 18.705 o
-8 -4 -3 5.068 6.631 0.410 441.620 o
-8 -4 -2 91.409 91.393 1.593 27.884 o
-8 -4 -1 100.774 99.598 1.708 24.720 o
-8 -3 -9 13.976 17.384 0.821 127.509 o
-8 -3 -8 261.253 250.985 3.893 6.002 o
-8 -3 -7 129.675 132.963 2.166 16.682 o
-8 -3 -6 164.638 158.485 2.567 12.379 o
-8 -3 -5 423.798 419.850 6.392 2.480 o
-8 -3 -4 82.191 83.245 1.460 32.184 o
-8 -3 -3 145.989 148.686 2.414 13.916 o
-8 -3 -2 711.901 702.787 10.562 0.974 o
-8 -3 -1 100.874 99.407 1.746 24.104 o
-8 -2 -9 64.103 65.088 1.212 44.155 o
-8 -2 -8 130.912 132.142 2.185 16.475 o
-8 -2 -7 183.072 183.005 3.177 8.913 o
-8 -2 -6 135.280 131.570 2.185 16.339 o
-8 -2 -5 215.238 212.372 3.349 7.870 o
-8 -2 -4 375.994 371.926 5.677 3.077 o
-8 -2 -3 146.061 144.651 2.338 14.540 o
-8 -2 -2 75.509 75.355 1.326 37.195 o
-8 -2 -1 698.327 684.850 10.304 1.020 o
-8 -1 -9 69.705 71.481 1.317 38.807 o
-8 -1 -8 29.004 30.836 0.763 103.958 o
-8 -1 -7 34.524 35.025 0.811 90.210 o
-8 -1 -6 14.075 14.483 0.553 207.867 o
-8 -1 -5 17.033 18.204 0.601 172.683 o
-8 -1 -4 792.648 769.469 11.535 0.823 o
-8 -1 -3 416.309 415.795 6.316 2.537 o
-8 -1 -2 498.037 491.588 7.451 1.869 o
-8 -1 -1 26.686 26.428 0.677 123.003 o
-7 -9 -3 132.799 134.213 2.261 15.694 o
-7 -9 -2 20.552 21.811 0.706 133.801 o
-7 -9 -1 35.207 36.437 0.916 78.946 o
-7 -8 -5 1.480 1.441 0.324 932.260 o
-7 -8 -4 124.987 116.314 1.965 19.287 o
-7 -8 -3 0.719 0.296 0.277 1432.990 o
-7 -8 -2 188.298 189.216 3.101 9.132 o
-7 -8 -1 47.354 49.002 1.050 59.298 o
-7 -7 -7 20.885 21.668 0.849 108.120 o
-7 -7 -6 243.446 246.643 4.570 4.787 o
-7 -7 -5 82.558 82.081 1.479 31.761 o
-7 -7 -4 309.849 306.313 4.732 4.276 o
-7 -7 -3 198.421 193.891 3.101 8.999 o
-7 -7 -2 14.079 14.016 0.582 198.430 o
-7 -7 -1 210.907 210.951 3.349 7.911 o
-7 -6 -8 137.966 138.239 2.652 12.550 o
-7 -6 -7 38.968 39.232 1.116 60.766 o
-7 -6 -6 14.036 14.922 0.773 140.579 o
-7 -6 -5 28.040 29.825 0.725 111.051 o
-7 -6 -4 83.522 86.250 1.507 30.750 o
-7 -6 -3 112.747 114.806 1.918 20.491 o
-7 -6 -2 120.124 120.779 2.023 18.756 o
-7 -6 -1 629.590 631.468 9.493 1.192 o
-7 -5 -8 152.371 152.913 2.986 10.291 o
-7 -5 -7 199.528 192.298 3.606 7.259 o
-7 -5 -6 208.413 202.822 3.740 6.789 o
-7 -5 -5 241.162 232.265 3.626 6.806 o
-7 -5 -4 116.806 118.699 1.965 19.612 o
-7 -5 -3 554.069 550.113 8.301 1.531 o
-7 -5 -2 476.496 474.272 7.213 1.988 o
-7 -5 -1 875.314 866.892 13.004 0.657 o
-7 -4 -9 35.380 35.321 1.002 71.871 o
-7 -4 -8 78.228 76.547 1.622 29.310 o
-7 -4 -7 164.395 165.144 3.110 9.489 o
-7 -4 -6 102.101 103.491 1.727 24.176 o
-7 -4 -5 299.742 297.382 4.580 4.531 o
-7 -4 -4 518.347 518.923 7.833 1.706 o
-7 -4 -3 756.530 741.533 11.125 0.882 o
-7 -4 -2 53.342 56.740 1.088 53.604 o
-7 -4 -1 103.437 104.206 1.775 23.322 o
-7 -3 -9 35.820 35.082 0.992 72.455 o
-7 -3 -8 86.000 83.846 1.765 25.456 o
-7 -3 -7 12.018 12.833 0.439 278.344 o
-7 -3 -6 479.368 477.496 7.232 1.977 o
-7 -3 -5 232.097 232.532 3.616 6.887 o
-7 -3 -4 435.953 438.340 6.641 2.316 o
-7 -3 -3 115.208 119.157 1.985 19.450 o
-7 -3 -2 18.005 18.662 0.534 187.504 o
-7 -3 -1 131.803 134.442 2.175 16.495 o
-7 -2 -10 64.110 65.050 1.212 44.157 o
-7 -2 -9 10.723 11.039 0.487 270.982 o
-7 -2 -8 110.571 111.362 1.851 21.574 o
-7 -2 -7 156.601 157.750 2.538 12.726 o
-7 -2 -6 714.526 721.316 10.829 0.931 o
-7 -2 -5 1.226 1.030 0.210 1847.210 o
-7 -2 -4 33.378 32.802 0.735 101.012 o
-7 -2 -3 4.601 5.267 0.382 511.023 o
-7 -2 -2 741.996 726.687 10.905 0.916 o
-7 -2 -1 22.947 23.299 0.582 151.976 o
-7 -1 -10 60.535 61.053 1.193 46.233 o
-7 -1 -9 113.052 113.709 1.908 20.624 o
-7 -1 -8 277.297 271.555 4.427 4.877 o
-7 -1 -7 161.790 159.811 2.614 12.129 o
-7 -1 -6 103.030 104.540 1.727 24.073 o
-7 -1 -5 215.097 209.758 3.292 8.072 o
-7 -1 -4 153.863 152.903 2.433 13.543 o
-7 -1 -3 130.144 129.929 2.089 17.462 o
-7 -1 -2 51.685 52.265 0.983 60.621 o
-7 -1 -1 85.720 85.697 1.441 32.045 o
-6 -10 -1 8.349 9.388 0.611 227.531 o
-6 -9 -5 1.428 1.746 0.382 713.788 o
-6 -9 -4 14.884 15.600 0.620 179.184 o
-6 -9 -3 39.708 40.559 0.954 71.501 o
-6 -9 -2 5.569 6.326 0.534 310.326 o
-6 -9 -1 68.040 66.052 1.336 38.990 o
-6 -8 -6 71.457 75.402 1.698 28.383 o
-6 -8 -5 47.917 49.327 1.011 61.230 o
-6 -8 -4 93.659 95.496 1.679 25.917 o
-6 -8 -3 47.081 48.878 1.021 61.123 o
-6 -8 -2 7.081 8.253 0.525 292.153 o
-6 -8 -1 159.682 156.004 2.538 12.681 o
-6 -7 -7 155.094 156.510 2.967 10.326 o
-6 -7 -6 37.806 39.757 1.135 59.919 o
-6 -7 -5 65.053 67.989 1.250 42.252 o
-6 -7 -4 115.567 117.526 2.004 19.248 o
-6 -7 -3 11.457 12.632 0.563 222.619 o
-6 -7 -2 62.757 62.894 1.183 45.825 o
-6 -7 -1 313.090 310.491 4.923 4.015 o
-6 -6 -8 136.583 142.389 2.948 10.780 o
-6 -6 -7 230.333 220.291 4.045 5.884 o
-6 -6 -6 39.096 40.129 1.097 61.759 o
-6 -6 -5 38.892 38.946 0.811 84.624 o
-6 -6 -4 157.883 158.428 2.547 12.632 o
-6 -6 -3 55.553 55.519 1.050 54.935 o
-6 -6 -2 302.908 302.878 4.685 4.364 o
-6 -6 -1 514.631 510.670 7.747 1.741 o
-6 -5 -9 49.196 54.765 1.355 43.156 o
-6 -5 -8 313.767 313.602 5.610 3.267 o
-6 -5 -7 167.987 166.108 3.120 9.401 o
-6 -5 -6 125.159 125.282 2.404 14.823 o
-6 -5 -5 31.851 30.731 0.754 101.757 o
-6 -5 -4 709.999 703.188 10.571 0.973 o
-6 -5 -3 227.554 227.972 3.540 7.142 o
-6 -5 -2 52.776 53.363 1.011 58.359 o
-6 -5 -1 157.084 157.989 2.500 12.962 o
-6 -4 -10 27.876 28.527 0.925 86.920 o
-6 -4 -9 74.693 74.916 1.641 29.335 o
-6 -4 -8 31.735 33.269 0.992 75.609 o
-6 -4 -7 82.431 85.592 1.794 25.151 o
-6 -4 -6 199.400 192.995 3.559 7.402 o
-6 -4 -5 692.896 687.512 10.304 1.020 o
-6 -4 -4 123.624 124.739 2.013 18.626 o
-6 -4 -3 202.116 202.745 3.149 8.733 o
-6 -4 -2 69.820 68.704 1.202 42.814 o
-6 -4 -1 154.504 153.629 2.452 13.388 o
-6 -3 -10 18.971 19.836 0.801 120.358 o
-6 -3 -9 63.185 63.018 1.403 37.981 o
-6 -3 -8 68.706 72.235 1.584 31.475 o
-6 -3 -7 280.084 275.858 4.961 4.081 o
-6 -3 -6 334.587 329.764 5.019 3.834 o
-6 -3 -5 468.075 466.916 7.060 2.066 o
-6 -3 -4 298.032 298.661 4.599 4.506 o
-6 -3 -3 1034.260 1030.900 15.418 0.474 o
-6 -3 -2 180.858 179.723 2.815 10.563 o
-6 -3 -1 859.253 869.592 13.138 0.646 o
-6 -2 -10 313.877 314.814 4.809 4.154 o
-6 -2 -9 36.057 34.576 0.744 95.951 o
-6 -2 -8 232.171 229.670 3.578 7.000 o
-6 -2 -7 119.619 117.821 1.918 20.069 o
-6 -2 -6 160.863 160.069 2.519 12.738 o
-6 -2 -5 311.933 304.586 4.646 4.392 o
-6 -2 -4 192.180 188.119 2.929 9.821 o
-6 -2 -3 6.094 7.394 0.372 456.782 o
-6 -2 -2 441.573 435.421 6.574 2.350 o
-6 -2 -1 605.818 604.267 9.073 1.296 o
-6 -1 -11 52.320 52.723 1.059 56.120 o
-6 -1 -10 124.019 125.053 2.061 18.090 o
-6 -1 -9 32.458 33.536 0.754 99.415 o
-6 -1 -8 184.190 181.231 2.862 10.276 o
-6 -1 -7 290.905 291.801 4.503 4.681 o
-6 -1 -6 3.234 3.406 0.353 652.315 o
-6 -1 -5 446.959 444.399 6.736 2.253 o
-6 -1 -4 422.044 417.713 6.316 2.530 o
-6 -1 -3 12.826 14.340 0.458 256.137 o
-6 -1 -2 884.453 892.881 13.338 0.627 o
-6 -1 -1 150.480 152.589 2.423 13.693 o
-5 -10 -3 45.227 47.304 1.050 60.542 o
-5 -10 -2 147.615 150.518 2.500 13.247 o
-5 -10 -1 37.543 37.248 0.925 76.210 o
-5 -9 -6 23.370 24.310 0.658 134.614 o
-5 -9 -5 105.323 105.046 1.832 22.332 o
-5 -9 -4 183.367 183.740 3.072 9.334 o
-5 -9 -3 34.508 35.302 0.849 86.235 o
-5 -9 -2 109.107 111.601 1.918 20.763 o
-5 -9 -1 258.747 257.806 4.017 5.733 o
-5 -8 -7 40.507 40.272 1.221 53.709 o
-5 -8 -6 115.099 112.812 2.252 16.698 o
-5 -8 -5 34.747 37.133 0.868 83.426 o
-5 -8 -4 125.525 123.613 2.051 18.159 o
-5 -8 -3 429.177 414.097 6.307 2.531 o
-5 -8 -2 96.467 97.661 1.689 25.441 o
-5 -8 -1 247.094 241.730 4.045 5.760 o
-5 -7 -8 10.263 9.837 0.658 195.625 o
-5 -7 -7 76.288 77.415 1.679 28.232 o
-5 -7 -6 18.114 19.540 0.849 113.491 o
-5 -7 -5 11.698 13.777 0.487 252.774 o
-5 -7 -4 40.658 41.599 0.878 76.572 o
-5 -7 -3 78.665 80.392 1.431 33.522 o
-5 -7 -2 729.291 712.672 10.714 0.947 o
-5 -7 -1 478.424 462.155 7.003 2.088 o
-5 -6 -9 436.652 436.442 7.709 1.812 o
-5 -6 -8 16.672 18.462 0.830 119.987 o
-5 -6 -7 63.637 62.675 1.403 37.933 o
-5 -6 -6 34.815 36.389 1.011 71.119 o
-5 -6 -5 226.454 224.365 3.482 7.327 o
-5 -6 -4 100.684 101.649 1.698 24.807 o
-5 -6 -3 36.243 36.895 0.782 90.627 o
-5 -6 -2 930.540 920.970 13.758 0.589 o
-5 -6 -1 12.556 13.023 0.458 263.249 o
-5 -5 -10 52.919 52.485 1.307 44.488 o
-5 -5 -9 344.996 339.057 6.039 2.845 o
-5 -5 -8 117.227 115.407 2.299 16.127 o
-5 -5 -7 195.266 192.785 3.597 7.315 o
-5 -5 -6 141.275 140.243 2.643 12.527 o
-5 -5 -5 33.752 35.082 0.925 79.627 o
-5 -5 -4 48.434 48.344 0.906 67.766 o
-5 -5 -3 131.716 134.346 2.261 15.725 o
-5 -5 -2 725.879 715.791 10.743 0.943 o
-5 -5 -1 32.798 33.422 0.706 104.763 o
-5 -4 -10 18.324 19.301 0.801 121.890 o
-5 -4 -9 24.842 26.133 0.868 97.903 o
-5 -4 -8 90.747 88.912 1.851 23.479 o
-5 -4 -7 199.827 196.735 3.635 7.158 o
-5 -4 -6 110.522 107.412 2.089 18.700 o
-5 -4 -5 572.156 569.977 9.932 1.122 o
-5 -4 -4 881.659 881.050 13.176 0.641 o
-5 -4 -3 171.527 172.863 2.719 11.249 o
-5 -4 -2 235.726 236.415 3.645 6.777 o
-5 -4 -1 503.837 508.886 7.652 1.783 o
-5 -3 -11 2.458 3.292 0.658 259.043 o
-5 -3 -10 21.764 22.297 0.830 109.479 o
-5 -3 -9 35.777 36.284 1.011 70.592 o
-5 -3 -8 144.781 144.193 2.719 11.945 o
-5 -3 -7 18.482 19.597 0.706 140.622 o
-5 -3 -6 221.383 216.465 3.921 6.220 o
-5 -3 -5 991.511 975.058 14.550 0.529 o
-5 -3 -4 391.075 392.840 5.944 2.832 o
-5 -3 -3 67.665 66.978 1.145 45.567 o
-5 -3 -2 667.326 669.003 10.018 1.077 o
-5 -3 -1 364.789 368.167 5.543 3.212 o
-5 -2 -11 111.847 112.020 1.880 21.103 o
-5 -2 -10 137.418 139.890 2.290 15.228 o
-5 -2 -9 267.503 266.737 4.131 5.449 o
-5 -2 -8 238.745 234.918 3.769 6.448 o
-5 -2 -7 23.558 23.242 0.553 156.452 o
-5 -2 -6 139.764 139.756 2.213 15.809 o
-5 -2 -5 117.715 117.277 1.889 20.531 o
-5 -2 -4 24.506 25.637 0.563 148.788 o
-5 -2 -3 220.288 218.956 3.463 7.448 o
-5 -2 -2 180.073 185.390 2.862 10.303 o
-5 -2 -1 562.319 579.737 8.673 1.415 o
-5 -1 -11 62.069 65.422 1.240 43.520 o
-5 -1 -10 129.360 133.058 2.175 16.601 o
-5 -1 -9 27.755 26.848 0.649 125.330 o
-5 -1 -8 176.650 175.859 2.767 10.894 o
-5 -1 -7 288.269 292.345 4.694 4.404 o
-5 -1 -6 1.008 1.050 0.181 2325.040 o
-5 -1 -5 285.939 288.166 4.408 4.853 o
-5 -1 -4 85.869 87.214 1.441 31.934 o
-5 -1 -3 383.923 384.854 5.801 2.956 o
-5 -1 -2 946.241 967.129 14.445 0.539 o
-5 -1 -1 374.416 385.827 5.820 2.953 o
-4 -10 -4 66.768 69.077 1.298 40.181 o
-4 -10 -3 138.762 138.478 2.376 14.516 o
-4 -10 -2 28.456 30.941 0.859 92.800 o
-4 -10 -1 163.254 163.398 2.662 11.788 o
-4 -9 -6 8.890 10.571 0.487 289.348 o
-4 -9 -5 26.303 26.180 0.696 120.813 o
-4 -9 -4 15.948 16.706 0.639 167.974 o
-4 -9 -3 47.259 49.317 1.011 61.521 o
-4 -9 -2 69.533 67.941 1.383 37.102 o
-4 -9 -1 324.122 328.553 5.066 3.801 o
-4 -8 -8 129.787 127.372 2.509 13.850 o
-4 -8 -7 43.438 45.367 1.135 56.600 o
-4 -8 -6 43.316 44.175 0.906 71.848 o
-4 -8 -5 78.120 77.434 1.393 34.789 o
-4 -8 -4 107.965 109.692 1.956 20.381 o
-4 -8 -3 10.411 11.440 0.515 256.255 o
-4 -8 -2 50.161 51.187 1.040 58.266 o
-4 -8 -1 82.638 82.043 1.498 31.311 o
-4 -7 -9 40.042 44.633 1.212 53.660 o
-4 -7 -8 43.095 44.108 1.154 55.874 o
-4 -7 -7 23.704 23.022 0.878 99.637 o
-4 -7 -6 209.767 215.578 3.950 6.213 o
-4 -7 -5 108.441 110.322 1.822 22.122 o
-4 -7 -4 315.874 309.013 4.751 4.232 o
-4 -7 -3 152.661 149.679 2.385 13.950 o
-4 -7 -2 1.811 1.937 0.267 1146.350 o
-4 -7 -1 364.857 361.497 5.505 3.251 o
-4 -6 -10 47.116 50.243 1.250 48.730 o
-4 -6 -9 139.396 140.376 2.710 12.136 o
-4 -6 -8 71.915 72.616 1.593 30.853 o
-4 -6 -7 203.467 198.137 3.635 7.129 o
-4 -6 -6 160.314 157.035 2.939 10.394 o
-4 -6 -5 11.666 13.147 0.429 285.260 o
-4 -6 -4 96.813 96.965 1.603 26.962 o
-4 -6 -3 137.736 141.903 2.290 15.190 o
-4 -6 -2 388.686 387.582 5.877 2.889 o
-4 -6 -1 127.042 127.191 2.061 17.926 o
-4 -5 -10 69.455 73.446 1.593 31.085 o
-4 -5 -9 229.328 231.092 4.217 5.505 o
-4 -5 -8 93.984 90.028 1.851 23.230 o
-4 -5 -7 113.946 113.995 2.213 17.100 o
-4 -5 -6 25.033 24.740 0.763 113.461 o
-4 -5 -5 281.208 278.253 4.980 4.051 o
-4 -5 -4 370.063 364.808 5.553 3.198 o
-4 -5 -3 130.516 135.558 2.156 16.698 o
-4 -5 -2 150.131 154.535 2.528 12.956 o
-4 -5 -1 330.582 331.319 5.028 3.829 o
-4 -4 -11 321.160 315.176 5.639 3.228 o
-4 -4 -10 15.598 16.983 0.716 148.367 o
-4 -4 -9 74.017 70.842 1.527 32.339 o
-4 -4 -8 71.370 72.855 1.546 32.064 o
-4 -4 -7 102.545 103.310 2.023 19.959 o
-4 -4 -6 115.034 118.098 2.252 16.611 o
-4 -4 -5 4.047 4.293 0.458 426.978 o
-4 -4 -4 781.840 770.652 11.716 0.802 o
-4 -4 -3 667.366 674.269 10.113 1.059 o
-4 -4 -2 843.329 836.265 12.499 0.708 o
-4 -4 -1 356.420 367.909 5.572 3.199 o
-4 -3 -11 190.899 196.630 3.988 6.264 o
-4 -3 -10 181.239 178.387 3.320 8.406 o
-4 -3 -9 263.324 259.934 4.694 4.515 o
-4 -3 -8 945.165 906.515 15.695 0.466 o
-4 -3 -7 60.495 59.755 1.307 42.029 o
-4 -3 -6 994.506 987.041 17.613 0.375 o
-4 -3 -5 157.815 155.995 2.853 10.878 o
-4 -3 -4 33.799 32.935 0.658 109.621 o
-4 -3 -3 282.677 283.414 4.293 5.064 o
-4 -3 -2 281.764 285.160 4.322 5.016 o
-4 -3 -1 281.399 283.338 4.303 5.053 o
-4 -2 -11 39.076 39.003 0.849 81.048 o
-4 -2 -10 484.013 485.482 7.337 1.927 o
-4 -2 -9 189.217 191.334 2.986 9.588 o
-4 -2 -8 29.543 29.081 0.620 124.567 o
-4 -2 -7 3.166 3.034 0.229 1065.830 o
-4 -2 -6 311.373 307.782 4.694 4.323 o
-4 -2 -5 266.764 266.660 4.055 5.601 o
-4 -2 -4 91.715 92.452 1.527 29.129 o
-4 -2 -3 129.819 132.638 2.089 17.423 o
-4 -2 -2 287.131 291.772 4.408 4.844 o
-4 -2 -1 2180.870 2159.450 32.229 0.113 o
-4 -1 -11 16.269 17.212 0.601 177.073 o
-4 -1 -10 4.936 5.276 0.410 460.209 o
-4 -1 -9 13.855 13.825 0.468 246.248 o
-4 -1 -8 11.803 12.909 0.448 274.805 o
-4 -1 -7 85.664 88.206 1.479 31.033 o
-4 -1 -6 1.828 1.841 0.258 1205.320 o
-4 -1 -5 325.324 330.690 5.009 3.863 o
-4 -1 -4 1212.530 1206.290 19.273 0.311 o
-4 -1 -3 844.214 863.791 12.947 0.664 o
-4 -1 -2 757.306 793.006 11.831 0.790 o
-4 -1 -1 1560.170 1553.790 23.204 0.215 o
-3 -11 -2 175.993 176.918 2.872 10.371 o
-3 -11 -1 121.463 119.405 2.080 18.104 o
-3 -10 -5 16.598 16.849 0.620 171.029 o
-3 -10 -4 84.309 87.672 1.593 28.746 o
-3 -10 -3 124.860 124.643 2.099 17.667 o
-3 -10 -2 119.028 116.552 1.985 19.334 o
-3 -10 -1 32.553 34.233 0.897 83.596 o
-3 -9 -7 84.749 88.388 1.603 28.472 o
-3 -9 -6 352.195 344.763 5.324 3.458 o
-3 -9 -5 115.829 115.846 1.965 19.726 o
-3 -9 -4 54.500 53.716 1.088 53.723 o
-3 -9 -3 235.337 227.495 3.568 7.012 o
-3 -9 -2 164.189 162.635 2.662 11.778 o
-3 -9 -1 56.756 57.274 1.145 49.778 o
-3 -8 -8 74.395 74.963 1.593 30.445 o
-3 -8 -7 207.752 206.762 3.816 6.580 o
-3 -8 -6 1.465 2.013 0.324 906.446 o
-3 -8 -5 522.720 513.514 7.785 1.723 o
-3 -8 -4 55.476 57.017 1.078 53.306 o
-3 -8 -3 54.440 57.446 1.126 51.314 o
-3 -8 -2 244.328 241.615 3.759 6.422 o
-3 -8 -1 318.944 313.621 4.856 4.082 o
-3 -7 -9 122.651 125.158 2.433 14.656 o
-3 -7 -8 155.188 154.869 2.900 10.675 o
-3 -7 -7 314.562 305.807 5.467 3.410 o
-3 -7 -6 154.127 151.186 2.414 13.691 o
-3 -7 -5 296.103 294.491 4.542 4.603 o
-3 -7 -4 79.173 79.810 1.403 34.222 o
-3 -7 -3 169.211 167.177 2.652 11.706 o
-3 -7 -2 293.284 302.248 4.627 4.473 o
-3 -7 -1 28.943 29.224 0.696 114.219 o
-3 -6 -10 28.859 29.577 0.935 84.622 o
-3 -6 -9 182.032 175.697 3.273 8.589 o
-3 -6 -8 17.316 17.298 0.668 155.374 o
-3 -6 -7 3.948 4.704 0.525 348.589 o
-3 -6 -6 234.018 232.637 4.236 5.445 o
-3 -6 -5 459.769 448.482 6.774 2.221 o
-3 -6 -4 224.625 222.037 3.416 7.549 o
-3 -6 -3 177.926 176.136 2.977 9.859 o
-3 -6 -2 387.869 400.243 6.068 2.741 o
-3 -6 -1 354.493 355.744 5.381 3.389 o
-3 -5 -11 3.219 4.341 0.792 181.019 o
-3 -5 -10 149.245 147.828 2.824 11.228 o
-3 -5 -9 164.907 166.175 3.387 8.360 o
-3 -5 -8 366.799 360.543 6.364 2.579 o
-3 -5 -7 98.820 98.768 1.946 21.276 o
-3 -5 -6 781.455 775.022 13.462 0.628 o
-3 -5 -5 764.818 749.261 13.100 0.662 o
-3 -5 -4 50.652 50.767 1.002 60.297 o
-3 -5 -3 1.969 2.156 0.248 1211.640 o
-3 -5 -2 814.531 809.312 12.938 0.670 o
-3 -5 -1 194.107 193.777 3.005 9.435 o
-3 -4 -11 80.400 81.594 1.727 26.714 o
-3 -4 -10 309.447 309.938 5.629 3.258 o
-3 -4 -9 140.632 139.699 2.652 12.483 o
-3 -4 -8 308.578 302.630 5.400 3.491 o
-3 -4 -7 531.707 521.719 9.093 1.324 o
-3 -4 -6 52.499 50.271 1.107 54.035 o
-3 -4 -5 101.925 100.180 1.927 21.330 o
-3 -4 -4 168.538 169.896 3.072 9.582 o
-3 -4 -3 233.119 237.246 3.626 6.841 o
-3 -4 -2 594.270 611.747 9.188 1.271 o
-3 -4 -1 37.743 38.336 0.763 90.418 o
-3 -3 -11 28.056 29.558 0.687 116.702 o
-3 -3 -10 177.920 171.833 3.206 8.908 o
-3 -3 -9 264.580 261.813 4.694 4.509 o
-3 -3 -8 18.667 18.328 0.639 157.346 o
-3 -3 -7 380.655 375.971 6.631 2.392 o
-3 -3 -6 127.283 129.299 2.423 14.558 o
-3 -3 -5 47.706 45.176 1.059 59.383 o
-3 -3 -4 155.820 159.420 2.891 10.682 o
-3 -3 -3 617.560 609.858 9.159 1.272 o
-3 -3 -2 458.323 460.103 6.917 2.145 o
-3 -3 -1 381.568 386.733 5.820 2.943 o
-3 -2 -12 85.408 88.855 1.527 29.980 o
-3 -2 -11 128.206 129.204 2.137 17.075 o
-3 -2 -10 288.150 288.156 4.437 4.800 o
-3 -2 -9 773.676 789.801 11.840 0.787 o
-3 -2 -8 71.352 72.139 1.240 40.862 o
-3 -2 -7 215.856 211.399 3.301 8.026 o
-3 -2 -6 295.101 295.245 5.228 3.707 o
-3 -2 -5 310.897 319.727 5.639 3.240 o
-3 -2 -4 193.534 195.857 3.502 7.613 o
-3 -2 -3 986.881 990.409 14.808 0.513 o
-3 -2 -2 217.186 214.481 3.273 8.098 o
-3 -2 -1 707.479 712.424 10.638 0.962 o
-3 -1 -12 345.502 347.129 5.333 3.458 o
-3 -1 -11 42.525 41.274 0.906 73.218 o
-3 -1 -10 42.031 39.423 0.801 82.729 o
-3 -1 -9 48.502 48.001 0.954 64.765 o
-3 -1 -8 253.879 254.534 3.912 5.987 o
-3 -1 -7 140.392 141.063 2.223 15.687 o
-3 -1 -6 589.407 590.605 8.902 1.345 o
-3 -1 -5 1199.790 1186.240 18.013 0.352 o
-3 -1 -4 381.410 388.241 6.211 2.654 o
-3 -1 -3 522.527 537.213 8.110 1.606 o
-3 -1 -2 22.306 21.668 0.420 194.586 o
-3 -1 -1 553.024 559.415 8.358 1.512 o
-2 -11 -3 9.101 10.591 0.611 219.869 o
-2 -11 -2 7.036 6.412 0.572 268.516 o
-2 -11 -1 202.935 202.974 3.320 8.107 o
-2 -10 -6 21.006 22.555 0.716 130.299 o
-2 -10 -5 61.882 63.839 1.355 39.695 o
-2 -10 -4 18.027 19.635 0.687 145.919 o
-2 -10 -3 40.945 42.887 0.945 70.811 o
-2 -10 -2 12.630 13.081 0.620 192.991 o
-2 -10 -1 20.656 20.828 0.687 138.481 o
-2 -9 -7 92.209 94.847 1.851 23.188 o
-2 -9 -6 12.246 12.451 0.534 231.214 o
-2 -9 -5 98.806 100.705 1.908 21.757 o
-2 -9 -4 134.017 136.130 2.252 15.710 o
-2 -9 -3 104.797 104.121 1.784 23.092 o
-2 -9 -2 14.196 14.350 0.582 197.168 o
-2 -9 -1 34.616 34.405 0.859 85.581 o
-2 -8 -8 71.386 68.123 1.364 37.353 o
-2 -8 -7 62.132 60.919 1.145 47.766 o
-2 -8 -6 39.773 41.513 0.878 77.208 o
-2 -8 -5 30.137 30.846 0.763 102.562 o
-2 -8 -4 715.618 714.007 10.734 0.946 o
-2 -8 -3 100.930 105.151 1.813 22.880 o
-2 -8 -2 215.291 214.404 3.349 7.862 o
-2 -8 -1 103.940 100.686 1.736 23.995 o
-2 -7 -9 130.657 132.667 2.557 13.417 o
-2 -7 -8 3.471 5.076 0.601 284.922 o
-2 -7 -7 192.586 190.151 3.110 9.043 o
-2 -7 -6 65.201 64.354 1.183 45.053 o
-2 -7 -5 323.340 325.929 4.980 3.906 o
-2 -7 -4 219.687 219.337 3.406 7.626 o
-2 -7 -3 11.121 12.260 0.468 273.090 o
-2 -7 -2 54.855 53.706 0.992 58.484 o
-2 -7 -1 92.420 90.925 1.536 28.942 o
-2 -6 -10 104.068 104.330 2.089 19.046 o
-2 -6 -9 71.824 74.000 1.584 31.012 o
-2 -6 -8 293.800 288.814 5.181 3.770 o
-2 -6 -7 125.506 125.492 2.395 14.890 o
-2 -6 -6 65.658 64.182 1.145 46.418 o
-2 -6 -5 672.458 664.871 9.970 1.085 o
-2 -6 -4 453.439 460.475 7.194 2.015 o
-2 -6 -3 18.539 19.244 0.506 192.537 o
-2 -6 -2 487.891 485.435 7.289 1.945 o
-2 -6 -1 214.596 206.218 3.206 8.388 o
-2 -5 -11 71.957 70.575 1.555 31.894 o
-2 -5 -10 53.628 55.423 1.336 42.871 o
-2 -5 -9 0.873 0.601 0.324 1044.740 o
-2 -5 -8 110.510 111.295 2.156 17.878 o
-2 -5 -7 159.223 160.298 2.958 10.292 o
-2 -5 -6 113.855 115.026 2.204 17.181 o
-2 -5 -5 451.693 440.888 6.755 2.240 o
-2 -5 -4 155.875 158.542 2.662 11.963 o
-2 -5 -3 203.250 204.577 3.158 8.677 o
-2 -5 -2 314.394 311.560 4.723 4.271 o
-2 -5 -1 345.352 344.944 5.219 3.577 o
-2 -4 -11 37.975 38.307 0.811 85.661 o
-2 -4 -10 65.490 68.571 1.536 33.326 o
-2 -4 -9 83.763 84.905 1.756 25.763 o
-2 -4 -8 193.395 192.546 3.511 7.596 o
-2 -4 -7 612.011 602.970 10.819 0.957 o
-2 -4 -6 2.140 1.965 0.372 695.839 o
-2 -4 -5 162.245 159.048 2.910 10.497 o
-2 -4 -4 118.353 116.447 1.860 20.880 o
-2 -4 -3 1591.400 1529.860 22.803 0.222 o
-2 -4 -2 85.400 87.672 1.403 32.857 o
-2 -4 -1 845.784 856.339 12.813 0.677 o
-2 -3 -12 65.807 66.920 1.326 39.627 o
-2 -3 -11 61.469 61.768 1.135 48.224 o
-2 -3 -10 75.070 76.270 1.317 37.467 o
-2 -3 -9 342.526 342.282 5.238 3.565 o
-2 -3 -8 734.863 744.061 11.115 0.886 o
-2 -3 -7 218.675 217.553 3.883 6.323 o
-2 -3 -6 411.590 408.935 7.165 2.071 o
-2 -3 -5 17.071 16.372 0.592 178.517 o
-2 -3 -4 1116.840 1096.790 18.948 0.324 o
-2 -3 -3 28.744 28.174 0.525 142.303 o
-2 -3 -2 1250.360 1248.540 19.387 0.307 o
-2 -3 -1 918.807 948.123 14.159 0.560 o
-2 -2 -12 281.800 280.275 4.370 4.943 o
-2 -2 -11 21.029 21.648 0.601 155.199 o
-2 -2 -10 43.033 41.866 0.849 77.142 o
-2 -2 -9 225.451 224.651 3.492 7.305 o
-2 -2 -8 100.016 98.959 1.612 26.428 o
-2 -2 -7 333.063 332.522 5.047 3.801 o
-2 -2 -6 1313.850 1294.590 19.387 0.305 o
-2 -2 -5 551.586 547.269 9.503 1.219 o
-2 -2 -4 912.640 945.986 16.353 0.433 o
-2 -2 -3 492.902 497.227 8.701 1.443 o
-2 -2 -2 1111.500 1122.970 16.764 0.404 o
-2 -2 -1 78.890 81.299 1.278 37.498 o
-2 -1 -12 4.530 5.352 0.496 364.721 o
-2 -1 -11 28.312 29.253 0.763 105.835 o
-2 -1 -10 107.797 108.538 1.803 22.484 o
-2 -1 -9 75.267 74.505 1.317 37.582 o
-2 -1 -8 1151.910 1148.030 17.116 0.388 o
-2 -1 -7 231.228 227.456 3.568 7.039 o
-2 -1 -6 132.544 131.474 2.080 17.437 o
-2 -1 -5 816.827 818.261 12.508 0.710 o
-2 -1 -4 251.115 250.670 3.874 6.095 o
-2 -1 -3 5672.830 5762.260 86.918 0.016 o
-2 -1 -2 814.962 824.816 12.355 0.725 o
-2 -1 -1 1626.410 1630.710 24.387 0.196 o
-1 -11 -3 27.374 29.138 0.868 93.659 o
-1 -11 -2 60.883 63.008 1.278 42.645 o
-1 -11 -1 117.676 122.525 2.099 17.989 o
-1 -10 -6 334.166 339.324 5.448 3.370 o
-1 -10 -5 144.677 147.045 2.423 13.897 o
-1 -10 -4 271.922 268.950 4.570 4.668 o
-1 -10 -3 195.190 191.831 3.063 9.198 o
-1 -10 -2 7.779 7.747 0.563 263.250 o
-1 -10 -1 67.553 73.427 1.364 37.549 o
-1 -9 -7 204.041 205.550 3.301 8.152 o
-1 -9 -6 27.242 28.900 0.754 108.790 o
-1 -9 -5 48.802 50.090 1.078 56.902 o
-1 -9 -4 86.231 89.361 1.565 29.061 o
-1 -9 -3 357.125 349.037 5.352 3.418 o
-1 -9 -2 302.271 296.819 4.570 4.539 o
-1 -9 -1 205.654 206.381 3.273 8.234 o
-1 -8 -9 107.525 108.118 1.841 21.974 o
-1 -8 -8 66.704 66.691 1.298 40.422 o
-1 -8 -7 15.934 16.954 0.582 184.583 o
-1 -8 -6 188.684 184.465 2.948 9.803 o
-1 -8 -5 186.609 182.070 2.967 9.758 o
-1 -8 -4 169.834 171.947 2.796 10.878 o
-1 -8 -3 84.463 82.558 1.469 31.725 o
-1 -8 -2 542.149 523.656 7.919 1.665 o
-1 -8 -1 575.762 560.178 8.568 1.443 o
-1 -7 -10 74.642 74.763 1.441 34.210 o
-1 -7 -9 132.055 130.415 2.109 17.193 o
-1 -7 -8 172.087 172.596 2.710 11.293 o
-1 -7 -7 73.910 73.818 1.288 38.727 o
-1 -7 -6 330.375 331.300 5.057 3.797 o
-1 -7 -5 32.971 33.393 0.744 100.023 o
-1 -7 -4 421.249 414.230 6.278 2.557 o
-1 -7 -3 119.367 120.722 1.946 19.668 o
-1 -7 -2 385.176 380.121 5.782 2.973 o
-1 -7 -1 1070.780 1063.990 15.905 0.447 o
-1 -6 -10 168.916 169.533 2.671 11.582 o
-1 -6 -9 21.890 23.127 0.601 150.914 o
-1 -6 -8 55.094 55.471 1.040 55.585 o
-1 -6 -7 382.803 379.196 5.763 2.992 o
-1 -6 -6 47.326 47.361 0.897 69.275 o
-1 -6 -5 259.163 265.181 4.064 5.618 o
-1 -6 -4 127.594 122.888 2.109 17.499 o
-1 -6 -3 147.505 146.234 2.318 14.629 o
-1 -6 -2 399.957 402.581 6.097 2.706 o
-1 -6 -1 367.000 372.202 6.106 2.752 o
-1 -5 -11 97.282 98.987 1.689 25.326 o
-1 -5 -10 52.046 55.004 1.021 57.811 o
-1 -5 -9 47.912 48.497 0.935 66.147 o
-1 -5 -8 102.539 98.749 1.651 25.570 o
-1 -5 -7 81.419 79.839 1.345 35.390 o
-1 -5 -6 127.802 128.946 2.070 17.764 o
-1 -5 -5 663.274 670.911 10.075 1.067 o
-1 -5 -4 181.646 177.872 2.767 10.803 o
-1 -5 -3 533.965 536.307 8.053 1.620 o
-1 -5 -2 61.066 61.062 1.040 52.576 o
-1 -5 -1 476.922 475.455 7.156 2.014 o
-1 -4 -11 30.046 30.455 0.735 106.599 o
-1 -4 -10 72.603 72.330 1.288 39.096 o
-1 -4 -9 83.991 82.434 1.479 31.568 o
-1 -4 -8 147.122 147.169 2.318 14.627 o
-1 -4 -7 303.461 295.922 4.513 4.623 o
-1 -4 -6 151.536 151.157 2.376 14.030 o
-1 -4 -5 32.854 32.477 0.620 116.221 o
-1 -4 -4 553.544 559.606 8.396 1.500 o
-1 -4 -3 628.214 614.829 9.207 1.258 o
-1 -4 -2 1794.220 1837.780 27.411 0.156 o
-1 -4 -1 3348.070 3376.490 50.796 0.046 o
-1 -3 -12 90.842 93.549 1.622 27.288 o
-1 -3 -11 60.483 61.167 1.164 47.390 o
-1 -3 -10 199.560 199.816 3.149 8.773 o
-1 -3 -9 209.677 206.008 3.215 8.401 o
-1 -3 -8 446.918 456.888 6.898 2.163 o
-1 -3 -7 209.693 204.825 3.168 8.578 o
-1 -3 -6 573.004 568.794 8.511 1.459 o
-1 -3 -5 7.664 7.213 0.258 558.337 o
-1 -3 -4 112.799 114.721 1.794 22.127 o
-1 -3 -3 1422.450 1431.980 21.467 0.251 o
-1 -3 -2 585.678 608.360 9.131 1.288 o
-1 -3 -1 2253.670 2292.860 35.187 0.096 o
-1 -2 -12 133.568 137.056 2.252 15.710 o
-1 -2 -11 98.630 100.457 1.765 23.921 o
-1 -2 -10 131.095 127.858 2.080 17.561 o
-1 -2 -9 59.671 58.276 1.097 50.886 o
-1 -2 -8 138.239 139.861 2.223 15.772 o
-1 -2 -7 51.437 49.785 0.887 67.012 o
-1 -2 -6 1428.040 1451.790 21.668 0.246 o
-1 -2 -5 246.535 250.135 3.797 6.296 o
-1 -2 -4 426.893 427.931 6.431 2.450 o
-1 -2 -3 3576.600 3438.170 59.994 0.034 o
-1 -2 -2 2887.880 2918.590 43.946 0.062 o
-1 -2 -1 513.504 519.973 7.986 1.655 o
-1 -1 -12 34.885 36.485 0.868 83.576 o
-1 -1 -11 347.952 347.835 5.343 3.444 o
-1 -1 -10 231.824 230.443 3.578 6.999 o
-1 -1 -9 357.964 347.873 5.305 3.465 o
-1 -1 -8 93.323 90.305 1.488 29.858 o
-1 -1 -7 14.028 13.892 0.391 280.079 o
-1 -1 -6 882.139 872.635 13.052 0.652 o
-1 -1 -5 236.478 239.221 3.635 6.788 o
-1 -1 -4 449.138 453.501 6.812 2.207 o
-1 -1 -3 18.677 18.834 0.372 234.367 o
-1 -1 -2 4447.530 4371.820 76.642 0.021 o
-1 -1 -1 951.574 956.548 15.933 0.452 o
0 0 2 679.400 635.323 13.491 0.638 o
0 0 4 274.431 274.885 5.896 3.088 o
0 0 6 1.179 1.164 0.277 1252.590 o
0 0 8 205.656 211.590 4.627 4.861 o
0 0 10 467.688 472.363 10.085 1.122 o
0 0 12 4.563 4.513 0.630 257.903 o
0 1 1 370.769 368.472 5.524 3.220 o
0 1 2 4214.450 4217.220 63.953 0.029 o
0 1 3 5771.520 5855.500 88.912 0.015 o
0 1 4 3146.670 3185.490 47.991 0.052 o
0 1 5 711.078 740.407 11.106 0.891 o
0 1 6 35.893 33.937 0.639 108.371 o
0 1 7 556.060 559.425 8.396 1.500 o
0 1 8 0.587 0.410 0.200 2475.910 o
0 1 9 758.039 746.036 11.230 0.867 o
0 1 10 76.635 75.250 1.336 36.748 o
0 1 11 98.432 95.906 1.670 25.684 o
0 1 12 0.771 1.069 0.382 775.832 o
0 2 0 3.975 4.456 0.229 901.220 o
0 2 1 2716.940 2718.700 40.845 0.071 o
0 2 2 190.769 189.006 2.862 10.136 o
0 2 3 52.509 52.981 0.859 67.372 o
0 2 4 878.767 881.718 13.195 0.639 o
0 2 5 1803.280 1740.950 26.552 0.166 o
0 2 6 522.168 513.895 7.738 1.740 o
0 2 7 325.661 329.411 5.104 3.754 o
0 2 8 27.211 26.467 0.592 136.280 o
0 2 9 140.426 139.136 2.213 15.798 o
0 2 10 0.934 0.868 0.248 1571.380 o
0 2 11 333.292 326.282 5.019 3.840 o
0 2 12 185.764 192.222 3.053 9.339 o
0 3 1 657.283 669.403 11.058 0.910 o
0 3 2 1338.950 1370.150 20.523 0.274 o
0 3 3 2319.220 2301.050 34.462 0.099 o
0 3 4 153.937 152.589 2.357 14.092 o
0 3 5 33.188 32.392 0.630 114.528 o
0 3 6 158.583 158.838 2.462 13.174 o
0 3 7 17.030 16.239 0.429 233.047 o
0 3 8 69.769 71.156 1.221 41.914 o
0 3 9 2.188 2.729 0.315 849.554 o
0 3 10 30.287 31.084 0.716 108.367 o
0 3 11 86.421 84.867 1.488 30.925 o
0 3 12 18.210 18.796 0.620 162.826 o
0 4 0 364.106 373.013 7.986 1.752 o
0 4 1 769.220 794.791 11.850 0.786 o
0 4 2 615.975 647.087 9.684 1.154 o
0 4 3 720.621 733.872 10.991 0.906 o
0 4 4 934.737 946.063 14.159 0.559 o
0 4 5 343.816 340.631 5.143 3.666 o
0 4 6 43.973 43.135 0.792 80.584 o
0 4 7 377.630 386.743 5.849 2.925 o
0 4 8 28.535 27.917 0.639 124.479 o
0 4 9 82.906 81.566 1.383 34.066 o
0 4 10 2.140 1.374 0.286 1041.160 o
0 4 11 56.035 56.511 1.078 53.204 o
0 5 1 331.365 334.306 5.047 3.803 o
0 5 2 1226.560 1257.030 18.748 0.326 o
0 5 3 42.605 42.152 0.868 75.832 o
0 5 4 418.337 427.149 6.431 2.458 o
0 5 5 0.028 0.191 0.181 3682.840 o
0 5 6 33.918 33.069 0.677 107.025 o
0 5 7 283.407 280.151 4.284 5.084 o
0 5 8 267.240 268.998 4.160 5.390 o
0 5 9 7.147 7.843 0.429 371.291 o
0 5 10 25.886 26.533 0.658 127.483 o
0 5 11 1.472 0.925 0.315 1005.080 o
0 6 0 0.077 3.330 0.572 361.568 o
0 6 1 757.765 767.217 11.459 0.836 o
0 6 2 71.773 73.790 1.259 40.009 o
0 6 3 850.342 854.154 12.766 0.681 o
0 6 4 189.297 190.676 2.967 9.673 o
0 6 5 449.997 450.247 6.793 2.218 o
0 6 6 14.223 14.311 0.439 254.648 o
0 6 7 24.906 25.503 0.611 138.924 o
0 6 8 7.332 6.078 0.372 443.527 o
0 6 9 0.153 0.668 0.258 1738.840 o
0 6 10 177.606 175.048 2.767 10.885 o
0 7 1 176.895 177.195 2.796 10.734 o
0 7 2 6.172 5.944 0.410 425.486 o
0 7 3 207.430 204.635 3.187 8.531 o
0 7 4 18.271 19.883 0.572 173.478 o
0 7 5 32.598 31.991 0.744 101.278 o
0 7 6 370.204 364.856 5.572 3.181 o
0 7 7 238.140 231.263 3.578 6.956 o
0 7 8 0.636 1.498 0.277 1322.630 o
0 7 9 210.592 209.434 3.292 8.112 o
0 7 10 227.073 235.080 3.750 6.561 o
0 8 0 13.479 12.728 0.773 144.395 o
0 8 1 992.477 998.261 14.941 0.504 o
0 8 2 115.494 116.934 1.927 20.179 o
0 8 3 148.790 151.196 2.433 13.681 o
0 8 4 283.366 272.986 4.227 5.198 o
0 8 5 25.590 26.743 0.668 126.238 o
0 8 6 84.321 83.646 1.460 31.898 o
0 8 7 0.208 0.487 0.296 1357.430 o
0 8 8 13.191 14.331 0.515 228.211 o
0 8 9 446.730 451.555 6.841 2.195 o
0 9 1 87.729 83.980 1.507 30.406 o
0 9 2 282.323 281.372 4.360 4.955 o
0 9 3 250.924 255.593 3.979 5.853 o
0 9 4 361.927 356.469 5.486 3.277 o
0 9 5 178.351 179.189 2.872 10.323 o
0 9 6 126.978 128.545 2.137 17.131 o
0 9 7 153.010 156.128 2.538 12.816 o
0 10 0 439.171 418.839 9.026 1.381 o
0 10 1 85.817 85.621 1.660 27.360 o
0 10 2 101.284 101.459 1.832 22.691 o
0 10 3 8.808 8.873 0.572 246.076 o
0 10 4 694.851 686.243 10.581 0.975 o
0 10 5 0.377 0.677 0.382 817.949 o
0 10 6 4.601 5.095 0.458 408.204 o
0 11 1 25.205 27.373 0.878 95.625 o
0 11 2 0.883 0.601 0.334 992.476 o
0 11 3 242.832 250.431 3.959 5.945 o
1 0 1 85.368 92.156 1.393 32.796 o
1 0 2 1822.360 1797.750 27.201 0.158 o
1 0 3 3669.450 3638.030 55.319 0.039 o
1 0 4 449.046 461.143 6.908 2.156 o
1 0 5 847.852 847.838 12.718 0.686 o
1 0 6 13.780 13.510 0.372 293.561 o
1 0 7 138.388 136.274 2.166 16.332 o
1 0 8 163.856 159.181 2.500 12.808 o
1 0 9 165.883 165.908 2.624 11.941 o
1 0 10 216.858 215.015 3.358 7.816 o
1 0 11 87.984 86.012 1.488 30.682 o
1 0 12 18.317 20.179 0.639 155.738 o
1 1 0 5703.350 5679.150 85.153 0.017 o
1 1 1 950.739 948.400 14.197 0.556 o
1 1 2 4446.600 4501.840 78.904 0.020 o
1 1 3 18.624 18.242 0.353 242.808 o
1 1 4 449.215 454.379 6.822 2.202 o
1 1 5 236.704 239.783 3.635 6.785 o
1 1 6 881.702 876.337 13.119 0.646 o
1 1 7 14.028 13.291 0.401 278.119 o
1 1 8 93.324 90.067 1.479 30.070 o
1 1 9 357.857 351.937 5.362 3.405 o
1 1 10 231.560 231.750 3.597 6.945 o
1 1 11 347.965 342.501 5.352 3.439 o
1 1 12 34.835 34.968 0.859 85.161 o
1 2 0 34.240 32.563 0.563 121.389 o
1 2 1 513.279 510.985 7.661 1.774 o
1 2 2 2886.950 2869.430 44.375 0.061 o
1 2 3 3576.690 3573.020 62.121 0.032 o
1 2 4 426.300 420.069 6.478 2.425 o
1 2 5 246.335 239.574 3.654 6.678 o
1 2 6 1428.010 1420.230 23.089 0.220 o
1 2 7 51.454 50.624 0.897 66.193 o
1 2 8 138.457 139.995 2.213 15.846 o
1 2 9 59.667 59.707 1.088 51.094 o
1 2 10 131.041 128.603 2.109 17.264 o
1 2 11 98.583 100.237 1.717 24.702 o
1 2 12 133.625 137.657 2.280 15.452 o
1 3 0 150.597 152.655 2.338 14.318 o
1 3 1 2253.730 2369.370 35.435 0.095 o
1 3 2 585.373 585.786 8.778 1.379 o
1 3 3 1422.440 1457.390 21.887 0.242 o
1 3 4 113.013 110.542 1.784 22.373 o
1 3 5 7.648 7.347 0.258 556.538 o
1 3 6 572.896 569.853 8.558 1.445 o
1 3 7 209.421 202.555 3.139 8.697 o
1 3 8 446.591 444.189 6.717 2.263 o
1 3 9 209.779 205.913 3.196 8.468 o
1 3 10 199.434 199.492 3.129 8.849 o
1 3 11 60.396 61.596 1.154 47.749 o
1 3 12 90.838 91.431 1.631 27.202 o
1 4 0 519.846 529.676 7.938 1.666 o
1 4 1 3348.750 3470.790 57.742 0.036 o
1 4 2 1795.240 1842.560 29.348 0.138 o
1 4 3 628.685 621.966 9.312 1.233 o
1 4 4 553.525 554.454 8.310 1.527 o
1 4 5 32.949 32.144 0.630 115.081 o
1 4 6 151.676 153.953 2.414 13.717 o
1 4 7 303.256 297.439 4.513 4.621 o
1 4 8 146.967 146.473 2.309 14.715 o
1 4 9 83.926 82.062 1.641 28.078 o
1 4 10 72.551 73.761 1.307 38.395 o
1 4 11 30.086 30.321 0.735 106.634 o
1 5 0 131.414 133.984 2.137 16.876 o
1 5 1 476.658 494.584 7.451 1.880 o
1 5 2 61.081 59.059 1.021 53.776 o
1 5 3 533.901 535.315 8.062 1.617 o
1 5 4 181.625 181.860 2.815 10.537 o
1 5 5 662.987 659.128 9.894 1.102 o
1 5 6 127.773 129.862 2.089 17.553 o
1 5 7 81.340 81.757 1.422 33.313 o
1 5 8 102.504 99.608 1.670 25.219 o
1 5 9 47.957 49.651 0.945 65.227 o
1 5 10 52.087 53.143 1.011 58.680 o
1 5 11 97.271 98.682 1.689 25.339 o
1 6 0 9.303 10.018 0.372 370.296 o
1 6 1 367.464 366.392 5.543 3.209 o
1 6 2 399.896 407.447 6.173 2.651 o
1 6 3 147.505 148.171 2.338 14.456 o
1 6 4 127.782 129.280 2.099 17.468 o
1 6 5 258.913 260.134 3.998 5.767 o
1 6 6 47.322 46.293 0.897 69.577 o
1 6 7 382.584 375.284 5.677 3.066 o
1 6 8 55.240 55.652 1.050 55.022 o
1 6 9 21.846 22.784 0.582 155.654 o
1 6 10 168.921 167.034 2.643 11.766 o
1 7 0 23.094 23.499 0.611 145.436 o
1 7 1 1070.930 1075.710 16.067 0.439 o
1 7 2 384.873 384.300 5.830 2.933 o
1 7 3 119.261 118.117 1.927 19.964 o
1 7 4 421.451 416.215 6.316 2.531 o
1 7 5 32.980 32.353 0.735 101.749 o
1 7 6 330.319 327.217 5.009 3.856 o
1 7 7 73.978 72.864 1.307 38.224 o
1 7 8 172.134 171.308 2.700 11.355 o
1 7 9 132.133 131.179 2.137 16.900 o
1 7 10 74.669 76.843 1.364 36.128 o
1 8 0 1058.900 1050.870 15.733 0.456 o
1 8 1 575.465 572.210 8.749 1.392 o
1 8 2 542.571 532.080 8.033 1.624 o
1 8 3 84.186 84.953 1.517 30.536 o
1 8 4 169.858 166.299 2.662 11.648 o
1 8 5 186.860 182.833 2.891 10.096 o
1 8 6 188.830 191.411 3.024 9.429 o
1 8 7 15.953 17.145 0.563 190.140 o
1 8 8 66.918 68.743 1.259 41.459 o
1 8 9 107.690 107.536 1.994 19.967 o
1 9 0 58.620 57.236 1.145 49.247 o
1 9 1 205.442 210.407 3.454 7.619 o
1 9 2 302.150 292.755 4.503 4.646 o
1 9 3 357.392 358.511 5.667 3.120 o
1 9 4 86.192 86.460 1.527 30.024 o
1 9 5 48.946 49.155 1.126 54.464 o
1 9 6 27.276 30.464 0.821 98.909 o
1 9 7 203.986 205.140 3.234 8.389 o
1 10 0 0.292 0.601 0.372 867.790 o
1 10 1 67.625 70.651 1.403 36.624 o
1 10 2 7.796 8.749 0.582 248.226 o
1 10 3 195.299 189.445 3.044 9.288 o
1 10 4 272.003 265.296 4.246 5.220 o
1 10 5 144.544 145.280 2.385 14.207 o
1 10 6 334.065 336.567 5.295 3.526 o
1 11 0 32.162 32.993 0.897 84.418 o
1 11 1 117.336 118.709 2.051 18.601 o
1 11 2 60.932 61.511 1.278 42.795 o
1 11 3 27.369 29.558 0.945 84.849 o
2 0 0 3256.430 3204.540 67.827 0.027 o
2 0 1 7855.900 7725.360 120.340 0.008 o
2 0 2 789.640 850.309 12.737 0.689 o
2 0 3 0.939 1.746 0.172 2298.630 o
2 0 4 29.372 28.117 0.525 140.922 o
2 0 5 599.237 600.985 9.035 1.308 o
2 0 6 828.661 819.693 12.289 0.731 o
2 0 7 544.372 547.498 8.234 1.555 o
2 0 8 0.968 1.174 0.229 1706.590 o
2 0 9 6.266 7.289 0.420 400.178 o
2 0 10 115.112 117.230 1.946 19.957 o
2 0 11 616.917 619.552 9.970 1.101 o
2 0 12 113.285 116.753 1.965 19.826 o
2 1 0 275.033 294.129 4.484 4.756 o
2 1 1 1626.640 1616.140 24.148 0.199 o
2 1 2 815.040 838.078 12.680 0.693 o
2 1 3 5672.970 5787.990 89.418 0.015 o
2 1 4 250.813 252.120 3.835 6.180 o
2 1 5 816.857 815.533 12.241 0.737 o
2 1 6 132.464 129.538 2.051 17.765 o
2 1 7 231.186 223.545 3.692 6.718 o
2 1 8 1152.510 1140.980 17.069 0.390 o
2 1 9 75.180 73.628 1.288 38.519 o
2 1 10 107.541 107.126 1.803 22.544 o
2 1 11 28.301 29.167 0.735 109.813 o
2 1 12 4.534 5.267 0.468 396.652 o
2 2 0 1098.860 1124.770 16.744 0.406 o
2 2 1 78.917 81.537 1.278 37.474 o
2 2 2 1111.770 1140.890 17.040 0.393 o
2 2 3 492.730 518.704 8.978 1.364 o
2 2 4 912.466 938.611 16.458 0.428 o
2 2 5 551.743 539.961 9.417 1.239 o
2 2 6 1314.020 1280.970 19.149 0.312 o
2 2 7 333.664 331.711 5.028 3.823 o
2 2 8 99.986 97.833 1.603 26.648 o
2 2 9 225.406 222.552 3.463 7.398 o
2 2 10 42.899 44.156 0.859 75.710 o
2 2 11 21.060 20.618 0.611 154.353 o
2 2 12 281.627 279.111 4.303 5.059 o
2 3 0 50.497 51.368 0.859 68.901 o
2 3 1 919.005 947.570 14.168 0.560 o
2 3 2 1249.920 1224.940 18.319 0.340 o
2 3 3 28.701 27.840 0.534 141.196 o
2 3 4 1117.140 1137.950 19.683 0.302 o
2 3 5 17.090 16.935 0.592 177.432 o
2 3 6 411.716 415.528 7.261 2.024 o
2 3 7 218.657 218.440 3.921 6.229 o
2 3 8 734.673 704.256 10.552 0.971 o
2 3 9 342.515 335.327 5.133 3.684 o
2 3 10 75.025 79.228 1.364 35.889 o
2 3 11 61.502 59.927 1.107 49.680 o
2 3 12 65.610 67.025 1.259 41.904 o
2 4 0 800.347 807.871 12.031 0.762 o
2 4 1 845.847 846.417 12.632 0.694 o
2 4 2 85.377 88.273 1.431 32.150 o
2 4 3 1591.270 1567.670 23.337 0.213 o
2 4 4 118.258 117.134 1.908 20.270 o
2 4 5 161.837 165.059 2.986 10.088 o
2 4 6 2.158 1.317 0.248 1251.010 o
2 4 7 612.241 627.118 11.230 0.895 o
2 4 8 193.312 194.893 3.578 7.380 o
2 4 9 84.019 82.758 1.717 26.540 o
2 4 10 65.571 67.636 1.479 34.956 o
2 4 11 38.051 38.059 0.792 87.502 o
2 5 0 55.459 55.815 0.973 58.827 o
2 5 1 345.730 347.224 5.257 3.535 o
2 5 2 314.302 309.671 4.694 4.313 o
2 5 3 203.122 203.766 3.149 8.718 o
2 5 4 155.922 162.931 2.586 12.386 o
2 5 5 451.479 440.401 6.641 2.303 o
2 5 6 114.224 114.845 2.233 16.883 o
2 5 7 158.939 160.059 2.977 10.204 o
2 5 8 110.348 111.391 2.175 17.677 o
2 5 9 0.863 1.479 0.410 666.635 o
2 5 10 53.479 56.454 1.317 43.532 o
2 5 11 72.026 72.626 1.584 31.067 o
2 6 0 30.069 29.692 0.649 118.932 o
2 6 1 214.446 212.076 3.292 8.068 o
2 6 2 488.122 475.254 7.184 1.994 o
2 6 3 18.581 18.929 0.515 190.220 o
2 6 4 453.864 457.890 6.898 2.158 o
2 6 5 672.475 644.616 9.732 1.132 o
2 6 6 65.748 67.359 1.288 40.863 o
2 6 7 125.514 127.706 2.452 14.395 o
2 6 8 293.375 292.087 5.419 3.506 o
2 6 9 71.695 73.408 1.727 27.847 o
2 6 10 103.829 105.628 2.099 18.916 o
2 7 0 111.365 112.507 1.851 21.496 o
2 7 1 92.305 89.456 1.507 29.615 o
2 7 2 54.888 52.380 0.992 58.737 o
2 7 3 11.210 11.888 0.487 263.600 o
2 7 4 219.700 217.095 3.349 7.815 o
2 7 5 323.323 324.240 4.961 3.931 o
2 7 6 65.319 67.531 1.202 43.947 o
2 7 7 192.479 186.707 2.929 9.826 o
2 7 8 3.450 4.532 0.687 230.202 o
2 7 9 130.321 132.610 2.586 13.220 o
2 8 0 401.098 396.484 6.030 2.756 o
2 8 1 104.111 107.107 1.813 22.619 o
2 8 2 214.931 210.121 3.301 8.040 o
2 8 3 100.721 102.479 1.736 24.158 o
2 8 4 715.482 692.588 10.505 0.983 o
2 8 5 30.100 30.445 0.725 107.788 o
2 8 6 39.698 42.009 0.878 77.088 o
2 8 7 62.146 61.453 1.269 42.889 o
2 8 8 71.398 70.594 1.517 32.928 o
2 9 0 19.926 21.639 0.658 145.303 o
2 9 1 34.618 33.899 0.840 87.707 o
2 9 2 14.226 14.521 0.592 193.320 o
2 9 3 104.730 104.664 1.775 23.221 o
2 9 4 134.213 135.835 2.252 15.709 o
2 9 5 99.128 100.609 1.756 24.032 o
2 9 6 12.301 12.480 0.506 243.940 o
2 9 7 92.509 93.339 1.641 26.793 o
2 10 0 96.384 99.045 1.803 23.521 o
2 10 1 20.585 21.057 0.658 144.421 o
2 10 2 12.508 12.050 0.572 214.446 o
2 10 3 40.909 41.083 0.935 72.084 o
2 10 4 18.007 19.263 0.677 148.643 o
2 10 5 61.809 60.118 1.202 45.654 o
2 10 6 20.871 23.413 0.725 127.943 o
2 11 0 35.515 35.006 0.945 76.702 o
2 11 1 202.757 207.831 3.349 7.992 o
2 11 2 7.056 7.251 0.592 253.287 o
2 11 3 9.181 10.047 0.620 216.516 o
3 0 1 195.359 197.546 2.996 9.439 o
3 0 2 161.654 165.631 2.538 12.545 o
3 0 3 1409.990 1441.710 21.563 0.249 o
3 0 4 34.853 35.683 0.630 109.729 o
3 0 5 255.518 252.339 3.864 6.090 o
3 0 6 1329.050 1337.320 19.931 0.289 o
3 0 7 357.388 361.440 5.496 3.271 o
3 0 8 66.073 69.554 1.202 43.547 o
3 0 9 105.362 103.720 1.860 21.963 o
3 0 10 28.503 28.795 0.725 111.125 o
3 0 11 0.319 0.630 0.429 659.317 o
3 0 12 6.326 6.717 0.496 330.956 o
3 1 0 681.031 697.397 10.371 1.010 o
3 1 1 552.948 553.900 8.262 1.542 o
3 1 2 22.348 21.343 0.420 195.108 o
3 1 3 522.650 527.157 8.425 1.509 o
3 1 4 381.900 384.129 6.068 2.757 o
3 1 5 1199.680 1162.310 17.412 0.375 o
3 1 6 589.573 590.070 8.864 1.355 o
3 1 7 140.516 141.054 2.223 15.683 o
3 1 8 253.502 247.120 3.797 6.267 o
3 1 9 48.654 46.665 0.916 67.473 o
3 1 10 42.090 40.759 0.830 79.756 o
3 1 11 42.403 42.429 0.887 74.391 o
3 1 12 345.234 341.261 5.228 3.571 o
3 2 0 1872.270 1918.080 28.661 0.143 o
3 2 1 707.482 725.619 10.848 0.929 o
3 2 2 217.100 217.744 3.311 7.958 o
3 2 3 987.272 973.836 16.296 0.433 o
3 2 4 193.295 197.889 3.521 7.546 o
3 2 5 310.878 320.939 5.658 3.222 o
3 2 6 295.366 294.348 5.572 3.346 o
3 2 7 216.477 209.510 3.225 8.289 o
3 2 8 71.444 71.758 1.288 39.360 o
3 2 9 773.455 797.185 11.945 0.775 o
3 2 10 287.999 287.431 4.417 4.833 o
3 2 11 128.007 128.717 2.128 17.185 o
3 2 12 85.660 87.090 1.536 29.842 o
3 3 0 642.641 640.122 9.570 1.172 o
3 3 1 381.543 389.844 5.858 2.911 o
3 3 2 457.928 455.209 6.812 2.200 o
3 3 3 618.223 620.859 9.302 1.238 o
3 3 4 156.129 157.951 2.853 10.888 o
3 3 5 47.749 47.886 1.040 59.921 o
3 3 6 127.163 126.093 2.385 14.916 o
3 3 7 380.206 365.352 6.412 2.533 o
3 3 8 18.707 18.090 0.658 152.893 o
3 3 9 264.693 262.997 4.723 4.465 o
3 3 10 177.707 176.021 3.282 8.593 o
3 3 11 28.177 28.108 0.687 117.655 o
3 4 0 3372.880 3304.450 49.403 0.049 o
3 4 1 37.730 39.986 0.744 91.507 o
3 4 2 594.792 594.392 8.911 1.341 o
3 4 3 232.927 232.761 3.559 7.037 o
3 4 4 168.460 169.858 3.063 9.625 o
3 4 5 101.973 100.151 1.889 21.860 o
3 4 6 52.432 52.389 1.145 51.823 o
3 4 7 531.893 530.048 9.264 1.281 o
3 4 8 308.140 302.544 5.400 3.491 o
3 4 9 140.478 138.993 2.605 12.808 o
3 4 10 309.383 304.567 5.686 3.209 o
3 4 11 80.308 79.314 1.689 27.575 o
3 5 0 2.413 2.280 0.286 959.453 o
3 5 1 194.072 191.611 2.967 9.610 o
3 5 2 814.116 807.385 12.451 0.717 o
3 5 3 1.972 2.175 0.239 1265.310 o
3 5 4 50.659 48.325 0.887 67.812 o
3 5 5 764.676 776.443 13.424 0.632 o
3 5 6 781.971 786.223 13.596 0.617 o
3 5 7 98.958 98.692 1.965 21.009 o
3 5 8 366.459 358.664 6.364 2.580 o
3 5 9 164.979 166.805 3.263 8.834 o
3 5 10 149.224 150.375 2.853 11.050 o
3 5 11 3.162 2.471 0.553 345.278 o
3 6 0 70.174 68.981 1.202 42.708 o
3 6 1 354.419 348.837 5.324 3.451 o
3 6 2 387.922 392.677 5.925 2.851 o
3 6 3 177.722 178.969 2.805 10.661 o
3 6 4 224.647 220.129 3.387 7.644 o
3 6 5 459.714 447.471 6.755 2.232 o
3 6 6 234.068 231.712 4.179 5.561 o
3 6 7 3.892 4.608 0.563 314.214 o
3 6 8 17.303 16.916 0.716 144.292 o
3 6 9 182.126 175.859 3.273 8.588 o
3 6 10 28.870 30.102 0.954 82.431 o
3 7 0 88.855 89.742 1.527 29.566 o
3 7 1 29.031 29.796 0.725 109.684 o
3 7 2 293.163 291.515 4.465 4.734 o
3 7 3 169.237 170.010 2.681 11.519 o
3 7 4 79.165 78.226 1.431 33.601 o
3 7 5 296.231 287.316 4.408 4.822 o
3 7 6 154.189 150.404 2.442 13.498 o
3 7 7 314.655 306.551 5.477 3.400 o
3 7 8 155.038 155.575 2.986 10.239 o
3 7 9 122.491 124.109 2.462 14.442 o
3 8 0 131.912 131.560 2.309 15.348 o
3 8 1 319.135 318.601 4.895 4.028 o
3 8 2 244.232 242.789 3.931 6.019 o
3 8 3 54.423 53.754 1.040 56.144 o
3 8 4 55.372 55.109 1.050 55.072 o
3 8 5 522.322 509.430 7.862 1.697 o
3 8 6 1.474 2.166 0.324 898.613 o
3 8 7 207.674 207.716 3.835 6.528 o
3 8 8 74.313 78.169 1.708 27.785 o
3 9 0 125.390 125.569 2.099 17.629 o
3 9 1 56.836 55.471 1.116 51.321 o
3 9 2 164.063 163.084 2.633 11.944 o
3 9 3 235.468 227.371 3.587 6.960 o
3 9 4 54.567 54.746 1.116 52.146 o
3 9 5 115.807 114.434 2.004 19.307 o
3 9 6 352.196 335.603 5.305 3.485 o
3 9 7 84.910 85.725 1.660 27.437 o
3 10 0 65.823 66.501 1.298 40.611 o
3 10 1 32.552 33.689 0.954 78.359 o
3 10 2 119.115 118.337 2.013 18.961 o
3 10 3 124.722 123.088 2.147 17.218 o
3 10 4 84.236 84.714 1.536 30.123 o
3 10 5 16.534 16.773 0.620 171.368 o
3 11 0 102.876 102.651 1.803 22.978 o
3 11 1 121.485 124.309 2.128 17.509 o
3 11 2 175.901 179.523 2.900 10.218 o
4 0 0 273.629 280.409 5.963 3.028 o
4 0 1 24.475 24.864 0.496 163.439 o
4 0 2 903.988 920.006 13.720 0.594 o
4 0 3 3335.880 3259.540 48.840 0.050 o
4 0 4 262.478 266.527 4.045 5.639 o
4 0 5 320.011 317.008 4.809 4.137 o
4 0 6 1141.190 1138.480 17.040 0.392 o
4 0 7 357.277 356.393 5.591 3.189 o
4 0 8 87.437 86.460 1.460 31.356 o
4 0 9 112.937 114.501 1.889 20.854 o
4 0 10 25.941 26.782 0.696 120.917 o
4 0 11 84.605 85.373 1.527 30.256 o
4 0 12 117.648 123.508 2.089 18.073 o
4 1 0 719.801 736.782 10.972 0.909 o
4 1 1 1561.530 1503.370 22.383 0.230 o
4 1 2 757.120 751.332 11.230 0.867 o
4 1 3 844.197 856.129 13.176 0.645 o
4 1 4 1212.330 1260.380 19.263 0.311 o
4 1 5 325.366 325.576 4.933 3.960 o
4 1 6 1.843 1.317 0.229 1443.890 o
4 1 7 85.613 84.418 1.412 32.812 o
4 1 8 11.883 11.592 0.439 285.149 o
4 1 9 13.797 12.480 0.458 255.838 o
4 1 10 5.016 5.505 0.429 430.928 o
4 1 11 16.298 17.450 0.611 173.762 o
4 2 0 535.950 529.857 7.938 1.659 o
4 2 1 2181.890 2190.100 32.687 0.110 o
4 2 2 287.335 289.950 4.379 4.893 o
4 2 3 129.829 132.495 2.070 17.616 o
4 2 4 91.556 92.633 1.555 28.561 o
4 2 5 266.932 271.717 4.150 5.404 o
4 2 6 311.427 306.952 4.675 4.350 o
4 2 7 3.176 2.986 0.239 1029.120 o
4 2 8 29.475 29.377 0.639 121.575 o
4 2 9 189.088 188.386 2.958 9.731 o
4 2 10 484.228 484.709 7.327 1.931 o
4 2 11 39.087 37.019 0.830 83.517 o
4 3 0 242.081 244.821 3.721 6.520 o
4 3 1 281.135 280.848 4.274 5.108 o
4 3 2 281.355 288.156 4.351 4.963 o
4 3 3 282.776 286.381 4.370 4.930 o
4 3 4 33.809 34.061 0.658 108.834 o
4 3 5 157.777 154.087 2.834 10.995 o
4 3 6 994.805 969.409 16.744 0.412 o
4 3 7 60.485 60.175 1.288 42.684 o
4 3 8 945.127 914.406 15.819 0.459 o
4 3 9 263.361 257.377 4.627 4.621 o
4 3 10 181.327 180.286 3.358 8.258 o
4 3 11 190.672 189.016 3.664 7.160 o
4 4 0 497.700 493.506 7.413 1.885 o
4 4 1 356.707 365.342 5.534 3.235 o
4 4 2 843.113 863.896 12.899 0.669 o
4 4 3 667.560 665.005 9.970 1.086 o
4 4 4 781.682 770.786 11.516 0.826 o
4 4 5 3.990 4.484 0.458 426.185 o
4 4 6 114.902 114.654 2.204 17.150 o
4 4 7 102.520 103.777 2.051 19.591 o
4 4 8 71.576 72.292 1.536 32.313 o
4 4 9 74.056 73.017 1.584 30.814 o
4 4 10 15.650 15.895 0.716 149.608 o
4 4 11 320.914 321.473 5.725 3.146 o
4 5 0 1079.140 1063.950 15.857 0.449 o
4 5 1 330.803 335.079 5.085 3.760 o
4 5 2 149.956 151.281 2.414 13.789 o
4 5 3 130.581 133.688 2.128 17.002 o
4 5 4 369.946 363.596 5.534 3.216 o
4 5 5 281.388 279.331 4.980 4.049 o
4 5 6 24.923 25.341 0.744 116.146 o
4 5 7 113.937 110.818 2.175 17.552 o
4 5 8 93.949 90.343 1.870 22.925 o
4 5 9 229.510 234.383 4.284 5.366 o
4 5 10 69.343 71.920 1.584 31.419 o
4 6 0 167.122 160.317 2.519 12.608 o
4 6 1 126.848 124.548 2.051 18.087 o
4 6 2 388.562 390.683 5.963 2.822 o
4 6 3 138.028 136.989 2.213 15.906 o
4 6 4 96.855 95.352 1.593 27.205 o
4 6 5 11.734 12.012 0.372 323.713 o
4 6 6 160.318 151.081 2.872 10.777 o
4 6 7 203.241 197.345 3.626 7.161 o
4 6 8 71.891 72.521 1.536 32.259 o
4 6 9 139.667 140.481 2.796 11.608 o
4 6 10 47.002 49.737 1.221 50.191 o
4 7 0 137.348 136.941 2.252 15.597 o
4 7 1 364.659 360.190 5.486 3.270 o
4 7 2 1.814 1.546 0.239 1356.650 o
4 7 3 153.045 149.182 2.471 13.339 o
4 7 4 315.619 305.206 4.742 4.250 o
4 7 5 108.260 107.899 1.832 22.071 o
4 7 6 209.553 208.231 3.826 6.541 o
4 7 7 23.636 24.568 0.868 100.135 o
4 7 8 43.065 44.051 1.212 52.763 o
4 7 9 40.036 41.885 1.126 59.166 o
4 8 0 218.331 221.179 3.606 7.038 o
4 8 1 82.733 82.730 1.488 31.480 o
4 8 2 50.098 50.977 1.030 58.864 o
4 8 3 10.435 10.190 0.487 277.047 o
4 8 4 108.143 108.376 1.832 22.064 o
4 8 5 77.967 76.108 1.469 32.938 o
4 8 6 43.272 41.932 0.859 76.205 o
4 8 7 43.544 43.459 1.154 55.829 o
4 8 8 129.881 129.652 2.567 13.399 o
4 9 0 66.918 69.477 1.383 37.405 o
4 9 1 324.074 312.295 4.895 4.024 o
4 9 2 69.513 69.315 1.317 39.035 o
4 9 3 47.172 48.449 1.030 60.608 o
4 9 4 15.960 16.983 0.639 167.493 o
4 9 5 26.281 25.894 0.725 116.586 o
4 9 6 8.919 9.131 0.468 309.121 o
4 10 0 0.840 0.964 0.410 680.937 o
4 10 1 163.217 162.082 2.786 11.106 o
4 10 2 28.545 29.663 0.801 100.328 o
4 10 3 138.726 141.435 2.423 14.112 o
4 10 4 66.888 70.078 1.345 38.536 o
5 0 1 194.302 196.210 3.015 9.379 o
5 0 2 78.096 78.112 1.278 37.903 o
5 0 3 124.821 122.611 1.937 19.478 o
5 0 4 48.611 52.361 0.925 65.421 o
5 0 5 7.227 7.118 0.324 489.938 o
5 0 6 0.149 0.191 0.181 3507.250 o
5 0 7 355.727 351.985 5.381 3.390 o
5 0 8 0.003 0.401 0.239 2132.190 o
5 0 9 4.966 5.629 0.401 468.254 o
5 0 10 7.916 9.589 0.553 260.767 o
5 0 11 28.102 28.547 0.735 110.524 o
5 1 0 133.120 133.802 2.089 17.278 o
5 1 1 374.460 381.743 5.753 3.009 o
5 1 2 946.337 929.767 13.873 0.580 o
5 1 3 384.225 387.907 5.849 2.917 o
5 1 4 85.669 87.347 1.431 32.171 o
5 1 5 286.160 285.322 4.446 4.796 o
5 1 6 1.004 0.954 0.200 2077.260 o
5 1 7 288.114 287.650 4.427 4.816 o
5 1 8 176.825 172.443 2.700 11.269 o
5 1 9 27.779 27.421 0.658 123.269 o
5 1 10 129.634 129.347 2.137 17.021 o
5 1 11 61.983 64.984 1.240 43.589 o
5 2 0 1162.580 1171.200 17.460 0.374 o
5 2 1 562.577 565.206 8.644 1.425 o
5 2 2 180.129 184.522 2.843 10.400 o
5 2 3 220.174 224.069 3.435 7.516 o
5 2 4 24.401 23.891 0.563 151.311 o
5 2 5 117.774 115.942 1.860 20.924 o
5 2 6 139.874 137.352 2.185 16.095 o
5 2 7 23.562 22.374 0.525 163.919 o
5 2 8 238.739 239.020 3.788 6.391 o
5 2 9 267.082 261.976 4.045 5.629 o
5 2 10 137.146 138.096 2.252 15.585 o
5 2 11 111.962 113.671 1.899 20.805 o
5 3 0 132.081 132.028 2.089 17.350 o
5 3 1 364.625 367.298 5.610 3.154 o
5 3 2 667.212 659.481 9.884 1.103 o
5 3 3 67.644 67.693 1.164 44.781 o
5 3 4 391.620 385.398 5.820 2.931 o
5 3 5 991.761 952.598 14.226 0.551 o
5 3 6 221.416 221.283 3.969 6.096 o
5 3 7 18.506 17.784 0.696 144.808 o
5 3 8 144.804 143.601 2.948 10.654 o
5 3 9 35.818 38.202 1.030 68.555 o
5 3 10 21.816 20.857 0.830 110.403 o
5 3 11 2.466 1.422 0.439 535.376 o
5 4 0 57.928 60.547 1.050 53.256 o
5 4 1 504.072 506.396 7.776 1.737 o
5 4 2 235.437 236.912 3.645 6.777 o
5 4 3 171.693 171.127 2.662 11.575 o
5 4 4 881.695 850.815 14.073 0.572 o
5 4 5 572.224 572.534 9.923 1.124 o
5 4 6 110.878 108.070 2.118 18.347 o
5 4 7 199.798 197.679 3.597 7.267 o
5 4 8 90.783 90.200 1.870 23.132 o
5 4 9 25.009 25.703 0.925 90.794 o
5 4 10 18.271 18.891 0.849 113.737 o
5 5 0 175.422 177.023 2.757 10.953 o
5 5 1 32.840 33.994 0.763 97.630 o
5 5 2 725.660 714.666 11.020 0.903 o
5 5 3 131.339 132.762 2.128 16.991 o
5 5 4 48.482 48.134 0.897 68.423 o
5 5 5 33.735 33.699 0.925 80.148 o
5 5 6 141.407 138.735 2.624 12.665 o
5 5 7 195.549 189.970 3.473 7.712 o
5 5 8 117.226 118.403 2.347 15.642 o
5 5 9 344.792 350.373 6.259 2.678 o
5 5 10 52.850 54.355 1.345 42.785 o
5 6 0 297.831 288.471 4.599 4.521 o
5 6 1 12.512 13.586 0.496 243.235 o
5 6 2 929.992 930.864 13.920 0.577 o
5 6 3 36.207 34.653 0.744 95.751 o
5 6 4 100.817 101.239 1.689 24.969 o
5 6 5 226.619 222.705 3.482 7.332 o
5 6 6 34.699 36.046 0.945 76.903 o
5 6 7 63.592 62.264 1.441 36.787 o
5 6 8 16.698 19.149 0.830 119.383 o
5 6 9 436.743 426.901 7.556 1.876 o
5 7 0 76.669 78.303 1.412 34.432 o
5 7 1 478.617 472.526 7.194 1.996 o
5 7 2 729.160 709.580 10.657 0.956 o
5 7 3 78.643 81.136 1.422 33.716 o
5 7 4 40.619 41.837 0.906 74.242 o
5 7 5 11.739 11.831 0.458 274.855 o
5 7 6 18.114 18.586 0.792 124.684 o
5 7 7 76.275 75.297 1.641 29.155 o
5 7 8 10.261 10.686 0.687 183.095 o
5 8 0 111.559 113.547 1.908 20.706 o
5 8 1 247.276 243.600 3.807 6.287 o
5 8 2 96.569 94.942 1.651 26.209 o
5 8 3 429.432 413.305 6.345 2.507 o
5 8 4 125.713 124.271 2.061 18.038 o
5 8 5 34.837 36.027 0.840 86.582 o
5 8 6 115.068 109.301 2.175 17.538 o
5 8 7 40.613 41.036 1.126 59.104 o
5 9 0 28.841 30.455 0.830 96.033 o
5 9 1 258.769 256.919 4.045 5.676 o
5 9 2 109.171 111.839 1.927 20.630 o
5 9 3 34.383 35.769 0.859 85.204 o
5 9 4 183.238 179.914 2.881 10.207 o
5 9 5 105.275 102.680 1.765 23.395 o
5 9 6 23.340 22.793 0.639 139.974 o
5 10 0 495.581 490.424 7.642 1.795 o
5 10 1 37.638 38.097 1.002 69.758 o
5 10 2 147.646 149.211 2.652 12.258 o
5 10 3 45.263 45.778 1.011 63.227 o
6 0 0 1489.900 1439.130 30.321 0.132 o
6 0 1 387.618 390.645 5.906 2.867 o
6 0 2 21.095 22.192 0.525 172.174 o
6 0 3 555.962 550.036 8.272 1.539 o
6 0 4 268.794 266.842 4.084 5.536 o
6 0 5 55.724 56.187 1.011 56.671 o
6 0 6 18.361 19.215 0.515 190.540 o
6 0 7 0.132 0.258 0.200 2905.890 o
6 0 8 0.976 1.689 0.334 926.676 o
6 0 9 150.760 154.048 2.500 13.140 o
6 0 10 41.990 44.222 0.925 71.220 o
6 0 11 15.639 15.972 0.639 170.175 o
6 1 0 240.874 235.977 3.606 6.847 o
6 1 1 150.854 154.821 2.414 13.726 o
6 1 2 884.811 888.893 13.291 0.631 o
6 1 3 12.833 13.720 0.448 263.027 o
6 1 4 421.811 428.380 6.488 2.420 o
6 1 5 447.091 442.548 6.688 2.279 o
6 1 6 3.227 3.368 0.372 610.310 o
6 1 7 290.885 291.200 4.484 4.711 o
6 1 8 184.192 181.975 2.872 10.226 o
6 1 9 32.505 33.241 0.744 100.652 o
6 1 10 124.074 127.639 2.118 17.446 o
6 1 11 52.340 53.992 1.088 54.415 o
6 2 0 1050.080 1068.970 15.972 0.444 o
6 2 1 606.269 601.558 9.035 1.306 o
6 2 2 441.534 447.671 6.765 2.240 o
6 2 3 6.027 6.927 0.372 463.979 o
6 2 4 192.023 191.611 2.977 9.594 o
6 2 5 311.805 309.098 4.723 4.281 o
6 2 6 161.225 161.175 2.576 12.360 o
6 2 7 119.386 118.270 2.080 18.211 o
6 2 8 231.996 230.443 3.597 6.946 o
6 2 9 36.121 37.124 0.792 89.677 o
6 2 10 313.502 313.917 4.799 4.169 o
6 3 0 12.352 13.777 0.468 257.231 o
6 3 1 859.016 862.102 12.890 0.668 o
6 3 2 180.908 181.259 2.843 10.412 o
6 3 3 1034.200 1037.820 15.714 0.459 o
6 3 4 297.658 297.153 4.532 4.609 o
6 3 5 467.787 458.567 6.908 2.143 o
6 3 6 334.744 334.974 5.114 3.720 o
6 3 7 280.231 274.789 4.895 4.170 o
6 3 8 68.663 68.161 1.460 35.008 o
6 3 9 63.353 62.178 1.393 38.328 o
6 3 10 18.916 20.055 0.801 120.268 o
6 4 0 414.930 407.943 6.183 2.629 o
6 4 1 154.592 152.379 2.414 13.666 o
6 4 2 69.652 70.861 1.221 41.969 o
6 4 3 201.744 203.356 3.177 8.627 o
6 4 4 123.650 127.076 2.042 18.267 o
6 4 5 692.517 679.049 10.190 1.041 o
6 4 6 199.522 198.929 3.626 7.180 o
6 4 7 82.422 85.325 1.908 23.220 o
6 4 8 31.785 32.935 0.992 75.686 o
6 4 9 74.701 75.526 1.803 25.970 o
6 4 10 27.828 28.318 1.002 79.109 o
6 5 0 3.180 3.683 0.363 626.558 o
6 5 1 157.080 159.878 2.595 12.334 o
6 5 2 52.748 54.269 1.021 57.681 o
6 5 3 227.471 227.247 3.549 7.118 o
6 5 4 710.660 691.662 10.361 1.007 o
6 5 5 31.881 31.666 0.687 109.528 o
6 5 6 125.113 125.712 2.414 14.740 o
6 5 7 167.945 167.587 3.139 9.312 o
6 5 8 313.524 311.923 5.581 3.296 o
6 5 9 49.368 52.342 1.355 43.384 o
6 6 0 12.130 11.869 0.553 225.149 o
6 6 1 514.488 513.714 7.824 1.713 o
6 6 2 302.591 296.657 4.570 4.538 o
6 6 3 55.468 54.336 1.040 55.655 o
6 6 4 157.966 159.105 2.567 12.503 o
6 6 5 38.822 38.851 0.840 82.144 o
6 6 6 39.108 39.566 1.040 65.783 o
6 6 7 230.213 222.133 4.084 5.798 o
6 6 8 136.908 135.386 2.643 12.662 o
6 7 0 28.410 28.566 0.725 111.420 o
6 7 1 313.285 312.657 4.818 4.146 o
6 7 2 62.598 60.871 1.174 46.495 o
6 7 3 11.490 12.899 0.525 238.930 o
6 7 4 115.742 116.848 1.927 20.169 o
6 7 5 65.092 64.459 1.193 44.708 o
6 7 6 37.831 36.303 1.030 67.981 o
6 7 7 155.388 156.319 2.986 10.229 o
6 8 0 3.776 3.425 0.496 392.452 o
6 8 1 159.689 156.033 2.538 12.681 o
6 8 2 7.136 8.014 0.534 286.136 o
6 8 3 47.127 48.325 1.011 61.799 o
6 8 4 93.629 96.259 1.689 25.721 o
6 8 5 47.946 48.249 0.964 64.376 o
6 8 6 71.463 69.763 1.574 31.531 o
6 9 0 240.229 231.406 3.654 6.740 o
6 9 1 68.113 68.084 1.298 40.019 o
6 9 2 5.529 6.259 0.534 311.127 o
6 9 3 39.560 40.043 0.935 73.227 o
6 9 4 14.807 15.342 0.630 176.962 o
6 9 5 1.431 1.660 0.410 635.243 o
6 10 0 24.298 25.493 0.782 111.063 o
6 10 1 8.412 9.093 0.620 223.341 o
7 0 1 546.940 528.836 7.957 1.648 o
7 0 2 8.437 8.978 0.401 368.040 o
7 0 3 174.039 174.800 2.776 10.892 o
7 0 4 446.829 456.191 6.974 2.126 o
7 0 5 208.213 212.811 3.330 7.989 o
7 0 6 1.817 1.431 0.286 1078.380 o
7 0 7 291.336 293.060 4.503 4.678 o
7 0 8 0.163 0.706 0.248 1850.100 o
7 0 9 0.863 1.555 0.324 990.400 o
7 0 10 6.633 7.805 0.525 298.785 o
7 1 0 0.056 0.716 0.219 2357.630 o
7 1 1 85.862 84.008 1.460 31.690 o
7 1 2 51.796 51.865 0.935 63.420 o
7 1 3 130.437 129.929 2.070 17.642 o
7 1 4 154.008 151.558 2.395 13.826 o
7 1 5 215.053 219.413 3.406 7.661 o
7 1 6 102.858 100.552 1.670 25.156 o
7 1 7 161.821 159.697 2.547 12.541 o
7 1 8 277.463 278.138 4.303 5.076 o
7 1 9 113.189 111.353 1.927 20.436 o
7 1 10 60.492 61.549 1.164 47.337 o
7 2 0 167.249 163.790 2.576 12.220 o
7 2 1 22.998 23.490 0.572 153.602 o
7 2 2 741.726 730.838 10.944 0.910 o
7 2 3 4.586 5.400 0.372 524.560 o
7 2 4 33.248 32.582 0.782 95.788 o
7 2 5 1.232 1.803 0.296 1079.910 o
7 2 6 715.210 707.577 10.619 0.964 o
7 2 7 156.696 157.445 2.586 12.424 o
7 2 8 110.434 109.855 1.851 21.625 o
7 2 9 10.752 10.657 0.458 289.029 o
7 2 10 64.167 62.560 1.183 45.520 o
7 3 0 47.728 48.621 0.954 64.992 o
7 3 1 131.459 129.967 2.080 17.507 o
7 3 2 17.990 17.708 0.515 195.310 o
7 3 3 115.292 115.713 1.899 20.577 o
7 3 4 435.695 438.092 6.641 2.316 o
7 3 5 232.158 224.394 3.492 7.259 o
7 3 6 479.373 473.432 7.318 1.941 o
7 3 7 12.140 12.785 0.458 267.529 o
7 3 8 85.903 84.104 1.813 24.615 o
7 3 9 35.979 36.132 0.983 72.818 o
7 4 0 0.002 0.410 0.248 1976.780 o
7 4 1 103.492 105.017 1.746 23.728 o
7 4 2 53.246 54.488 1.021 57.445 o
7 4 3 756.652 747.582 11.230 0.867 o
7 4 4 518.463 505.518 7.642 1.780 o
7 4 5 299.590 297.277 4.761 4.275 o
7 4 6 101.912 102.146 1.727 24.237 o
7 4 7 164.072 161.070 3.024 9.905 o
7 4 8 78.229 80.716 1.727 26.938 o
7 4 9 35.430 36.857 1.040 68.403 o
7 5 0 8.625 8.434 0.468 316.218 o
7 5 1 875.404 856.129 12.842 0.672 o
7 5 2 476.481 476.285 7.366 1.921 o
7 5 3 554.106 534.551 8.062 1.609 o
7 5 4 116.782 121.294 2.013 18.999 o
7 5 5 240.853 236.053 3.673 6.673 o
7 5 6 208.644 207.840 3.988 6.147 o
7 5 7 199.581 195.532 3.654 7.108 o
7 5 8 152.416 155.413 2.958 10.417 o
7 6 0 20.405 20.084 0.630 152.462 o
7 6 1 629.577 619.208 9.341 1.227 o
7 6 2 120.101 116.924 1.956 19.611 o
7 6 3 112.877 115.656 1.937 20.224 o
7 6 4 83.688 83.426 1.450 32.213 o
7 6 5 27.936 29.491 0.716 112.791 o
7 6 6 14.055 15.313 0.763 142.392 o
7 6 7 38.856 39.213 1.088 62.705 o
7 6 8 137.916 139.069 2.700 12.235 o
7 7 0 14.995 14.741 0.611 183.402 o
7 7 1 210.592 211.619 3.339 7.943 o
7 7 2 14.110 14.789 0.611 186.755 o
7 7 3 198.480 196.696 3.559 7.395 o
7 7 4 309.694 303.717 4.666 4.372 o
7 7 5 82.632 83.044 1.441 32.597 o
7 7 6 243.639 234.860 4.437 5.033 o
7 7 7 20.948 22.908 0.897 100.198 o
7 8 0 8.173 8.720 0.563 256.524 o
7 8 1 47.284 48.478 1.030 60.554 o
7 8 2 188.028 190.485 3.044 9.363 o
7 8 3 0.720 0.420 0.324 1075.500 o
7 8 4 124.832 123.384 2.070 17.990 o
7 8 5 1.482 1.441 0.410 637.915 o
7 9 0 121.701 122.725 2.051 18.334 o
7 9 1 35.214 39.032 0.935 76.367 o
7 9 2 20.577 21.124 0.725 130.691 o
7 9 3 132.774 131.703 2.242 15.901 o
8 0 0 218.134 222.886 4.933 4.329 o
8 0 1 0.017 0.515 0.219 2448.050 o
8 0 2 3.375 3.253 0.382 586.461 o
8 0 3 703.171 684.287 10.276 1.024 o
8 0 4 336.230 328.438 5.019 3.832 o
8 0 5 21.947 21.343 0.582 157.387 o
8 0 6 5.474 5.734 0.458 386.946 o
8 0 7 268.285 271.116 4.360 5.020 o
8 0 8 73.098 74.772 1.355 36.810 o
8 0 9 103.178 103.472 1.765 23.508 o
8 1 0 0.014 0.391 0.200 2955.490 o
8 1 1 26.669 27.392 0.668 123.724 o
8 1 2 498.213 492.562 7.442 1.873 o
8 1 3 416.306 404.355 6.154 2.649 o
8 1 4 792.396 783.513 11.783 0.792 o
8 1 5 16.934 17.202 0.592 177.512 o
8 1 6 14.082 14.655 0.544 211.002 o
8 1 7 34.495 33.222 0.801 92.103 o
8 1 8 28.935 27.955 0.716 112.454 o
8 1 9 69.679 71.853 1.345 37.900 o
8 2 0 57.523 58.324 1.097 51.541 o
8 2 1 698.349 674.012 10.133 1.050 o
8 2 2 75.377 76.099 1.431 34.266 o
8 2 3 146.085 140.328 2.290 14.976 o
8 2 4 375.863 367.690 5.610 3.137 o
8 2 5 215.487 215.378 3.387 7.734 o
8 2 6 135.455 135.119 2.223 15.933 o
8 2 7 183.123 184.093 2.948 9.874 o
8 2 8 130.900 132.142 2.175 16.565 o
8 2 9 64.296 65.203 1.212 44.097 o
8 3 0 223.462 225.377 3.521 7.234 o
8 3 1 101.074 97.957 1.660 25.556 o
8 3 2 711.418 719.303 10.819 0.933 o
8 3 3 146.092 152.703 2.462 13.523 o
8 3 4 82.235 81.012 1.412 33.480 o
8 3 5 423.928 411.483 6.259 2.568 o
8 3 6 164.800 166.299 2.671 11.681 o
8 3 7 129.851 135.319 2.261 15.767 o
8 3 8 261.472 253.933 3.931 5.911 o
8 3 9 13.928 14.674 0.792 136.591 o
8 4 0 1085.160 1065.300 15.953 0.444 o
8 4 1 100.635 102.375 1.727 24.320 o
8 4 2 91.570 92.643 1.593 27.810 o
8 4 3 5.101 6.516 0.468 376.559 o
8 4 4 122.946 123.947 2.051 18.258 o
8 4 5 42.074 42.705 0.935 70.912 o
8 4 6 40.107 40.559 0.859 78.891 o
8 4 7 73.487 74.047 1.336 37.360 o
8 4 8 90.237 88.712 1.851 23.519 o
8 5 0 15.831 16.554 0.592 182.788 o
8 5 1 44.510 45.100 0.935 68.851 o
8 5 2 38.754 39.700 0.887 77.754 o
8 5 3 296.388 295.197 4.570 4.558 o
8 5 4 52.699 53.086 1.135 52.089 o
8 5 5 55.993 56.530 1.145 50.110 o
8 5 6 2.863 3.845 0.343 683.154 o
8 5 7 382.556 366.583 6.536 2.452 o
8 6 0 406.759 403.602 6.135 2.672 o
8 6 1 7.801 8.329 0.506 298.110 o
8 6 2 25.454 26.276 0.716 119.095 o
8 6 3 12.594 13.472 0.534 226.122 o
8 6 4 107.411 106.811 1.813 22.425 o
8 6 5 40.027 41.589 0.897 75.463 o
8 6 6 20.777 21.238 0.630 149.984 o
8 6 7 138.892 138.678 3.005 10.472 o
8 7 0 1.235 0.763 0.324 993.013 o
8 7 1 1.447 1.555 0.401 662.491 o
8 7 2 173.772 169.791 2.729 11.186 o
8 7 3 380.848 375.609 5.763 2.997 o
8 7 4 7.955 9.073 0.525 280.261 o
8 7 5 119.317 115.589 1.946 19.793 o
8 8 0 85.094 87.042 1.565 29.296 o
8 8 1 44.139 47.075 1.030 62.242 o
8 8 2 217.542 213.870 3.406 7.663 o
8 8 3 2.599 2.442 0.448 498.335 o
8 8 4 19.490 21.992 0.725 131.978 o
9 0 1 77.370 81.012 1.431 33.655 o
9 0 2 626.111 604.210 9.121 1.279 o
9 0 3 71.563 71.462 1.307 38.772 o
9 0 4 275.402 272.518 4.236 5.211 o
9 0 5 32.442 32.611 0.811 93.405 o
9 0 6 0.011 0.363 0.315 1251.610 o
9 0 7 7.243 7.976 0.515 298.709 o
9 0 8 6.820 8.167 0.553 275.446 o
9 1 0 5.158 6.020 0.439 411.421 o
9 1 1 742.548 707.271 10.638 0.957 o
9 1 2 190.160 188.281 2.986 9.595 o
9 1 3 67.036 66.911 1.259 41.621 o
9 1 4 314.675 311.312 4.856 4.095 o
9 1 5 113.078 115.016 1.899 20.710 o
9 1 6 280.455 275.400 4.427 4.861 o
9 1 7 38.984 39.738 0.916 75.218 o
9 1 8 67.326 67.645 1.288 40.526 o
9 2 0 16.702 17.775 0.611 171.837 o
9 2 1 70.338 70.708 1.288 39.661 o
9 2 2 215.365 214.452 3.377 7.769 o
9 2 3 55.017 58.200 1.164 49.298 o
9 2 4 24.193 24.358 0.668 131.150 o
9 2 5 119.251 121.590 2.128 17.645 o
9 2 6 34.952 34.796 0.773 93.919 o
9 2 7 66.766 70.155 1.326 39.154 o
9 2 8 25.952 27.669 0.716 117.183 o
9 3 0 78.007 80.478 1.460 32.888 o
9 3 1 700.963 686.768 10.342 1.013 o
9 3 2 94.609 99.064 1.708 25.205 o
9 3 3 24.936 26.018 0.716 120.156 o
9 3 4 90.665 90.200 1.593 28.010 o
9 3 5 87.575 92.099 1.603 28.024 o
9 3 6 31.073 31.247 0.773 100.041 o
9 3 7 27.304 26.724 0.725 114.386 o
9 3 8 36.201 39.003 0.916 77.339 o
9 4 0 161.176 162.979 2.748 11.340 o
9 4 1 57.076 59.039 1.154 49.014 o
9 4 2 44.855 45.930 0.954 67.136 o
9 4 3 2.418 2.471 0.401 598.710 o
9 4 4 235.664 235.433 3.711 6.607 o
9 4 5 46.038 46.484 0.983 64.517 o
9 4 6 6.868 6.898 0.468 347.609 o
9 4 7 90.758 89.780 1.651 26.922 o
9 5 0 1070.870 1048.820 15.743 0.455 o
9 5 1 12.212 13.166 0.601 201.764 o
9 5 2 69.790 69.783 1.307 39.243 o
9 5 3 88.661 88.368 1.565 28.866 o
9 5 4 145.235 146.339 2.395 14.104 o
9 5 5 47.841 49.270 1.011 61.276 o
9 5 6 81.408 80.268 1.507 31.339 o
9 6 0 90.149 90.639 1.660 26.759 o
9 6 1 3.101 3.482 0.496 404.012 o
9 6 2 27.913 27.650 0.744 110.068 o
9 6 3 200.752 201.839 3.244 8.399 o
9 6 4 309.632 307.295 4.742 4.263 o
9 6 5 130.809 132.419 2.175 16.563 o
9 7 0 2.203 1.965 0.315 880.422 o
9 7 1 74.979 73.379 1.403 35.288 o
9 7 2 11.855 12.251 0.592 209.444 o
9 7 3 143.709 147.914 2.414 13.981 o
9 7 4 212.203 205.522 3.273 8.180 o
10 0 0 0.174 0.420 0.334 1089.860 o
10 0 1 0.162 0.515 0.286 1450.150 o
10 0 2 10.501 12.355 0.563 228.944 o
10 0 3 216.995 219.184 3.473 7.442 o
10 0 4 54.754 56.425 1.145 50.493 o
10 0 5 37.447 38.126 0.906 77.597 o
10 0 6 90.067 90.925 1.603 27.845 o
10 0 7 328.060 336.729 5.190 3.647 o
10 1 0 8.146 10.371 0.496 291.204 o
10 1 1 63.681 63.161 1.212 44.476 o
10 1 2 392.826 381.867 5.830 2.924 o
10 1 3 145.386 145.271 2.395 14.114 o
10 1 4 224.567 220.940 3.511 7.269 o
10 1 5 127.155 121.533 2.042 18.237 o
10 1 6 1.626 2.700 0.391 651.566 o
10 1 7 216.025 215.006 3.435 7.581 o
10 2 0 343.172 330.327 5.095 3.729 o
10 2 1 368.433 360.238 5.543 3.212 o
10 2 2 81.227 80.936 1.450 32.679 o
10 2 3 34.102 34.481 0.830 88.882 o
10 2 4 25.506 27.516 0.735 115.065 o
10 2 5 74.749 75.736 1.383 35.671 o
10 2 6 188.445 184.236 3.215 8.705 o
10 2 7 20.227 21.419 0.649 146.926 o
10 3 0 72.082 72.626 1.374 36.595 o
10 3 1 7.742 8.720 0.563 259.772 o
10 3 2 162.967 161.443 2.624 12.035 o
10 3 3 172.711 160.708 2.605 11.976 o
10 3 4 205.678 206.524 3.301 8.134 o
10 3 5 129.359 123.804 2.080 17.705 o
10 3 6 58.339 58.410 1.145 49.160 o
10 4 0 69.194 69.334 1.336 38.494 o
10 4 1 73.950 72.960 1.412 35.209 o
10 4 2 117.363 115.398 1.975 19.550 o
10 4 3 39.755 39.977 0.897 76.181 o
10 4 4 18.170 19.292 0.620 162.200 o
10 4 5 70.000 72.454 1.336 38.083 o
10 5 0 4.590 4.923 0.563 304.974 o
10 5 1 117.750 116.533 1.994 19.282 o
10 5 2 6.494 7.461 0.515 309.216 o
10 5 3 175.975 171.928 2.805 10.738 o
10 5 4 90.689 91.765 1.612 27.564 o
10 6 0 52.627 52.303 1.069 55.588 o
10 6 1 75.822 75.126 1.422 34.525 o
10 6 2 97.656 99.226 1.736 24.494 o
10 6 3 25.949 27.297 0.792 106.222 o
11 0 1 42.855 40.673 0.897 73.930 o
11 0 2 297.946 299.987 4.685 4.381 o
11 0 3 28.749 30.951 0.801 99.356 o
11 0 4 0.027 1.183 0.315 1180.710 o
11 0 5 13.990 14.855 0.620 183.927 o
11 1 0 0.751 0.649 0.334 1004.690 o
11 1 1 35.834 38.536 0.935 76.117 o
11 1 2 35.847 37.076 0.849 84.364 o
11 1 3 63.262 65.213 1.259 42.589 o
11 1 4 35.849 37.820 0.897 79.682 o
11 1 5 421.411 404.985 6.202 2.611 o
11 2 0 90.373 90.410 1.612 27.655 o
11 2 1 27.709 27.421 0.773 106.506 o
11 2 2 86.722 87.233 1.574 28.922 o
11 2 3 65.251 66.167 1.355 38.870 o
11 2 4 241.716 238.314 3.750 6.469 o
11 2 5 195.383 195.876 3.263 8.407 o
11 3 0 52.898 54.183 1.116 52.775 o
11 3 1 36.467 35.130 0.868 82.853 o
11 3 2 12.881 13.319 0.611 194.874 o
11 3 3 50.016 50.281 1.050 57.974 o
11 3 4 86.302 88.282 1.612 28.135 o
11 4 0 4.268 5.047 0.544 324.252 o
11 4 1 35.558 37.162 0.897 80.141 o
11 4 2 12.416 13.939 0.592 202.673 o
11 4 3 82.800 84.399 1.679 27.312 o
11 5 0 154.536 153.180 2.633 12.210 o
11 5 1 11.208 13.348 0.620 198.595 o
12 0 0 5.614 5.763 0.744 188.680 o
12 0 1 8.533 10.400 0.601 228.184 o
12 0 2 0.001 1.078 0.429 663.928 o
12 1 0 12.295 14.054 0.716 161.339 o
12 1 1 231.197 234.288 3.759 6.516 o
12 1 2 59.742 64.554 1.326 41.016 o
12 2 0 31.554 31.542 0.859 89.551 o
12 2 1 201.977 196.782 3.149 8.764 o
;
_iucr_refine_instructions_details
;
TITL 9K OLEX2: imported from CIF
CELL 0.5166 9.854 9.249 10.144 90 90 90
ZERR 4 0.003 0.003 0.002 0 0 0
LATT -1
SYMM 0.5-X,-Y,0.5+Z
SYMM 0.5+X,0.5-Y,-Z
SYMM -X,0.5+Y,0.5-Z
SFAC C H N O
DISP C 0.001 0.0008 6.6122
DISP H -0 0 0.6098
DISP N 0.0024 0.0016 10.0488
DISP O 0.0049 0.003 15.2434
UNIT 28 52 4 20

L.S. 150 0 0
PLAN  1
SIZE 0.34 0.28 0.28
TEMP -264(2)
CONF
MORE -1
BOND $H
fmap 2 53
acta 
OMIT -10 37.7
WGHT 0.002877 0.021504
FVAR 1.023773
REM <olex2.extras>
REM <HklSrc "%.\\9K.hkl">
REM </olex2.extras>

O1    4     0.57879  1.11470  0.77177  11.00000  0.00669  0.01037  0.00869 =
 -0.00245 -0.00005  0.00200 
O2    4     0.79419  1.11862  0.84044  11.00000  0.00695  0.00863  0.00690 =
 -0.00159 -0.00044  0.00029 
O3    4     0.84071  1.20547  0.55088  11.00000  0.00792  0.00540  0.01007 =
 0.00213  0.00146  0.00076 
O4    4     0.78339  0.69406  0.51517  11.00000  0.00951  0.00595  0.00695 =
 -0.00029 -0.00051  0.00061 

O5    4     0.90008  0.45961  0.43049  11.00000  0.01399  0.00726  0.01436 =
 0.00008  0.00587  0.00077 

N1    3     0.87824  0.97795  0.61456  11.00000  0.00535  0.00521  0.00667 =
 0.00057  0.00081  0.00035 
C1    1     0.69676  1.07615  0.76152  11.00000  0.00585  0.00524  0.00582 =
 -0.00019  0.00051  0.00040 
C2    1     0.73849  0.96433  0.66017  11.00000  0.00609  0.00530  0.00506 =
 -0.00000  0.00024 -0.00014 
C3    1     0.73472  0.81110  0.71987  11.00000  0.00960  0.00555  0.00691 =
 0.00001  0.00239 -0.00025 
C4    1     0.84133  0.73008  0.63963  11.00000  0.00840  0.00521  0.00668 =
 0.00017 -0.00011  0.00047 
C5    1     0.95447  0.84205  0.62488  11.00000  0.00669  0.00699  0.00895 =
 0.00016 -0.00038  0.00138 
C6    1     0.91996  1.10164  0.55821  11.00000  0.00586  0.00549  0.00619 =
 0.00015  0.00031 -0.00047 
C7    1     1.06209  1.10713  0.50523  11.00000  0.00674  0.00981  0.01084 =
 0.00023  0.00150 -0.00113 
H1    2     0.75722  1.18742  0.90622  11.00000  0.01840  0.03061  0.01502 =
 -0.00481 -0.00106 -0.00331 
H2    2     0.83265  0.61001  0.47845  11.00000  0.02379  0.02020  0.01750 =
 -0.00981 -0.00086  0.00443 
H3    2     0.66923  0.97490  0.57677  11.00000  0.01827  0.02621  0.00817 =
 0.00261  0.00081  0.00143 
H4    2     0.76602  0.81435  0.82255  11.00000  0.03287  0.01738  0.01492 =
 -0.00484 -0.00043  0.00143 
H5    2     0.63552  0.76131  0.71311  11.00000  0.02075  0.01490  0.03511 =
 0.01067  0.00181 -0.00780 
H6    2     0.87611  0.63060  0.68901  11.00000  0.01859  0.00673  0.02187 =
 0.00428 -0.00682  0.00358 
H7    2     1.01940  0.84359  0.71219  11.00000  0.02250  0.02127  0.02864 =
 0.00744 -0.00895 -0.00416 
H8    2     1.01498  0.82461  0.53765  11.00000  0.01913  0.01996  0.01501 =
 -0.00181  0.00681  0.00282 
H9    2     1.13418  1.06555  0.57443  11.00000  0.01896  0.04425  0.03674 =
 0.00642 -0.00388 -0.00243 
H10   2     1.08842  1.21671  0.47817  11.00000  0.02407  0.01672  0.05559 =
 0.00634  0.00309 -0.00082 
H11   2     1.07060  1.04181  0.41800  11.00000  0.02893  0.04220  0.02858 =
 -0.01275  0.01931 -0.00758 

H12   2     0.88107  0.36963  0.47575  11.00000  0.02454  0.02079  0.03032 =
 0.00562  0.00805 -0.00212 
H13   2     0.95813  0.44138  0.35713  11.00000  0.02241  0.02971  0.02010 =
 0.00058  0.01567 -0.00160 
HKLF 4

END
Q1 1 0.9375 0.866667 0.71875 11 0.05 0.05

  REM The information below was added by Olex2.
  REM
  REM R1 = 0.0096 for 1877 Fo > 4sig(Fo) and 0.0098 for all 1895 data
  REM 235 parameters refined using 0 restraints
  REM Highest difference peak 0.0533, deepest hole -0.0489
  REM Mean Shift 0.0001, Max Shift 0.0007.

  REM +++ Tabular Listing of Refinement Information +++
  REM R1_all = 0.0098
  REM R1_gt = 0.0096
  REM wR_ref = 0.0240
  REM GOOF = 1.1384
  REM Shift_max = 0.0007
  REM Shift_mean = 0.0001
  REM Reflections_all = 1895
  REM Reflections_gt = 1877
  REM Parameters = 235
  REM Hole = -0.0489
  REM Peak = 0.0533
  REM Flack = 1.2(16)

  
;
_olex2_submission_special_instructions  'No special instructions were received'
