# Supplementary material for: Towards improved accuracy of Hirshfeld atom refinement with an alternative electron density partition
Source: IUCrJ. 2025 Jan 1;12(Pt 1):74–87. doi: 10.1107/S2052252524011242 (PMC11707693; doi:10.1107/S2052252524011242)
Supplement: Supplementary file 1 [file m-12-00074-sup1.zip › cif_checkcif/NAC_H2O/MP2/2.cif]

data_9K_n2
# start Validation Reply Form
_vrf_PLAT183_9K_n2
;
PROBLEM: Missing _cell_measurement_reflns_used Value ....     Please Do !  
RESPONSE: This is rerefinement of structure from https://doi.org/10.1107/S2053273314010626
          the information was not included in the original publication
;
_vrf_PLAT184_9K_n2
;
PROBLEM: Missing _cell_measurement_theta_min Value ......     Please Do !  
RESPONSE: This is rerefinement of structure from https://doi.org/10.1107/S2053273314010626
          the information was not included in the original publication
;
_vrf_PLAT185_9K_n2
;
PROBLEM: Missing _cell_measurement_theta_max Value ......     Please Do !  
RESPONSE: This is rerefinement of structure from https://doi.org/10.1107/S2053273314010626
          the information was not included in the original publication
;
# end Validation Reply Form
_audit_creation_date               2023-08-03
_audit_creation_method
;
Olex2 1.3
(compiled 2020.07.31 svn.rc2a77460 for OlexSys, GUI svn.r6145)
;
_audit_contact_author_address      ?
_audit_contact_author_email        ?
_audit_contact_author_name         ''
_audit_contact_author_phone        ?
_publ_contact_author_id_orcid      ?
_publ_section_references
;
Bourhis, L.J., Dolomanov, O.V., Gildea, R.J., Howard, J.A.K., Puschmann, H.
 (2015). Acta Cryst. A71, 59-75.

Dolomanov, O.V., Bourhis, L.J., Gildea, R.J, Howard, J.A.K. & Puschmann, H.
 (2009), J. Appl. Cryst. 42, 339-341.
;
_chemical_formula_moiety           'C7 H11 N O4, H2 O'
_chemical_formula_sum              'C7 H13 N O5'
_chemical_formula_weight           191.185
_chemical_absolute_configuration   unk
loop_
  _atom_type_symbol
  _atom_type_scat_dispersion_real
  _atom_type_scat_dispersion_imag
  _atom_type_scat_source
  _atom_type_scat_dispersion_source
 H 0.00000 0.00000
 'NoSpherA2 (<-magic spell for checkCif) like software DiSCaMB'
 'Henke, Gullikson and Davis, At. Data and Nucl. Data Tables, 1993, 54, 2'
 C 0.00347 0.00161
 'NoSpherA2 (<-magic spell for checkCif) like software DiSCaMB'
 'Henke, Gullikson and Davis, At. Data and Nucl. Data Tables, 1993, 54, 2'
 O 0.01158 0.00611
 'NoSpherA2 (<-magic spell for checkCif) like software DiSCaMB'
 'Henke, Gullikson and Davis, At. Data and Nucl. Data Tables, 1993, 54, 2'
 N 0.00653 0.00323
 'NoSpherA2 (<-magic spell for checkCif) like software DiSCaMB'
 'Henke, Gullikson and Davis, At. Data and Nucl. Data Tables, 1993, 54, 2'

_space_group_crystal_system        'orthorhombic'
_space_group_IT_number             19
_space_group_name_H-M_alt          'P 21 21 21'
_space_group_name_Hall             ' P 2ac 2ab'
loop_
  _space_group_symop_id
  _space_group_symop_operation_xyz
 1 x,y,z
 2 x+1/2,-y+1/2,-z
 3 -x,y+1/2,-z+1/2
 4 -x+1/2,-y,z+1/2

_symmetry_Int_Tables_number        19
_cell_length_a                     9.854(3)
_cell_length_b                     9.249(3)
_cell_length_c                     10.144(2)
_cell_angle_alpha                  90
_cell_angle_beta                   90
_cell_angle_gamma                  90
_cell_volume                       924.5(5)
_cell_formula_units_Z              4
_cell_measurement_temperature      9(2)
_exptl_absorpt_coefficient_mu      0.061
_exptl_crystal_density_diffrn      1.374
_exptl_crystal_F_000               408.077
_exptl_crystal_size_max            0.34
_exptl_crystal_size_mid            0.28
_exptl_crystal_size_min            0.28
_exptl_crystal_description        rectangular      
_exptl_crystal_colour             colourless            
_diffrn_measurement_device_type   'Huber type 512 four-circle diffractometer and a 165 mm MAR CCD detector'
_diffrn_reflns_av_R_equivalents    0.0000
_diffrn_reflns_av_unetI/netI       0.0258
_diffrn_reflns_Laue_measured_fraction_full  1.0000
_diffrn_reflns_Laue_measured_fraction_max  0.9991
_diffrn_reflns_limit_h_max         20
_diffrn_reflns_limit_h_min         -20
_diffrn_reflns_limit_k_max         18
_diffrn_reflns_limit_k_min         0
_diffrn_reflns_limit_l_max         20
_diffrn_reflns_limit_l_min         0
_diffrn_reflns_number              8275
_diffrn_reflns_point_group_measured_fraction_full  1.0000
_diffrn_reflns_point_group_measured_fraction_max  0.9984
_diffrn_reflns_theta_full          18.0568
_diffrn_reflns_theta_max           31.88
_diffrn_reflns_theta_min           2.09
_diffrn_ambient_temperature        9(2)
_diffrn_measured_fraction_theta_full  1.0000
_diffrn_measured_fraction_theta_max  0.9991
_diffrn_radiation_type             synchrotron
_diffrn_radiation_wavelength       0.5166
_reflns_Friedel_coverage           0.998
_reflns_limit_h_max                20
_reflns_limit_h_min                -20
_reflns_limit_k_max                18
_reflns_limit_k_min                -18
_reflns_limit_l_max                20
_reflns_limit_l_min                -20
_reflns_number_gt                  7877
_reflns_number_total               8275
_reflns_threshold_expression       I>=2u(I)
_computing_molecular_graphics      'Olex2 1.3 (Dolomanov et al., 2009)'
_computing_publication_material    'Olex2 1.3 (Dolomanov et al., 2009)'
_computing_structure_refinement    'olex2.refine 1.3 (Bourhis et al., 2015)'
_computing_data_collection        'XDS (Kabsch, 1991)'   
_refine_diff_density_max           0.2499
_refine_diff_density_min           -0.1937
_refine_diff_density_rms           0.0534
_refine_ls_abs_structure_details  
 'Flack, H. D. (1983). Acta Cryst. A39, 876-881.'
_refine_ls_abs_structure_Flack     0.5(6)
_refine_ls_d_res_high              0.4890
_refine_ls_d_res_low               7.0681
_refine_ls_goodness_of_fit_ref     1.1103
_refine_ls_hydrogen_treatment      refall
_refine_ls_matrix_type             full
_refine_ls_number_constraints      0
_refine_ls_number_parameters       235
_refine_ls_number_reflns           8275
_refine_ls_number_restraints       0
_refine_ls_R_factor_all            0.0271
_refine_ls_R_factor_gt             0.0246
_refine_ls_restrained_S_all        1.1103
_refine_ls_shift/su_max            0.0005
_refine_ls_shift/su_mean           0.0001
_refine_ls_structure_factor_coef   Fsqd
_refine_ls_weighting_details      
 'w=1/[\s^2^(Fo^2^)+(0.0146P)^2^+0.0472P] where P=(Fo^2^+2Fc^2^)/3'
_refine_ls_weighting_scheme        calc
_refine_ls_wR_factor_gt            0.0477
_refine_ls_wR_factor_ref           0.0483
_refine_special_details
;
Aspherical atom refinement in Olex2
with DiSCaMB generated form factors
Exponential Hirshfeld Atom Refinement 
with exponent parameter n = 2
using Gaussian16 generated electron density 
calculated with MP2
using cc-pVTZ basis set and charges 
simulating the crystal field.
;
loop_
  _atom_site_label
  _atom_site_type_symbol
  _atom_site_fract_x
  _atom_site_fract_y
  _atom_site_fract_z
  _atom_site_U_iso_or_equiv
  _atom_site_adp_type
  _atom_site_occupancy
  _atom_site_refinement_flags_posn
 O1 O 0.57868(2) 1.11473(3) 0.77183(2) 0.00755(3) Uani 1.000000 .
 O2 O 0.79425(2) 1.11861(3) 0.84046(2) 0.00654(3) Uani 1.000000 .
 O3 O 0.84071(2) 1.20554(3) 0.55091(2) 0.00706(3) Uani 1.000000 .
 O4 O 0.78341(2) 0.69411(3) 0.51514(2) 0.00646(3) Uani 1.000000 .
 O5 O 0.90009(3) 0.45972(3) 0.43049(3) 0.01084(4) Uani 1.000000 .
 N1 N 0.87821(3) 0.97794(3) 0.61459(3) 0.00490(3) Uani 1.000000 .
 C1 C 0.69672(3) 1.07606(3) 0.76141(3) 0.00471(4) Uani 1.000000 .
 C2 C 0.73844(3) 0.96432(3) 0.66018(3) 0.00474(4) Uani 1.000000 .
 C3 C 0.73468(3) 0.81114(3) 0.71985(3) 0.00647(4) Uani 1.000000 .
 C4 C 0.84128(3) 0.73016(3) 0.63964(3) 0.00557(4) Uani 1.000000 .
 C5 C 0.95445(3) 0.84210(3) 0.62491(3) 0.00645(4) Uani 1.000000 .
 C6 C 0.91993(3) 1.10151(3) 0.55823(3) 0.00503(4) Uani 1.000000 .
 C7 C 1.06212(3) 1.10713(4) 0.50529(3) 0.00816(4) Uani 1.000000 .
 H1 H 0.7565(10) 1.1885(10) 0.9065(8) 0.0170(19) Uani 1.000000 .
 H2 H 0.8327(9) 0.6112(9) 0.4787(8) 0.0151(17) Uani 1.000000 .
 H3 H 0.6699(7) 0.9750(8) 0.5765(6) 0.0157(14) Uani 1.000000 .
 H4 H 0.7652(8) 0.8146(8) 0.8227(6) 0.0182(16) Uani 1.000000 .
 H5 H 0.6350(6) 0.7608(8) 0.7127(8) 0.0184(16) Uani 1.000000 .
 H6 H 0.8763(7) 0.6306(7) 0.6891(7) 0.0156(15) Uani 1.000000 .
 H7 H 1.0198(7) 0.8436(8) 0.7120(7) 0.0222(18) Uani 1.000000 .
 H8 H 1.0148(7) 0.8249(8) 0.5372(6) 0.0146(15) Uani 1.000000 .
 H9 H 1.1347(8) 1.0647(10) 0.5758(8) 0.028(2) Uani 1.000000 .
 H10 H 1.0896(7) 1.2170(7) 0.4781(9) 0.0246(19) Uani 1.000000 .
 H11 H 1.0704(9) 1.0407(9) 0.4183(7) 0.029(2) Uani 1.000000 .
 H12 H 0.8806(10) 0.3687(9) 0.4752(9) 0.020(2) Uani 1.000000 .
 H13 H 0.9578(9) 0.4407(9) 0.3577(8) 0.0165(17) Uani 1.000000 .

loop_
  _atom_site_aniso_label
  _atom_site_aniso_U_11
  _atom_site_aniso_U_22
  _atom_site_aniso_U_33
  _atom_site_aniso_U_12
  _atom_site_aniso_U_13
  _atom_site_aniso_U_23
 O1 0.00533(7) 0.00964(8) 0.00769(8) 0.00186(6) -0.00015(6) -0.00244(7)
 O2 0.00595(7) 0.00795(8) 0.00573(7) -0.00001(6) -0.00072(6) -0.00171(6)
 O3 0.00721(7) 0.00509(7) 0.00887(8) 0.00115(6) 0.00103(6) 0.00185(6)
 O4 0.00855(8) 0.00527(7) 0.00556(7) 0.00067(6) -0.00044(6) -0.00038(6)
 O5 0.01334(10) 0.00635(8) 0.01282(10) 0.00112(7) 0.00584(8) 0.00002(7)
 N1 0.00498(7) 0.00391(7) 0.00579(8) 0.00029(6) 0.00094(6) 0.00056(6)
 C1 0.00500(8) 0.00483(8) 0.00432(8) 0.00030(7) 0.00014(7) -0.00036(7)
 C2 0.00515(8) 0.00482(8) 0.00426(8) -0.00001(7) 0.00037(7) -0.00033(7)
 C3 0.00867(9) 0.00510(9) 0.00564(9) -0.00032(8) 0.00221(8) 0.00020(8)
 C4 0.00752(9) 0.00417(8) 0.00502(9) 0.00068(7) 0.00011(7) 0.00034(7)
 C5 0.00581(9) 0.00560(9) 0.00793(10) 0.00099(7) -0.00020(8) 0.00012(8)
 C6 0.00507(8) 0.00483(8) 0.00517(8) -0.00024(7) 0.00047(7) 0.00045(7)
 C7 0.00594(9) 0.00893(10) 0.00962(10) -0.00120(8) 0.00185(8) 0.00011(9)
 H1 0.021(5) 0.017(4) 0.013(4) -0.003(4) -0.006(4) -0.003(3)
 H2 0.015(4) 0.019(4) 0.011(4) 0.001(3) -0.004(3) -0.004(3)
 H3 0.015(3) 0.022(4) 0.010(3) -0.002(3) -0.002(2) 0.003(3)
 H4 0.025(4) 0.014(4) 0.016(3) 0.006(3) 0.001(3) -0.004(3)
 H5 0.015(3) 0.013(3) 0.027(4) -0.007(3) 0.004(3) 0.007(3)
 H6 0.018(4) 0.010(3) 0.019(4) 0.004(3) -0.007(3) 0.002(2)
 H7 0.022(4) 0.017(4) 0.028(4) -0.002(3) -0.012(3) 0.006(3)
 H8 0.013(3) 0.014(4) 0.017(3) 0.001(3) 0.005(2) -0.001(3)
 H9 0.014(4) 0.040(5) 0.031(4) 0.001(4) -0.003(3) 0.010(4)
 H10 0.008(4) 0.016(3) 0.049(6) -0.000(3) 0.009(4) 0.007(4)
 H11 0.025(5) 0.032(5) 0.028(4) -0.010(4) 0.016(3) -0.016(4)
 H12 0.020(5) 0.021(4) 0.020(5) 0.000(4) 0.008(4) 0.002(3)
 H13 0.021(4) 0.011(4) 0.017(3) -0.005(3) 0.006(3) -0.002(3)

loop_
  _geom_bond_atom_site_label_1
  _geom_bond_atom_site_label_2
  _geom_bond_distance
  _geom_bond_site_symmetry_2
  _geom_bond_publ_flag
 O1 C1 1.2214(5) . ?
 O2 C1 1.3120(4) . ?
 O2 H1 1.003(7) . ?
 O3 C6 1.2412(5) . ?
 O4 C4 1.4252(4) . ?
 O4 H2 0.980(7) . ?
 O5 H12 0.975(7) . ?
 O5 H13 0.949(6) . ?
 N1 C2 1.4583(5) . ?
 N1 C5 1.4677(5) . ?
 N1 C6 1.3424(5) . ?
 C1 C2 1.5139(5) . ?
 C2 C3 1.5411(6) . ?
 C2 H3 1.089(5) . ?
 C3 C4 1.5252(5) . ?
 C3 H4 1.086(6) . ?
 C3 H5 1.089(6) . ?
 C4 C5 1.5289(5) . ?
 C4 H6 1.104(6) . ?
 C5 H7 1.093(6) . ?
 C5 H8 1.082(6) . ?
 C6 C7 1.5014(6) . ?
 C7 H9 1.084(7) . ?
 C7 H10 1.088(6) . ?
 C7 H11 1.079(6) . ?

loop_
  _geom_angle_atom_site_label_1
  _geom_angle_atom_site_label_2
  _geom_angle_atom_site_label_3
  _geom_angle
  _geom_angle_site_symmetry_1
  _geom_angle_site_symmetry_3
  _geom_angle_publ_flag
 H1 O2 C1 109.3(6) . . ?
 H2 O4 C4 108.6(5) . . ?
 H13 O5 H12 108.7(8) . . ?
 C5 N1 C2 112.76(2) . . ?
 C6 N1 C2 119.86(2) . . ?
 C6 N1 C5 127.04(2) . . ?
 O2 C1 O1 123.84(3) . . ?
 C2 C1 O1 121.14(3) . . ?
 C2 C1 O2 114.86(2) . . ?
 C1 C2 N1 114.37(2) . . ?
 C3 C2 N1 103.10(2) . . ?
 C3 C2 C1 110.77(2) . . ?
 H3 C2 N1 109.3(4) . . ?
 H3 C2 C1 107.3(4) . . ?
 H3 C2 C3 112.0(4) . . ?
 C4 C3 C2 103.02(2) . . ?
 H4 C3 C2 110.1(4) . . ?
 H4 C3 C4 109.6(4) . . ?
 H5 C3 C2 112.9(4) . . ?
 H5 C3 C4 112.1(4) . . ?
 H5 C3 H4 109.0(6) . . ?
 C3 C4 O4 108.18(2) . . ?
 C5 C4 O4 111.33(2) . . ?
 C5 C4 C3 102.82(2) . . ?
 H6 C4 O4 109.4(4) . . ?
 H6 C4 C3 112.5(4) . . ?
 H6 C4 C5 112.4(4) . . ?
 C4 C5 N1 102.32(2) . . ?
 H7 C5 N1 110.4(4) . . ?
 H7 C5 C4 111.1(4) . . ?
 H8 C5 N1 110.4(4) . . ?
 H8 C5 C4 112.4(4) . . ?
 H8 C5 H7 110.0(6) . . ?
 N1 C6 O3 119.52(3) . . ?
 C7 C6 O3 122.60(3) . . ?
 C7 C6 N1 117.88(3) . . ?
 H9 C7 C6 111.5(4) . . ?
 H10 C7 C6 110.8(4) . . ?
 H10 C7 H9 110.0(7) . . ?
 H11 C7 C6 110.1(4) . . ?
 H11 C7 H9 106.5(7) . . ?
 H11 C7 H10 107.8(7) . . ?

loop_
  _geom_torsion_atom_site_label_1
  _geom_torsion_atom_site_label_2
  _geom_torsion_atom_site_label_3
  _geom_torsion_atom_site_label_4
  _geom_torsion
  _geom_torsion_site_symmetry_1
  _geom_torsion_site_symmetry_2
  _geom_torsion_site_symmetry_3
  _geom_torsion_site_symmetry_4
  _geom_torsion_publ_flag
 O1 C1 C2 N1 151.95(3) . . . . ?
 O1 C1 C2 C3 -92.07(3) . . . . ?
 O2 C1 C2 N1 -32.46(3) . . . . ?
 O2 C1 C2 C3 83.52(3) . . . . ?
 O3 C6 N1 C2 3.30(3) . . . . ?
 O3 C6 N1 C5 176.12(3) . . . . ?
 O4 C4 C3 C2 -77.92(2) . . . . ?
 O4 C4 C5 N1 80.82(2) . . . . ?
 N1 C2 C3 C4 -29.21(2) . . . . ?
 N1 C5 C4 C3 -34.80(2) . . . . ?
 C1 C2 C3 C4 -151.99(3) . . . . ?
 C2 C3 C4 C5 39.94(2) . . . . ?

loop_
  _diffrn_refln_index_h
  _diffrn_refln_index_k
  _diffrn_refln_index_l
  _diffrn_refln_intensity_net
  _diffrn_refln_intensity_u
 1 0 0 0.23 0.05
 2 0 0 3358.72 71.09
 3 0 0 0.32 0.12
 4 0 0 293.9 6.25
 5 0 0 0.14 0.19
 6 0 0 1508.37 31.78
 7 0 0 0.4 0.31
 8 0 0 233.61 5.17
 9 0 0 0.05 0.36
 10 0 0 0.44 0.35
 11 0 0 0.99 0.47
 12 0 0 6.04 0.78
 13 0 0 1.92 0.65
 14 0 0 94.05 2.35
 15 0 0 1.13 0.77
 16 0 0 16.93 2.04
 17 0 0 2.82 1.94
 18 0 0 0.56 1.86
 19 0 0 2.65 2.38
 20 0 0 9.13 3.57
 0 1 0 1.21 0.12
 1 1 0 5952.39 89.25
 2 1 0 308.28 4.7
 3 1 0 730.95 10.87
 4 1 0 772.23 11.5
 5 1 0 140.24 2.19
 6 1 0 247.33 3.78
 7 1 0 0.75 0.23
 8 1 0 0.41 0.21
 9 1 0 6.31 0.46
 10 1 0 10.87 0.52
 11 1 0 0.68 0.35
 12 1 0 14.73 0.75
 13 1 0 8.86 0.59
 14 1 0 96.49 1.77
 15 1 0 0.98 0.58
 16 1 0 1.73 0.95
 17 1 0 118.45 3.26
 18 1 0 3.91 1.4
 19 1 0 20.35 1.96
 20 1 0 18.03 2.74
 0 2 0 4.67 0.24
 1 2 0 34.13 0.59
 2 2 0 1178.89 17.55
 3 2 0 2010.36 30.04
 4 2 0 555.35 8.32
 5 2 0 1227.55 18.3
 6 2 0 1120.4 16.74
 7 2 0 171.67 2.7
 8 2 0 61.13 1.15
 9 2 0 18.63 0.64
 10 2 0 346.22 5.34
 11 2 0 94.76 1.69
 12 2 0 33.06 0.9
 13 2 0 263.07 4.15
 14 2 0 46.81 1.2
 15 2 0 1.01 0.61
 16 2 0 216.88 5.03
 17 2 0 1.88 1.25
 18 2 0 70.47 2.46
 19 2 0 17.47 1.98
 20 2 0 11.55 4.34
 0 3 0 3.35 0.39
 1 3 0 160 2.45
 2 3 0 53.84 0.9
 3 3 0 670.92 10.03
 4 3 0 256.6 3.9
 5 3 0 138.38 2.19
 6 3 0 14.44 0.49
 7 3 0 50.96 1
 8 3 0 236.22 3.69
 9 3 0 84.35 1.53
 10 3 0 76.12 1.44
 11 3 0 56.79 1.17
 12 3 0 10.94 0.63
 13 3 0 48.69 1.15
 14 3 0 113.48 2.03
 15 3 0 27.35 1.08
 16 3 0 1.74 0.95
 17 3 0 22.69 1.6
 18 3 0 58.3 2.39
 19 3 0 71.1 2.67
 0 4 0 390.96 8.37
 1 4 0 555.16 8.32
 2 4 0 846.74 12.61
 3 4 0 3463.44 51.78
 4 4 0 517.25 7.77
 5 4 0 63.46 1.1
 6 4 0 427.57 6.48
 7 4 0 0.43 0.26
 8 4 0 1116.55 16.72
 9 4 0 170.82 2.88
 10 4 0 72.67 1.4
 11 4 0 5.29 0.57
 12 4 0 15.59 0.72
 13 4 0 7.4 0.59
 14 4 0 174.31 3.3
 15 4 0 20.09 1.01
 16 4 0 17.22 1.27
 17 4 0 13.07 1.62
 18 4 0 74.83 2.47
 19 4 0 27.49 2.18
 0 5 0 0.15 0.2
 1 5 0 140.43 2.24
 2 5 0 58.5 1.02
 3 5 0 2.39 0.3
 4 5 0 1115.14 16.62
 5 5 0 185.54 2.89
 6 5 0 3.86 0.38
 7 5 0 8.84 0.49
 8 5 0 17.35 0.62
 9 5 0 1099.28 16.5
 10 5 0 5.16 0.59
 11 5 0 160.55 2.76
 12 5 0 18.16 0.74
 13 5 0 12.01 0.7
 14 5 0 51.57 1.31
 15 5 0 326.24 5.87
 16 5 0 74.4 2.32
 17 5 0 16.92 1.65
 18 5 0 1.21 2.02
 19 5 0 51.18 2.73
 0 6 0 3.49 0.6
 1 6 0 10.5 0.39
 2 6 0 31.12 0.68
 3 6 0 72.3 1.26
 4 6 0 168.03 2.64
 5 6 0 302.35 4.82
 6 6 0 12.44 0.58
 7 6 0 21.05 0.66
 8 6 0 423.02 6.43
 9 6 0 95 1.74
 10 6 0 54.82 1.12
 11 6 0 107.87 1.91
 12 6 0 115.6 2.01
 13 6 0 483.01 8.54
 14 6 0 98.55 2.18
 15 6 0 247.15 5.1
 16 6 0 2.42 1.12
 17 6 0 5.67 1.6
 18 6 0 63.06 2.62
 19 6 0 12.69 2.66
 0 7 0 0.89 0.35
 1 7 0 24.63 0.64
 2 7 0 117.92 1.94
 3 7 0 94.06 1.6
 4 7 0 143.53 2.36
 5 7 0 82.07 1.48
 6 7 0 29.94 0.76
 7 7 0 15.45 0.64
 8 7 0 0.8 0.34
 9 7 0 2.06 0.33
 10 7 0 139.64 2.38
 11 7 0 43.08 1.02
 12 7 0 70.47 1.62
 13 7 0 43.74 1.23
 14 7 0 266.44 4.92
 15 7 0 1.24 1.01
 16 7 0 68.24 2.29
 17 7 0 26.24 1.85
 18 7 0 41.43 2.62
 0 8 0 13.34 0.81
 1 8 0 1101.43 16.49
 2 8 0 415.56 6.32
 3 8 0 137.89 2.42
 4 8 0 231.82 3.78
 5 8 0 119.01 2
 6 8 0 3.59 0.52
 7 8 0 9.14 0.59
 8 8 0 91.23 1.64
 9 8 0 66.25 1.33
 10 8 0 1.79 0.46
 11 8 0 7.9 0.72
 12 8 0 0.41 0.57
 13 8 0 0.46 0.7
 14 8 0 49.69 1.41
 15 8 0 5.61 1.33
 16 8 0 21.86 1.93
 17 8 0 1.34 1.69
 18 8 0 19.05 2.43
 0 9 0 0.34 0.62
 1 9 0 59.99 1.2
 2 9 0 22.68 0.69
 3 9 0 131.61 2.2
 4 9 0 72.82 1.45
 5 9 0 31.92 0.87
 6 9 0 242.54 3.83
 7 9 0 128.63 2.15
 8 9 0 327.75 5.44
 9 9 0 232.88 3.68
 10 9 0 18.86 0.99
 11 9 0 41.04 1.32
 12 9 0 32.91 1.24
 13 9 0 11.55 1.03
 14 9 0 21.89 1.29
 15 9 0 145.2 3.94
 16 9 0 28.71 1.94
 17 9 0 21.99 2.01
 0 10 0 438.99 9.46
 1 10 0 0.63 0.39
 2 10 0 103.81 1.89
 3 10 0 69.7 1.36
 4 10 0 1.01 0.43
 5 10 0 514.02 8.01
 6 10 0 26.72 0.82
 7 10 0 4.34 0.64
 8 10 0 103.6 1.84
 9 10 0 160.82 3.04
 10 10 0 2.33 0.81
 11 10 0 3.49 0.89
 12 10 0 28.79 1.14
 13 10 0 2.68 1.01
 14 10 0 249.04 5.85
 15 10 0 5.83 1.6
 16 10 0 3.91 1.97
 17 10 0 25.17 3.34
 0 11 0 1.12 0.7
 1 11 0 34.58 0.94
 2 11 0 36.69 0.99
 3 11 0 107.59 1.89
 4 11 0 197.49 3.24
 5 11 0 42.51 1.02
 6 11 0 123.2 2.26
 7 11 0 5.08 0.65
 8 11 0 26.19 1.09
 9 11 0 15.1 0.96
 10 11 0 3.08 0.71
 11 11 0 9.01 0.82
 12 11 0 4.81 1.01
 13 11 0 58.23 1.77
 14 11 0 27.56 1.88
 15 11 0 1.41 1.89
 16 11 0 7.04 2.09
 0 12 0 403.65 8.76
 1 12 0 20.36 0.76
 2 12 0 104.66 1.91
 3 12 0 6.16 0.59
 4 12 0 14.73 0.76
 5 12 0 192.42 3.14
 6 12 0 61.93 1.35
 7 12 0 514.5 9.08
 8 12 0 27.74 1.22
 9 12 0 7.6 0.72
 10 12 0 5.11 1.08
 11 12 0 37.8 1.5
 12 12 0 61.25 1.97
 13 12 0 15.59 1.84
 14 12 0 10.79 2.14
 15 12 0 1.69 2.36
 0 13 0 0.69 0.92
 1 13 0 77.06 1.52
 2 13 0 79.86 1.54
 3 13 0 60.92 1.29
 4 13 0 3.89 0.67
 5 13 0 13.72 0.79
 6 13 0 23.62 1.04
 7 13 0 45.67 1.35
 8 13 0 58.54 1.59
 9 13 0 40.77 1.41
 10 13 0 11.33 1.3
 11 13 0 197.58 4.06
 12 13 0 0.66 1.39
 13 13 0 57.34 2.72
 14 13 0 33.91 2.75
 0 14 0 334.03 7.36
 1 14 0 18.48 0.92
 2 14 0 5.06 0.72
 3 14 0 51.93 1.24
 4 14 0 4.36 0.84
 5 14 0 178.23 3.49
 6 14 0 531.47 9.41
 7 14 0 36 1.31
 8 14 0 9.39 1.33
 9 14 0 65.15 1.89
 10 14 0 1.67 1.55
 11 14 0 162.26 4.48
 12 14 0 29.28 2.05
 13 14 0 54.59 2.85
 0 15 0 0.56 1.38
 1 15 0 7.36 1.03
 2 15 0 52.53 1.57
 3 15 0 4.21 0.89
 4 15 0 41.14 1.49
 5 15 0 158.61 3.23
 6 15 0 7.79 1.34
 7 15 0 58.56 2.23
 8 15 0 17.43 1.64
 9 15 0 4.55 1.53
 10 15 0 92.65 3.23
 11 15 0 12.32 2.43
 12 15 0 35.27 2.8
 0 16 0 35.25 2.29
 1 16 0 4.52 1.6
 2 16 0 111.52 3.18
 3 16 0 12.59 1.41
 4 16 0 83.68 2.55
 5 16 0 11.88 1.59
 6 16 0 1.24 1.47
 7 16 0 4.54 1.47
 8 16 0 5.33 1.53
 9 16 0 1.42 1.91
 10 16 0 50.04 2.98
 0 17 0 0.32 2.04
 1 17 0 30.27 2.02
 2 17 0 40.59 2.12
 3 17 0 6.13 1.54
 4 17 0 16.47 1.99
 5 17 0 47.87 2.17
 6 17 0 14.42 1.99
 7 17 0 16.78 2.33
 8 17 0 132.15 4.07
 0 18 0 11.33 2.72
 1 18 0 3.2 1.8
 2 18 0 148.68 4.28
 3 18 0 6.71 3.21
 4 18 0 22.46 2.4
 5 18 0 7.46 2.62
 6 18 0 8.25 2.92
 0 0 1 0.27 0.07
 1 0 1 96.59 1.46
 2 0 1 8097.05 126.13
 3 0 1 207.05 3.14
 4 0 1 26.06 0.52
 5 0 1 205.65 3.16
 6 0 1 409.44 6.19
 7 0 1 554.28 8.34
 8 0 1 0.54 0.23
 9 0 1 84.91 1.5
 10 0 1 0.54 0.3
 11 0 1 42.63 0.94
 12 0 1 10.9 0.63
 13 0 1 94.01 1.71
 14 0 1 94.02 1.71
 15 0 1 8.84 0.66
 16 0 1 2.46 0.86
 17 0 1 15.5 1.36
 18 0 1 73.34 2.58
 19 0 1 169.59 4.79
 20 0 1 7.35 2.94
 0 1 1 386.2 5.79
 -1 1 1 1002.57 16.7
 1 1 1 994.03 14.88
 -2 1 1 1709.17 25.56
 2 1 1 1693.9 25.31
 -3 1 1 586.33 8.76
 3 1 1 580.55 8.66
 -4 1 1 1628.55 24.32
 4 1 1 1575.7 23.46
 -5 1 1 404.39 6.1
 5 1 1 400.11 6.03
 -6 1 1 159.93 2.54
 6 1 1 162.27 2.53
 -7 1 1 89.82 1.51
 7 1 1 88.05 1.53
 -8 1 1 27.7 0.71
 8 1 1 28.71 0.7
 -9 1 1 755.12 11.4
 9 1 1 741.3 11.15
 -10 1 1 68.2 1.28
 10 1 1 66.2 1.27
 -11 1 1 38.29 0.94
 11 1 1 40.39 0.98
 -12 1 1 245.16 3.87
 12 1 1 245.56 3.94
 -13 1 1 12.39 0.69
 13 1 1 13.09 0.66
 -14 1 1 63.07 1.28
 14 1 1 63.86 1.35
 -15 1 1 118.24 2.25
 15 1 1 117.44 2.24
 -16 1 1 15.85 1.2
 16 1 1 14.81 1.33
 -17 1 1 83.18 2.49
 17 1 1 85.24 2.48
 -18 1 1 44.98 1.87
 18 1 1 44.84 1.97
 -19 1 1 17.21 1.76
 19 1 1 19.88 2.03
 -20 1 1 44.42 3.02
 20 1 1 43.06 3.06
 0 2 1 2849.5 42.81
 -1 2 1 544.99 8.37
 1 2 1 535.57 8.03
 -2 2 1 85.21 1.34
 2 2 1 85.46 1.34
 -3 2 1 746.7 11.15
 3 2 1 760.53 11.37
 -4 2 1 2263.35 33.78
 4 2 1 2295.47 34.26
 -5 2 1 607.63 9.09
 5 2 1 592.4 9.06
 -6 2 1 633.34 9.51
 6 2 1 630.5 9.47
 -7 2 1 24.42 0.61
 7 2 1 24.62 0.6
 -8 2 1 717.8 10.8
 8 2 1 706.44 10.62
 -9 2 1 73.23 1.32
 9 2 1 74.11 1.35
 -10 2 1 376.21 5.78
 10 2 1 377.57 5.81
 -11 2 1 30.55 0.83
 11 2 1 28.74 0.81
 -12 2 1 210.37 3.39
 12 2 1 206.25 3.3
 -13 2 1 57.67 1.24
 13 2 1 57.93 1.2
 -14 2 1 203.9 3.3
 14 2 1 201.74 3.27
 -15 2 1 150.17 2.98
 15 2 1 152.49 2.97
 -16 2 1 11.13 1.15
 16 2 1 9.99 1.04
 -17 2 1 17.22 1.49
 17 2 1 18.66 1.54
 -18 2 1 91.85 2.77
 18 2 1 94.26 2.84
 -19 2 1 19.96 2.06
 19 2 1 21.36 2.27
 -20 2 1 23.05 5.01
 20 2 1 17.02 7.63
 0 3 1 701.61 11.59
 -1 3 1 2403.18 36.88
 1 3 1 2483.37 37.14
 -2 3 1 993.74 14.84
 2 3 1 993.16 14.85
 -3 3 1 405.34 6.1
 3 3 1 408.6 6.14
 -4 3 1 296.97 4.51
 4 3 1 294.36 4.48
 -5 3 1 385.88 5.81
 5 3 1 384.97 5.88
 -6 3 1 911.43 13.77
 6 3 1 903.58 13.51
 -7 3 1 140.91 2.28
 7 3 1 136.22 2.18
 -8 3 1 104.19 1.83
 8 3 1 102.67 1.74
 -9 3 1 728.94 11
 9 3 1 719.81 10.84
 -10 3 1 9.08 0.55
 10 3 1 9.14 0.59
 -11 3 1 39.07 0.98
 11 3 1 36.82 0.91
 -12 3 1 28.4 0.87
 12 3 1 28.16 0.84
 -13 3 1 42.52 1.01
 13 3 1 43.55 1
 -14 3 1 53.13 1.29
 14 3 1 51.88 1.23
 -15 3 1 133.84 2.69
 15 3 1 131.53 2.66
 -16 3 1 3.04 0.93
 16 3 1 2.67 0.87
 -17 3 1 33.92 1.64
 17 3 1 32.81 1.74
 -18 3 1 42.33 1.97
 18 3 1 44.48 1.97
 -19 3 1 15.28 2.04
 19 3 1 18.49 2.64
 0 4 1 833.03 12.42
 -1 4 1 3538.94 53.24
 1 4 1 3637.78 60.52
 -2 4 1 897.54 13.43
 2 4 1 887.14 13.24
 -3 4 1 40.18 0.8
 3 4 1 41.91 0.78
 -4 4 1 385.61 5.84
 4 4 1 382.92 5.8
 -5 4 1 533.37 8.02
 5 4 1 530.76 8.15
 -6 4 1 161.02 2.57
 6 4 1 159.71 2.53
 -7 4 1 109.22 1.86
 7 4 1 110.07 1.83
 -8 4 1 104.39 1.79
 8 4 1 107.3 1.81
 -9 4 1 60.49 1.21
 9 4 1 61.88 1.21
 -10 4 1 79.71 1.47
 10 4 1 76.47 1.48
 -11 4 1 39.14 0.95
 11 4 1 38.95 0.94
 -12 4 1 22.95 0.78
 12 4 1 21.34 0.75
 -13 4 1 30.66 0.92
 13 4 1 31.17 0.88
 -14 4 1 20.43 0.9
 14 4 1 22.76 0.97
 -15 4 1 24.9 1.03
 15 4 1 23.89 1.12
 -16 4 1 2.88 0.85
 16 4 1 2.57 0.78
 -17 4 1 43.16 1.88
 17 4 1 41.98 1.79
 -18 4 1 30.23 2.13
 18 4 1 30.4 2.14
 -19 4 1 34.16 2.33
 19 4 1 35.18 2.41
 0 5 1 350.39 5.29
 -1 5 1 498.33 7.5
 1 5 1 518.38 7.81
 -2 5 1 361.54 5.47
 2 5 1 363.93 5.51
 -3 5 1 203.1 3.15
 3 5 1 200.83 3.11
 -4 5 1 347.26 5.27
 4 5 1 351.2 5.33
 -5 5 1 35.03 0.74
 5 5 1 35.63 0.8
 -6 5 1 165.59 2.62
 6 5 1 167.57 2.72
 -7 5 1 908.6 13.63
 7 5 1 897.32 13.46
 -8 5 1 46.61 0.97
 8 5 1 47.27 0.98
 -9 5 1 13.58 0.55
 9 5 1 13.8 0.63
 -10 5 1 121 2.06
 10 5 1 122.14 2.09
 -11 5 1 13.2 0.62
 11 5 1 13.99 0.65
 -12 5 1 60.58 1.26
 12 5 1 59.67 1.22
 -13 5 1 138.51 2.55
 13 5 1 136.72 2.49
 -14 5 1 54.5 1.45
 14 5 1 55.95 1.49
 -15 5 1 27.02 1.16
 15 5 1 25.15 1.07
 -16 5 1 57.83 1.95
 16 5 1 61.77 2.22
 -17 5 1 1.69 1.3
 17 5 1 2.02 1.42
 -18 5 1 1.15 1.59
 18 5 1 1.67 1.35
 -19 5 1 21.59 2.4
 19 5 1 15.82 2.52
 0 6 1 804.13 12.01
 -1 6 1 390.11 6.4
 1 6 1 384.02 5.81
 -2 6 1 216.14 3.36
 2 6 1 222.28 3.45
 -3 6 1 372.86 5.64
 3 6 1 365.62 5.58
 -4 6 1 133.31 2.16
 4 6 1 130.54 2.15
 -5 6 1 13.65 0.48
 5 6 1 14.24 0.52
 -6 6 1 535.24 8.12
 6 6 1 538.43 8.2
 -7 6 1 661.85 9.95
 7 6 1 649 9.79
 -8 6 1 9.09 0.57
 8 6 1 8.73 0.53
 -9 6 1 3.89 0.49
 9 6 1 3.65 0.52
 -10 6 1 81.66 1.51
 10 6 1 78.74 1.49
 -11 6 1 38.69 0.96
 11 6 1 39.94 1.01
 -12 6 1 3.64 0.54
 12 6 1 4.61 0.61
 -13 6 1 258.07 4.7
 13 6 1 269.25 4.94
 -14 6 1 129.02 2.65
 14 6 1 126.55 2.6
 -15 6 1 119.06 2.81
 15 6 1 110.83 2.67
 -16 6 1 52.29 2
 16 6 1 53.31 1.94
 -17 6 1 60.17 2.35
 17 6 1 63.84 2.38
 -18 6 1 36.58 2.37
 18 6 1 34.17 2.11
 -19 6 1 11.92 3.46
 19 6 1 7.77 3.06
 0 7 1 185.72 2.93
 -1 7 1 1115.18 16.67
 1 7 1 1127.46 16.84
 -2 7 1 95.3 1.61
 2 7 1 93.76 1.58
 -3 7 1 30.63 0.73
 3 7 1 31.23 0.76
 -4 7 1 378.89 5.77
 4 7 1 377.52 5.75
 -5 7 1 484.39 7.34
 5 7 1 495.26 7.54
 -6 7 1 325.43 5.16
 6 7 1 327.7 5.05
 -7 7 1 221.1 3.51
 7 7 1 221.8 3.5
 -8 7 1 1.32 0.34
 8 7 1 1.63 0.42
 -9 7 1 79.67 1.5
 9 7 1 76.91 1.47
 -10 7 1 105.44 1.85
 10 7 1 103.46 1.85
 -11 7 1 51.52 1.14
 11 7 1 51.8 1.14
 -12 7 1 24.96 0.94
 12 7 1 25.05 1.02
 -13 7 1 28.22 1.02
 13 7 1 29.16 1.1
 -14 7 1 87.67 1.98
 14 7 1 88.14 1.95
 -15 7 1 0.71 1.18
 15 7 1 2.38 1.08
 -16 7 1 63.02 2.47
 16 7 1 64.98 2.21
 -17 7 1 40.57 2.14
 17 7 1 35.01 2.15
 -18 7 1 9.76 2.13
 18 7 1 4.36 1.9
 0 8 1 1046.29 15.66
 -1 8 1 587.13 8.98
 1 8 1 599.74 9.17
 -2 8 1 105.53 1.82
 2 8 1 112.26 1.9
 -3 8 1 328.71 5.09
 3 8 1 333.93 5.13
 -4 8 1 85.99 1.57
 4 8 1 86.71 1.56
 -5 8 1 253.36 4.24
 5 8 1 255.32 3.99
 -6 8 1 163.51 2.66
 6 8 1 163.54 2.66
 -7 8 1 51.36 1.1
 7 8 1 50.81 1.08
 -8 8 1 47.63 1.04
 8 8 1 49.34 1.08
 -9 8 1 114.09 2
 9 8 1 115.31 2.02
 -10 8 1 40.75 0.97
 10 8 1 39.29 1
 -11 8 1 34.27 1.15
 11 8 1 30.54 1.04
 -12 8 1 7.31 0.79
 12 8 1 6.6 0.76
 -13 8 1 68.24 1.76
 13 8 1 66.81 1.68
 -14 8 1 5.77 0.94
 14 8 1 6.07 0.86
 -15 8 1 6.21 1.18
 15 8 1 5.5 1.27
 -16 8 1 5.38 1.52
 16 8 1 6.18 1.75
 -17 8 1 40.41 2.42
 17 8 1 45.92 2.72
 -18 8 1 41.19 3.13
 18 8 1 35.9 2.6
 0 9 1 88.02 1.58
 -1 9 1 216.31 3.43
 1 9 1 220.53 3.62
 -2 9 1 36.06 0.9
 2 9 1 35.53 0.88
 -3 9 1 60.03 1.2
 3 9 1 58.14 1.17
 -4 9 1 344.36 5.31
 4 9 1 327.32 5.13
 -5 9 1 270.21 4.21
 5 9 1 269.28 4.24
 -6 9 1 69.23 1.4
 6 9 1 71.36 1.36
 -7 9 1 38.19 0.96
 7 9 1 40.91 0.98
 -8 9 1 55.61 1.23
 8 9 1 55.7 1.23
 -9 9 1 0.99 0.4
 9 9 1 1.14 0.38
 -10 9 1 198.43 3.73
 10 9 1 189.41 3.55
 -11 9 1 20.63 0.96
 11 9 1 22.53 0.98
 -12 9 1 27.22 1.08
 12 9 1 27.37 1.05
 -13 9 1 62.3 1.63
 13 9 1 66.21 1.7
 -14 9 1 20.28 1.32
 14 9 1 22.09 1.3
 -15 9 1 29.63 1.82
 15 9 1 29.77 1.74
 -16 9 1 22.13 2.09
 16 9 1 23.73 2.12
 -17 9 1 12.37 2.17
 17 9 1 15.09 2.12
 0 10 1 89.74 1.74
 -1 10 1 76.96 1.43
 1 10 1 74.05 1.47
 -2 10 1 21.83 0.72
 2 10 1 22.07 0.69
 -3 10 1 35.88 0.94
 3 10 1 35.31 1
 -4 10 1 171.26 2.79
 4 10 1 169.88 2.92
 -5 10 1 39.04 0.97
 5 10 1 39.93 1.05
 -6 10 1 9.84 0.64
 6 10 1 9.53 0.65
 -7 10 1 119.78 2.11
 7 10 1 118.48 2.07
 -8 10 1 53.11 1.11
 8 10 1 52.41 1.17
 -9 10 1 35.61 1.05
 9 10 1 38.44 1.24
 -10 10 1 11.38 0.85
 10 10 1 11.68 0.87
 -11 10 1 87.58 1.98
 11 10 1 88.74 1.96
 -12 10 1 64.14 1.93
 12 10 1 66.37 1.66
 -13 10 1 18.85 1.16
 13 10 1 18.82 1.2
 -14 10 1 111.8 2.95
 14 10 1 107.15 2.79
 -15 10 1 5.7 1.66
 15 10 1 8.26 1.55
 -16 10 1 92.4 3.28
 16 10 1 98.23 3.43
 -17 10 1 10.59 3.19
 17 10 1 12.36 2.99
 0 11 1 28.69 0.92
 -1 11 1 128.42 2.2
 1 11 1 124.42 2.15
 -2 11 1 212.74 3.48
 2 11 1 217.83 3.51
 -3 11 1 125.15 2.18
 3 11 1 130.29 2.23
 -4 11 1 57.59 1.21
 4 11 1 57.85 1.26
 -5 11 1 105.26 1.93
 5 11 1 106.11 1.93
 -6 11 1 35.51 0.98
 6 11 1 36.3 1
 -7 11 1 83.92 1.6
 7 11 1 83.56 1.59
 -8 11 1 159.04 3.06
 8 11 1 164.88 3.18
 -9 11 1 52.39 1.4
 9 11 1 55.61 1.49
 -10 11 1 125.98 2.58
 10 11 1 130.8 2.75
 -11 11 1 76.35 1.85
 11 11 1 74.97 1.85
 -12 11 1 111.15 2.45
 12 11 1 113.24 2.49
 -13 11 1 15.39 1.37
 13 11 1 17.01 1.52
 -14 11 1 27.02 1.7
 14 11 1 23.09 1.85
 -15 11 1 65.32 2.65
 15 11 1 67.1 3
 -16 11 1 10.17 2.56
 16 11 1 9.28 2.43
 0 12 1 40.89 1.05
 -1 12 1 32.04 0.94
 1 12 1 30.38 0.87
 -2 12 1 215.24 3.47
 2 12 1 217.05 3.58
 -3 12 1 99.25 1.81
 3 12 1 94.71 1.73
 -4 12 1 16.27 0.77
 4 12 1 16.38 0.79
 -5 12 1 166.42 2.89
 5 12 1 165.68 2.78
 -6 12 1 89.96 1.81
 6 12 1 88.24 1.73
 -7 12 1 9.85 0.75
 7 12 1 8.4 0.72
 -8 12 1 114.07 2.37
 8 12 1 117.76 2.45
 -9 12 1 29.55 1.18
 9 12 1 29.43 1.22
 -10 12 1 20.54 1.05
 10 12 1 21.44 1.1
 -11 12 1 10.4 1.05
 11 12 1 11 1.21
 -12 12 1 5.58 1.17
 12 12 1 5.64 1.2
 -13 12 1 43.51 1.92
 13 12 1 44.85 1.97
 -14 12 1 62.35 2.75
 14 12 1 61.6 2.64
 -15 12 1 80.58 3.24
 15 12 1 80.85 3.02
 0 13 1 13.23 0.76
 -1 13 1 43.24 1.24
 1 13 1 40.46 1.09
 -2 13 1 45.92 1.1
 2 13 1 47.36 1.13
 -3 13 1 2.22 0.53
 3 13 1 2.55 0.56
 -4 13 1 192.45 3.13
 4 13 1 200.82 3.28
 -5 13 1 42.89 1.21
 5 13 1 43.25 1.18
 -6 13 1 66.97 1.62
 6 13 1 67.1 1.65
 -7 13 1 114.42 2.41
 7 13 1 109.63 2.46
 -8 13 1 73.67 1.81
 8 13 1 73.67 1.81
 -9 13 1 209.47 4.02
 9 13 1 210.42 4.08
 -10 13 1 28.72 1.55
 10 13 1 23.96 1.23
 -11 13 1 30.48 1.86
 11 13 1 31.2 1.66
 -12 13 1 94.53 2.71
 12 13 1 95.81 3.11
 -13 13 1 32.57 2.18
 13 13 1 27.69 1.98
 -14 13 1 73.5 3.27
 14 13 1 60.48 2.83
 0 14 1 29.35 1
 -1 14 1 25.08 0.92
 1 14 1 25.42 0.94
 -2 14 1 43.18 1.15
 2 14 1 42.69 1.13
 -3 14 1 7.8 0.84
 3 14 1 8.36 0.77
 -4 14 1 56.92 1.52
 4 14 1 56.61 1.5
 -5 14 1 26.72 1.15
 5 14 1 26.49 1.1
 -6 14 1 55.05 1.5
 6 14 1 55.94 1.57
 -7 14 1 3.73 1.11
 7 14 1 4.32 1.06
 -8 14 1 77.15 2.18
 8 14 1 79.86 2.24
 -9 14 1 27.87 1.64
 9 14 1 24.74 1.42
 -10 14 1 17.92 1.48
 10 14 1 15.86 1.45
 -11 14 1 22.39 1.92
 11 14 1 27.67 1.89
 -12 14 1 82.61 2.91
 12 14 1 83.83 3.06
 -13 14 1 97.17 3.58
 13 14 1 97.86 3.62
 0 15 1 8.02 0.89
 -1 15 1 14.64 1.08
 1 15 1 14.16 1
 -2 15 1 96.23 2.32
 2 15 1 100.45 2.46
 -3 15 1 143.57 3.23
 3 15 1 135.04 3.2
 -4 15 1 65.95 1.98
 4 15 1 60.7 1.83
 -5 15 1 4.67 1.08
 5 15 1 2.13 1.31
 -6 15 1 17.11 1.33
 6 15 1 17.05 1.32
 -7 15 1 135.13 3.21
 7 15 1 134.47 3.27
 -8 15 1 27.77 1.6
 8 15 1 28.13 1.54
 -9 15 1 15.17 1.56
 9 15 1 14.4 1.61
 -10 15 1 6.13 1.89
 10 15 1 5.2 1.83
 -11 15 1 21.58 2.69
 11 15 1 16.62 2.05
 -12 15 1 24.99 2.85
 12 15 1 26.22 2.86
 0 16 1 34.91 1.56
 -1 16 1 72.3 2.51
 1 16 1 70.74 2.36
 -2 16 1 83.12 2.84
 2 16 1 91.19 2.86
 -3 16 1 4.15 1.34
 3 16 1 5.06 1.18
 -4 16 1 74.82 2.47
 4 16 1 69.99 2.37
 -5 16 1 26.43 1.85
 5 16 1 24.02 1.8
 -6 16 1 27.66 2.02
 6 16 1 31.73 2.02
 -7 16 1 6.17 1.42
 7 16 1 5.26 1.49
 -8 16 1 8.19 1.65
 8 16 1 5.82 2.13
 -9 16 1 18.78 2.53
 9 16 1 16.86 2.24
 -10 16 1 6.01 2.47
 10 16 1 7.95 2.28
 0 17 1 108.81 3.6
 -1 17 1 19.18 1.82
 1 17 1 21.99 1.73
 -2 17 1 45.84 1.96
 2 17 1 46.1 2.22
 -3 17 1 53.53 2.48
 3 17 1 51.37 2.18
 -4 17 1 44.56 2.42
 4 17 1 42.51 2.38
 -5 17 1 4.02 1.81
 5 17 1 5.34 1.79
 -6 17 1 98.1 3.38
 6 17 1 97.34 3.27
 -7 17 1 78.07 3.1
 7 17 1 76.48 3
 -8 17 1 17.98 2.31
 8 17 1 14.9 2.46
 0 18 1 25.74 2.35
 -1 18 1 2.68 1.99
 1 18 1 0.62 1.82
 -2 18 1 25.11 2.19
 2 18 1 23.82 2.41
 -3 18 1 12.96 2.11
 3 18 1 12.86 2.4
 -4 18 1 29.29 2.61
 4 18 1 29.02 2.64
 -5 18 1 78.65 3.33
 5 18 1 74.57 3.19
 -6 18 1 13.73 5.13
 6 18 1 18.88 6.3
 0 0 2 665.89 14.14
 1 0 2 1884.24 28.51
 2 0 2 891.22 13.35
 3 0 2 173.6 2.66
 4 0 2 964.27 14.38
 5 0 2 81.87 1.34
 6 0 2 23.26 0.55
 7 0 2 9.41 0.42
 8 0 2 3.41 0.4
 9 0 2 633.28 9.56
 10 0 2 12.95 0.59
 11 0 2 314.42 4.91
 12 0 2 1.13 0.45
 13 0 2 8.18 0.57
 14 0 2 17.86 0.79
 15 0 2 29.29 1.08
 16 0 2 51.11 1.83
 17 0 2 20.74 1.46
 18 0 2 134.55 3.47
 19 0 2 21.26 2.16
 20 0 2 6.77 3.82
 0 1 2 4420.12 67.03
 -1 1 2 4582.16 80.33
 1 1 2 4718.44 82.7
 -2 1 2 864.5 12.95
 2 1 2 878.4 13.29
 -3 1 2 22.71 0.44
 3 1 2 22.37 0.44
 -4 1 2 831.16 12.4
 4 1 2 787.48 11.77
 -5 1 2 1013.66 15.14
 5 1 2 974.5 14.54
 -6 1 2 935.84 13.98
 6 1 2 931.66 13.93
 -7 1 2 54.78 1.03
 7 1 2 54.36 0.98
 -8 1 2 515.24 7.81
 8 1 2 516.26 7.8
 -9 1 2 198.79 3.16
 9 1 2 197.34 3.13
 -10 1 2 408.67 6.26
 10 1 2 400.24 6.11
 -11 1 2 38.19 0.95
 11 1 2 38.86 0.89
 -12 1 2 64.78 1.31
 12 1 2 67.66 1.39
 -13 1 2 102.31 1.84
 13 1 2 102.87 1.85
 -14 1 2 111.77 2.06
 14 1 2 109.77 2.02
 -15 1 2 1.12 0.59
 15 1 2 1.12 0.58
 -16 1 2 49.7 1.56
 16 1 2 52.91 1.69
 -17 1 2 17.33 1.32
 17 1 2 18.56 1.33
 -18 1 2 12.39 1.77
 18 1 2 12.98 1.55
 -19 1 2 66.81 2.76
 19 1 2 68.92 3.01
 -20 1 2 15.42 4.2
 20 1 2 21.79 5.6
 0 2 2 198.1 3
 -1 2 2 3059.01 46.06
 1 2 2 3007.49 46.51
 -2 2 2 1177 17.57
 2 2 2 1195.78 17.86
 -3 2 2 224.8 3.43
 3 2 2 228.22 3.47
 -4 2 2 305.81 4.62
 4 2 2 303.9 4.59
 -5 2 2 194.31 3
 5 2 2 193.4 2.98
 -6 2 2 456.37 6.89
 6 2 2 469.21 7.09
 -7 2 2 761.65 11.43
 7 2 2 766 11.47
 -8 2 2 78.98 1.39
 8 2 2 79.76 1.5
 -9 2 2 226.76 3.54
 9 2 2 224.77 3.54
 -10 2 2 85.85 1.55
 10 2 2 84.83 1.52
 -11 2 2 90.94 1.64
 11 2 2 91.43 1.65
 -12 2 2 27.17 0.83
 12 2 2 26.6 0.81
 -13 2 2 81.46 1.52
 13 2 2 81.74 1.63
 -14 2 2 260.75 4.41
 14 2 2 264.99 4.49
 -15 2 2 171.54 3.29
 15 2 2 170.59 3.3
 -16 2 2 10.19 1
 16 2 2 7.92 1
 -17 2 2 142.6 3.76
 17 2 2 140.31 3.57
 -18 2 2 31.29 2.01
 18 2 2 34.38 1.85
 -19 2 2 16.59 2.38
 19 2 2 17.12 2.39
 0 3 2 1436.07 21.51
 -1 3 2 637.63 9.57
 1 3 2 613.97 9.2
 -2 3 2 1308.61 20.32
 2 3 2 1283.88 19.2
 -3 3 2 482.24 7.25
 3 3 2 477.11 7.14
 -4 3 2 298.88 4.53
 4 3 2 302.02 4.56
 -5 3 2 701.19 10.5
 5 3 2 691.21 10.36
 -6 3 2 188.37 2.95
 6 3 2 189.98 2.98
 -7 3 2 19.56 0.56
 7 3 2 18.56 0.54
 -8 3 2 736.6 11.07
 8 3 2 753.91 11.34
 -9 3 2 100.7 1.73
 9 3 2 103.83 1.79
 -10 3 2 175.19 2.83
 10 3 2 169.21 2.75
 -11 3 2 14.73 0.65
 11 3 2 13.96 0.64
 -12 3 2 59.36 1.26
 12 3 2 57.15 1.2
 -13 3 2 253.85 4.29
 13 3 2 253.26 4
 -14 3 2 9 0.76
 14 3 2 11.37 0.73
 -15 3 2 15.98 1
 15 3 2 15.38 0.97
 -16 3 2 83.51 2.19
 16 3 2 83.32 2.19
 -17 3 2 5.03 1.19
 17 3 2 4.29 1.08
 -18 3 2 1.18 1.36
 18 3 2 0.95 1.29
 -19 3 2 48.5 2.55
 19 3 2 50.67 2.55
 0 4 2 678.22 10.15
 -1 4 2 1926.2 28.73
 1 4 2 1931.21 30.76
 -2 4 2 91.89 1.47
 2 4 2 92.52 1.5
 -3 4 2 641.18 9.63
 3 4 2 622.99 9.34
 -4 4 2 876.5 13.1
 4 4 2 905.46 13.52
 -5 4 2 247.79 3.82
 5 4 2 248.31 3.82
 -6 4 2 72.01 1.26
 6 4 2 74.27 1.28
 -7 4 2 59.47 1.14
 7 4 2 57.11 1.07
 -8 4 2 95.79 1.67
 8 4 2 97.1 1.67
 -9 4 2 48.9 1.03
 9 4 2 48.14 1
 -10 4 2 124.76 2.11
 10 4 2 120.95 2.07
 -11 4 2 13.95 0.6
 11 4 2 14.61 0.62
 -12 4 2 11.61 0.61
 12 4 2 12.25 0.62
 -13 4 2 18.25 0.73
 13 4 2 18.24 0.74
 -14 4 2 3.27 0.6
 14 4 2 3.97 0.68
 -15 4 2 73.57 1.96
 15 4 2 72.24 1.86
 -16 4 2 31.27 1.49
 16 4 2 32.62 1.35
 -17 4 2 6.41 1.37
 17 4 2 9.19 1.38
 -18 4 2 9.97 1.6
 18 4 2 11.89 1.62
 -19 4 2 78.05 3.11
 19 4 2 73.85 2.99
 0 5 2 1317.51 19.65
 -1 5 2 64 1.09
 1 5 2 61.9 1.07
 -2 5 2 326.55 4.95
 2 5 2 324.57 4.92
 -3 5 2 848.25 13.56
 3 5 2 846.23 13.05
 -4 5 2 161.97 2.65
 4 5 2 158.56 2.53
 -5 5 2 750.23 11.26
 5 5 2 749.05 11.55
 -6 5 2 55.93 1.06
 6 5 2 56.88 1.07
 -7 5 2 497.09 7.56
 7 5 2 499.2 7.72
 -8 5 2 41.78 1
 8 5 2 41.61 0.93
 -9 5 2 72.04 1.35
 9 5 2 73.14 1.37
 -10 5 2 8.82 0.58
 10 5 2 7.82 0.54
 -11 5 2 132.97 2.25
 11 5 2 132.29 2.27
 -12 5 2 79.13 1.49
 12 5 2 78.41 1.53
 -13 5 2 17.08 0.8
 13 5 2 18.89 0.81
 -14 5 2 19.3 0.99
 14 5 2 16.58 0.92
 -15 5 2 8.88 1.03
 15 5 2 6.76 0.97
 -16 5 2 10.08 1.17
 16 5 2 8.74 1.18
 -17 5 2 25.61 1.75
 17 5 2 25.42 1.79
 -18 5 2 26.12 2.2
 18 5 2 27.95 2.29
 -19 5 2 3.32 2.3
 19 5 2 1.2 2
 0 6 2 77.34 1.32
 -1 6 2 421.95 6.39
 1 6 2 427.05 6.47
 -2 6 2 508.79 7.64
 2 6 2 498.12 7.53
 -3 6 2 419.5 6.36
 3 6 2 411.57 6.21
 -4 6 2 406.23 6.16
 4 6 2 409.48 6.25
 -5 6 2 965.28 14.42
 5 6 2 975.65 14.59
 -6 6 2 317.45 4.91
 6 6 2 310.93 4.79
 -7 6 2 126.59 2.12
 7 6 2 122.55 2.05
 -8 6 2 26.8 0.78
 8 6 2 27.54 0.75
 -9 6 2 30.15 0.81
 9 6 2 28.98 0.78
 -10 6 2 101.05 1.77
 10 6 2 104 1.82
 -11 6 2 89.8 1.66
 11 6 2 89.87 1.65
 -12 6 2 66.75 1.58
 12 6 2 65.69 1.43
 -13 6 2 109.22 2.25
 13 6 2 111.17 2.27
 -14 6 2 72.1 1.77
 14 6 2 73.81 1.75
 -15 6 2 80.59 2.08
 15 6 2 84.48 2.1
 -16 6 2 32.24 1.42
 16 6 2 35.7 1.6
 -17 6 2 38.2 2.12
 17 6 2 40.83 2.03
 -18 6 2 76.26 3.06
 18 6 2 69.14 2.76
 -19 6 2 78.99 7.29
 19 6 2 75.27 7.01
 0 7 2 6.23 0.43
 -1 7 2 398.41 6.06
 1 7 2 402.79 6.11
 -2 7 2 56.29 1.04
 2 7 2 54.9 1.04
 -3 7 2 316.79 4.85
 3 7 2 305.54 4.68
 -4 7 2 2.03 0.28
 4 7 2 1.62 0.25
 -5 7 2 746.96 11.23
 5 7 2 743.72 11.17
 -6 7 2 65.92 1.24
 6 7 2 63.8 1.23
 -7 7 2 14.69 0.61
 7 7 2 15.5 0.64
 -8 7 2 181.61 3
 8 7 2 177.96 2.86
 -9 7 2 13.37 0.65
 9 7 2 12.84 0.62
 -10 7 2 44.7 1.05
 10 7 2 45.95 1.03
 -11 7 2 144.67 2.42
 11 7 2 145.49 2.47
 -12 7 2 79.69 1.73
 12 7 2 85.88 1.87
 -13 7 2 82.32 1.83
 13 7 2 85.63 1.89
 -14 7 2 108.12 2.56
 14 7 2 107.69 2.4
 -15 7 2 31.51 1.45
 15 7 2 29.5 1.4
 -16 7 2 18.12 1.38
 16 7 2 18.1 1.58
 -17 7 2 6.33 1.7
 17 7 2 8.88 1.76
 -18 7 2 39.55 2.38
 18 7 2 41.29 2.49
 0 8 2 122.56 2.02
 -1 8 2 548.85 8.3
 1 8 2 557.68 8.42
 -2 8 2 224.72 3.51
 2 8 2 220.23 3.46
 -3 8 2 253.24 3.94
 3 8 2 254.47 4.12
 -4 8 2 53.65 1.09
 4 8 2 53.43 1.08
 -5 8 2 102.36 1.77
 5 8 2 99.51 1.73
 -6 8 2 8.65 0.55
 6 8 2 8.4 0.56
 -7 8 2 198.32 3.25
 7 8 2 199.65 3.19
 -8 8 2 227.01 3.6
 8 8 2 224.16 3.57
 -9 8 2 17.15 0.7
 9 8 2 16.89 0.67
 -10 8 2 42.85 1.02
 10 8 2 43.45 1.03
 -11 8 2 12.39 0.89
 11 8 2 12.81 0.74
 -12 8 2 19.91 0.96
 12 8 2 19.66 0.97
 -13 8 2 64.51 1.59
 13 8 2 60.13 1.51
 -14 8 2 46.79 1.65
 14 8 2 46.92 1.54
 -15 8 2 15.22 1.33
 15 8 2 16.97 1.26
 -16 8 2 100.64 2.7
 16 8 2 102.91 2.76
 -17 8 2 1.46 1.82
 17 8 2 1.34 1.79
 -18 8 2 6.64 2.49
 18 8 2 12.53 2.88
 0 9 2 294.91 4.57
 -1 9 2 311.1 4.79
 1 9 2 306.84 4.72
 -2 9 2 15.04 0.61
 2 9 2 15.22 0.62
 -3 9 2 170.46 2.79
 3 9 2 170.93 2.76
 -4 9 2 71.21 1.45
 4 9 2 72.65 1.38
 -5 9 2 116.97 2.01
 5 9 2 117.22 2.02
 -6 9 2 6.63 0.56
 6 9 2 6.56 0.56
 -7 9 2 22.86 0.74
 7 9 2 22.14 0.76
 -8 9 2 129.8 2.19
 8 9 2 127.62 2.19
 -9 9 2 29.68 0.83
 9 9 2 27.57 0.87
 -10 9 2 65.07 1.53
 10 9 2 64.59 1.55
 -11 9 2 2.61 0.66
 11 9 2 3.77 0.67
 -12 9 2 37.72 1.32
 12 9 2 39.73 1.26
 -13 9 2 77.12 2.17
 13 9 2 72.46 1.87
 -14 9 2 29.41 1.42
 14 9 2 29.52 1.48
 -15 9 2 1.34 1.24
 15 9 2 1.53 1.21
 -16 9 2 29.36 1.9
 16 9 2 27.13 2.1
 -17 9 2 18.26 2.37
 17 9 2 17.55 2.4
 0 10 2 106.34 1.92
 -1 10 2 8.12 0.59
 1 10 2 9.17 0.61
 -2 10 2 13.71 0.65
 2 10 2 12.63 0.6
 -3 10 2 122.16 2.08
 3 10 2 124.03 2.11
 -4 10 2 32.43 0.9
 4 10 2 31.09 0.84
 -5 10 2 157.76 2.62
 5 10 2 156.39 2.78
 -6 10 2 15.61 0.7
 6 10 2 16.34 0.8
 -7 10 2 54.37 1.23
 7 10 2 55.73 1.2
 -8 10 2 105.98 1.89
 8 10 2 103.86 1.85
 -9 10 2 79 1.67
 9 10 2 83.83 1.79
 -10 10 2 99.3 2.12
 10 10 2 97.67 2.24
 -11 10 2 1.47 0.63
 11 10 2 0.92 0.74
 -12 10 2 28.94 1.26
 12 10 2 31.02 1.15
 -13 10 2 101.82 2.62
 13 10 2 104.73 2.58
 -14 10 2 177.28 3.9
 14 10 2 177.07 3.98
 -15 10 2 30.36 1.7
 15 10 2 30.23 1.9
 -16 10 2 39.77 2.43
 16 10 2 36.09 2.51
 0 11 2 0.63 0.35
 -1 11 2 66.04 1.34
 1 11 2 64.47 1.34
 -2 11 2 6.72 0.6
 2 11 2 7.6 0.62
 -3 11 2 185.43 3.01
 3 11 2 188.16 3.04
 -4 11 2 144.59 2.43
 4 11 2 141.25 2.37
 -5 11 2 6.8 0.59
 5 11 2 6.14 0.63
 -6 11 2 239.31 3.85
 6 11 2 241.01 4.1
 -7 11 2 26.61 0.97
 7 11 2 23.51 0.95
 -8 11 2 75.29 1.62
 8 11 2 74.27 1.55
 -9 11 2 194.25 3.7
 9 11 2 200.54 3.86
 -10 11 2 139.79 2.82
 10 11 2 136.02 2.75
 -11 11 2 7.9 0.94
 11 11 2 4.68 0.87
 -12 11 2 9.23 1.17
 12 11 2 7.92 1.15
 -13 11 2 139.57 3.34
 13 11 2 141.41 3.53
 -14 11 2 133.54 3.35
 14 11 2 133.42 3.31
 -15 11 2 67.31 2.67
 15 11 2 66.86 2.49
 -16 11 2 10.93 2.48
 16 11 2 6.71 2.2
 0 12 2 64.44 1.38
 -1 12 2 95.13 1.75
 1 12 2 96.2 1.86
 -2 12 2 40.55 1.02
 2 12 2 42.13 1.06
 -3 12 2 103.81 1.85
 3 12 2 104.14 1.92
 -4 12 2 106.59 1.9
 4 12 2 113.77 1.99
 -5 12 2 63.77 1.32
 5 12 2 63.78 1.31
 -6 12 2 147.43 2.64
 6 12 2 146.6 2.66
 -7 12 2 59.7 1.39
 7 12 2 59.1 1.4
 -8 12 2 34.37 1.25
 8 12 2 34.88 1.2
 -9 12 2 108.53 2.32
 9 12 2 110.88 2.33
 -10 12 2 14.52 1.07
 10 12 2 15.43 1.05
 -11 12 2 58.67 1.82
 11 12 2 59.09 1.83
 -12 12 2 20.92 1.48
 12 12 2 20.34 1.34
 -13 12 2 70.69 2.41
 13 12 2 69.46 2.31
 -14 12 2 32.93 1.99
 14 12 2 30.27 2.06
 -15 12 2 16.23 2.32
 15 12 2 15.21 1.98
 0 13 2 71.86 1.44
 -1 13 2 156.52 2.66
 1 13 2 162.94 2.94
 -2 13 2 54.39 1.33
 2 13 2 53.7 1.23
 -3 13 2 14.39 0.77
 3 13 2 15.71 0.81
 -4 13 2 58.99 1.33
 4 13 2 62.11 1.43
 -5 13 2 201.81 3.53
 5 13 2 203.04 3.55
 -6 13 2 4.4 0.76
 6 13 2 3.9 0.77
 -7 13 2 164.06 3.18
 7 13 2 165.43 3.2
 -8 13 2 107.85 2.48
 8 13 2 114.29 2.79
 -9 13 2 3.13 1.15
 9 13 2 1.94 1.04
 -10 13 2 19.16 1.44
 10 13 2 16.22 1.37
 -11 13 2 33.7 1.68
 11 13 2 32.25 1.69
 -12 13 2 144.67 3.52
 12 13 2 147.28 3.5
 -13 13 2 26 1.91
 13 13 2 25.03 2.19
 -14 13 2 12.88 2.26
 14 13 2 14.08 2.09
 0 14 2 15.31 0.83
 -1 14 2 4.32 0.73
 1 14 2 4.07 0.72
 -2 14 2 47.84 1.32
 2 14 2 50.72 1.35
 -3 14 2 41.64 1.22
 3 14 2 38.35 1.19
 -4 14 2 74.44 1.69
 4 14 2 73.76 1.69
 -5 14 2 30.88 1.24
 5 14 2 31.56 1.3
 -6 14 2 12.82 1.13
 6 14 2 11.73 0.91
 -7 14 2 41.57 1.56
 7 14 2 41.97 1.53
 -8 14 2 47.62 1.72
 8 14 2 49.15 1.76
 -9 14 2 22.59 1.47
 9 14 2 19.72 1.47
 -10 14 2 88.39 2.44
 10 14 2 94.74 2.54
 -11 14 2 7.23 1.58
 11 14 2 7.17 1.59
 -12 14 2 22.57 1.95
 12 14 2 19.82 2.07
 -13 14 2 14.03 2.22
 13 14 2 10.82 2.19
 0 15 2 75.29 1.88
 -1 15 2 32.5 1.37
 1 15 2 31.52 1.35
 -2 15 2 13.89 1.1
 2 15 2 14.83 1.21
 -3 15 2 60.98 1.83
 3 15 2 63.08 2.01
 -4 15 2 142.53 3.22
 4 15 2 140.3 3.23
 -5 15 2 36.59 1.62
 5 15 2 34.57 1.73
 -6 15 2 248.83 5.19
 6 15 2 246.86 5.13
 -7 15 2 9.49 1.31
 7 15 2 8.79 1.37
 -8 15 2 5.87 1.4
 8 15 2 3.02 1.13
 -9 15 2 21.91 1.61
 9 15 2 23.83 1.7
 -10 15 2 43.45 2.49
 10 15 2 44.49 2.27
 -11 15 2 61.12 2.59
 11 15 2 63.31 2.55
 -12 15 2 33.78 4.27
 12 15 2 32.92 3.73
 0 16 2 62.23 2.24
 -1 16 2 75.44 2.47
 1 16 2 76.69 2.44
 -2 16 2 59.8 2.05
 2 16 2 56.02 1.86
 -3 16 2 126.75 3.04
 3 16 2 128.38 3.13
 -4 16 2 37.67 1.72
 4 16 2 39.03 1.72
 -5 16 2 118.29 3.04
 5 16 2 118.4 3.09
 -6 16 2 77.42 2.41
 6 16 2 82.39 2.36
 -7 16 2 18.88 1.8
 7 16 2 16.66 1.64
 -8 16 2 10.36 1.77
 8 16 2 14.4 1.84
 -9 16 2 27.94 2.69
 9 16 2 27.13 2.51
 -10 16 2 5.04 2.61
 10 16 2 3.76 2.15
 0 17 2 265.46 6.18
 -1 17 2 10.67 1.59
 1 17 2 9.98 1.8
 -2 17 2 35.03 2.04
 2 17 2 36.68 2.28
 -3 17 2 23.78 2.1
 3 17 2 24.23 2.04
 -4 17 2 17.76 1.86
 4 17 2 18.53 1.97
 -5 17 2 3.8 1.87
 5 17 2 5.5 1.69
 -6 17 2 3.78 1.95
 6 17 2 2.77 1.61
 -7 17 2 6.39 1.96
 7 17 2 4.18 2.01
 -8 17 2 49.89 2.98
 8 17 2 51.82 2.89
 0 18 2 2.73 2.04
 -1 18 2 29.87 2.34
 1 18 2 29.82 2.3
 -2 18 2 33.33 2.64
 2 18 2 27.52 2.22
 -3 18 2 21.08 2.33
 3 18 2 16.29 2.47
 -4 18 2 6.84 2.73
 4 18 2 6.86 1.98
 -5 18 2 2.78 2.13
 5 18 2 2.31 2.2
 0 0 3 0.21 0.12
 1 0 3 3813.06 57.98
 2 0 3 1.83 0.18
 3 0 3 1511.07 22.6
 4 0 3 3416.36 51.19
 5 0 3 128.51 2.03
 6 0 3 576.5 8.67
 7 0 3 183.21 2.91
 8 0 3 717.21 10.77
 9 0 3 74.9 1.37
 10 0 3 229.73 3.64
 11 0 3 32.44 0.84
 12 0 3 3.18 0.49
 13 0 3 85.3 1.6
 14 0 3 162.79 3.12
 15 0 3 29.1 1.08
 16 0 3 5.68 0.78
 17 0 3 3.75 1.07
 18 0 3 11.62 1.66
 19 0 3 24.15 2.21
 0 1 3 6137.22 93.19
 -1 1 3 19.74 0.39
 1 1 3 19.12 0.37
 -2 1 3 6039.5 91.1
 2 1 3 6066.46 93.72
 -3 1 3 563.06 8.5
 3 1 3 552.52 8.83
 -4 1 3 905.35 13.57
 4 1 3 897.32 13.81
 -5 1 3 403.37 6.08
 5 1 3 406.57 6.13
 -6 1 3 15.03 0.48
 6 1 3 14.38 0.47
 -7 1 3 136.18 2.19
 7 1 3 136.18 2.17
 -8 1 3 435.8 6.62
 8 1 3 423.81 6.45
 -9 1 3 69.33 1.28
 9 1 3 70.13 1.32
 -10 1 3 152.56 2.51
 10 1 3 152.26 2.51
 -11 1 3 66.56 1.35
 11 1 3 68.35 1.32
 -12 1 3 78.7 1.48
 12 1 3 80.4 1.5
 -13 1 3 109.77 1.94
 13 1 3 108.97 1.91
 -14 1 3 1.54 0.57
 14 1 3 1.99 0.57
 -15 1 3 8.05 0.79
 15 1 3 7.16 0.87
 -16 1 3 15.43 1.1
 16 1 3 14.94 1.06
 -17 1 3 6.67 1.47
 17 1 3 6.14 1.47
 -18 1 3 2.97 1.65
 18 1 3 2.39 1.43
 -19 1 3 7.75 2.03
 19 1 3 2.55 1.71
 0 2 3 55.53 0.9
 -1 2 3 3603.59 62.88
 1 2 3 3744.93 65.11
 -2 2 3 521.15 9.12
 2 2 3 543.66 9.41
 -3 2 3 1038.06 15.52
 3 2 3 1020.69 17.08
 -4 2 3 139.02 2.19
 4 2 3 138.87 2.17
 -5 2 3 229.49 3.63
 5 2 3 234.85 3.6
 -6 2 3 7.75 0.39
 6 2 3 7.26 0.39
 -7 2 3 5.52 0.4
 7 2 3 5.66 0.39
 -8 2 3 151.61 2.45
 8 2 3 147.08 2.4
 -9 2 3 59.83 1.18
 9 2 3 61 1.22
 -10 2 3 35.88 0.88
 10 2 3 36.14 0.87
 -11 2 3 68.8 1.34
 11 2 3 69.35 1.42
 -12 2 3 72.4 1.4
 12 2 3 72.75 1.41
 -13 2 3 121.05 2.1
 13 2 3 122.97 2.12
 -14 2 3 37.43 1.06
 14 2 3 36.52 1.02
 -15 2 3 241.01 4.45
 15 2 3 229.32 4.28
 -16 2 3 53.19 1.77
 16 2 3 53.3 1.66
 -17 2 3 3.68 1.14
 17 2 3 4.44 1.18
 -18 2 3 22.92 1.82
 18 2 3 22.3 1.69
 -19 2 3 62.53 2.65
 19 2 3 57.97 2.67
 0 3 3 2411.76 36.12
 -1 3 3 1500.88 22.5
 1 3 3 1527.51 22.94
 -2 3 3 29.53 0.55
 2 3 3 29.18 0.56
 -3 3 3 639.2 9.6
 3 3 3 650.73 9.75
 -4 3 3 297.05 4.5
 4 3 3 300.16 4.58
 -5 3 3 70.2 1.2
 5 3 3 70.95 1.22
 -6 3 3 1080.5 16.16
 6 3 3 1087.75 16.47
 -7 3 3 124.89 2.08
 7 3 3 121.28 1.99
 -8 3 3 155.84 2.53
 8 3 3 160.05 2.58
 -9 3 3 26.13 0.73
 9 3 3 27.27 0.75
 -10 3 3 174.99 2.87
 10 3 3 168.44 2.73
 -11 3 3 54.16 1.13
 11 3 3 52.7 1.1
 -12 3 3 177.74 2.86
 12 3 3 175.64 2.87
 -13 3 3 1.51 0.43
 13 3 3 2.68 0.48
 -14 3 3 109.06 2.08
 14 3 3 115.31 2.15
 -15 3 3 31.55 1.27
 15 3 3 35.78 1.3
 -16 3 3 41.33 1.64
 16 3 3 40.52 1.47
 -17 3 3 4.46 1.12
 17 3 3 7.34 1.34
 -18 3 3 11.12 1.61
 18 3 3 15.24 1.84
 -19 3 3 5.25 2.37
 19 3 3 13.73 2.04
 0 4 3 769.18 11.52
 -1 4 3 644.41 9.65
 1 4 3 651.89 9.76
 -2 4 3 1603.47 23.9
 2 4 3 1643.09 24.46
 -3 4 3 248.66 3.8
 3 4 3 243.96 3.73
 -4 4 3 706.71 10.6
 4 4 3 697 10.45
 -5 4 3 181.18 2.85
 5 4 3 179.36 2.79
 -6 4 3 212.5 3.3
 6 4 3 213.14 3.33
 -7 4 3 777.21 11.66
 7 4 3 783.55 11.77
 -8 4 3 6.95 0.43
 8 4 3 6.83 0.49
 -9 4 3 3.01 0.43
 9 4 3 2.59 0.42
 -10 4 3 44.22 1.01
 10 4 3 41.9 0.94
 -11 4 3 88.36 1.63
 11 4 3 88.46 1.76
 -12 4 3 68.8 1.36
 12 4 3 71.49 1.39
 -13 4 3 53.98 1.25
 13 4 3 55.02 1.27
 -14 4 3 16.51 0.82
 14 4 3 15.87 0.8
 -15 4 3 18.56 1.1
 15 4 3 20.86 1.15
 -16 4 3 45.62 1.64
 16 4 3 46.51 1.57
 -17 4 3 106.34 2.99
 17 4 3 108.63 3.09
 -18 4 3 23.07 1.83
 18 4 3 23.05 1.66
 -19 4 3 32.29 2.44
 19 4 3 28.91 2.41
 0 5 3 44.18 0.91
 -1 5 3 562.11 8.44
 1 5 3 561.07 8.45
 -2 5 3 214.42 3.31
 2 5 3 213.57 3.3
 -3 5 3 2.26 0.26
 3 5 3 2.28 0.25
 -4 5 3 142.08 2.26
 4 5 3 140.12 2.23
 -5 5 3 140.81 2.37
 5 5 3 139.15 2.23
 -6 5 3 238.94 3.71
 6 5 3 238.18 3.72
 -7 5 3 576.58 8.7
 7 5 3 560.27 8.45
 -8 5 3 311.9 4.97
 8 5 3 309.4 4.79
 -9 5 3 92.33 1.7
 9 5 3 92.62 1.64
 -10 5 3 183.5 2.97
 10 5 3 180.2 2.94
 -11 5 3 88.52 1.6
 11 5 3 92.5 1.8
 -12 5 3 80.47 1.55
 12 5 3 80.44 1.56
 -13 5 3 84.67 1.7
 13 5 3 84.83 1.71
 -14 5 3 8.34 0.82
 14 5 3 9.09 0.88
 -15 5 3 162.05 3.5
 15 5 3 162.27 3.52
 -16 5 3 200.94 4.37
 16 5 3 195 4.14
 -17 5 3 4.03 1.8
 17 5 3 8.07 1.45
 -18 5 3 2.37 2.08
 18 5 3 0.76 1.42
 -19 5 3 22.41 2.46
 19 5 3 25.78 2.54
 0 6 3 895.25 13.38
 -1 6 3 153.27 2.43
 1 6 3 155.3 2.45
 -2 6 3 20.17 0.53
 2 6 3 19.84 0.54
 -3 6 3 184.61 3.12
 3 6 3 187.58 2.94
 -4 6 3 148.73 2.4
 4 6 3 143.58 2.32
 -5 6 3 38.67 0.82
 5 6 3 36.32 0.78
 -6 6 3 58.19 1.1
 6 6 3 56.95 1.09
 -7 6 3 120.33 2.01
 7 6 3 121.22 2.03
 -8 6 3 13.84 0.6
 8 6 3 14.12 0.56
 -9 6 3 209.87 3.33
 9 6 3 211.55 3.4
 -10 6 3 28.69 0.8
 10 6 3 28.61 0.83
 -11 6 3 218.77 3.48
 11 6 3 216.25 3.46
 -12 6 3 166.8 3.04
 12 6 3 171.88 3.01
 -13 6 3 26.74 1.13
 13 6 3 23.86 0.99
 -14 6 3 45.56 1.44
 14 6 3 47.58 1.51
 -15 6 3 74.87 1.96
 15 6 3 76.99 2.06
 -16 6 3 105.12 2.74
 16 6 3 105.98 2.75
 -17 6 3 62.04 2.42
 17 6 3 61.48 2.45
 -18 6 3 13.01 2.12
 18 6 3 11.8 1.96
 0 7 3 214.48 3.34
 -1 7 3 126.53 2.04
 1 7 3 123.8 2.02
 -2 7 3 12.85 0.49
 2 7 3 12.46 0.51
 -3 7 3 175.22 2.78
 3 7 3 178.19 2.81
 -4 7 3 156.88 2.5
 4 7 3 156.36 2.59
 -5 7 3 84.26 1.5
 5 7 3 85.04 1.49
 -6 7 3 13.24 0.59
 6 7 3 13.52 0.55
 -7 7 3 203.22 3.25
 7 7 3 206.16 3.73
 -8 7 3 392.71 6.05
 8 7 3 393.68 6.04
 -9 7 3 153.33 2.55
 9 7 3 155.03 2.53
 -10 7 3 99.77 1.9
 10 7 3 95.45 1.69
 -11 7 3 135.74 2.31
 11 7 3 141.44 2.4
 -12 7 3 15 0.84
 12 7 3 13.82 0.8
 -13 7 3 22.23 1.01
 13 7 3 23.92 1.16
 -14 7 3 249.18 5.08
 14 7 3 252.39 5.05
 -15 7 3 60.77 1.8
 15 7 3 60.17 1.97
 -16 7 3 20.23 1.43
 16 7 3 23.66 1.72
 -17 7 3 18.15 1.97
 17 7 3 18.17 1.76
 -18 7 3 0 1.83
 18 7 3 1.6 2.16
 0 8 3 158.47 2.55
 -1 8 3 86.53 1.54
 1 8 3 89.04 1.59
 -2 8 3 110.21 1.9
 2 8 3 107.41 1.82
 -3 8 3 60.21 1.18
 3 8 3 56.34 1.09
 -4 8 3 11.99 0.54
 4 8 3 10.68 0.51
 -5 8 3 434.02 6.61
 5 8 3 433.19 6.65
 -6 8 3 51.23 1.07
 6 8 3 50.65 1.06
 -7 8 3 0.31 0.29
 7 8 3 0.44 0.34
 -8 8 3 2.61 0.45
 8 8 3 2.56 0.47
 -9 8 3 170.53 2.78
 9 8 3 171.97 2.84
 -10 8 3 177.04 2.9
 10 8 3 174.49 2.85
 -11 8 3 77.29 1.92
 11 8 3 76.07 1.64
 -12 8 3 114.02 2.46
 12 8 3 105.06 2.14
 -13 8 3 5.49 1.06
 13 8 3 5.03 0.83
 -14 8 3 63.17 1.98
 14 8 3 69.35 1.9
 -15 8 3 117.39 2.82
 15 8 3 114.49 2.8
 -16 8 3 36.96 1.99
 16 8 3 39.62 1.73
 -17 8 3 5.94 1.77
 17 8 3 7.85 1.94
 -18 8 3 23.91 2.85
 18 8 3 30.8 5.08
 0 9 3 267.89 4.17
 -1 9 3 365.83 5.61
 1 9 3 375.76 5.94
 -2 9 3 109.13 1.87
 2 9 3 109.7 1.86
 -3 9 3 238.44 3.74
 3 9 3 238.31 3.76
 -4 9 3 51.69 1.06
 4 9 3 50.78 1.08
 -5 9 3 37 0.89
 5 9 3 37.49 0.9
 -6 9 3 42.51 1
 6 9 3 41.97 0.98
 -7 9 3 140.67 2.37
 7 9 3 138.04 2.35
 -8 9 3 45.6 1.05
 8 9 3 46.59 1.05
 -9 9 3 157.38 2.7
 9 9 3 156.93 2.58
 -10 9 3 62.2 1.48
 10 9 3 61.25 1.44
 -11 9 3 53.97 1.44
 11 9 3 52.25 1.36
 -12 9 3 78.48 1.92
 12 9 3 78.98 1.79
 -13 9 3 38.83 1.31
 13 9 3 42.86 1.47
 -14 9 3 23.73 1.43
 14 9 3 27.03 1.54
 -15 9 3 7.8 1.16
 15 9 3 11.27 1.35
 -16 9 3 72.07 2.34
 16 9 3 68.84 2.42
 -17 9 3 31.65 2.58
 17 9 3 29.6 2.36
 0 10 3 9.3 0.6
 -1 10 3 201.06 3.21
 1 10 3 198.56 3.19
 -2 10 3 44.95 0.99
 2 10 3 43.06 0.98
 -3 10 3 130.64 2.2
 3 10 3 129.01 2.25
 -4 10 3 145.14 2.49
 4 10 3 148.24 2.54
 -5 10 3 49.58 1.1
 5 10 3 47.98 1.06
 -6 10 3 162.08 2.69
 6 10 3 163.55 2.83
 -7 10 3 124.71 2.13
 7 10 3 127.14 2.18
 -8 10 3 92.57 1.79
 8 10 3 91.24 1.74
 -9 10 3 21.77 0.84
 9 10 3 22.07 0.8
 -10 10 3 26.28 1.05
 10 10 3 23 0.94
 -11 10 3 66.82 1.72
 11 10 3 65.64 1.66
 -12 10 3 3.42 0.96
 12 10 3 3.23 0.85
 -13 10 3 111.65 2.64
 13 10 3 110.81 2.74
 -14 10 3 13.76 1.54
 14 10 3 13.24 1.57
 -15 10 3 4.17 1.47
 15 10 3 4.32 1.32
 -16 10 3 18.22 1.96
 16 10 3 18.94 1.84
 0 11 3 262.48 4.15
 -1 11 3 30.54 0.91
 1 11 3 30.98 0.99
 -2 11 3 11.1 0.64
 2 11 3 10.53 0.65
 -3 11 3 160.09 2.66
 3 11 3 156.3 2.78
 -4 11 3 55.43 1.19
 4 11 3 54.78 1.19
 -5 11 3 96.97 1.81
 5 11 3 94.66 1.72
 -6 11 3 79.6 1.55
 6 11 3 77.25 1.49
 -7 11 3 178.02 3.1
 7 11 3 175.85 3.06
 -8 11 3 1.86 0.62
 8 11 3 0.96 0.52
 -9 11 3 7.87 0.87
 9 11 3 7.02 0.76
 -10 11 3 6.29 0.86
 10 11 3 4.3 0.78
 -11 11 3 33.2 1.52
 11 11 3 32.1 1.2
 -12 11 3 54.68 1.71
 12 11 3 58.65 1.95
 -13 11 3 5.57 1.15
 13 11 3 4.92 1.28
 -14 11 3 11.83 1.38
 14 11 3 12.61 1.69
 -15 11 3 3.26 2.06
 15 11 3 5.58 1.67
 -16 11 3 19.35 2.82
 16 11 3 23.26 2.85
 0 12 3 39.66 1.06
 -1 12 3 305.33 4.76
 1 12 3 304.75 4.75
 -2 12 3 92.45 1.76
 2 12 3 94.09 1.77
 -3 12 3 78.75 1.51
 3 12 3 77.15 1.5
 -4 12 3 210.09 3.42
 4 12 3 215.42 3.47
 -5 12 3 12.3 0.7
 5 12 3 10.54 0.69
 -6 12 3 119.26 2.27
 6 12 3 117.9 2.18
 -7 12 3 71.68 1.6
 7 12 3 73.29 1.6
 -8 12 3 44.92 1.35
 8 12 3 46.59 1.35
 -9 12 3 21.26 1.08
 9 12 3 21.5 1.04
 -10 12 3 34.27 1.37
 10 12 3 33.43 1.32
 -11 12 3 1.89 0.93
 11 12 3 2.04 0.9
 -12 12 3 8.83 1.48
 12 12 3 9.82 1.3
 -13 12 3 88.27 2.71
 13 12 3 86.03 2.62
 -14 12 3 2.2 1.56
 14 12 3 2.41 1.47
 -15 12 3 42.72 2.69
 15 12 3 41.09 2.55
 0 13 3 47.39 1.18
 -1 13 3 19.76 0.79
 1 13 3 18.68 0.79
 -2 13 3 119.99 2.28
 2 13 3 119.58 2.18
 -3 13 3 16.52 0.84
 3 13 3 15.59 0.76
 -4 13 3 32.24 1.02
 4 13 3 30.97 1
 -5 13 3 82.38 1.72
 5 13 3 83.76 1.75
 -6 13 3 149.79 3.03
 6 13 3 151.21 3.03
 -7 13 3 66.3 1.83
 7 13 3 64.9 1.63
 -8 13 3 30.65 1.32
 8 13 3 30.01 1.28
 -9 13 3 48.91 1.61
 9 13 3 48.35 1.62
 -10 13 3 25.04 1.47
 10 13 3 23.54 1.46
 -11 13 3 29.64 1.76
 11 13 3 29.38 1.54
 -12 13 3 14.61 1.62
 12 13 3 14.45 1.82
 -13 13 3 17.87 2.2
 13 13 3 16.47 1.87
 -14 13 3 116.72 3.62
 14 13 3 115.26 3.6
 0 14 3 124.67 2.57
 -1 14 3 137.53 2.81
 1 14 3 132.56 2.71
 -2 14 3 30.19 1.1
 2 14 3 30.95 1.15
 -3 14 3 159.79 3.12
 3 14 3 162.07 3.17
 -4 14 3 41.27 1.3
 4 14 3 42.7 1.27
 -5 14 3 36.46 1.42
 5 14 3 31.93 1.41
 -6 14 3 28.27 1.3
 6 14 3 31.12 1.38
 -7 14 3 34.67 1.49
 7 14 3 36.12 1.53
 -8 14 3 75.22 2.17
 8 14 3 76.91 2.16
 -9 14 3 12.79 1.41
 9 14 3 12.78 1.46
 -10 14 3 33.67 1.91
 10 14 3 37.28 1.96
 -11 14 3 11.3 1.87
 11 14 3 10.17 1.49
 -12 14 3 69.95 2.63
 12 14 3 65.74 2.47
 -13 14 3 39.87 3.24
 13 14 3 37.91 2.76
 0 15 3 2.31 0.86
 -1 15 3 24.44 1.22
 1 15 3 23.25 1.21
 -2 15 3 14.32 1.1
 2 15 3 14.63 1.08
 -3 15 3 48.99 1.74
 3 15 3 47.54 1.75
 -4 15 3 189.68 4.1
 4 15 3 196.19 4.23
 -5 15 3 13.58 1.27
 5 15 3 15.11 1.25
 -6 15 3 43.08 1.75
 6 15 3 43.17 1.76
 -7 15 3 41.67 1.83
 7 15 3 43.62 1.88
 -8 15 3 63.14 2.17
 8 15 3 64.91 2.37
 -9 15 3 18.11 1.58
 9 15 3 21.93 1.82
 -10 15 3 10.4 1.67
 10 15 3 5.8 1.84
 -11 15 3 32.81 2.29
 11 15 3 33.33 2.3
 0 16 3 44.88 2.18
 -1 16 3 48.14 1.82
 1 16 3 45.17 1.76
 -2 16 3 24.04 1.58
 2 16 3 22.88 1.58
 -3 16 3 12.28 1.47
 3 16 3 12.19 1.39
 -4 16 3 41.61 1.74
 4 16 3 40.56 1.95
 -5 16 3 41.7 2.04
 5 16 3 43.8 1.83
 -6 16 3 48.03 1.99
 6 16 3 45.26 1.97
 -7 16 3 41.4 2.03
 7 16 3 39.71 1.91
 -8 16 3 2.68 1.59
 8 16 3 2.05 1.76
 -9 16 3 42.77 2.28
 9 16 3 44.5 2.76
 -10 16 3 73.48 3.78
 10 16 3 73.19 3.41
 0 17 3 101.08 3.01
 -1 17 3 14.36 1.78
 1 17 3 15.57 1.88
 -2 17 3 48.75 2.22
 2 17 3 48.02 2.17
 -3 17 3 12.46 1.6
 3 17 3 13.91 1.91
 -4 17 3 18.44 2
 4 17 3 20.06 2.3
 -5 17 3 29.46 2.46
 5 17 3 23.02 2.23
 -6 17 3 38.23 2.28
 6 17 3 37.36 2.49
 -7 17 3 4.74 1.81
 7 17 3 6.14 1.96
 -8 17 3 53.02 3.41
 8 17 3 52.53 3.13
 0 18 3 77.4 3.16
 -1 18 3 8 2.29
 1 18 3 7.09 2.24
 -2 18 3 17.79 2.9
 2 18 3 15.72 2.18
 -3 18 3 25.04 2.53
 3 18 3 29.51 2.48
 -4 18 3 72.65 3.25
 4 18 3 71.36 3.14
 -5 18 3 24.73 2.85
 5 18 3 22.47 3.08
 0 0 4 288.11 6.18
 1 0 4 483.33 7.24
 2 0 4 29.47 0.55
 3 0 4 37.4 0.66
 4 0 4 279.35 4.24
 5 0 4 54.88 0.97
 6 0 4 279.68 4.28
 7 0 4 478.14 7.31
 8 0 4 344.24 5.26
 9 0 4 285.63 4.44
 10 0 4 59.14 1.2
 11 0 4 1.24 0.33
 12 0 4 88.54 1.62
 13 0 4 88.44 1.61
 14 0 4 189.01 3.57
 15 0 4 131.87 2.62
 16 0 4 1 0.73
 17 0 4 17.05 1.52
 18 0 4 21.52 1.89
 19 0 4 0.94 1.94
 0 1 4 3338.75 50.3
 -1 1 4 475.32 7.14
 1 1 4 476.24 7.15
 -2 1 4 262.73 4.06
 2 1 4 264.25 4.02
 -3 1 4 406.92 6.51
 3 1 4 402.61 6.36
 -4 1 4 1264.33 20.2
 4 1 4 1321.02 20.19
 -5 1 4 91.41 1.51
 5 1 4 91.55 1.5
 -6 1 4 437.81 6.62
 6 1 4 448.99 6.8
 -7 1 4 160.26 2.55
 7 1 4 158.85 2.51
 -8 1 4 806.49 12.09
 8 1 4 821.21 12.35
 -9 1 4 334.19 5.28
 9 1 4 326.29 5.09
 -10 1 4 234.2 3.69
 10 1 4 231.57 3.68
 -11 1 4 39.45 0.93
 11 1 4 39.64 0.94
 -12 1 4 4.87 0.52
 12 1 4 5.23 0.6
 -13 1 4 91.3 1.67
 13 1 4 89.11 1.68
 -14 1 4 67.78 1.54
 14 1 4 65.9 1.55
 -15 1 4 62.9 1.58
 15 1 4 65.66 1.73
 -16 1 4 155.76 3.47
 16 1 4 153.8 3.36
 -17 1 4 44.1 1.86
 17 1 4 41.54 1.84
 -18 1 4 19.61 1.9
 18 1 4 15.45 1.6
 -19 1 4 65.15 2.78
 19 1 4 63.22 2.91
 0 2 4 924.14 13.83
 -1 2 4 448.52 6.74
 1 2 4 440.28 6.79
 -2 2 4 991.5 17.14
 2 2 4 983.77 17.25
 -3 2 4 205.28 3.67
 3 2 4 207.41 3.69
 -4 2 4 96.9 1.6
 4 2 4 97.09 1.63
 -5 2 4 26.87 0.59
 5 2 4 25.04 0.59
 -6 2 4 197.17 3.07
 6 2 4 200.83 3.12
 -7 2 4 34.38 0.77
 7 2 4 34.15 0.82
 -8 2 4 389.82 5.95
 8 2 4 385.38 5.88
 -9 2 4 24.44 0.69
 9 2 4 25.53 0.7
 -10 2 4 27.73 0.75
 10 2 4 28.84 0.77
 -11 2 4 249.87 3.94
 11 2 4 249.78 3.93
 -12 2 4 47.17 1.08
 12 2 4 47.5 1.07
 -13 2 4 34.2 0.9
 13 2 4 34.17 0.99
 -14 2 4 3.02 0.65
 14 2 4 2.31 0.62
 -15 2 4 33.51 1.18
 15 2 4 35.71 1.15
 -16 2 4 34.51 1.63
 16 2 4 33.12 1.39
 -17 2 4 136.6 3.61
 17 2 4 143.11 3.74
 -18 2 4 72.59 2.53
 18 2 4 70.61 2.49
 -19 2 4 24.01 2.24
 19 2 4 26.33 2.15
 0 3 4 159.93 2.47
 -1 3 4 120.24 1.88
 1 3 4 115.86 1.87
 -2 3 4 1149.56 19.86
 2 3 4 1192.7 20.63
 -3 3 4 167.09 3.03
 3 3 4 165.55 2.99
 -4 3 4 34.52 0.69
 4 3 4 35.7 0.69
 -5 3 4 411.74 6.23
 5 3 4 403.94 6.1
 -6 3 4 313.03 4.82
 6 3 4 311.45 4.75
 -7 3 4 459.43 6.96
 7 3 4 459.17 6.96
 -8 3 4 87.25 1.53
 8 3 4 84.91 1.48
 -9 3 4 93.24 1.63
 9 3 4 94.54 1.67
 -10 3 4 212.41 3.36
 10 3 4 216.46 3.46
 -11 3 4 90.44 1.73
 11 3 4 92.53 1.69
 -12 3 4 78.26 1.47
 12 3 4 83.16 1.55
 -13 3 4 131.65 2.44
 13 3 4 125.95 2.31
 -14 3 4 23.82 1.01
 14 3 4 25.18 1.08
 -15 3 4 60.42 1.64
 15 3 4 59.32 1.72
 -16 3 4 25.84 1.41
 16 3 4 24.55 1.3
 -17 3 4 60.89 2
 17 3 4 61.34 2.21
 -18 3 4 7.53 1.61
 18 3 4 7.56 1.85
 -19 3 4 15.64 2.46
 19 3 4 16.59 2.39
 0 4 4 991.58 14.84
 -1 4 4 586.53 8.8
 1 4 4 581.13 8.71
 -2 4 4 122.05 1.95
 2 4 4 122.77 2
 -3 4 4 178.07 3.22
 3 4 4 178.03 3.21
 -4 4 4 807.73 12.28
 4 4 4 807.87 12.07
 -5 4 4 923.44 13.81
 5 4 4 891.75 14.75
 -6 4 4 130.74 2.11
 6 4 4 133.19 2.14
 -7 4 4 543.89 8.21
 7 4 4 529.84 8.01
 -8 4 4 128.34 2.11
 8 4 4 129.91 2.15
 -9 4 4 244.63 3.91
 9 4 4 246.76 3.89
 -10 4 4 20.33 0.67
 10 4 4 20.22 0.65
 -11 4 4 55.13 1.15
 11 4 4 55.65 1.15
 -12 4 4 130.88 2.22
 12 4 4 131.6 2.24
 -13 4 4 10.74 0.82
 13 4 4 8.97 0.81
 -14 4 4 11.76 0.88
 14 4 4 10.42 0.86
 -15 4 4 49.35 1.61
 15 4 4 47.57 1.51
 -16 4 4 47.55 1.73
 16 4 4 46.62 1.67
 -17 4 4 22.3 1.38
 17 4 4 23.34 1.41
 -18 4 4 0.34 1.57
 18 4 4 1.17 1.64
 -19 4 4 20.46 2.15
 19 4 4 18.88 2.26
 0 5 4 447.7 6.74
 -1 5 4 186.43 2.9
 1 5 4 190.61 2.95
 -2 5 4 166.17 2.79
 2 5 4 170.77 2.71
 -3 5 4 53.21 1.05
 3 5 4 50.65 0.93
 -4 5 4 382.36 5.82
 4 5 4 381.09 5.8
 -5 5 4 50.67 0.95
 5 5 4 50.45 0.94
 -6 5 4 737.02 11.08
 6 5 4 724.94 10.86
 -7 5 4 124.41 2.06
 7 5 4 127.13 2.11
 -8 5 4 59.91 1.23
 8 5 4 55.64 1.19
 -9 5 4 150.39 2.49
 9 5 4 153.38 2.51
 -10 5 4 97.1 1.74
 10 5 4 96.18 1.69
 -11 5 4 138.67 2.38
 11 5 4 135.7 2.32
 -12 5 4 5.53 0.6
 12 5 4 6.35 0.62
 -13 5 4 33.69 1.05
 13 5 4 34.89 0.98
 -14 5 4 76.27 1.95
 14 5 4 75.43 1.89
 -15 5 4 3.02 0.93
 15 5 4 0.75 0.87
 -16 5 4 47.22 1.75
 16 5 4 47.33 1.78
 -17 5 4 22.99 1.58
 17 5 4 21.84 1.53
 -18 5 4 57.13 2.51
 18 5 4 54.51 2.6
 -19 5 4 8.7 3.15
 19 5 4 3.53 3.65
 0 6 4 199.85 3.11
 -1 6 4 128.8 2.21
 1 6 4 135.5 2.2
 -2 6 4 482.63 7.54
 2 6 4 479.92 7.23
 -3 6 4 232.72 3.58
 3 6 4 230.72 3.55
 -4 6 4 101.63 1.68
 4 6 4 99.94 1.67
 -5 6 4 106.54 1.78
 5 6 4 106.11 1.77
 -6 6 4 166.05 2.67
 6 6 4 166.76 2.69
 -7 6 4 90.4 1.58
 7 6 4 87.44 1.52
 -8 6 4 113.31 1.94
 8 6 4 111.95 1.9
 -9 6 4 319.6 4.95
 9 6 4 322.08 4.97
 -10 6 4 73.53 1.4
 10 6 4 77.72 1.47
 -11 6 4 5.75 0.55
 11 6 4 6.55 0.56
 -12 6 4 88.4 1.81
 12 6 4 88.64 1.73
 -13 6 4 3.92 0.69
 13 6 4 3.84 0.72
 -14 6 4 26.3 1.2
 14 6 4 29.62 1.23
 -15 6 4 16.53 1.16
 15 6 4 17.39 1.18
 -16 6 4 111.68 2.78
 16 6 4 112.43 2.79
 -17 6 4 43.04 2.24
 17 6 4 40.44 2.03
 -18 6 4 43.12 2.58
 18 6 4 41.26 2.47
 0 7 4 20.84 0.6
 -1 7 4 434.16 6.58
 1 7 4 436.24 6.62
 -2 7 4 229.89 3.57
 2 7 4 227.54 3.51
 -3 7 4 83.65 1.47
 3 7 4 81.99 1.5
 -4 7 4 323.88 4.98
 4 7 4 319.89 4.97
 -5 7 4 43.6 0.92
 5 7 4 43.85 0.95
 -6 7 4 123.18 2.1
 6 7 4 122.47 2.02
 -7 7 4 321.05 4.96
 7 7 4 318.33 4.89
 -8 7 4 9.51 0.55
 8 7 4 9.51 0.55
 -9 7 4 224.76 3.57
 9 7 4 215.41 3.43
 -10 7 4 44.59 1.03
 10 7 4 43.91 1.01
 -11 7 4 9.9 0.61
 11 7 4 8.69 0.63
 -12 7 4 56.77 1.43
 12 7 4 57.18 1.36
 -13 7 4 18.41 1.03
 13 7 4 18.61 1.09
 -14 7 4 116.22 2.85
 14 7 4 116.94 2.63
 -15 7 4 56.75 1.85
 15 7 4 57.72 1.76
 -16 7 4 19.75 1.55
 16 7 4 18.56 1.34
 -17 7 4 3.5 1.57
 17 7 4 0.31 1.42
 -18 7 4 23.25 2.55
 18 7 4 20.55 2.31
 0 8 4 286.12 4.43
 -1 8 4 180.22 2.93
 1 8 4 174.3 2.79
 -2 8 4 748.36 11.25
 2 8 4 725.91 11.01
 -3 8 4 59.76 1.13
 3 8 4 57.76 1.1
 -4 8 4 114.97 2.05
 4 8 4 113.59 1.92
 -5 8 4 129.56 2.15
 5 8 4 130.25 2.16
 -6 8 4 100.09 1.76
 6 8 4 100.89 1.77
 -7 8 4 121.91 2.06
 7 8 4 129.32 2.17
 -8 8 4 22.28 0.73
 8 8 4 23.05 0.76
 -9 8 4 35.06 0.86
 9 8 4 34.13 0.83
 -10 8 4 42.95 1.02
 10 8 4 43.02 1.03
 -11 8 4 9.81 0.77
 11 8 4 8.97 0.71
 -12 8 4 145.13 3.04
 12 8 4 140.99 2.79
 -13 8 4 107.96 2.47
 13 8 4 110.15 2.64
 -14 8 4 18.69 1.42
 14 8 4 18.93 1.29
 -15 8 4 6.22 1.16
 15 8 4 4.67 1.24
 -16 8 4 19.8 1.53
 16 8 4 19.63 1.65
 -17 8 4 24.53 1.99
 17 8 4 23.8 1.92
 0 9 4 373.62 5.75
 -1 9 4 93.66 1.64
 1 9 4 90.62 1.6
 -2 9 4 142.68 2.36
 2 9 4 142.37 2.36
 -3 9 4 56.3 1.14
 3 9 4 57.38 1.17
 -4 9 4 17.51 0.67
 4 9 4 17.8 0.67
 -5 9 4 192.58 3.22
 5 9 4 188.57 3.02
 -6 9 4 16.35 0.65
 6 9 4 16.08 0.66
 -7 9 4 31.57 0.87
 7 9 4 30.4 0.91
 -8 9 4 42.33 0.97
 8 9 4 41.46 0.96
 -9 9 4 39.6 0.95
 9 9 4 39.33 0.96
 -10 9 4 34.27 1.06
 10 9 4 30.98 1
 -11 9 4 138.13 2.8
 11 9 4 135.65 2.91
 -12 9 4 47.35 1.52
 12 9 4 52 1.47
 -13 9 4 61.17 1.84
 13 9 4 68.02 1.99
 -14 9 4 187.36 4.09
 14 9 4 187.64 4.07
 -15 9 4 42.11 1.8
 15 9 4 43.94 1.96
 -16 9 4 14.84 1.81
 16 9 4 12.45 1.79
 -17 9 4 14.43 2.06
 17 9 4 15.59 1.96
 0 10 4 719.26 11.09
 -1 10 4 281.89 4.79
 1 10 4 278.06 4.45
 -2 10 4 20.58 0.72
 2 10 4 20.19 0.71
 -3 10 4 91.89 1.67
 3 10 4 88.79 1.61
 -4 10 4 72.4 1.36
 4 10 4 73.45 1.41
 -5 10 4 36.91 0.93
 5 10 4 35.76 0.92
 -6 10 4 106.59 1.88
 6 10 4 109.31 1.98
 -7 10 4 58.95 1.21
 7 10 4 56.28 1.17
 -8 10 4 49.94 1.18
 8 10 4 50.3 1.19
 -9 10 4 59.68 1.36
 9 10 4 55.47 1.29
 -10 10 4 78.96 1.8
 10 10 4 83.84 1.85
 -11 10 4 33.41 1.29
 11 10 4 31.5 1.16
 -12 10 4 21.93 1.25
 12 10 4 22.02 1.24
 -13 10 4 181.9 3.98
 13 10 4 185.03 4.19
 -14 10 4 17.67 1.5
 14 10 4 14.5 1.41
 -15 10 4 109.15 3
 15 10 4 113.35 3.13
 -16 10 4 9.83 2.08
 16 10 4 7.19 2.14
 0 11 4 41.31 1.05
 -1 11 4 4.11 0.56
 1 11 4 4.17 0.59
 -2 11 4 34.48 0.91
 2 11 4 35.46 0.97
 -3 11 4 104.83 1.86
 3 11 4 103.02 1.85
 -4 11 4 116.5 2.02
 4 11 4 114.23 2
 -5 11 4 80.25 1.57
 5 11 4 80.57 1.53
 -6 11 4 257.75 4.35
 6 11 4 255.23 4.28
 -7 11 4 15.87 0.74
 7 11 4 17.02 0.76
 -8 11 4 22.03 0.97
 8 11 4 22.02 0.89
 -9 11 4 62.8 1.8
 9 11 4 61.67 1.52
 -10 11 4 24.95 1.27
 10 11 4 25.33 1.16
 -11 11 4 21.3 1.18
 11 11 4 19.35 1.13
 -12 11 4 95.1 2.44
 12 11 4 93.51 2.59
 -13 11 4 4.06 1.51
 13 11 4 6.8 1.42
 -14 11 4 6.03 1.49
 14 11 4 6.58 1.76
 -15 11 4 27.6 2.1
 15 11 4 25.26 1.87
 0 12 4 2.53 0.59
 -1 12 4 49.7 1.11
 1 12 4 53.4 1.21
 -2 12 4 125.57 2.19
 2 12 4 127.65 2.23
 -3 12 4 170.01 2.79
 3 12 4 174.71 3.06
 -4 12 4 10.37 0.69
 4 12 4 10.83 0.67
 -5 12 4 57.97 1.34
 5 12 4 60.01 1.39
 -6 12 4 9.49 0.75
 6 12 4 8.08 0.74
 -7 12 4 102.05 2.01
 7 12 4 106.85 2.09
 -8 12 4 12.47 0.96
 8 12 4 13.24 0.98
 -9 12 4 16.01 1.01
 9 12 4 15.98 1.05
 -10 12 4 83.42 2.15
 10 12 4 85.96 2.14
 -11 12 4 27.66 1.59
 11 12 4 26.21 1.42
 -12 12 4 10.89 1.3
 12 12 4 12.34 1.55
 -13 12 4 32.64 1.74
 13 12 4 29.48 1.83
 -14 12 4 5.54 1.8
 14 12 4 4.56 1.67
 -15 12 4 33.32 3.43
 15 12 4 31.95 3.71
 0 13 4 23.95 0.94
 -1 13 4 154.79 3
 1 13 4 156.96 3.3
 -2 13 4 113.51 2.33
 2 13 4 114.81 2.5
 -3 13 4 179.91 3.23
 3 13 4 174.88 3.15
 -4 13 4 138.46 2.53
 4 13 4 143.73 2.63
 -5 13 4 56.02 1.54
 5 13 4 54.8 1.36
 -6 13 4 9.78 0.9
 6 13 4 13.85 1.04
 -7 13 4 49.93 1.53
 7 13 4 54.09 1.72
 -8 13 4 54.61 1.73
 8 13 4 51.98 1.63
 -9 13 4 18.46 1.21
 9 13 4 17.25 1.14
 -10 13 4 110.11 2.75
 10 13 4 108 2.68
 -11 13 4 47.99 1.93
 11 13 4 45.42 1.83
 -12 13 4 9.09 1.64
 12 13 4 11.68 1.71
 -13 13 4 38.79 2.16
 13 13 4 41.04 2.18
 -14 13 4 22.87 3.82
 14 13 4 22.68 2.87
 0 14 4 1.84 0.67
 -1 14 4 66.86 1.72
 1 14 4 66.09 1.61
 -2 14 4 129.3 2.7
 2 14 4 130.27 2.75
 -3 14 4 85.15 1.94
 3 14 4 88.07 2
 -4 14 4 81.16 1.91
 4 14 4 79.84 1.89
 -5 14 4 101.46 2.76
 5 14 4 110.07 3
 -6 14 4 36.52 1.59
 6 14 4 33.01 1.38
 -7 14 4 10.59 1.2
 7 14 4 9.25 1.16
 -8 14 4 25.54 1.43
 8 14 4 27.37 1.5
 -9 14 4 44.85 1.92
 9 14 4 44.68 1.73
 -10 14 4 42.5 1.91
 10 14 4 40.35 1.83
 -11 14 4 2.72 1.54
 11 14 4 3.84 1.71
 -12 14 4 21.41 2.17
 12 14 4 21.01 1.9
 0 15 4 25.75 1.25
 -1 15 4 17.52 1.16
 1 15 4 19.34 1.2
 -2 15 4 166.43 3.43
 2 15 4 161.88 3.3
 -3 15 4 6.43 0.99
 3 15 4 8.33 1.13
 -4 15 4 59.51 1.91
 4 15 4 58.45 1.93
 -5 15 4 54.66 1.86
 5 15 4 52.68 1.9
 -6 15 4 69.84 2.11
 6 15 4 70 2.22
 -7 15 4 0.65 1.34
 7 15 4 1.23 1.27
 -8 15 4 2.91 1.38
 8 15 4 4.22 1.29
 -9 15 4 8.57 1.61
 9 15 4 10.13 1.66
 -10 15 4 29.87 2.09
 10 15 4 28.66 1.96
 -11 15 4 2.76 1.78
 11 15 4 3.83 2.1
 0 16 4 216.94 4.19
 -1 16 4 22.1 1.42
 1 16 4 24.38 1.61
 -2 16 4 18.51 1.75
 2 16 4 19.83 1.79
 -3 16 4 66.07 2.25
 3 16 4 65.53 2.16
 -4 16 4 35.72 1.72
 4 16 4 32.34 1.52
 -5 16 4 2.51 1.39
 5 16 4 3.51 1.67
 -6 16 4 23.41 1.81
 6 16 4 25.53 1.81
 -7 16 4 12.05 1.78
 7 16 4 15.23 1.65
 -8 16 4 72.66 2.62
 8 16 4 72.06 2.43
 -9 16 4 22.64 2.11
 9 16 4 16.68 1.94
 -10 16 4 14.11 3.51
 10 16 4 7.84 4.25
 0 17 4 0.91 1.47
 -1 17 4 28.16 2.12
 1 17 4 25.96 2.05
 -2 17 4 6.09 1.69
 2 17 4 9.79 1.74
 -3 17 4 12.78 1.87
 3 17 4 16.25 1.83
 -4 17 4 66.14 2.46
 4 17 4 70.64 2.61
 -5 17 4 7.22 1.61
 5 17 4 7.27 1.87
 -6 17 4 68.59 2.63
 6 17 4 70.18 2.75
 -7 17 4 20.7 2.36
 7 17 4 22.03 2.29
 0 18 4 19.51 2.51
 -1 18 4 35.31 2.55
 1 18 4 36.71 2.64
 -2 18 4 145.09 4.12
 2 18 4 154.18 4.59
 -3 18 4 6.65 2.39
 3 18 4 3.96 2.23
 -4 18 4 47.43 3.2
 4 18 4 49.6 3.58
 0 0 5 0.09 0.16
 1 0 5 888.63 13.33
 2 0 5 629.9 9.47
 3 0 5 264.48 4.05
 4 0 5 332.26 5.04
 5 0 5 7.46 0.34
 6 0 5 58.89 1.06
 7 0 5 223.05 3.49
 8 0 5 22.37 0.61
 9 0 5 34.18 0.85
 10 0 5 39.96 0.95
 11 0 5 15.57 0.65
 12 0 5 18.88 0.71
 13 0 5 231.39 4.24
 14 0 5 19.83 0.88
 15 0 5 42.88 1.23
 16 0 5 128.54 2.7
 17 0 5 30 1.81
 18 0 5 18.71 1.83
 19 0 5 18.04 2.1
 0 1 5 776.03 11.64
 -1 1 5 250.73 3.81
 1 1 5 251.32 3.81
 -2 1 5 857.63 13.11
 2 1 5 854.77 12.83
 -3 1 5 1243.31 18.88
 3 1 5 1218.23 18.25
 -4 1 5 346.6 5.25
 4 1 5 341.24 5.17
 -5 1 5 302.03 4.62
 5 1 5 299.05 4.66
 -6 1 5 465.78 7.06
 6 1 5 463.84 7.01
 -7 1 5 219.85 3.45
 7 1 5 229.97 3.57
 -8 1 5 19.08 0.63
 8 1 5 18.03 0.62
 -9 1 5 119.65 2
 9 1 5 120.55 1.99
 -10 1 5 131.69 2.28
 10 1 5 127.38 2.14
 -11 1 5 431.15 6.62
 11 1 5 424.47 6.5
 -12 1 5 13.26 0.65
 12 1 5 11.42 0.64
 -13 1 5 60.34 1.45
 13 1 5 58.17 1.33
 -14 1 5 270.16 4.9
 14 1 5 287.46 5.22
 -15 1 5 18.72 1.05
 15 1 5 21.16 1.07
 -16 1 5 80.31 2.25
 16 1 5 81.34 2.19
 -17 1 5 9.42 1.33
 17 1 5 13.44 1.6
 -18 1 5 14.07 1.95
 18 1 5 10.04 1.69
 -19 1 5 6.84 2.06
 19 1 5 8.15 1.94
 0 2 5 1824.71 27.83
 -1 2 5 262.17 3.98
 1 2 5 251.1 3.83
 -2 2 5 573.6 9.96
 2 2 5 565.94 9.87
 -3 2 5 335.11 5.91
 3 2 5 336.38 5.93
 -4 2 5 279.49 4.25
 4 2 5 284.79 4.35
 -5 2 5 122.92 1.98
 5 2 5 121.52 1.95
 -6 2 5 319.24 4.87
 6 2 5 323.97 4.95
 -7 2 5 1.08 0.22
 7 2 5 1.89 0.31
 -8 2 5 222.59 3.51
 8 2 5 225.74 3.55
 -9 2 5 127.86 2.15
 9 2 5 127.44 2.23
 -10 2 5 77.49 1.42
 10 2 5 79.38 1.45
 -11 2 5 204.96 3.28
 11 2 5 205.3 3.42
 -12 2 5 97.13 1.81
 12 2 5 99.38 1.79
 -13 2 5 74.42 1.76
 13 2 5 75.72 1.69
 -14 2 5 18.39 0.82
 14 2 5 19.85 0.94
 -15 2 5 40.65 1.26
 15 2 5 37.04 1.27
 -16 2 5 1.67 0.86
 16 2 5 0.46 0.86
 -17 2 5 98.28 2.61
 17 2 5 97.82 2.59
 -18 2 5 24.61 1.91
 18 2 5 22.78 1.83
 -19 2 5 29.78 2.56
 19 2 5 27.82 2.36
 0 3 5 33.95 0.66
 -1 3 5 7.56 0.27
 1 3 5 7.7 0.27
 -2 3 5 17.16 0.62
 2 3 5 17.75 0.62
 -3 3 5 47.35 1.11
 3 3 5 50.19 1.09
 -4 3 5 163.5 2.99
 4 3 5 161.5 2.97
 -5 3 5 1021.97 15.25
 5 3 5 998.43 14.91
 -6 3 5 489.38 7.4
 6 3 5 480.63 7.24
 -7 3 5 243.72 3.79
 7 3 5 235.19 3.66
 -8 3 5 440.05 6.7
 8 3 5 431.28 6.56
 -9 3 5 93.91 1.63
 9 3 5 96.53 1.68
 -10 3 5 137.36 2.29
 10 3 5 129.76 2.18
 -11 3 5 29.83 0.86
 11 3 5 27.07 0.82
 -12 3 5 66.49 1.3
 12 3 5 67.11 1.32
 -13 3 5 0.61 0.43
 13 3 5 1.16 0.43
 -14 3 5 3.25 0.67
 14 3 5 1.69 0.63
 -15 3 5 50.85 1.61
 15 3 5 47.55 1.44
 -16 3 5 17 1.35
 16 3 5 21.7 1.38
 -17 3 5 182.54 4.02
 17 3 5 178.69 4.19
 -18 3 5 44.12 2.11
 18 3 5 45.44 2.41
 -19 3 5 19.89 2.22
 19 3 5 26.11 2.56
 0 4 5 357.02 5.39
 -1 4 5 34.04 0.65
 1 4 5 33.69 0.66
 -2 4 5 166.7 3.05
 2 4 5 173 3.13
 -3 4 5 105 2.02
 3 4 5 104.97 1.98
 -4 4 5 4.5 0.48
 4 4 5 4.7 0.48
 -5 4 5 597.4 10.41
 5 4 5 600.08 10.4
 -6 4 5 720.59 10.8
 6 4 5 711.72 10.68
 -7 4 5 311.69 4.8
 7 4 5 311.58 4.99
 -8 4 5 44.68 0.95
 8 4 5 44.76 0.98
 -9 4 5 48.41 1
 9 4 5 48.72 1.03
 -10 4 5 74.73 1.42
 10 4 5 75.94 1.4
 -11 4 5 30.82 0.83
 11 4 5 30.07 0.83
 -12 4 5 72.35 1.54
 12 4 5 67.78 1.4
 -13 4 5 65.74 1.53
 13 4 5 68.26 1.62
 -14 4 5 29.85 1.02
 14 4 5 30.6 1.02
 -15 4 5 26.42 1.26
 15 4 5 24.71 1.14
 -16 4 5 39.58 1.69
 16 4 5 36.55 1.84
 -17 4 5 7.59 1.45
 17 4 5 10.36 1.6
 -18 4 5 69.62 2.58
 18 4 5 67.12 2.76
 -19 4 5 10.9 2.92
 19 4 5 4.05 2.63
 0 5 5 0.2 0.19
 -1 5 5 703.19 10.56
 1 5 5 690.84 10.37
 -2 5 5 462.1 7.08
 2 5 5 461.59 6.96
 -3 5 5 785.31 13.73
 3 5 5 813.8 14.07
 -4 5 5 291.64 5.22
 4 5 5 292.77 5.22
 -5 5 5 36.77 0.97
 5 5 5 35.32 0.97
 -6 5 5 32.21 0.79
 6 5 5 33.19 0.72
 -7 5 5 243.44 3.8
 7 5 5 247.41 3.85
 -8 5 5 59.79 1.16
 8 5 5 59.25 1.2
 -9 5 5 52.57 1.12
 9 5 5 51.64 1.06
 -10 5 5 94.13 1.67
 10 5 5 96.32 1.78
 -11 5 5 119.02 2.1
 11 5 5 115.74 2.15
 -12 5 5 1.26 0.45
 12 5 5 2.09 0.49
 -13 5 5 23.54 1.02
 13 5 5 23.14 0.93
 -14 5 5 32.24 1.28
 14 5 5 32.08 1.27
 -15 5 5 14.19 1.28
 15 5 5 13.09 1.13
 -16 5 5 17.04 1.33
 16 5 5 17.59 1.57
 -17 5 5 49.54 1.97
 17 5 5 47.75 1.88
 -18 5 5 40.43 2.24
 18 5 5 42.35 2.45
 0 6 5 471.91 7.12
 -1 6 5 277.94 4.26
 1 6 5 272.65 4.19
 -2 6 5 696.86 10.45
 2 6 5 675.63 10.2
 -3 6 5 470.06 7.1
 3 6 5 469 7.08
 -4 6 5 13.78 0.45
 4 6 5 12.59 0.39
 -5 6 5 235.16 3.65
 5 6 5 233.42 3.65
 -6 6 5 40.82 0.85
 6 6 5 40.72 0.88
 -7 6 5 31.26 0.76
 7 6 5 30.91 0.75
 -8 6 5 42.98 0.93
 8 6 5 43.59 0.94
 -9 6 5 142.06 2.46
 9 6 5 138.79 2.28
 -10 6 5 91.9 1.71
 10 6 5 94.26 1.7
 -11 6 5 51.9 1.13
 11 6 5 51.9 1.16
 -12 6 5 84.39 1.79
 12 6 5 88.06 1.98
 -13 6 5 60.49 1.71
 13 6 5 60.12 1.6
 -14 6 5 24.2 1.2
 14 6 5 21.71 1.17
 -15 6 5 16.78 1.19
 15 6 5 16.78 1.28
 -16 6 5 23.18 1.49
 16 6 5 22.2 1.42
 -17 6 5 19.6 1.66
 17 6 5 20.05 1.81
 -18 6 5 21.41 2.09
 18 6 5 19.49 1.98
 0 7 5 33.53 0.78
 -1 7 5 35 0.78
 1 7 5 33.91 0.77
 -2 7 5 341.61 5.22
 2 7 5 339.84 5.2
 -3 7 5 308.66 4.76
 3 7 5 301.14 4.62
 -4 7 5 115.63 1.91
 4 7 5 113.09 1.92
 -5 7 5 14.44 0.51
 5 7 5 12.4 0.48
 -6 7 5 71.26 1.31
 6 7 5 67.56 1.25
 -7 7 5 86.03 1.55
 7 7 5 87.04 1.51
 -8 7 5 123.91 2.09
 8 7 5 121.15 2.04
 -9 7 5 153.35 2.52
 9 7 5 159.02 2.58
 -10 7 5 43.47 1.01
 10 7 5 42.8 0.96
 -11 7 5 42.62 1.15
 11 7 5 40.37 1
 -12 7 5 36.37 1.23
 12 7 5 36.53 1.22
 -13 7 5 111.27 2.58
 13 7 5 113.47 2.54
 -14 7 5 48.18 1.52
 14 7 5 48.5 1.55
 -15 7 5 106.04 2.58
 15 7 5 112.86 2.75
 -16 7 5 16.11 1.46
 16 7 5 14.3 1.52
 -17 7 5 3.5 1.49
 17 7 5 2.79 1.87
 -18 7 5 50.64 3.05
 18 7 5 67.42 4.4
 0 8 5 28.03 0.7
 -1 8 5 190.83 3.11
 1 8 5 191.63 3.03
 -2 8 5 32.33 0.8
 2 8 5 31.91 0.76
 -3 8 5 538.22 8.16
 3 8 5 533.94 8.24
 -4 8 5 81.16 1.46
 4 8 5 79.77 1.54
 -5 8 5 38.92 0.91
 5 8 5 37.76 0.88
 -6 8 5 51.7 1.06
 6 8 5 50.57 1.01
 -7 8 5 1.51 0.34
 7 8 5 1.51 0.43
 -8 8 5 138.01 2.35
 8 8 5 137.05 2.28
 -9 8 5 10.02 0.55
 9 8 5 9.33 0.6
 -10 8 5 30.78 0.87
 10 8 5 32.3 0.87
 -11 8 5 7.06 0.74
 11 8 5 7.78 0.69
 -12 8 5 35.05 1.2
 12 8 5 34.39 1.13
 -13 8 5 47.27 1.67
 13 8 5 48.5 1.49
 -14 8 5 150.6 3.3
 14 8 5 146.71 3.47
 -15 8 5 21.14 1.55
 15 8 5 22.05 1.51
 -16 8 5 8.53 1.6
 16 8 5 8.57 1.63
 -17 8 5 17.57 2.09
 17 8 5 18.96 1.97
 0 9 5 187.81 3.01
 -1 9 5 52.5 1.13
 1 9 5 51.52 1.18
 -2 9 5 105.55 2
 2 9 5 105.45 1.84
 -3 9 5 121.42 2.06
 3 9 5 119.94 2.1
 -4 9 5 27.44 0.73
 4 9 5 27.14 0.76
 -5 9 5 110.1 1.92
 5 9 5 107.62 1.85
 -6 9 5 1.83 0.4
 6 9 5 1.74 0.43
 -7 9 5 128.74 2.18
 7 9 5 128.92 2.2
 -8 9 5 245.24 3.85
 8 9 5 239.85 4.06
 -9 9 5 286.5 5
 9 9 5 292.98 4.88
 -10 9 5 25.24 0.91
 10 9 5 26.26 0.9
 -11 9 5 37.15 1.22
 11 9 5 37.57 1.24
 -12 9 5 81.22 2.15
 12 9 5 84.29 2.06
 -13 9 5 41.86 1.63
 13 9 5 39.56 1.51
 -14 9 5 22.66 1.48
 14 9 5 23.21 1.43
 -15 9 5 18.99 1.53
 15 9 5 19.5 1.54
 -16 9 5 12.81 2.09
 16 9 5 14.1 1.78
 -17 9 5 13.15 2.91
 17 9 5 6.93 2.82
 0 10 5 0.71 0.4
 -1 10 5 154.12 2.54
 1 10 5 152.27 2.5
 -2 10 5 66.91 1.42
 2 10 5 63.01 1.26
 -3 10 5 17.66 0.65
 3 10 5 17.58 0.65
 -4 10 5 21.23 0.73
 4 10 5 19.68 0.71
 -5 10 5 87.54 1.61
 5 10 5 82.8 1.53
 -6 10 5 240.69 3.8
 6 10 5 242.68 3.84
 -7 10 5 58.18 1.17
 7 10 5 60.13 1.24
 -8 10 5 157.48 2.8
 8 10 5 159.24 2.8
 -9 10 5 83.21 1.69
 9 10 5 80.01 1.6
 -10 10 5 38.24 1.21
 10 10 5 39.86 1.21
 -11 10 5 72.15 1.86
 11 10 5 66.51 1.67
 -12 10 5 105.14 2.45
 12 10 5 110.43 2.56
 -13 10 5 13.99 1.29
 13 10 5 12.97 1.18
 -14 10 5 13.77 1.36
 14 10 5 14.96 1.59
 -15 10 5 42.12 1.99
 15 10 5 44.71 1.99
 -16 10 5 2.84 2.42
 16 10 5 3.63 1.97
 0 11 5 55.28 1.13
 -1 11 5 11.4 0.62
 1 11 5 10.59 0.67
 -2 11 5 88.66 1.62
 2 11 5 85.58 1.71
 -3 11 5 127.95 2.18
 3 11 5 125.35 2.13
 -4 11 5 148.12 2.47
 4 11 5 152.09 2.53
 -5 11 5 30.72 0.88
 5 11 5 27.42 0.94
 -6 11 5 34.15 1
 6 11 5 31.85 0.89
 -7 11 5 76.83 1.67
 7 11 5 74.11 1.53
 -8 11 5 15.12 0.77
 8 11 5 14.43 0.73
 -9 11 5 65.8 1.73
 9 11 5 61.15 1.58
 -10 11 5 23.03 1.17
 10 11 5 23.74 1.08
 -11 11 5 196.04 4.11
 11 11 5 189.99 4.11
 -12 11 5 21.6 1.38
 12 11 5 21.45 1.3
 -13 11 5 77.18 2.28
 13 11 5 77.3 2.35
 -14 11 5 30.46 1.8
 14 11 5 32.02 2
 -15 11 5 34.94 2.24
 15 11 5 37.53 2.2
 0 12 5 131.98 2.35
 -1 12 5 3.48 0.49
 1 12 5 4.89 0.66
 -2 12 5 10.43 0.66
 2 12 5 13.22 0.69
 -3 12 5 37.17 1.05
 3 12 5 36.93 1.03
 -4 12 5 114.11 2.11
 4 12 5 115.48 2.17
 -5 12 5 291 4.9
 5 12 5 277.93 5.02
 -6 12 5 27.34 0.96
 6 12 5 25.96 0.9
 -7 12 5 35.21 1.13
 7 12 5 34.15 1.13
 -8 12 5 7.72 0.99
 8 12 5 6.64 0.76
 -9 12 5 51.95 1.64
 9 12 5 51.98 1.5
 -10 12 5 9.46 1.17
 10 12 5 11.4 1.09
 -11 12 5 150.93 3.34
 11 12 5 153.45 3.44
 -12 12 5 105.05 2.67
 12 12 5 103.26 2.7
 -13 12 5 7.9 1.7
 13 12 5 3.48 1.6
 -14 12 5 18.58 1.92
 14 12 5 18.75 1.86
 0 13 5 58.17 1.45
 -1 13 5 36.59 1.29
 1 13 5 38.65 1.24
 -2 13 5 4.26 0.72
 2 13 5 4.9 0.69
 -3 13 5 135.88 2.71
 3 13 5 128.67 2.58
 -4 13 5 52.8 1.46
 4 13 5 51.5 1.49
 -5 13 5 197.98 3.74
 5 13 5 203.56 3.86
 -6 13 5 0.5 0.69
 6 13 5 0.88 0.71
 -7 13 5 31.51 1.34
 7 13 5 32.9 1.31
 -8 13 5 2.27 0.75
 8 13 5 2.85 0.82
 -9 13 5 108.79 2.67
 9 13 5 105.23 2.54
 -10 13 5 3.06 1.14
 10 13 5 0.8 1.24
 -11 13 5 35.33 1.81
 11 13 5 36.64 1.66
 -12 13 5 59.93 2.2
 12 13 5 60.94 2.15
 -13 13 5 14.27 1.84
 13 13 5 13.89 1.79
 0 14 5 1.35 0.71
 -1 14 5 6.69 0.93
 1 14 5 6.6 0.87
 -2 14 5 37.88 1.18
 2 14 5 36.96 1.29
 -3 14 5 34.69 1.29
 3 14 5 35.95 1.21
 -4 14 5 51.97 1.51
 4 14 5 55.45 1.68
 -5 14 5 26.6 1.3
 5 14 5 25.91 1.31
 -6 14 5 40.96 1.65
 6 14 5 40.41 1.62
 -7 14 5 28.75 1.52
 7 14 5 26.41 1.33
 -8 14 5 20.51 1.39
 8 14 5 19.8 1.34
 -9 14 5 20.85 1.38
 9 14 5 20.67 1.38
 -10 14 5 19.94 1.58
 10 14 5 17.99 1.55
 -11 14 5 2.83 1.57
 11 14 5 1.26 1.52
 -12 14 5 77.96 2.89
 12 14 5 78.2 2.61
 0 15 5 159.45 3.25
 -1 15 5 165.37 3.33
 1 15 5 162.56 3.25
 -2 15 5 50.53 1.55
 2 15 5 47.72 1.53
 -3 15 5 22.14 1.19
 3 15 5 21.09 1.28
 -4 15 5 5.94 1.11
 4 15 5 9.29 1.32
 -5 15 5 9.14 1.24
 5 15 5 10.76 1.35
 -6 15 5 50.06 1.91
 6 15 5 44.74 1.76
 -7 15 5 38.64 1.78
 7 15 5 36.59 1.7
 -8 15 5 129.63 3.15
 8 15 5 130.62 3.34
 -9 15 5 2.09 1.59
 9 15 5 3.16 1.6
 -10 15 5 4.56 1.74
 10 15 5 2.73 1.58
 -11 15 5 36.71 2.99
 11 15 5 33.73 2.66
 0 16 5 38.8 1.56
 -1 16 5 33.28 1.61
 1 16 5 33.75 1.62
 -2 16 5 162.6 3.78
 2 16 5 163.84 3.7
 -3 16 5 21.95 1.47
 3 16 5 22.95 1.55
 -4 16 5 16.74 1.53
 4 16 5 18.11 1.51
 -5 16 5 11.18 1.51
 5 16 5 14.35 1.83
 -6 16 5 223.52 5.01
 6 16 5 223.12 4.92
 -7 16 5 37.54 2.15
 7 16 5 42.28 2.26
 -8 16 5 3.91 1.82
 8 16 5 5.32 2
 -9 16 5 6.75 2.02
 9 16 5 4.25 2.15
 0 17 5 33.19 2.47
 -1 17 5 35.35 1.86
 1 17 5 41.57 2.25
 -2 17 5 38 1.89
 2 17 5 38.95 1.96
 -3 17 5 5.22 1.56
 3 17 5 6.86 1.8
 -4 17 5 82.96 2.78
 4 17 5 83.21 2.86
 -5 17 5 63.13 2.65
 5 17 5 62.63 2.48
 -6 17 5 15.07 2.15
 6 17 5 8.94 1.9
 -7 17 5 1.35 2.98
 7 17 5 4.86 2.3
 0 18 5 177.29 4.79
 -1 18 5 9.38 2.61
 1 18 5 8.09 2.6
 -2 18 5 4.62 2.22
 2 18 5 6.52 2.57
 -3 18 5 7.15 2.38
 3 18 5 9.85 3.09
 0 0 6 1.22 0.29
 1 0 6 14.16 0.39
 2 0 6 859.13 12.88
 3 0 6 1401.66 20.89
 4 0 6 1193.26 17.86
 5 0 6 0.2 0.19
 6 0 6 20.14 0.54
 7 0 6 1.5 0.3
 8 0 6 6.01 0.48
 9 0 6 0.38 0.33
 10 0 6 95.3 1.68
 11 0 6 24.29 0.85
 12 0 6 73.61 1.4
 13 0 6 2.29 0.52
 14 0 6 44.56 1.26
 15 0 6 110.29 2.32
 16 0 6 1.8 0.84
 17 0 6 8.48 1.32
 18 0 6 67.58 2.8
 19 0 6 5.25 2.52
 0 1 6 35.57 0.67
 -1 1 6 914.62 13.68
 1 1 6 918.5 13.75
 -2 1 6 137.8 2.18
 2 1 6 135.77 2.15
 -3 1 6 619.02 9.33
 3 1 6 618.46 9.29
 -4 1 6 1.93 0.27
 4 1 6 1.38 0.24
 -5 1 6 1.1 0.19
 5 1 6 1 0.21
 -6 1 6 3.57 0.37
 6 1 6 3.53 0.39
 -7 1 6 109.57 1.81
 7 1 6 105.39 1.75
 -8 1 6 15.18 0.58
 8 1 6 15.36 0.57
 -9 1 6 292.26 4.53
 9 1 6 288.65 4.64
 -10 1 6 2.09 0.43
 10 1 6 2.83 0.41
 -11 1 6 39.68 0.97
 11 1 6 40.44 0.95
 -12 1 6 193.01 3.12
 12 1 6 192.48 3.12
 -13 1 6 136.79 2.66
 13 1 6 139.6 2.74
 -14 1 6 59.49 1.47
 14 1 6 57.79 1.48
 -15 1 6 32.19 1.21
 15 1 6 32.4 1.17
 -16 1 6 81.09 2.32
 16 1 6 76.84 2
 -17 1 6 48.42 2.18
 17 1 6 47.15 1.94
 -18 1 6 4.47 2.4
 18 1 6 1.11 2.04
 -19 1 6 12.57 2.34
 19 1 6 14.63 2.46
 0 2 6 538.62 8.11
 -1 2 6 1521.64 22.71
 1 2 6 1488.56 24.2
 -2 2 6 1356.88 20.32
 2 2 6 1342.6 20.07
 -3 2 6 309.45 5.48
 3 2 6 308.51 5.84
 -4 2 6 322.59 4.92
 4 2 6 321.72 4.9
 -5 2 6 146.48 2.32
 5 2 6 143.96 2.29
 -6 2 6 167.77 2.64
 6 2 6 168.93 2.7
 -7 2 6 756.02 11.35
 7 2 6 741.62 11.13
 -8 2 6 137.9 2.29
 8 2 6 141.62 2.33
 -9 2 6 37.47 0.86
 9 2 6 36.47 0.81
 -10 2 6 197.9 3.17
 10 2 6 193.1 3.37
 -11 2 6 27.38 0.81
 11 2 6 26.85 0.8
 -12 2 6 60.84 1.3
 12 2 6 61.48 1.32
 -13 2 6 9.17 0.69
 13 2 6 9.93 0.71
 -14 2 6 18.49 0.88
 14 2 6 18.91 0.97
 -15 2 6 82.1 1.89
 15 2 6 84.37 1.94
 -16 2 6 20.75 1.36
 16 2 6 20.33 1.34
 -17 2 6 6.96 1.37
 17 2 6 7.98 1.43
 -18 2 6 3.5 1.82
 18 2 6 5.32 1.71
 -19 2 6 28.09 2.73
 19 2 6 29.26 3.15
 0 3 6 166.48 2.58
 -1 3 6 596.16 8.92
 1 3 6 597.27 8.97
 -2 3 6 428.61 7.51
 2 3 6 435.52 7.61
 -3 3 6 135.52 2.54
 3 3 6 132.16 2.5
 -4 3 6 1034.53 18.46
 4 3 6 1016.05 17.55
 -5 3 6 226.88 4.11
 5 3 6 231.93 4.16
 -6 3 6 345.63 5.26
 6 3 6 351.09 5.36
 -7 3 6 500.47 7.58
 7 3 6 496.21 7.67
 -8 3 6 166.11 2.69
 8 3 6 174.3 2.8
 -9 3 6 31.77 0.83
 9 3 6 32.75 0.81
 -10 3 6 62.43 1.27
 10 3 6 61.22 1.2
 -11 3 6 131.11 2.22
 11 3 6 135.07 2.26
 -12 3 6 32.5 1.03
 12 3 6 30.17 0.95
 -13 3 6 49.81 1.3
 13 3 6 49.88 1.41
 -14 3 6 0.76 0.7
 14 3 6 0.78 0.56
 -15 3 6 155.93 3.38
 15 3 6 161.89 3.49
 -16 3 6 31.86 1.56
 16 3 6 33.77 1.47
 -17 3 6 16.23 1.6
 17 3 6 18.86 1.55
 -18 3 6 11.52 1.92
 18 3 6 12.71 1.76
 -19 3 6 33.03 3.12
 19 3 6 39.52 5.39
 0 4 6 45.21 0.83
 -1 4 6 158.43 2.49
 1 4 6 161.36 2.53
 -2 4 6 2.06 0.39
 2 4 6 1.38 0.26
 -3 4 6 52.69 1.16
 3 4 6 54.91 1.2
 -4 4 6 123.78 2.36
 4 4 6 120.17 2.31
 -5 4 6 112.58 2.19
 5 4 6 113.27 2.22
 -6 4 6 202.28 3.73
 6 4 6 208.5 3.8
 -7 4 6 108.47 1.81
 7 4 6 107.06 1.81
 -8 4 6 44.54 0.92
 8 4 6 42.51 0.9
 -9 4 6 8.79 0.51
 9 4 6 7.23 0.49
 -10 4 6 84.32 1.52
 10 4 6 84.65 1.55
 -11 4 6 26.87 0.81
 11 4 6 27.09 0.79
 -12 4 6 285.75 5.17
 12 4 6 286.65 5.16
 -13 4 6 9.68 0.75
 13 4 6 11.69 0.77
 -14 4 6 30.17 1.23
 14 4 6 30.43 1.07
 -15 4 6 1.29 0.85
 15 4 6 0.99 0.78
 -16 4 6 88.4 2.45
 16 4 6 85.02 2.24
 -17 4 6 22.94 1.56
 17 4 6 22.34 1.68
 -18 4 6 37.27 1.98
 18 4 6 36.24 2.01
 0 5 6 34.66 0.71
 -1 5 6 135.15 2.17
 1 5 6 136.11 2.19
 -2 5 6 120.56 2.31
 2 5 6 120.37 2.34
 -3 5 6 812.31 14.11
 3 5 6 824.05 14.25
 -4 5 6 25.93 0.8
 4 5 6 26.56 0.78
 -5 5 6 146.99 2.77
 5 5 6 145.41 2.75
 -6 5 6 131.31 2.52
 6 5 6 131.76 2.53
 -7 5 6 212.58 3.92
 7 5 6 217.84 4.18
 -8 5 6 3.99 0.39
 8 5 6 4.03 0.36
 -9 5 6 85.34 1.55
 9 5 6 84.13 1.58
 -10 5 6 110.96 1.9
 10 5 6 108.36 1.86
 -11 5 6 116.59 2.03
 11 5 6 117.69 2.01
 -12 5 6 195.44 3.72
 12 5 6 196.07 3.67
 -13 5 6 17.19 0.9
 13 5 6 18.81 0.89
 -14 5 6 12.6 1.06
 14 5 6 13.89 1.01
 -15 5 6 28.9 1.42
 15 5 6 26.45 1.24
 -16 5 6 40.78 1.71
 16 5 6 40.66 1.76
 -17 5 6 94.69 2.66
 17 5 6 86.41 2.49
 -18 5 6 56.27 2.35
 18 5 6 54.31 2.26
 0 6 6 15 0.46
 -1 6 6 49.64 0.94
 1 6 6 48.52 0.94
 -2 6 6 67.27 1.2
 2 6 6 70.6 1.35
 -3 6 6 243.83 4.44
 3 6 6 242.86 4.38
 -4 6 6 164.59 3.08
 4 6 6 158.35 3.01
 -5 6 6 38.14 1.06
 5 6 6 37.78 0.99
 -6 6 6 42.06 1.15
 6 6 6 41.47 1.09
 -7 6 6 15.64 0.81
 7 6 6 16.05 0.8
 -8 6 6 22.37 0.65
 8 6 6 22.26 0.66
 -9 6 6 168.85 2.76
 9 6 6 165.28 2.74
 -10 6 6 145.12 2.41
 10 6 6 147.22 2.48
 -11 6 6 26.56 0.85
 11 6 6 27.2 0.82
 -12 6 6 0.15 0.51
 12 6 6 0.74 0.51
 -13 6 6 8.99 0.99
 13 6 6 8.83 0.81
 -14 6 6 5.72 0.89
 14 6 6 4.75 0.87
 -15 6 6 117.37 2.83
 15 6 6 122.19 2.94
 -16 6 6 43.31 1.74
 16 6 6 42.73 1.71
 -17 6 6 12.07 1.71
 17 6 6 9.98 1.71
 -18 6 6 24.65 2.43
 18 6 6 32.19 2.67
 0 7 6 382.41 5.84
 -1 7 6 347.24 5.3
 1 7 6 342.96 5.25
 -2 7 6 67.45 1.24
 2 7 6 70.78 1.26
 -3 7 6 158.46 2.53
 3 7 6 157.64 2.56
 -4 7 6 225.95 4.14
 4 7 6 218.25 4.01
 -5 7 6 20.48 0.89
 5 7 6 19.48 0.83
 -6 7 6 41.67 1.19
 6 7 6 38.05 1.08
 -7 7 6 258.51 4.79
 7 7 6 246.16 4.65
 -8 7 6 157.32 3.08
 8 7 6 157.92 3.01
 -9 7 6 30.22 0.83
 9 7 6 31.73 0.78
 -10 7 6 160.11 2.64
 10 7 6 156.56 2.62
 -11 7 6 138 2.78
 11 7 6 143.45 2.8
 -12 7 6 98.08 2.24
 12 7 6 102.66 2.31
 -13 7 6 125.16 2.79
 13 7 6 119.01 2.67
 -14 7 6 8.47 1.05
 14 7 6 9.91 0.98
 -15 7 6 27.55 1.44
 15 7 6 30.84 1.54
 -16 7 6 41.83 2
 16 7 6 46 1.97
 -17 7 6 80.73 2.73
 17 7 6 83.29 2.75
 0 8 6 87.67 1.53
 -1 8 6 193.34 3.09
 1 8 6 200.62 3.17
 -2 8 6 43.51 0.92
 2 8 6 44.03 0.92
 -3 8 6 2.11 0.34
 3 8 6 2.27 0.34
 -4 8 6 46.3 0.95
 4 8 6 43.95 0.9
 -5 8 6 118.24 2.36
 5 8 6 114.56 2.28
 -6 8 6 79.03 1.78
 6 8 6 73.12 1.65
 -7 8 6 39.28 1.17
 7 8 6 37.53 1.1
 -8 8 6 80.28 1.83
 8 8 6 77.85 1.72
 -9 8 6 96.13 1.68
 9 8 6 100 1.79
 -10 8 6 65.78 1.58
 10 8 6 64.02 1.27
 -11 8 6 52.43 1.46
 11 8 6 54.58 1.45
 -12 8 6 27.09 1.13
 12 8 6 28.36 1.07
 -13 8 6 8.86 0.95
 13 8 6 7.34 0.95
 -14 8 6 66.56 1.96
 14 8 6 69.78 2
 -15 8 6 96.14 2.51
 15 8 6 101.1 2.56
 -16 8 6 70.9 2.47
 16 8 6 77.13 2.54
 -17 8 6 23.41 2.39
 17 8 6 22.39 2.15
 0 9 6 134.73 2.24
 -1 9 6 30.29 0.79
 1 9 6 31.93 0.86
 -2 9 6 13.05 0.56
 2 9 6 13.08 0.53
 -3 9 6 361.35 5.58
 3 9 6 351.75 5.56
 -4 9 6 11.08 0.51
 4 9 6 9.57 0.49
 -5 9 6 25.48 0.69
 5 9 6 23.89 0.67
 -6 9 6 124.77 2.09
 6 9 6 121.67 2.11
 -7 9 6 48.09 1.27
 7 9 6 46.38 1.07
 -8 9 6 98.22 1.7
 8 9 6 99.99 1.72
 -9 9 6 7.22 0.54
 9 9 6 8.48 0.5
 -10 9 6 123.81 2.66
 10 9 6 126.52 2.72
 -11 9 6 218.41 4.48
 11 9 6 218.22 4.39
 -12 9 6 124.01 2.8
 12 9 6 123.48 2.71
 -13 9 6 94.71 2.36
 13 9 6 100.4 2.51
 -14 9 6 26 1.42
 14 9 6 28.45 1.66
 -15 9 6 26.78 1.58
 15 9 6 26.39 1.74
 -16 9 6 17.37 2.14
 16 9 6 20.84 1.93
 0 10 6 5.34 0.48
 -1 10 6 355.65 5.71
 1 10 6 352.76 5.55
 -2 10 6 23.64 0.75
 2 10 6 24.54 0.76
 -3 10 6 11.53 0.55
 3 10 6 10.33 0.55
 -4 10 6 54.93 1.12
 4 10 6 52.64 1.09
 -5 10 6 49.11 1.08
 5 10 6 49.98 1.11
 -6 10 6 113.73 2.05
 6 10 6 116.16 2.12
 -7 10 6 26.61 0.78
 7 10 6 25.88 0.74
 -8 10 6 32.92 0.97
 8 10 6 33.47 0.95
 -9 10 6 16.8 0.78
 9 10 6 18.28 0.79
 -10 10 6 50.09 1.38
 10 10 6 51.79 1.4
 -11 10 6 29.71 1.13
 11 10 6 29.98 1.13
 -12 10 6 121.35 2.87
 12 10 6 123.5 3.2
 -13 10 6 30.68 1.34
 13 10 6 28.49 1.4
 -14 10 6 14.62 1.45
 14 10 6 13.94 1.55
 -15 10 6 19.31 1.78
 15 10 6 19.84 1.68
 -16 10 6 21.91 3.33
 16 10 6 18.14 3.05
 0 11 6 4.76 0.56
 -1 11 6 241.6 4.02
 1 11 6 240.53 4.07
 -2 11 6 13.44 0.62
 2 11 6 14.7 0.67
 -3 11 6 80.44 1.54
 3 11 6 83.95 1.58
 -4 11 6 41.94 1.02
 4 11 6 40.1 1.01
 -5 11 6 200.01 3.44
 5 11 6 206.59 3.64
 -6 11 6 82.67 1.72
 6 11 6 78.92 1.67
 -7 11 6 63.78 1.45
 7 11 6 63.94 1.42
 -8 11 6 2.96 0.64
 8 11 6 3.39 0.55
 -9 11 6 25.57 0.97
 9 11 6 23.88 0.9
 -10 11 6 17.8 0.95
 10 11 6 18.09 0.86
 -11 11 6 25.29 1.15
 11 11 6 25.72 1.27
 -12 11 6 2.9 0.99
 12 11 6 3.36 1.07
 -13 11 6 55.71 1.8
 13 11 6 59.79 2
 -14 11 6 0.89 1.42
 14 11 6 1.2 1.3
 -15 11 6 3.96 2.69
 15 11 6 4.31 2.01
 0 12 6 41.46 1.15
 -1 12 6 49.08 1.28
 1 12 6 47.33 1.24
 -2 12 6 375.63 6.8
 2 12 6 370.1 6.76
 -3 12 6 23.1 0.93
 3 12 6 19.9 0.81
 -4 12 6 195.73 3.99
 4 12 6 186.84 3.64
 -5 12 6 10.51 0.77
 5 12 6 9.2 0.68
 -6 12 6 13.08 0.78
 6 12 6 12.38 0.78
 -7 12 6 155.7 3.3
 7 12 6 152.93 2.95
 -8 12 6 58.86 1.56
 8 12 6 59.95 1.59
 -9 12 6 33.45 1.19
 9 12 6 34.58 1.2
 -10 12 6 3.71 0.84
 10 12 6 3.74 0.89
 -11 12 6 28.4 2
 11 12 6 35.33 2.36
 -12 12 6 77.48 3.09
 12 12 6 76.03 3.19
 -13 12 6 14.48 2.35
 13 12 6 19.6 2.74
 -14 12 6 47.02 2.95
 14 12 6 53.08 3.14
 0 13 6 33.82 1.23
 -1 13 6 83.75 1.87
 1 13 6 81.64 2
 -2 13 6 2.05 0.69
 2 13 6 2.62 0.68
 -3 13 6 50.74 1.41
 3 13 6 48.46 1.35
 -4 13 6 40.61 1.35
 4 13 6 38.55 1.37
 -5 13 6 82.44 1.87
 5 13 6 79.23 1.81
 -6 13 6 31.43 1.12
 6 13 6 30.35 1.13
 -7 13 6 27.63 1.2
 7 13 6 24.69 1.11
 -8 13 6 16.14 1.11
 8 13 6 15.53 1.09
 -9 13 6 26.21 1.25
 9 13 6 29.15 1.4
 -10 13 6 18.63 2
 10 13 6 16.79 2.01
 -11 13 6 47.36 2.51
 11 13 6 46.21 2.65
 -12 13 6 6.97 2.6
 12 13 6 7.29 2.12
 -13 13 6 24.02 3.13
 13 13 6 20.51 2.66
 0 14 6 29.95 1.19
 -1 14 6 5.48 0.76
 1 14 6 4.25 0.82
 -2 14 6 95.34 2.24
 2 14 6 90.72 2.1
 -3 14 6 35.38 1.28
 3 14 6 36.27 1.28
 -4 14 6 203.73 4.3
 4 14 6 215.33 4.07
 -5 14 6 25.7 1.39
 5 14 6 26.99 1.42
 -6 14 6 21.39 1.31
 6 14 6 19.55 1.27
 -7 14 6 107.77 2.7
 7 14 6 105.25 2.55
 -8 14 6 11.03 1.19
 8 14 6 10.52 1.32
 -9 14 6 34.52 1.86
 9 14 6 32.84 1.53
 -10 14 6 20.82 2.11
 10 14 6 30.56 2.73
 -11 14 6 10.65 2.25
 11 14 6 9.28 2.25
 -12 14 6 39.51 3.4
 12 14 6 45.34 3.87
 0 15 6 0.61 1
 -1 15 6 79.43 2.12
 1 15 6 80.56 2.15
 -2 15 6 6.63 1.1
 2 15 6 3.59 0.9
 -3 15 6 115.46 2.53
 3 15 6 117.11 2.7
 -4 15 6 7.69 1.22
 4 15 6 8.16 1.35
 -5 15 6 7.18 1.32
 5 15 6 7.42 1.31
 -6 15 6 5.07 1.27
 6 15 6 3.7 1.04
 -7 15 6 55.3 2
 7 15 6 54.68 2.05
 -8 15 6 19.94 1.67
 8 15 6 20.73 1.59
 -9 15 6 2.53 1.52
 9 15 6 3.75 1.53
 -10 15 6 49.03 3.17
 10 15 6 50.92 3.13
 0 16 6 9.9 1.51
 -1 16 6 84.76 2.25
 1 16 6 87.27 2.34
 -2 16 6 31.61 1.83
 2 16 6 31.62 1.79
 -3 16 6 10.94 1.56
 3 16 6 12.55 1.58
 -4 16 6 130.22 3.66
 4 16 6 127.27 3.32
 -5 16 6 34.45 1.94
 5 16 6 33.27 1.94
 -6 16 6 14.12 1.88
 6 16 6 7.58 1.58
 -7 16 6 2.46 1.8
 7 16 6 2.32 1.58
 -8 16 6 48.49 2.49
 8 16 6 48.5 2.46
 -9 16 6 42.51 5.46
 0 17 6 8.38 2.12
 -1 17 6 14.54 1.74
 1 17 6 14.66 2.04
 -2 17 6 61.67 2.52
 2 17 6 61.56 2.6
 -3 17 6 26.98 2.06
 3 17 6 25.24 2.06
 -4 17 6 24.36 2.09
 4 17 6 22.46 1.93
 -5 17 6 19.9 2.15
 5 17 6 16.58 2.16
 -6 17 6 13.67 2.79
 6 17 6 11.57 2.19
 0 18 6 8.66 3.01
 -1 18 6 16.92 4.05
 1 18 6 21.77 3.62
 -2 18 6 30.3 6.81
 2 18 6 24.85 6.22
 0 0 7 0.46 0.29
 1 0 7 142.83 2.27
 2 0 7 573.84 8.63
 3 0 7 378.83 5.76
 4 0 7 373.54 5.86
 5 0 7 368.92 5.64
 6 0 7 0.27 0.21
 7 0 7 307.16 4.72
 8 0 7 284.16 4.57
 9 0 7 8.36 0.54
 10 0 7 352.93 5.44
 11 0 7 108.44 1.89
 12 0 7 18.31 0.82
 13 0 7 73.33 1.68
 14 0 7 0.72 0.81
 15 0 7 56.63 1.6
 16 0 7 141.18 3.01
 17 0 7 131.9 3.55
 18 0 7 7.02 1.94
 0 1 7 586.34 8.8
 -1 1 7 14.56 0.41
 1 1 7 13.93 0.42
 -2 1 7 238.4 3.74
 2 1 7 234.3 3.87
 -3 1 7 147.85 2.33
 3 1 7 147.84 2.33
 -4 1 7 92.45 1.55
 4 1 7 88.48 1.48
 -5 1 7 306.41 4.92
 5 1 7 301.49 4.64
 -6 1 7 305.84 4.72
 6 1 7 305.21 4.7
 -7 1 7 167.5 2.74
 7 1 7 167.38 2.67
 -8 1 7 36.71 0.85
 8 1 7 34.82 0.84
 -9 1 7 42.58 0.91
 9 1 7 41.65 0.96
 -10 1 7 223.36 3.56
 10 1 7 225.35 3.6
 -11 1 7 30.76 0.92
 11 1 7 31.58 0.86
 -12 1 7 30.16 1.01
 12 1 7 30.12 0.97
 -13 1 7 81.55 1.8
 13 1 7 83.86 1.82
 -14 1 7 12.54 0.86
 14 1 7 11.38 0.87
 -15 1 7 20.18 1.05
 15 1 7 21.77 1.15
 -16 1 7 257.37 4.86
 16 1 7 264.7 5.07
 -17 1 7 81.33 2.4
 17 1 7 77.54 2.3
 -18 1 7 52.68 2.51
 18 1 7 54.77 2.54
 0 2 7 345.26 5.35
 -1 2 7 52.18 0.93
 1 2 7 53.06 0.94
 -2 2 7 348.52 5.29
 2 2 7 347.67 5.27
 -3 2 7 221.57 3.46
 3 2 7 219.59 3.38
 -4 2 7 3.18 0.24
 4 2 7 3.13 0.25
 -5 2 7 24.36 0.58
 5 2 7 23.45 0.55
 -6 2 7 123.49 2.01
 6 2 7 123.96 2.18
 -7 2 7 165.34 2.66
 7 2 7 165.02 2.71
 -8 2 7 191.81 3.33
 8 2 7 192.95 3.09
 -9 2 7 73.75 1.39
 9 2 7 73.53 1.39
 -10 2 7 22.35 0.69
 10 2 7 22.45 0.68
 -11 2 7 62.82 1.25
 11 2 7 62.92 1.34
 -12 2 7 64.26 1.45
 12 2 7 64.86 1.51
 -13 2 7 71.41 1.62
 13 2 7 70.94 1.62
 -14 2 7 66.12 1.63
 14 2 7 65.62 1.53
 -15 2 7 41.53 1.3
 15 2 7 43.77 1.39
 -16 2 7 36.17 1.7
 16 2 7 34.18 1.57
 -17 2 7 29.85 1.67
 17 2 7 28.87 1.83
 -18 2 7 22.42 2.07
 18 2 7 25.93 2.31
 0 3 7 17.02 0.45
 -1 3 7 214.68 3.32
 1 3 7 212.3 3.29
 -2 3 7 228.02 4.07
 2 3 7 228.95 4.11
 -3 3 7 394.06 6.95
 3 3 7 382.93 6.72
 -4 3 7 62.63 1.37
 4 3 7 63.07 1.35
 -5 3 7 20.54 0.74
 5 3 7 18.64 0.73
 -6 3 7 289.13 5.2
 6 3 7 288.01 5.13
 -7 3 7 13.45 0.46
 7 3 7 13.4 0.48
 -8 3 7 139.36 2.27
 8 3 7 141.83 2.37
 -9 3 7 29.26 0.78
 9 3 7 28.01 0.76
 -10 3 7 97.13 1.73
 10 3 7 95.96 1.69
 -11 3 7 199.56 3.21
 11 3 7 200.08 3.32
 -12 3 7 12.26 0.71
 12 3 7 11.53 0.67
 -13 3 7 30.42 1.1
 13 3 7 30.11 1.06
 -14 3 7 58.75 1.54
 14 3 7 58.57 1.55
 -15 3 7 10.65 1.02
 15 3 7 12.19 1.01
 -16 3 7 2.24 1.3
 16 3 7 1.99 1.12
 -17 3 7 103.48 2.81
 17 3 7 101.44 2.77
 -18 3 7 44.36 2.33
 18 3 7 43.11 2.2
 0 4 7 405.35 6.13
 -1 4 7 310.16 4.73
 1 4 7 311.75 4.73
 -2 4 7 631.98 11.34
 2 4 7 657.29 11.77
 -3 4 7 546.82 9.53
 3 4 7 555.55 9.71
 -4 4 7 108.28 2.12
 4 4 7 108.77 2.15
 -5 4 7 206.2 3.81
 5 4 7 207.19 3.77
 -6 4 7 89.71 1.88
 6 4 7 89.43 2
 -7 4 7 173.09 3.26
 7 4 7 168.82 3.17
 -8 4 7 77.4 1.4
 8 4 7 77.61 1.4
 -9 4 7 94.99 1.65
 9 4 7 94.1 1.73
 -10 4 7 129.36 2.16
 10 4 7 130.19 2.16
 -11 4 7 37.36 0.93
 11 4 7 36.94 0.9
 -12 4 7 36.84 1.06
 12 4 7 37.09 1.11
 -13 4 7 18.72 0.96
 13 4 7 19.77 0.87
 -14 4 7 3.77 0.72
 14 4 7 3.29 0.75
 -15 4 7 67.03 1.95
 15 4 7 66.81 1.85
 -16 4 7 145.49 3.34
 16 4 7 142.01 3.33
 -17 4 7 1.59 1.33
 17 4 7 3.15 1.37
 -18 4 7 3.92 1.91
 18 4 7 6.16 1.79
 0 5 7 293.63 4.49
 -1 5 7 83.68 1.41
 1 5 7 85.69 1.49
 -2 5 7 168.01 3.1
 2 5 7 167.76 3.12
 -3 5 7 103.52 2.04
 3 5 7 103.44 2.06
 -4 5 7 119.48 2.32
 4 5 7 116.15 2.28
 -5 5 7 202.06 3.77
 5 5 7 199.11 3.64
 -6 5 7 174.1 3.27
 6 5 7 175.65 3.29
 -7 5 7 201.55 3.78
 7 5 7 204.94 3.83
 -8 5 7 392.98 7.01
 8 5 7 384.22 6.85
 -9 5 7 109.91 2.11
 9 5 7 108.34 1.84
 -10 5 7 48.77 1.05
 10 5 7 48.9 1.03
 -11 5 7 61.83 1.34
 11 5 7 62.26 1.44
 -12 5 7 174.92 3.33
 12 5 7 175.48 3.43
 -13 5 7 7.95 0.85
 13 5 7 7.69 0.73
 -14 5 7 64.82 1.77
 14 5 7 67.13 1.82
 -15 5 7 17.91 1.32
 15 5 7 20.9 1.23
 -16 5 7 57.19 2.02
 16 5 7 55.25 2.07
 -17 5 7 21.12 1.8
 17 5 7 21.71 1.97
 -18 5 7 11.89 2.38
 18 5 7 11.03 2.48
 0 6 7 26.73 0.64
 -1 6 7 397.44 6.04
 1 6 7 393.34 5.95
 -2 6 7 131.53 2.51
 2 6 7 133.85 2.57
 -3 6 7 4.93 0.55
 3 6 7 4.83 0.59
 -4 6 7 207.67 3.81
 4 6 7 206.84 3.8
 -5 6 7 65.69 1.47
 5 6 7 65.26 1.51
 -6 6 7 230.89 4.24
 6 6 7 232.82 4.28
 -7 6 7 41.12 1.17
 7 6 7 41.1 1.14
 -8 6 7 141.68 2.75
 8 6 7 145.35 3.15
 -9 6 7 69.06 1.64
 9 6 7 67.32 1.61
 -10 6 7 3.98 0.69
 10 6 7 5.05 0.5
 -11 6 7 53.73 1.3
 11 6 7 55.57 1.25
 -12 6 7 22.19 0.89
 12 6 7 22.04 0.84
 -13 6 7 83 2.03
 13 6 7 83.78 2.08
 -14 6 7 32.94 1.48
 14 6 7 33.29 1.37
 -15 6 7 41.89 1.63
 15 6 7 45.31 1.73
 -16 6 7 16.93 1.52
 16 6 7 17.4 1.52
 -17 6 7 33.25 2.09
 17 6 7 31.8 2.11
 0 7 7 242.39 3.75
 -1 7 7 77.37 1.35
 1 7 7 76.37 1.37
 -2 7 7 199.3 3.26
 2 7 7 195.69 3.07
 -3 7 7 320.52 5.73
 3 7 7 321.3 5.74
 -4 7 7 24.13 0.92
 4 7 7 25.75 0.91
 -5 7 7 81.14 1.76
 5 7 7 78.92 1.72
 -6 7 7 164.04 3.11
 6 7 7 163.84 3.13
 -7 7 7 22.71 0.89
 7 7 7 24.01 0.94
 -8 7 7 70.48 1.61
 8 7 7 71.02 1.62
 -9 7 7 79.85 1.84
 9 7 7 81 1.75
 -10 7 7 4.13 0.67
 10 7 7 1.48 0.61
 -11 7 7 11.42 1.03
 11 7 7 9.98 0.91
 -12 7 7 3.67 0.65
 12 7 7 5.77 0.73
 -13 7 7 1.55 0.72
 13 7 7 1.82 0.76
 -14 7 7 13.93 1.25
 14 7 7 12.46 1.15
 -15 7 7 45.51 1.7
 15 7 7 47.49 1.79
 -16 7 7 20.68 1.7
 16 7 7 19.19 1.67
 -17 7 7 3.86 1.98
 17 7 7 5.92 1.9
 0 8 7 0.51 0.31
 -1 8 7 17.77 0.61
 1 8 7 17.97 0.59
 -2 8 7 63.85 1.2
 2 8 7 64.41 1.33
 -3 8 7 216.71 4
 3 8 7 217.71 4.02
 -4 8 7 47.55 1.19
 4 8 7 45.55 1.21
 -5 8 7 42.21 1.28
 5 8 7 43.01 1.18
 -6 8 7 254.31 4.62
 6 8 7 258.53 4.74
 -7 8 7 48.67 1.3
 7 8 7 47.41 1.36
 -8 8 7 205.43 3.83
 8 8 7 209.34 4.09
 -9 8 7 108.15 2.53
 9 8 7 108.46 2.56
 -10 8 7 18.84 1.01
 10 8 7 16.33 1.03
 -11 8 7 12.34 1.32
 11 8 7 13.76 1.34
 -12 8 7 176.02 4.84
 12 8 7 173.19 4.8
 -13 8 7 8.93 1.08
 13 8 7 9.24 0.88
 -14 8 7 11.23 1.09
 14 8 7 12.54 1.2
 -15 8 7 21.47 1.45
 15 8 7 22.24 1.63
 -16 8 7 40.06 1.93
 16 8 7 44.62 2.11
 0 9 7 163.64 2.66
 -1 9 7 215.44 3.46
 1 9 7 215.01 3.39
 -2 9 7 99.41 1.94
 2 9 7 97.83 1.72
 -3 9 7 92.64 1.68
 3 9 7 89.85 1.74
 -4 9 7 13.81 0.83
 4 9 7 12.58 0.83
 -5 9 7 11.43 0.83
 5 9 7 9.85 0.76
 -6 9 7 77.12 1.74
 6 9 7 77.75 1.74
 -7 9 7 27.26 1.06
 7 9 7 26.92 0.99
 -8 9 7 34.29 1.24
 8 9 7 34.48 1.3
 -9 9 7 17.31 1.18
 9 9 7 19.55 1.14
 -10 9 7 13.85 1.23
 10 9 7 14.52 1.35
 -11 9 7 241.01 6.46
 11 9 7 254.04 6.54
 -12 9 7 16.92 1.51
 12 9 7 19.76 1.65
 -13 9 7 147.72 4.41
 13 9 7 144.43 4.66
 -14 9 7 67.84 2.83
 14 9 7 69.2 2.72
 -15 9 7 31.07 2.51
 15 9 7 33.37 2.63
 -16 9 7 20.19 3.07
 16 9 7 17.61 2.68
 0 10 7 40.61 1
 -1 10 7 206.44 3.3
 1 10 7 202.53 3.21
 -2 10 7 86.67 1.55
 2 10 7 83.97 1.52
 -3 10 7 266.63 4.16
 3 10 7 259.53 4.52
 -4 10 7 143.36 2.36
 4 10 7 141.72 2.39
 -5 10 7 52.59 1.55
 5 10 7 54.52 1.35
 -6 10 7 66.73 1.97
 6 10 7 68.15 2.01
 -7 10 7 83.89 2.21
 7 10 7 83.22 2.22
 -8 10 7 119.73 3.04
 8 10 7 114.07 3.34
 -9 10 7 12.36 1.2
 9 10 7 10.87 1.25
 -10 10 7 276.92 7.3
 10 10 7 275.55 7.08
 -11 10 7 38.95 1.88
 11 10 7 38.29 1.95
 -12 10 7 97.34 3.34
 12 10 7 99.9 3.66
 -13 10 7 86.29 2.91
 13 10 7 83.03 3.16
 -14 10 7 8.87 2.09
 14 10 7 12.62 2.04
 -15 10 7 13.47 2.59
 15 10 7 15.54 2.53
 0 11 7 56.6 1.35
 -1 11 7 69.07 1.52
 1 11 7 66.67 1.48
 -2 11 7 196.03 3.64
 2 11 7 199.95 3.68
 -3 11 7 13.14 0.71
 3 11 7 13.12 0.7
 -4 11 7 3.12 0.56
 4 11 7 3.21 0.45
 -5 11 7 232.34 5.28
 5 11 7 229.34 5.22
 -6 11 7 19.05 1.2
 6 11 7 18.52 1.15
 -7 11 7 24.18 1.44
 7 11 7 21.41 1.26
 -8 11 7 14.71 1.29
 8 11 7 13.48 1.28
 -9 11 7 27.33 1.52
 9 11 7 25.52 1.58
 -10 11 7 93.65 2.96
 10 11 7 98.9 3.22
 -11 11 7 90.95 3.22
 11 11 7 86.52 3.06
 -12 11 7 8.45 1.61
 12 11 7 7.8 2
 -13 11 7 38.99 2.58
 13 11 7 35.75 2.43
 -14 11 7 2.58 2.11
 14 11 7 0.08 1.8
 0 12 7 148.09 2.84
 -1 12 7 35.52 1.16
 1 12 7 34.02 1.09
 -2 12 7 163.28 3.13
 2 12 7 162.82 3.1
 -3 12 7 64.65 1.56
 3 12 7 64.17 1.43
 -4 12 7 38.74 1.21
 4 12 7 37.05 1.03
 -5 12 7 54.73 1.36
 5 12 7 56.53 1.39
 -6 12 7 0.86 1.02
 6 12 7 0.4 0.8
 -7 12 7 23.02 1.41
 7 12 7 22.6 1.32
 -8 12 7 1.91 1.17
 8 12 7 2.06 1.38
 -9 12 7 27.43 1.78
 9 12 7 29.47 1.88
 -10 12 7 26.5 1.81
 10 12 7 28.79 1.94
 -11 12 7 20.2 2.2
 11 12 7 22.09 1.86
 -12 12 7 20.87 2.2
 12 12 7 17.03 2.55
 -13 12 7 3.96 2.41
 13 12 7 3.37 2.56
 -14 12 7 20.97 4.14
 0 13 7 4.76 0.84
 -1 13 7 0.1 0.68
 1 13 7 0.58 0.64
 -2 13 7 13.2 0.97
 2 13 7 16.41 0.84
 -3 13 7 46.09 1.36
 3 13 7 47.17 1.31
 -4 13 7 63.25 1.62
 4 13 7 63.19 1.6
 -5 13 7 24.84 1.02
 5 13 7 24.09 0.98
 -6 13 7 13.38 1.31
 6 13 7 13.83 1.21
 -7 13 7 84.91 2.79
 7 13 7 89.42 2.96
 -8 13 7 16.54 1.96
 8 13 7 14.96 1.81
 -9 13 7 7.41 1.63
 9 13 7 7.01 2.11
 -10 13 7 34.51 2.03
 10 13 7 36.9 2.23
 -11 13 7 31.18 2.57
 11 13 7 28.48 2.65
 -12 13 7 1.82 2.43
 12 13 7 2.1 2.21
 0 14 7 2.28 0.95
 -1 14 7 10.35 1.02
 1 14 7 10.76 1.01
 -2 14 7 198.24 3.84
 2 14 7 191.03 3.68
 -3 14 7 46.91 1.47
 3 14 7 50.81 1.56
 -4 14 7 183.09 3.55
 4 14 7 170.5 3.36
 -5 14 7 159.43 3.44
 5 14 7 155.68 3.46
 -6 14 7 29.28 1.37
 6 14 7 26.64 1.37
 -7 14 7 91.03 3.13
 7 14 7 87.57 3.17
 -8 14 7 63.91 2.6
 8 14 7 60.24 2.76
 -9 14 7 2.33 1.92
 9 14 7 1.95 1.75
 -10 14 7 32.4 2.57
 10 14 7 33.51 2.58
 -11 14 7 7.98 2.84
 11 14 7 3.69 2.3
 0 15 7 15.84 1.28
 -1 15 7 16.54 1.34
 1 15 7 17.08 1.37
 -2 15 7 50.12 1.8
 2 15 7 48.31 1.67
 -3 15 7 70.05 2.02
 3 15 7 70.76 1.99
 -4 15 7 16.96 1.52
 4 15 7 17.86 1.48
 -5 15 7 0.54 1.19
 5 15 7 0.88 1.45
 -6 15 7 3.75 1.19
 6 15 7 5.03 1.14
 -7 15 7 16.62 2.13
 7 15 7 21.39 2.6
 -8 15 7 14.4 2.38
 8 15 7 14.18 2.59
 -9 15 7 26.08 2.63
 9 15 7 23.6 2.39
 -10 15 7 95.96 4.79
 10 15 7 96.73 4.4
 0 16 7 17.44 1.54
 -1 16 7 25.58 1.62
 1 16 7 29.15 1.7
 -2 16 7 3.61 1.34
 2 16 7 5.83 1.61
 -3 16 7 64.32 2.3
 3 16 7 63.96 2.24
 -4 16 7 20.25 1.72
 4 16 7 17.7 1.61
 -5 16 7 116.65 3.17
 5 16 7 107.49 2.97
 -6 16 7 2.46 1.52
 6 16 7 3.07 1.58
 -7 16 7 25.49 2.71
 7 16 7 23.53 2.55
 -8 16 7 80.82 3.72
 8 16 7 94.26 4.27
 0 17 7 76.09 2.63
 -1 17 7 12.56 1.89
 1 17 7 15.07 1.76
 -2 17 7 12.98 2.2
 2 17 7 9.75 1.89
 -3 17 7 4.19 2.08
 3 17 7 5.47 2.02
 -4 17 7 0.89 1.97
 4 17 7 1.8 1.78
 -5 17 7 13.95 2.73
 5 17 7 14.08 2.23
 0 0 8 221.77 4.85
 1 0 8 166.84 2.62
 2 0 8 1.23 0.24
 3 0 8 72.9 1.26
 4 0 8 90.62 1.53
 5 0 8 0.42 0.25
 6 0 8 1.77 0.35
 7 0 8 0.74 0.26
 8 0 8 78.37 1.42
 9 0 8 8.56 0.58
 10 0 8 34.8 0.86
 11 0 8 145.66 2.6
 12 0 8 301.01 5.4
 13 0 8 66.48 1.57
 14 0 8 7.88 0.83
 15 0 8 49.44 1.66
 16 0 8 78.12 2.18
 17 0 8 4.61 1.77
 18 0 8 22.58 2.16
 0 1 8 0.43 0.21
 -1 1 8 94.65 1.56
 1 1 8 94.4 1.55
 -2 1 8 1203.26 17.94
 2 1 8 1195.88 17.89
 -3 1 8 266.78 4.1
 3 1 8 259.01 3.98
 -4 1 8 13.53 0.47
 4 1 8 12.15 0.46
 -5 1 8 184.32 2.9
 5 1 8 180.74 2.83
 -6 1 8 189.95 3
 6 1 8 190.73 3.01
 -7 1 8 284.62 4.64
 7 1 8 291.52 4.51
 -8 1 8 32.32 0.8
 8 1 8 29.3 0.75
 -9 1 8 71.51 1.33
 9 1 8 70.9 1.35
 -10 1 8 84.24 1.54
 10 1 8 84.27 1.55
 -11 1 8 199.91 3.46
 11 1 8 197.81 3.49
 -12 1 8 234.04 4.99
 12 1 8 224.49 4.14
 -13 1 8 20.61 0.97
 13 1 8 21.8 0.92
 -14 1 8 10.31 1
 14 1 8 9.54 0.91
 -15 1 8 62.24 1.74
 15 1 8 62.14 1.74
 -16 1 8 7.19 1.26
 16 1 8 6.04 1.1
 -17 1 8 16.36 1.68
 17 1 8 17.54 1.8
 -18 1 8 56.51 2.57
 18 1 8 53.15 2.69
 0 2 8 27.74 0.62
 -1 2 8 146.59 2.33
 1 2 8 146.73 2.32
 -2 2 8 103.72 1.69
 2 2 8 102.54 1.68
 -3 2 8 75.61 1.3
 3 2 8 75.21 1.35
 -4 2 8 30.48 0.65
 4 2 8 30.79 0.67
 -5 2 8 246.22 3.95
 5 2 8 250.52 3.97
 -6 2 8 240.72 3.75
 6 2 8 241.53 3.77
 -7 2 8 116.72 1.94
 7 2 8 115.14 1.94
 -8 2 8 138.5 2.29
 8 2 8 138.5 2.28
 -9 2 8 29.68 0.78
 9 2 8 29 0.75
 -10 2 8 17.15 0.66
 10 2 8 16.92 0.6
 -11 2 8 15.7 0.71
 11 2 8 15.69 0.72
 -12 2 8 26.27 0.93
 12 2 8 23.3 0.93
 -13 2 8 33.95 1.2
 13 2 8 32.47 1.11
 -14 2 8 21.4 1.05
 14 2 8 20.96 1.2
 -15 2 8 29.85 1.52
 15 2 8 32.69 1.29
 -16 2 8 120.68 2.96
 16 2 8 119.75 3
 -17 2 8 54.23 2.33
 17 2 8 52.99 2.17
 -18 2 8 2.32 1.5
 18 2 8 2.87 2.12
 0 3 8 74.58 1.28
 -1 3 8 478.87 7.23
 1 3 8 465.56 7.04
 -2 3 8 779.86 11.65
 2 3 8 738.14 11.06
 -3 3 8 19.21 0.67
 3 3 8 18.96 0.69
 -4 3 8 950.13 16.45
 4 3 8 958.4 16.58
 -5 3 8 151.13 2.85
 5 3 8 150.51 3.09
 -6 3 8 75.71 1.66
 6 3 8 71.44 1.53
 -7 3 8 87.88 1.85
 7 3 8 88.15 1.9
 -8 3 8 263.06 4.08
 8 3 8 266.15 4.12
 -9 3 8 40.77 0.91
 9 3 8 40.88 0.96
 -10 3 8 42.13 1
 10 3 8 40.44 0.95
 -11 3 8 75.66 1.53
 11 3 8 76.22 1.6
 -12 3 8 30.44 1
 12 3 8 29.44 1.05
 -13 3 8 28.31 1.14
 13 3 8 27.15 1.02
 -14 3 8 61.81 1.59
 14 3 8 64.53 1.66
 -15 3 8 106.23 2.62
 15 3 8 109.63 2.67
 -16 3 8 36.98 1.64
 16 3 8 40.41 1.71
 -17 3 8 70.56 2.39
 17 3 8 74.21 2.5
 -18 3 8 26.01 2.07
 18 3 8 30.42 2.32
 0 4 8 29.26 0.67
 -1 4 8 154.25 2.43
 1 4 8 153.52 2.42
 -2 4 8 201.81 3.68
 2 4 8 204.27 3.75
 -3 4 8 317.19 5.66
 3 4 8 317.1 5.66
 -4 4 8 76.36 1.62
 4 4 8 75.77 1.61
 -5 4 8 93.19 1.94
 5 4 8 94.54 1.96
 -6 4 8 34.87 1.04
 6 4 8 34.52 1.04
 -7 4 8 80.23 1.7
 7 4 8 84.6 1.81
 -8 4 8 94.69 1.97
 8 4 8 92.98 1.94
 -9 4 8 117.19 2.32
 9 4 8 118.5 2.37
 -10 4 8 75.84 1.42
 10 4 8 80.48 1.47
 -11 4 8 1.26 0.49
 11 4 8 1.75 0.42
 -12 4 8 21.58 0.87
 12 4 8 20.53 0.8
 -13 4 8 2 0.66
 13 4 8 2.08 0.63
 -14 4 8 16.15 1.1
 14 4 8 15.16 1.06
 -15 4 8 52.75 1.8
 15 4 8 52.62 1.89
 -16 4 8 48.29 2
 16 4 8 47.16 1.92
 -17 4 8 43.28 2.1
 17 4 8 45.08 2.32
 -18 4 8 62.6 3.46
 18 4 8 68.9 3.57
 0 5 8 281.94 4.36
 -1 5 8 103.5 1.73
 1 5 8 104.4 1.75
 -2 5 8 116.65 2.26
 2 5 8 116.75 2.28
 -3 5 8 377.89 6.67
 3 5 8 375.92 6.67
 -4 5 8 94.36 1.94
 4 5 8 94.69 1.96
 -5 5 8 120.96 2.41
 5 5 8 124.1 2.46
 -6 5 8 328.69 5.88
 6 5 8 326.93 5.85
 -7 5 8 160.27 3.13
 7 5 8 162.89 3.1
 -8 5 8 21.38 0.91
 8 5 8 19.88 0.9
 -9 5 8 128.1 2.65
 9 5 8 137.2 2.75
 -10 5 8 1.42 0.6
 10 5 8 2.18 0.68
 -11 5 8 22.89 0.74
 11 5 8 23.48 0.77
 -12 5 8 39.48 1.11
 12 5 8 38.71 1.06
 -13 5 8 12.52 0.87
 13 5 8 11.31 0.86
 -14 5 8 28.38 1.35
 14 5 8 29.86 1.34
 -15 5 8 58.54 1.82
 15 5 8 61.33 2.28
 -16 5 8 2.49 1.35
 16 5 8 4.3 1.49
 -17 5 8 45.26 2.36
 17 5 8 44.2 2.17
 0 6 8 6.37 0.39
 -1 6 8 58.14 1.09
 1 6 8 58.33 1.1
 -2 6 8 302.71 5.43
 2 6 8 306.14 5.68
 -3 6 8 18.13 0.7
 3 6 8 17.73 0.75
 -4 6 8 76.11 1.67
 4 6 8 76.01 1.61
 -5 6 8 19.35 0.87
 5 6 8 20.07 0.87
 -6 6 8 149.24 3.09
 6 6 8 141.9 2.77
 -7 6 8 144.89 2.78
 7 6 8 145.76 2.83
 -8 6 8 43.43 1.36
 8 6 8 43.91 1.25
 -9 6 8 41.87 1.23
 9 6 8 45.38 1.23
 -10 6 8 5.17 0.86
 10 6 8 2.68 0.56
 -11 6 8 45.25 1.67
 11 6 8 44.59 1.61
 -12 6 8 68.12 2.03
 12 6 8 67.84 1.94
 -13 6 8 16.81 0.92
 13 6 8 15.82 0.87
 -14 6 8 10.94 1.08
 14 6 8 9.75 1.02
 -15 6 8 11.97 1.27
 15 6 8 14 1.33
 -16 6 8 25.39 1.66
 16 6 8 27.91 1.8
 -17 6 8 68.25 2.66
 17 6 8 64.96 2.61
 0 7 8 1.57 0.29
 -1 7 8 180.9 2.84
 1 7 8 179.55 2.83
 -2 7 8 5.32 0.63
 2 7 8 4.75 0.72
 -3 7 8 162.32 3.04
 3 7 8 163.06 3.13
 -4 7 8 46.23 1.21
 4 7 8 46.17 1.27
 -5 7 8 10.31 0.69
 5 7 8 11.2 0.72
 -6 7 8 66.84 1.56
 6 7 8 68.16 1.63
 -7 7 8 4.38 0.66
 7 7 8 6.03 0.64
 -8 7 8 12.85 0.82
 8 7 8 13.15 0.78
 -9 7 8 62.56 1.66
 9 7 8 60.54 1.61
 -10 7 8 236.55 5.34
 10 7 8 226.92 5.12
 -11 7 8 67.04 2.24
 11 7 8 65.84 2.29
 -12 7 8 57.77 2.29
 12 7 8 57.23 2.14
 -13 7 8 2.18 1.3
 13 7 8 4.47 1.55
 -14 7 8 7.71 1.51
 14 7 8 4.95 1.49
 -15 7 8 16.6 2.14
 15 7 8 11.56 1.96
 -16 7 8 89.37 3.92
 16 7 8 88.05 3.68
 -17 7 8 49.19 3.56
 17 7 8 39.28 5.19
 0 8 8 15.02 0.54
 -1 8 8 69.9 1.36
 1 8 8 72.05 1.32
 -2 8 8 71.4 1.43
 2 8 8 73.99 1.59
 -3 8 8 78.57 1.67
 3 8 8 81.93 1.79
 -4 8 8 133.5 2.63
 4 8 8 135.89 2.69
 -5 8 8 33.44 1.11
 5 8 8 32.57 1.03
 -6 8 8 35.65 1.14
 6 8 8 33.63 1.11
 -7 8 8 43.13 1.23
 7 8 8 44.26 1.23
 -8 8 8 78.16 1.9
 8 8 8 75.87 1.89
 -9 8 8 30.23 1.28
 9 8 8 26.34 1.12
 -10 8 8 73.52 2.51
 10 8 8 77.15 2.71
 -11 8 8 321.3 8.36
 11 8 8 326.18 8.39
 -12 8 8 46.65 2.23
 12 8 8 45.02 1.93
 -13 8 8 98.14 3.26
 13 8 8 93.68 3.34
 -14 8 8 24.78 2.09
 14 8 8 23.57 2.27
 -15 8 8 7.28 2.03
 15 8 8 5.55 1.88
 -16 8 8 4.53 2.66
 16 8 8 3.35 2.27
 0 9 8 0.72 0.33
 -1 9 8 157.41 2.53
 1 9 8 153.22 2.53
 -2 9 8 118.59 2
 2 9 8 112.59 1.99
 -3 9 8 122.84 2.45
 3 9 8 120.25 2.45
 -4 9 8 119.52 2.36
 4 9 8 116.34 2.34
 -5 9 8 32.21 1.06
 5 9 8 30.5 1.03
 -6 9 8 172.42 3.6
 6 9 8 176.14 3.83
 -7 9 8 117.9 2.63
 7 9 8 126.2 3.06
 -8 9 8 6.25 0.98
 8 9 8 4.5 1.04
 -9 9 8 190.14 4.41
 9 9 8 193.65 4.48
 -10 9 8 35.38 1.75
 10 9 8 33.02 1.59
 -11 9 8 108.32 3.41
 11 9 8 103.36 3.26
 -12 9 8 60.76 2.29
 12 9 8 58.97 2.39
 -13 9 8 2.95 1.89
 13 9 8 3.84 1.99
 -14 9 8 5.58 1.99
 14 9 8 3.99 1.63
 -15 9 8 8.89 2.45
 15 9 8 9.59 2.31
 0 10 8 0.54 0.4
 -1 10 8 15.29 0.63
 1 10 8 13.54 0.61
 -2 10 8 16.54 0.62
 2 10 8 15.57 0.63
 -3 10 8 37.26 1.1
 3 10 8 39.15 1.18
 -4 10 8 41.41 1.31
 4 10 8 40.72 1.22
 -5 10 8 34.45 1.33
 5 10 8 34.86 1.28
 -6 10 8 82.93 2.28
 6 10 8 78.52 2.6
 -7 10 8 41.93 1.59
 7 10 8 38.44 1.54
 -8 10 8 45.77 1.63
 8 10 8 45.34 1.61
 -9 10 8 79.97 2.65
 9 10 8 78.07 2.52
 -10 10 8 76.14 2.73
 10 10 8 75.34 2.68
 -11 10 8 9.45 1.48
 11 10 8 7.84 1.61
 -12 10 8 30.44 2.24
 12 10 8 31.94 2.06
 -13 10 8 7.93 1.66
 13 10 8 5.43 1.69
 -14 10 8 14.56 2.51
 14 10 8 11.77 2.56
 -15 10 8 32.39 3.21
 15 10 8 36.57 3.28
 0 11 8 1.17 0.51
 -1 11 8 0.94 0.38
 1 11 8 1.49 0.52
 -2 11 8 222.03 4.04
 2 11 8 218.55 3.98
 -3 11 8 84.13 1.77
 3 11 8 84.89 1.76
 -4 11 8 128.04 3.21
 4 11 8 128.8 3.16
 -5 11 8 72.91 2.21
 5 11 8 74.76 2.13
 -6 11 8 105.47 2.88
 6 11 8 101.6 2.69
 -7 11 8 153.22 3.87
 7 11 8 152.39 3.64
 -8 11 8 94.28 3.04
 8 11 8 93.81 3
 -9 11 8 54.23 2.15
 9 11 8 53.94 2.17
 -10 11 8 22.37 1.76
 10 11 8 25.96 2.37
 -11 11 8 2.84 1.42
 11 11 8 1.72 1.4
 -12 11 8 30.86 2.21
 12 11 8 32.09 2.31
 -13 11 8 4.26 2.21
 13 11 8 6.84 2.27
 -14 11 8 22.35 2.83
 14 11 8 26.74 2.8
 0 12 8 133.32 2.62
 -1 12 8 15 0.84
 1 12 8 14.94 0.83
 -2 12 8 6.76 0.72
 2 12 8 6.22 0.65
 -3 12 8 41.89 1.11
 3 12 8 40.05 1.05
 -4 12 8 13.08 1.1
 4 12 8 11.68 1.09
 -5 12 8 83.02 2.39
 5 12 8 87.37 2.51
 -6 12 8 23.68 1.55
 6 12 8 21.17 1.31
 -7 12 8 102.96 3.35
 7 12 8 98.01 3.19
 -8 12 8 6.44 1.57
 8 12 8 7.34 2.11
 -9 12 8 23.14 1.75
 9 12 8 23 1.78
 -10 12 8 23.12 1.85
 10 12 8 23.87 2.24
 -11 12 8 70.61 2.95
 11 12 8 72.94 2.91
 -12 12 8 13.13 2.35
 12 12 8 9.99 2.03
 -13 12 8 48.8 3.16
 13 12 8 47.69 3.05
 0 13 8 9.14 0.9
 -1 13 8 36.41 1.19
 1 13 8 34.92 1.13
 -2 13 8 97.02 2.14
 2 13 8 94.96 2.04
 -3 13 8 30.11 1.07
 3 13 8 27.52 1.03
 -4 13 8 140.34 3.06
 4 13 8 135.37 3.05
 -5 13 8 83.04 2.58
 5 13 8 82.93 2.48
 -6 13 8 2.17 1.37
 6 13 8 1.43 1.25
 -7 13 8 74.37 2.65
 7 13 8 80.13 3.01
 -8 13 8 15.87 1.95
 8 13 8 18.23 1.96
 -9 13 8 13.99 1.78
 9 13 8 19.13 2.46
 -10 13 8 89.84 3.28
 10 13 8 98.28 3.53
 -11 13 8 0.29 2.14
 11 13 8 4.69 2.42
 -12 13 8 147.18 5.09
 12 13 8 141.32 5.08
 0 14 8 10.35 1.02
 -1 14 8 34.56 1.33
 1 14 8 34.89 1.39
 -2 14 8 38.87 1.52
 2 14 8 35.6 1.35
 -3 14 8 16.28 1.12
 3 14 8 15.61 1.11
 -4 14 8 0.45 0.84
 4 14 8 1.66 0.74
 -5 14 8 30.42 1.82
 5 14 8 32.62 2
 -6 14 8 20.35 2.12
 6 14 8 14.96 2.23
 -7 14 8 80.42 3.12
 7 14 8 83.44 3.41
 -8 14 8 9.11 1.95
 8 14 8 10.62 2.06
 -9 14 8 52.75 3.07
 9 14 8 49.56 2.87
 -10 14 8 56.8 3.11
 10 14 8 59.52 3.41
 -11 14 8 33.4 3.19
 11 14 8 28.42 4.53
 0 15 8 6.46 1.36
 -1 15 8 19.5 1.44
 1 15 8 20.33 1.32
 -2 15 8 27.8 1.55
 2 15 8 24.47 1.47
 -3 15 8 20.39 1.54
 3 15 8 17.28 1.3
 -4 15 8 121.37 2.93
 4 15 8 120.24 2.94
 -5 15 8 7.17 1.7
 5 15 8 6.42 1.87
 -6 15 8 107.83 3.56
 6 15 8 105.65 3.64
 -7 15 8 32.8 2.59
 7 15 8 34.26 2.62
 -8 15 8 51.8 2.97
 8 15 8 47.13 2.7
 -9 15 8 32.16 3.71
 9 15 8 33.22 3.13
 0 16 8 4.8 1.47
 -1 16 8 73.23 2.32
 1 16 8 76.11 2.41
 -2 16 8 32.16 1.84
 2 16 8 37.2 1.94
 -3 16 8 112.21 3.3
 3 16 8 103.51 3
 -4 16 8 5.44 1.56
 4 16 8 3.34 1.43
 -5 16 8 16.65 2.52
 5 16 8 18.12 2.61
 -6 16 8 23.67 3.04
 6 16 8 20.29 2.78
 -7 16 8 28.43 2.89
 7 16 8 37.24 3.23
 0 17 8 31.26 2.23
 -1 17 8 3.39 1.67
 1 17 8 1.98 1.95
 -2 17 8 77.7 3.1
 2 17 8 73.73 2.86
 -3 17 8 18.62 2.97
 3 17 8 19.75 2.54
 -4 17 8 124.71 5.17
 4 17 8 117.91 6.36
 0 0 9 0.14 0.29
 1 0 9 173.89 2.75
 2 0 9 7.64 0.44
 3 0 9 108.71 1.95
 4 0 9 120.01 1.98
 5 0 9 5.9 0.42
 6 0 9 161.46 2.62
 7 0 9 1.63 0.34
 8 0 9 108.45 1.85
 9 0 9 0.87 0.47
 10 0 9 228.52 3.65
 11 0 9 60.39 1.43
 12 0 9 30.35 1.01
 13 0 9 2.07 0.63
 14 0 9 193.43 3.64
 15 0 9 47.37 1.64
 16 0 9 22.24 1.54
 17 0 9 1 1.53
 18 0 9 3.67 2.46
 0 1 9 781.93 11.77
 -1 1 9 364.61 5.56
 1 1 9 368.87 5.62
 -2 1 9 78.09 1.38
 2 1 9 77.17 1.35
 -3 1 9 50.31 1
 3 1 9 48.91 0.96
 -4 1 9 14.49 0.49
 4 1 9 13.08 0.48
 -5 1 9 28.14 0.68
 5 1 9 28.74 0.69
 -6 1 9 35.15 0.79
 6 1 9 34.84 0.78
 -7 1 9 119.18 2
 7 1 9 116.71 2.02
 -8 1 9 74.92 1.38
 8 1 9 75.31 1.41
 -9 1 9 69.03 1.33
 9 1 9 71.03 1.49
 -10 1 9 23.22 0.78
 10 1 9 23.37 0.76
 -11 1 9 32.81 1
 11 1 9 31.32 0.93
 -12 1 9 54.54 1.38
 12 1 9 54.87 1.42
 -13 1 9 57.06 1.49
 13 1 9 57.62 1.51
 -14 1 9 6.85 0.86
 14 1 9 7.66 0.8
 -15 1 9 31.31 1.32
 15 1 9 32.52 1.47
 -16 1 9 48.62 1.71
 16 1 9 51.88 1.83
 -17 1 9 45.23 2.08
 17 1 9 43.69 2.33
 -18 1 9 3.45 2.62
 18 1 9 3.99 2.89
 0 2 9 145.83 2.32
 -1 2 9 61.08 1.15
 1 2 9 62.58 1.14
 -2 2 9 235.46 3.66
 2 2 9 233.26 3.63
 -3 2 9 827.8 12.41
 3 2 9 835.54 12.52
 -4 2 9 200.54 3.13
 4 2 9 197.45 3.1
 -5 2 9 279.57 4.33
 5 2 9 274.58 4.24
 -6 2 9 36.24 0.78
 6 2 9 38.91 0.83
 -7 2 9 11.57 0.51
 7 2 9 11.17 0.48
 -8 2 9 68.22 1.27
 8 2 9 68.34 1.27
 -9 2 9 38.92 0.91
 9 2 9 38.85 0.91
 -10 2 9 79.76 1.56
 10 2 9 78.6 1.45
 -11 2 9 297.56 5.75
 11 2 9 290.02 5.2
 -12 2 9 23.13 0.95
 12 2 9 26.06 0.98
 -13 2 9 41.75 1.36
 13 2 9 41.47 1.29
 -14 2 9 71.02 1.73
 14 2 9 72.88 1.91
 -15 2 9 4.31 1.05
 15 2 9 4.31 1.03
 -16 2 9 25.99 1.7
 16 2 9 28.33 1.69
 -17 2 9 34.13 2.07
 17 2 9 34.19 1.99
 -18 2 9 29.36 3.01
 18 2 9 31.14 3.22
 0 3 9 2.86 0.33
 -1 3 9 215.92 3.37
 1 3 9 215.82 3.35
 -2 3 9 358.75 5.49
 2 3 9 351.46 5.38
 -3 3 9 274.41 4.92
 3 3 9 275.65 4.95
 -4 3 9 272.44 4.92
 4 3 9 269.76 4.85
 -5 3 9 38.03 1.06
 5 3 9 40.04 1.08
 -6 3 9 66.05 1.47
 6 3 9 65.17 1.46
 -7 3 9 36.77 1.04
 7 3 9 37.87 1.03
 -8 3 9 18.22 0.86
 8 3 9 15.38 0.83
 -9 3 9 223.76 3.51
 9 3 9 222.44 3.51
 -10 3 9 121.53 2.19
 10 3 9 123.86 2.21
 -11 3 9 45.86 1.21
 11 3 9 47.56 1.22
 -12 3 9 31.24 1.05
 12 3 9 33.17 1.02
 -13 3 9 54.59 1.53
 13 3 9 58.56 1.48
 -14 3 9 4.81 0.9
 14 3 9 2.9 0.88
 -15 3 9 100.15 2.52
 15 3 9 103.09 2.66
 -16 3 9 23.09 1.74
 16 3 9 23.03 1.8
 -17 3 9 42.97 2.09
 17 3 9 41.45 2.08
 0 4 9 85.49 1.45
 -1 4 9 86.4 1.55
 1 4 9 86.01 1.72
 -2 4 9 88.99 1.84
 2 4 9 86.74 1.8
 -3 4 9 146.42 2.78
 3 4 9 145.68 2.73
 -4 4 9 74.25 1.6
 4 4 9 76.53 1.66
 -5 4 9 27.39 0.91
 5 4 9 26.94 0.97
 -6 4 9 78.52 1.72
 6 4 9 79.16 1.89
 -7 4 9 37.02 1.05
 7 4 9 38.63 1.09
 -8 4 9 79.13 1.74
 8 4 9 81.03 1.82
 -9 4 9 170.27 3.26
 9 4 9 169.29 3.26
 -10 4 9 22.4 1.03
 10 4 9 21.88 1.01
 -11 4 9 109.76 2.5
 11 4 9 113.41 2.83
 -12 4 9 43.08 1.14
 12 4 9 46.75 1.24
 -13 4 9 117.56 2.4
 13 4 9 115.54 2.36
 -14 4 9 6.5 1.1
 14 4 9 5.9 1.03
 -15 4 9 12.32 1.29
 15 4 9 13.77 1.34
 -16 4 9 73.56 2.22
 16 4 9 77.58 2.43
 -17 4 9 59.42 2.43
 17 4 9 60.01 2.3
 0 5 9 8.22 0.45
 -1 5 9 50.83 0.98
 1 5 9 52.04 0.99
 -2 5 9 0.63 0.34
 2 5 9 1.55 0.43
 -3 5 9 174.17 3.55
 3 5 9 174.83 3.42
 -4 5 9 242.21 4.42
 4 5 9 245.66 4.49
 -5 5 9 355.37 6.33
 5 5 9 367.23 6.56
 -6 5 9 57.4 1.42
 6 5 9 54.86 1.42
 -7 5 9 173.6 3.28
 7 5 9 174.06 3.29
 -8 5 9 10.04 0.76
 8 5 9 10.01 0.74
 -9 5 9 30.66 1.18
 9 5 9 30.6 1.14
 -10 5 9 172.28 3.61
 10 5 9 175.04 3.64
 -11 5 9 69.85 2.11
 11 5 9 67.49 1.98
 -12 5 9 50.55 1.68
 12 5 9 45.63 1.63
 -13 5 9 59.76 2.46
 13 5 9 58.16 2.41
 -14 5 9 18.85 1.16
 14 5 9 19.76 1.2
 -15 5 9 28.45 1.54
 15 5 9 29.14 1.52
 -16 5 9 4.61 1.44
 16 5 9 2.25 1.44
 -17 5 9 11.95 2.14
 17 5 9 9.2 1.94
 0 6 9 0.7 0.27
 -1 6 9 24.24 0.63
 1 6 9 23.88 0.61
 -2 6 9 77.56 1.66
 2 6 9 76.94 1.81
 -3 6 9 184.15 3.43
 3 6 9 184.32 3.43
 -4 6 9 147.13 2.84
 4 6 9 147.24 2.93
 -5 6 9 457.44 8.08
 5 6 9 447.44 7.92
 -6 6 9 103.89 2.13
 6 6 9 108.2 2.2
 -7 6 9 139.65 2.7
 7 6 9 135.03 2.66
 -8 6 9 16.03 0.81
 8 6 9 15.56 0.77
 -9 6 9 90.49 2.17
 9 6 9 91.62 2.12
 -10 6 9 30.5 1.21
 10 6 9 30.71 1.2
 -11 6 9 82.28 2.37
 11 6 9 82.74 2.37
 -12 6 9 14.37 1.4
 12 6 9 13.07 1.24
 -13 6 9 50.44 2.09
 13 6 9 47.27 2.2
 -14 6 9 17.82 1.78
 14 6 9 19.33 1.97
 -15 6 9 21.5 2.08
 15 6 9 21.59 2.57
 -16 6 9 25.5 2.66
 16 6 9 22.58 2.57
 0 7 9 219.51 3.45
 -1 7 9 136.69 2.21
 1 7 9 137.49 2.24
 -2 7 9 139.05 2.68
 2 7 9 138.99 2.71
 -3 7 9 131.18 2.55
 3 7 9 130.08 2.58
 -4 7 9 46.78 1.27
 4 7 9 43.9 1.18
 -5 7 9 85.52 1.88
 5 7 9 80.58 1.81
 -6 7 9 72.08 1.9
 6 7 9 74.8 1.77
 -7 7 9 5.47 0.66
 7 7 9 5.84 0.72
 -8 7 9 1.35 0.55
 8 7 9 2.72 0.73
 -9 7 9 1.79 0.73
 9 7 9 1.23 0.69
 -10 7 9 7.89 1.1
 10 7 9 5.12 1.02
 -11 7 9 61.22 2.71
 11 7 9 66.09 2.25
 -12 7 9 221.84 6.01
 12 7 9 234.09 6.19
 -13 7 9 52.31 2.32
 13 7 9 53.88 2.41
 -14 7 9 10.26 1.83
 14 7 9 16.31 2.02
 -15 7 9 6.43 2.1
 15 7 9 9.24 2.22
 -16 7 9 0.59 2.3
 16 7 9 0.45 2.01
 0 8 9 473.28 7.17
 -1 8 9 113.32 1.93
 1 8 9 112.71 2.09
 -2 8 9 72.98 1.68
 2 8 9 70.65 1.59
 -3 8 9 30.61 0.97
 3 8 9 30.35 1.01
 -4 8 9 16.76 0.9
 4 8 9 14.24 0.83
 -5 8 9 56.65 1.38
 5 8 9 59.84 1.64
 -6 8 9 14.32 0.97
 6 8 9 13.91 0.82
 -7 8 9 21.4 1.04
 7 8 9 22.18 1.1
 -8 8 9 15.89 0.98
 8 8 9 16.74 0.96
 -9 8 9 77.16 2.22
 9 8 9 75.49 2.16
 -10 8 9 6.28 1.3
 10 8 9 2.01 1.14
 -11 8 9 225.14 5.98
 11 8 9 222.18 5.94
 -12 8 9 2.95 1.24
 12 8 9 3.23 1.35
 -13 8 9 79.47 2.94
 13 8 9 81.96 3.19
 -14 8 9 26.47 2.23
 14 8 9 27.38 2.43
 -15 8 9 61.49 3.16
 15 8 9 60.33 3.22
 -16 8 9 17.85 4.18
 16 8 9 2.58 4.06
 0 9 9 188.77 3.06
 -1 9 9 6.58 0.52
 1 9 9 6.83 0.48
 -2 9 9 414.57 7.37
 2 9 9 415.38 7.34
 -3 9 9 3.5 0.61
 3 9 9 2.07 0.59
 -4 9 9 250.53 5
 4 9 9 242 4.83
 -5 9 9 14.27 0.92
 5 9 9 12.91 0.9
 -6 9 9 2.91 0.8
 6 9 9 1.79 0.8
 -7 9 9 73.78 2.08
 7 9 9 73.37 2.03
 -8 9 9 66.14 1.96
 8 9 9 67.92 2.01
 -9 9 9 21.46 1.47
 9 9 9 21.51 1.38
 -10 9 9 32.6 1.85
 10 9 9 33.48 1.89
 -11 9 9 15.01 1.45
 11 9 9 13.64 1.63
 -12 9 9 66.93 2.6
 12 9 9 66.89 2.86
 -13 9 9 2.04 1.45
 13 9 9 2.2 1.6
 -14 9 9 23.72 2.26
 14 9 9 27.78 2.67
 -15 9 9 70.7 3.86
 15 9 9 71.98 3.15
 0 10 9 0.35 0.39
 -1 10 9 54.73 1.25
 1 10 9 55.99 1.44
 -2 10 9 44.26 1.46
 2 10 9 41.94 1.43
 -3 10 9 268.71 6.01
 3 10 9 263.49 5.81
 -4 10 9 29.16 1.26
 4 10 9 27.59 1.25
 -5 10 9 122.29 3.6
 5 10 9 118.82 3
 -6 10 9 32.89 1.43
 6 10 9 33.53 1.43
 -7 10 9 13.1 1.13
 7 10 9 15.19 1.28
 -8 10 9 63.82 2.05
 8 10 9 67.47 2.01
 -9 10 9 20.94 1.47
 9 10 9 19.82 1.59
 -10 10 9 69.92 2.49
 10 10 9 67.09 2.94
 -11 10 9 22.7 1.84
 11 10 9 20.03 1.93
 -12 10 9 93.16 3.33
 12 10 9 87.47 3.34
 -13 10 9 14.56 2.25
 13 10 9 17.44 2.26
 -14 10 9 25.74 2.58
 14 10 9 25.05 2.41
 0 11 9 62.31 1.51
 -1 11 9 29.45 0.96
 1 11 9 28.94 0.9
 -2 11 9 26.77 0.83
 2 11 9 23.41 0.76
 -3 11 9 51.79 1.93
 3 11 9 50.36 1.61
 -4 11 9 193.51 4.7
 4 11 9 185.38 4.34
 -5 11 9 1.68 0.78
 5 11 9 1.04 1.01
 -6 11 9 57.98 2
 6 11 9 54.87 1.8
 -7 11 9 86.02 2.57
 7 11 9 85.22 2.41
 -8 11 9 55.55 2.13
 8 11 9 61.77 2.42
 -9 11 9 77.43 2.75
 9 11 9 74.43 2.79
 -10 11 9 5.24 1.56
 10 11 9 1.01 1.52
 -11 11 9 14.92 2.25
 11 11 9 13.05 2.39
 -12 11 9 78.69 3.34
 12 11 9 81.92 3.28
 -13 11 9 40.26 2.91
 13 11 9 46.14 3.35
 0 12 9 0.44 0.62
 -1 12 9 21.77 1.02
 1 12 9 19.94 0.9
 -2 12 9 13.33 0.8
 2 12 9 11.71 0.8
 -3 12 9 230.5 5.29
 3 12 9 215.49 5.8
 -4 12 9 39.53 1.5
 4 12 9 41.86 1.5
 -5 12 9 17.84 1.4
 5 12 9 14.04 1.29
 -6 12 9 43.86 1.96
 6 12 9 38.97 1.7
 -7 12 9 62.68 2.47
 7 12 9 60.56 2.53
 -8 12 9 95.77 3.15
 8 12 9 94.11 3.21
 -9 12 9 23.94 1.92
 9 12 9 24.31 1.95
 -10 12 9 13.8 1.87
 10 12 9 19.93 2.27
 -11 12 9 71.9 3.38
 11 12 9 68.57 3.01
 -12 12 9 27.15 2.55
 12 12 9 27.27 2.38
 0 13 9 11.68 0.98
 -1 13 9 16.27 1.03
 1 13 9 16.78 0.96
 -2 13 9 6.51 0.79
 2 13 9 9.33 0.88
 -3 13 9 17.46 1.51
 3 13 9 12.69 1.5
 -4 13 9 125.56 3.32
 4 13 9 127.5 3.81
 -5 13 9 69.06 2.51
 5 13 9 70.12 2.46
 -6 13 9 42.1 2.18
 6 13 9 38.45 2.18
 -7 13 9 12.32 1.52
 7 13 9 9.4 1.64
 -8 13 9 45.87 2.42
 8 13 9 44.33 2.67
 -9 13 9 2.11 1.83
 9 13 9 1.91 2.07
 -10 13 9 36.61 2.99
 10 13 9 38.2 2.68
 -11 13 9 14.33 2.39
 11 13 9 15.74 2.51
 0 14 9 17.48 1.29
 -1 14 9 36.11 1.44
 1 14 9 33.76 1.28
 -2 14 9 1.37 0.94
 2 14 9 1.05 1.04
 -3 14 9 22.09 1.78
 3 14 9 23.38 1.92
 -4 14 9 68.23 2.74
 4 14 9 75.12 2.62
 -5 14 9 3.35 1.86
 5 14 9 8.57 2.02
 -6 14 9 36.84 2.27
 6 14 9 37.39 2.78
 -7 14 9 12.23 1.98
 7 14 9 15.66 2.62
 -8 14 9 16.96 2.87
 8 14 9 9.89 2.29
 -9 14 9 26.98 2.75
 9 14 9 25.73 2.54
 -10 14 9 14.45 2.79
 10 14 9 16.77 2.91
 0 15 9 31.79 1.65
 -1 15 9 38.64 1.6
 1 15 9 39.88 1.8
 -2 15 9 14.42 1.36
 2 15 9 15.45 1.4
 -3 15 9 46.25 2.38
 3 15 9 46.58 2.22
 -4 15 9 4.74 1.86
 4 15 9 7.68 2.03
 -5 15 9 2.04 2.03
 5 15 9 1.55 1.86
 -6 15 9 82.08 3.57
 6 15 9 87.8 3.38
 -7 15 9 0.86 2.06
 7 15 9 3.54 1.93
 -8 15 9 14.96 2.79
 8 15 9 16.39 2.56
 0 16 9 4.98 1.83
 -1 16 9 52.23 2.1
 1 16 9 53.1 2.35
 -2 16 9 20.34 1.79
 2 16 9 19.43 1.78
 -3 16 9 27.4 2.6
 3 16 9 29.8 2.76
 -4 16 9 4.9 2.4
 4 16 9 6.16 2.53
 -5 16 9 79.67 3.74
 5 16 9 83.66 4.03
 -6 16 9 9.35 3.02
 6 16 9 13.08 3.72
 0 17 9 25.09 3.56
 -1 17 9 11.14 4.67
 1 17 9 6.36 4.57
 0 0 10 495.09 10.57
 1 0 10 225.36 3.52
 2 0 10 122.87 2.04
 3 0 10 30.18 0.76
 4 0 10 28.07 0.73
 5 0 10 10.05 0.58
 6 0 10 46.35 0.97
 7 0 10 8.18 0.55
 8 0 10 66.76 1.28
 9 0 10 129.8 2.21
 10 0 10 4.7 0.53
 11 0 10 160.08 3.04
 12 0 10 178.89 3.41
 13 0 10 20.02 1.23
 14 0 10 2.09 0.99
 15 0 10 26.96 1.46
 16 0 10 65.18 2.12
 17 0 10 186.01 3.98
 0 1 10 78.87 1.4
 -1 1 10 241.53 3.75
 1 1 10 242.9 3.77
 -2 1 10 113.76 1.89
 2 1 10 112.28 1.89
 -3 1 10 41.32 0.84
 3 1 10 42.72 0.87
 -4 1 10 5.53 0.43
 4 1 10 5.77 0.45
 -5 1 10 139.46 2.28
 5 1 10 135.57 2.24
 -6 1 10 131.07 2.16
 6 1 10 133.78 2.22
 -7 1 10 63.99 1.25
 7 1 10 64.51 1.22
 -8 1 10 39.66 0.97
 8 1 10 39.62 0.96
 -9 1 10 102.47 1.79
 9 1 10 103.25 1.83
 -10 1 10 46.01 1.11
 10 1 10 45.5 1.14
 -11 1 10 62.98 1.48
 11 1 10 63.85 1.53
 -12 1 10 150.81 3.05
 12 1 10 151.41 2.96
 -13 1 10 16.57 1.12
 13 1 10 18.84 1.04
 -14 1 10 3.47 0.92
 14 1 10 3.9 1.07
 -15 1 10 27.01 1.47
 15 1 10 25.74 1.35
 -16 1 10 24.59 1.57
 16 1 10 25.06 1.65
 -17 1 10 9.47 2.23
 17 1 10 12.33 2.02
 0 2 10 0.91 0.26
 -1 2 10 134.01 2.18
 1 2 10 134.79 2.21
 -2 2 10 43.88 0.89
 2 2 10 46.28 0.9
 -3 2 10 302.02 4.65
 3 2 10 301.26 4.63
 -4 2 10 508.84 7.69
 4 2 10 508.03 7.68
 -5 2 10 146.62 2.4
 5 2 10 144.74 2.36
 -6 2 10 329.96 5.04
 6 2 10 329.02 5.03
 -7 2 10 68.18 1.27
 7 2 10 65.57 1.24
 -8 2 10 109.44 1.87
 8 2 10 111.3 1.89
 -9 2 10 5.46 0.51
 9 2 10 4.19 0.5
 -10 2 10 78.58 1.58
 10 2 10 78.18 1.55
 -11 2 10 80.79 1.76
 11 2 10 81.21 1.76
 -12 2 10 5.29 0.77
 12 2 10 6.32 0.72
 -13 2 10 16.29 0.99
 13 2 10 14.68 0.96
 -14 2 10 8.83 1.17
 14 2 10 7.2 1.02
 -15 2 10 26.26 1.39
 15 2 10 28.23 1.45
 -16 2 10 70.75 2.47
 16 2 10 75.25 2.6
 -17 2 10 16.85 2.01
 17 2 10 9.9 1.91
 0 3 10 32.58 0.75
 -1 3 10 209.43 3.3
 1 3 10 209.09 3.28
 -2 3 10 79.94 1.38
 2 3 10 83.04 1.43
 -3 3 10 180.1 3.36
 3 3 10 184.49 3.44
 -4 3 10 186.97 3.48
 4 3 10 188.96 3.52
 -5 3 10 23.37 0.87
 5 3 10 21.86 0.87
 -6 3 10 20.79 0.84
 6 3 10 21.02 0.84
 -7 3 10 71.92 1.69
 7 3 10 72.75 1.7
 -8 3 10 31.12 1.01
 8 3 10 29.83 0.98
 -9 3 10 54.19 1.56
 9 3 10 50.04 1.32
 -10 3 10 34.95 1.22
 10 3 10 34.24 1.22
 -11 3 10 53.36 1.29
 11 3 10 53.1 1.31
 -12 3 10 42.03 1.23
 12 3 10 41.81 1.18
 -13 3 10 31.52 1.14
 13 3 10 30.98 1.19
 -14 3 10 71.57 1.84
 14 3 10 73.04 1.84
 -15 3 10 40.23 1.7
 15 3 10 43.14 1.72
 -16 3 10 1.01 1.6
 16 3 10 0.84 1.39
 -17 3 10 48.24 2.53
 17 3 10 46.65 2.49
 0 4 10 1.44 0.3
 -1 4 10 75.81 1.35
 1 4 10 77.31 1.37
 -2 4 10 71.87 1.61
 2 4 10 70.89 1.55
 -3 4 10 324.85 5.9
 3 4 10 319.22 5.96
 -4 4 10 17.8 0.75
 4 4 10 16.66 0.75
 -5 4 10 20.23 0.84
 5 4 10 19.8 0.89
 -6 4 10 29.9 0.97
 6 4 10 29.68 1.05
 -7 4 10 127.39 2.52
 7 4 10 123.16 2.45
 -8 4 10 152.6 2.96
 8 4 10 151.39 2.97
 -9 4 10 233.4 4.73
 9 4 10 238.13 4.79
 -10 4 10 280.95 5.56
 10 4 10 277.34 5.56
 -11 4 10 64.87 1.91
 11 4 10 63.43 1.9
 -12 4 10 102.47 2.66
 12 4 10 98.32 2.54
 -13 4 10 10.04 1.36
 13 4 10 13.82 1.33
 -14 4 10 108.09 2.55
 14 4 10 104.33 2.98
 -15 4 10 25.72 1.44
 15 4 10 27.47 1.65
 -16 4 10 32.16 1.9
 16 4 10 32.86 2.05
 -17 4 10 27.5 3.32
 17 4 10 35.34 3.58
 0 5 10 27.81 0.69
 -1 5 10 57.65 1.07
 1 5 10 55.7 1.06
 -2 5 10 58.09 1.4
 2 5 10 59.17 1.38
 -3 5 10 154.94 2.96
 3 5 10 157.61 2.99
 -4 5 10 76.98 1.67
 4 5 10 75.38 1.66
 -5 5 10 55.01 1.37
 5 5 10 56.97 1.41
 -6 5 10 100.51 2.06
 6 5 10 99.52 2.1
 -7 5 10 7.2 0.72
 7 5 10 7.54 0.72
 -8 5 10 9.98 0.81
 8 5 10 11.3 0.92
 -9 5 10 126.55 2.8
 9 5 10 130.67 3.25
 -10 5 10 17.49 1.12
 10 5 10 20.03 1.16
 -11 5 10 8.95 1.25
 11 5 10 7.95 1.27
 -12 5 10 24.2 1.37
 12 5 10 20.56 1.26
 -13 5 10 109.69 3.52
 13 5 10 106.75 3.59
 -14 5 10 22.01 1.9
 14 5 10 26.7 1.98
 -15 5 10 3.62 1.63
 15 5 10 3.54 2.1
 -16 5 10 54.38 3.05
 16 5 10 53.38 3.1
 0 6 10 183.47 2.9
 -1 6 10 177.69 2.8
 1 6 10 175.07 2.77
 -2 6 10 109.35 2.19
 2 6 10 110.71 2.2
 -3 6 10 31 0.98
 3 6 10 31.55 1
 -4 6 10 52.66 1.31
 4 6 10 52.13 1.28
 -5 6 10 156.48 3.09
 5 6 10 153.71 2.94
 -6 6 10 85.03 1.89
 6 6 10 85.11 1.85
 -7 6 10 188.56 3.93
 7 6 10 185.4 3.75
 -8 6 10 52.49 1.48
 8 6 10 52.96 1.52
 -9 6 10 136.51 2.99
 9 6 10 135.99 2.94
 -10 6 10 35.34 1.33
 10 6 10 35.27 1.4
 -11 6 10 28.58 1.46
 11 6 10 32.18 1.5
 -12 6 10 47.08 1.96
 12 6 10 50.24 2.09
 -13 6 10 52.26 2.42
 13 6 10 53.95 2.46
 -14 6 10 11.13 1.75
 14 6 10 15.45 2.27
 -15 6 10 34.63 2.46
 15 6 10 31.63 2.65
 -16 6 10 7.02 2.94
 16 6 10 9.78 2.42
 0 7 10 246.39 3.93
 -1 7 10 78.36 1.51
 1 7 10 80.54 1.43
 -2 7 10 17.77 0.81
 2 7 10 18.97 0.8
 -3 7 10 1.56 0.64
 3 7 10 0.67 0.46
 -4 7 10 73.31 1.64
 4 7 10 70.96 1.65
 -5 7 10 34.55 1.16
 5 7 10 35.73 1.15
 -6 7 10 76.66 1.91
 6 7 10 70.49 1.72
 -7 7 10 73.95 1.89
 7 7 10 71.02 1.8
 -8 7 10 35.37 1.23
 8 7 10 35.03 1.24
 -9 7 10 3.19 0.85
 9 7 10 1.92 0.73
 -10 7 10 38.58 1.68
 10 7 10 38.74 1.82
 -11 7 10 42.21 1.96
 11 7 10 38.31 1.83
 -12 7 10 77.96 2.8
 12 7 10 76.88 2.87
 -13 7 10 12.71 1.6
 13 7 10 11.51 2.01
 -14 7 10 27.7 2.02
 14 7 10 36 2.92
 -15 7 10 55.82 3.59
 15 7 10 53.87 3.01
 -16 7 10 29.63 5.74
 0 8 10 5.62 0.46
 -1 8 10 31.4 0.73
 1 8 10 33 0.78
 -2 8 10 246.45 4.5
 2 8 10 239.28 4.41
 -3 8 10 28.39 1.08
 3 8 10 26.41 1.03
 -4 8 10 26.89 0.97
 4 8 10 25.17 0.95
 -5 8 10 138.77 2.97
 5 8 10 142.31 3.04
 -6 8 10 19.89 0.99
 6 8 10 17.57 1.01
 -7 8 10 90.8 2.21
 7 8 10 85.42 2.09
 -8 8 10 7.97 0.87
 8 8 10 8.68 0.92
 -9 8 10 61.38 2.22
 9 8 10 58.38 2.17
 -10 8 10 55.14 2.1
 10 8 10 53.33 2.14
 -11 8 10 94.45 3.1
 11 8 10 90.66 3.17
 -12 8 10 3.99 1.73
 12 8 10 5.3 1.95
 -13 8 10 51.21 2.75
 13 8 10 52.24 2.73
 -14 8 10 26.94 2.58
 14 8 10 30.95 2.51
 -15 8 10 39.26 2.81
 15 8 10 40.9 2.67
 0 9 10 16.75 0.7
 -1 9 10 23.97 0.71
 1 9 10 24.77 0.71
 -2 9 10 56.66 1.52
 2 9 10 54.23 1.42
 -3 9 10 53.07 1.47
 3 9 10 54.99 1.6
 -4 9 10 1.52 0.55
 4 9 10 2.32 0.63
 -5 9 10 49.66 1.57
 5 9 10 50.77 1.69
 -6 9 10 4.7 1.03
 6 9 10 4.96 0.82
 -7 9 10 21.82 1.27
 7 9 10 23.87 1.29
 -8 9 10 76.35 2.27
 8 9 10 73.69 2.23
 -9 9 10 71.64 2.35
 9 9 10 71.53 2.52
 -10 9 10 121.57 3.65
 10 9 10 121.29 3.81
 -11 9 10 45.9 2.24
 11 9 10 45.37 2.27
 -12 9 10 58.68 2.62
 12 9 10 62.2 2.79
 -13 9 10 20.36 2.05
 13 9 10 22.17 2.35
 -14 9 10 40.54 2.78
 14 9 10 42.43 2.86
 0 10 10 1.83 0.59
 -1 10 10 32.03 1.02
 1 10 10 34.81 1.09
 -2 10 10 12.82 1
 2 10 10 12.84 1.12
 -3 10 10 535.99 11.57
 3 10 10 557.41 11.98
 -4 10 10 61.68 1.88
 4 10 10 61.32 1.85
 -5 10 10 93.35 2.51
 5 10 10 94.27 2.57
 -6 10 10 50.15 1.84
 6 10 10 48.92 1.88
 -7 10 10 17.61 1.33
 7 10 10 17.63 1.16
 -8 10 10 55.72 2.17
 8 10 10 54.73 2.05
 -9 10 10 51.46 2.3
 9 10 10 50.51 2.44
 -10 10 10 80.8 2.81
 10 10 10 78.96 3.04
 -11 10 10 27.46 2.11
 11 10 10 30.33 2.18
 -12 10 10 18.41 2.38
 12 10 10 18.73 2.55
 -13 10 10 3.82 2.63
 13 10 10 4.7 2.32
 -14 10 10 11.48 3.18
 14 10 10 3.28 3.42
 0 11 10 36.34 1.04
 -1 11 10 39.51 1.11
 1 11 10 38.49 1.1
 -2 11 10 275.6 6.18
 2 11 10 266.65 5.98
 -3 11 10 97.36 2.5
 3 11 10 100.03 2.7
 -4 11 10 56.17 1.83
 4 11 10 54.78 1.81
 -5 11 10 13.53 1.34
 5 11 10 14 1.23
 -6 11 10 54.78 1.94
 6 11 10 48.95 1.74
 -7 11 10 41.95 1.82
 7 11 10 43.5 1.98
 -8 11 10 61.45 2.54
 8 11 10 65.53 2.88
 -9 11 10 90.74 3.05
 9 11 10 88.9 3.3
 -10 11 10 24.75 2.05
 10 11 10 26.32 2.22
 -11 11 10 2.51 1.68
 11 11 10 2.51 1.7
 -12 11 10 58.15 3.2
 12 11 10 54.52 3.09
 -13 11 10 6.39 2.94
 13 11 10 15.1 2.92
 0 12 10 40.46 1.19
 -1 12 10 18.49 0.93
 1 12 10 20.33 0.93
 -2 12 10 26.56 1.49
 2 12 10 25.14 1.29
 -3 12 10 18.87 1.27
 3 12 10 19.24 1.3
 -4 12 10 1.48 1.12
 4 12 10 1.28 1.07
 -5 12 10 30.58 1.65
 5 12 10 32.95 1.74
 -6 12 10 89.79 2.56
 6 12 10 88.61 2.69
 -7 12 10 5.34 1.83
 7 12 10 3.93 1.83
 -8 12 10 20.84 1.81
 8 12 10 25.77 1.99
 -9 12 10 59.78 2.6
 9 12 10 61.78 3.05
 -10 12 10 22.11 2.27
 10 12 10 22.47 2.21
 -11 12 10 87.42 3.63
 11 12 10 87.24 3.69
 -12 12 10 39.93 3.85
 12 12 10 47.88 4.13
 0 13 10 25.42 1.08
 -1 13 10 113.92 2.41
 1 13 10 110.55 2.38
 -2 13 10 77.58 2.39
 2 13 10 75.75 2.37
 -3 13 10 4.87 1.29
 3 13 10 5.34 1.26
 -4 13 10 66 2.21
 4 13 10 66.6 2.31
 -5 13 10 19.27 1.69
 5 13 10 19.86 2.01
 -6 13 10 102.79 3.47
 6 13 10 100.54 3.55
 -7 13 10 6.95 2.14
 7 13 10 5.32 2.11
 -8 13 10 22.3 2.05
 8 13 10 26.51 2.8
 -9 13 10 9.57 2.35
 9 13 10 11.11 2.42
 -10 13 10 5.91 2.72
 10 13 10 2.66 3.01
 0 14 10 3.27 1.11
 -1 14 10 26.13 1.38
 1 14 10 25.28 1.39
 -2 14 10 41.99 2.17
 2 14 10 42 2.07
 -3 14 10 20.42 1.92
 3 14 10 17.14 1.94
 -4 14 10 18.76 1.78
 4 14 10 19.92 1.97
 -5 14 10 43.49 2.68
 5 14 10 41.87 2.6
 -6 14 10 99.55 3.6
 6 14 10 101.05 4.01
 -7 14 10 3.01 2.5
 7 14 10 3.14 2.15
 -8 14 10 44.88 2.82
 8 14 10 44.15 2.93
 -9 14 10 7.54 2.65
 9 14 10 8.4 2.78
 0 15 10 7.09 1.44
 -1 15 10 103.35 2.77
 1 15 10 98.92 2.51
 -2 15 10 4.22 1.85
 2 15 10 4.32 1.86
 -3 15 10 5.88 1.95
 3 15 10 6.05 1.74
 -4 15 10 11.66 2.25
 4 15 10 12.7 2.22
 -5 15 10 138.42 5.15
 5 15 10 138.38 4.87
 -6 15 10 80.72 3.97
 6 15 10 72.38 3.5
 -7 15 10 27.83 3.2
 7 15 10 37.08 3.35
 0 16 10 20.29 1.89
 -1 16 10 21.29 1.91
 1 16 10 23.23 2.03
 -2 16 10 11.38 2.72
 2 16 10 15.44 2.35
 -3 16 10 127.73 4.56
 3 16 10 136 4.63
 -4 16 10 11.24 2.9
 4 16 10 8.1 2.8
 0 0 11 0.59 0.52
 1 0 11 90.15 1.56
 2 0 11 649.36 10.45
 3 0 11 0.66 0.45
 4 0 11 89.48 1.6
 5 0 11 29.92 0.77
 6 0 11 16.74 0.67
 7 0 11 10.25 0.55
 8 0 11 83.18 1.52
 9 0 11 89.69 1.68
 10 0 11 397.13 7.17
 11 0 11 50.54 1.37
 12 0 11 22.11 1.06
 13 0 11 67.29 1.76
 14 0 11 3.56 1.08
 15 0 11 8.61 1.33
 16 0 11 31.97 1.75
 17 0 11 53.05 3.11
 0 1 11 100.52 1.75
 -1 1 11 364.57 5.6
 1 1 11 358.98 5.61
 -2 1 11 30.66 0.8
 2 1 11 30.57 0.77
 -3 1 11 43.26 0.95
 3 1 11 44.47 0.93
 -4 1 11 18.04 0.63
 4 1 11 18.29 0.64
 -5 1 11 68.57 1.3
 5 1 11 68.11 1.3
 -6 1 11 55.26 1.11
 6 1 11 56.59 1.14
 -7 1 11 46.67 1
 7 1 11 47.38 1.05
 -8 1 11 83.61 1.53
 8 1 11 79.6 1.47
 -9 1 11 32.58 0.86
 9 1 11 33.14 0.88
 -10 1 11 93.31 2
 10 1 11 90.2 1.92
 -11 1 11 46.46 1.34
 11 1 11 46.34 1.31
 -12 1 11 2.04 0.76
 12 1 11 3.47 0.71
 -13 1 11 76.15 1.86
 13 1 11 76.22 1.86
 -14 1 11 35.09 1.49
 14 1 11 35.65 1.54
 -15 1 11 22.57 1.5
 15 1 11 21.99 1.56
 -16 1 11 55.25 2.22
 16 1 11 58.84 2.19
 -17 1 11 23.52 2.55
 17 1 11 23.59 2.67
 0 2 11 341.98 5.26
 -1 2 11 105.29 1.85
 1 2 11 105.06 1.8
 -2 2 11 22.69 0.63
 2 2 11 21.61 0.64
 -3 2 11 135.42 2.24
 3 2 11 134.91 2.23
 -4 2 11 40.88 0.89
 4 2 11 38.8 0.87
 -5 2 11 117.41 1.97
 5 2 11 119.14 1.99
 -6 2 11 80.54 1.46
 6 2 11 79.54 1.45
 -7 2 11 26.48 0.7
 7 2 11 26.32 0.72
 -8 2 11 285.94 4.44
 8 2 11 296.24 4.59
 -9 2 11 43.48 1.01
 9 2 11 44.05 1.02
 -10 2 11 73.29 1.6
 10 2 11 73.56 1.57
 -11 2 11 35.75 1.1
 11 2 11 35.46 1.09
 -12 2 11 18.63 0.93
 12 2 11 20.74 0.98
 -13 2 11 3.22 0.9
 13 2 11 2.09 0.98
 -14 2 11 16.68 1.32
 14 2 11 17.3 1.3
 -15 2 11 20.11 1.44
 15 2 11 19.76 1.51
 -16 2 11 13.31 1.85
 16 2 11 12.64 1.96
 0 3 11 88.95 1.56
 -1 3 11 64.11 1.22
 1 3 11 64.56 1.21
 -2 3 11 64.74 1.19
 2 3 11 62.81 1.16
 -3 3 11 30.98 0.72
 3 3 11 29.46 0.72
 -4 3 11 206.09 4.18
 4 3 11 198.11 3.84
 -5 3 11 3.45 0.69
 5 3 11 1.49 0.46
 -6 3 11 41.55 1.18
 6 3 11 38.74 1.13
 -7 3 11 78.99 1.74
 7 3 11 79.66 1.74
 -8 3 11 175.91 3.42
 8 3 11 178.16 3.36
 -9 3 11 122.71 2.72
 9 3 11 121.94 2.67
 -10 3 11 107.63 2.72
 10 3 11 105.88 2.67
 -11 3 11 21.53 1.1
 11 3 11 23.64 1.29
 -12 3 11 65.48 2.02
 12 3 11 62.96 2.15
 -13 3 11 53.29 1.98
 13 3 11 53.71 2.14
 -14 3 11 13.38 1.08
 14 3 11 12.09 1.09
 -15 3 11 2 1.3
 15 3 11 1.61 1.32
 -16 3 11 15.03 1.83
 16 3 11 14.86 1.64
 0 4 11 59.23 1.13
 -1 4 11 31.92 0.77
 1 4 11 31.78 0.77
 -2 4 11 40.15 0.85
 2 4 11 39.89 0.83
 -3 4 11 85.52 1.81
 3 4 11 83.13 1.77
 -4 4 11 330.34 5.91
 4 4 11 336.94 6
 -5 4 11 268.26 4.87
 5 4 11 265.79 4.84
 -6 4 11 95.1 1.97
 6 4 11 97.72 2.04
 -7 4 11 111.01 2.24
 7 4 11 114.79 2.36
 -8 4 11 117.22 2.6
 8 4 11 113.73 2.51
 -9 4 11 193.1 4
 9 4 11 196.49 4.04
 -10 4 11 282.87 6.36
 10 4 11 280.02 6.24
 -11 4 11 3.45 0.95
 11 4 11 2.92 1.01
 -12 4 11 56.55 1.94
 12 4 11 57.75 1.99
 -13 4 11 16.52 1.44
 13 4 11 15.49 1.57
 -14 4 11 40.51 2.31
 14 4 11 39.32 2.42
 -15 4 11 15.11 2.02
 15 4 11 15.33 2.44
 -16 4 11 23.77 2.65
 16 4 11 19.82 2.44
 0 5 11 0.97 0.33
 -1 5 11 103.75 1.77
 1 5 11 103.43 1.77
 -2 5 11 73.97 1.63
 2 5 11 76.12 1.66
 -3 5 11 4.55 0.83
 3 5 11 2.59 0.58
 -4 5 11 89.23 1.89
 4 5 11 86.84 1.83
 -5 5 11 150.05 2.88
 5 5 11 149.38 3
 -6 5 11 84.07 1.76
 6 5 11 80.43 1.76
 -7 5 11 51.48 1.48
 7 5 11 53.94 1.56
 -8 5 11 2.42 0.71
 8 5 11 2.3 0.78
 -9 5 11 13.07 0.88
 9 5 11 13.64 1.02
 -10 5 11 25.55 1.2
 10 5 11 23.44 1.25
 -11 5 11 52.7 1.77
 11 5 11 50.23 1.83
 -12 5 11 2.88 1.45
 12 5 11 1.3 1.45
 -13 5 11 26.6 1.85
 13 5 11 25.43 2.1
 -14 5 11 27.51 2.67
 14 5 11 26.94 2.53
 -15 5 11 4.56 1.95
 15 5 11 2.05 2.05
 -16 5 11 6.88 2.65
 16 5 11 11.46 2.63
 0 6 11 11.05 0.51
 -1 6 11 67.68 1.24
 1 6 11 69.45 1.27
 -2 6 11 204.02 3.79
 2 6 11 197.74 3.7
 -3 6 11 62.19 1.48
 3 6 11 58.71 1.46
 -4 6 11 297.09 5.33
 4 6 11 304.38 5.46
 -5 6 11 154.09 2.96
 5 6 11 152.7 2.95
 -6 6 11 35.77 1.25
 6 6 11 38.4 1.28
 -7 6 11 24.33 1.08
 7 6 11 23.89 1.15
 -8 6 11 68.31 1.79
 8 6 11 64.58 1.72
 -9 6 11 12.1 1.08
 9 6 11 14.44 0.94
 -10 6 11 25.11 1.26
 10 6 11 24.37 1.44
 -11 6 11 56.58 2.19
 11 6 11 57.87 2.11
 -12 6 11 22.68 1.71
 12 6 11 19.13 1.79
 -13 6 11 33.17 2.06
 13 6 11 33.58 2.42
 -14 6 11 45.78 2.54
 14 6 11 46.54 2.46
 -15 6 11 11.36 2.64
 15 6 11 17.2 2.43
 0 7 11 63.87 1.18
 -1 7 11 32.92 1.05
 1 7 11 31.16 1.05
 -2 7 11 29 0.97
 2 7 11 27.12 0.95
 -3 7 11 35.84 1.06
 3 7 11 32.39 1.01
 -4 7 11 61.68 1.53
 4 7 11 61.46 1.51
 -5 7 11 71.66 1.85
 5 7 11 68.6 1.77
 -6 7 11 19.53 1.03
 6 7 11 18.98 1
 -7 7 11 16.64 1.02
 7 7 11 18.16 1.08
 -8 7 11 62.43 1.7
 8 7 11 67.33 1.83
 -9 7 11 96.76 3.01
 9 7 11 94.93 3.01
 -10 7 11 20.49 1.55
 10 7 11 20.97 1.68
 -11 7 11 15.78 1.56
 11 7 11 15.65 1.62
 -12 7 11 32.55 1.95
 12 7 11 29.68 2.05
 -13 7 11 32.57 2.42
 13 7 11 28.75 2.52
 -14 7 11 53.54 3.27
 14 7 11 54.51 3.06
 -15 7 11 19.68 2.94
 15 7 11 19.52 2.78
 0 8 11 0.77 0.36
 -1 8 11 31.51 1.01
 1 8 11 29.42 1.01
 -2 8 11 155.01 3.17
 2 8 11 151.2 2.93
 -3 8 11 127.74 2.76
 3 8 11 133.08 2.87
 -4 8 11 108.17 2.77
 4 8 11 105.75 2.49
 -5 8 11 90.51 2.17
 5 8 11 91.04 2.19
 -6 8 11 15.71 1.03
 6 8 11 14.18 1.04
 -7 8 11 155.6 3.66
 7 8 11 155.71 3.68
 -8 8 11 64 1.97
 8 8 11 64.39 1.98
 -9 8 11 47.46 1.98
 9 8 11 46.77 2
 -10 8 11 7.8 1.55
 10 8 11 4.07 1.23
 -11 8 11 95.8 3.33
 11 8 11 89.59 3.21
 -12 8 11 119.83 3.74
 12 8 11 123.85 4.16
 -13 8 11 5.02 1.79
 13 8 11 3.92 2.16
 -14 8 11 32.84 2.89
 14 8 11 31.32 2.71
 0 9 11 23.14 0.79
 -1 9 11 147.83 3.53
 1 9 11 149.76 3.59
 -2 9 11 36.97 1.41
 2 9 11 32.26 1.75
 -3 9 11 84.87 2.26
 3 9 11 79.98 2.47
 -4 9 11 57.02 1.81
 4 9 11 54.26 1.72
 -5 9 11 89.71 2.47
 5 9 11 85.09 2.31
 -6 9 11 147.59 3.6
 6 9 11 148.92 3.64
 -7 9 11 25.15 1.33
 7 9 11 25.76 1.44
 -8 9 11 7.99 1.29
 8 9 11 6.79 1.2
 -9 9 11 32.85 1.83
 9 9 11 32.54 2.04
 -10 9 11 13.82 1.7
 10 9 11 13.89 1.87
 -11 9 11 54.59 2.47
 11 9 11 55.09 2.58
 -12 9 11 16.27 2.04
 12 9 11 16.87 2.37
 -13 9 11 59.71 3.19
 13 9 11 61 3.36
 -14 9 11 10.76 2.99
 14 9 11 20.51 3.78
 0 10 11 37.07 1
 -1 10 11 163.71 3.86
 1 10 11 161.58 3.78
 -2 10 11 49.53 1.66
 2 10 11 46.94 1.69
 -3 10 11 27.78 1.35
 3 10 11 28.13 1.43
 -4 10 11 140.02 3.44
 4 10 11 139 3.41
 -5 10 11 23.78 1.4
 5 10 11 20.35 1.37
 -6 10 11 24.75 1.41
 6 10 11 24.39 1.33
 -7 10 11 47.41 1.73
 7 10 11 45.64 1.73
 -8 10 11 7.6 1.5
 8 10 11 5.6 1.76
 -9 10 11 15.79 1.96
 9 10 11 12.01 1.78
 -10 10 11 143.57 4.24
 10 10 11 151.56 4.76
 -11 10 11 7.65 2.12
 11 10 11 4.43 1.91
 -12 10 11 29.33 2.96
 12 10 11 23.06 2.53
 -13 10 11 5.23 2.44
 13 10 11 8.12 2.51
 0 11 11 29.64 1.02
 -1 11 11 69.39 2.02
 1 11 11 69.03 1.96
 -2 11 11 30.75 1.33
 2 11 11 31.41 1.38
 -3 11 11 26.73 1.26
 3 11 11 25.17 1.34
 -4 11 11 0.38 1.08
 4 11 11 0.95 1.09
 -5 11 11 17.11 1.49
 5 11 11 18.36 1.38
 -6 11 11 116.45 3.13
 6 11 11 115.62 3.18
 -7 11 11 11.28 1.72
 7 11 11 9.78 1.88
 -8 11 11 8 1.49
 8 11 11 5.88 1.74
 -9 11 11 21.28 1.89
 9 11 11 22.54 2.16
 -10 11 11 4.97 1.92
 10 11 11 2.29 1.77
 -11 11 11 23.75 2.57
 11 11 11 23.86 2.33
 -12 11 11 66.37 3.32
 12 11 11 72.07 3.43
 0 12 11 1.53 0.78
 -1 12 11 29.32 1.33
 1 12 11 28.59 1.49
 -2 12 11 13.14 1.3
 2 12 11 11.59 1.38
 -3 12 11 51.58 1.88
 3 12 11 49.05 1.92
 -4 12 11 55.7 2.05
 4 12 11 55.52 2.18
 -5 12 11 71.96 2.36
 5 12 11 70.97 2.44
 -6 12 11 23.28 1.87
 6 12 11 22.06 1.75
 -7 12 11 16.68 1.84
 7 12 11 19.51 2.26
 -8 12 11 21.24 2.16
 8 12 11 19.89 2.36
 -9 12 11 43.37 2.4
 9 12 11 42.98 2.68
 -10 12 11 37.61 2.81
 10 12 11 39.33 2.81
 -11 12 11 3.44 2.92
 11 12 11 7.32 2.95
 0 13 11 30.08 1.37
 -1 13 11 8.99 1.42
 1 13 11 6.04 1.29
 -2 13 11 121.88 3.33
 2 13 11 120.84 3.32
 -3 13 11 93.25 2.76
 3 13 11 92.4 2.9
 -4 13 11 12.82 1.58
 4 13 11 11.62 1.77
 -5 13 11 15.04 1.71
 5 13 11 15.43 1.76
 -6 13 11 102.56 3.55
 6 13 11 95.38 3.85
 -7 13 11 33.24 2.57
 7 13 11 35.25 2.76
 -8 13 11 53.05 3.09
 8 13 11 49.71 2.7
 -9 13 11 3.61 2.43
 9 13 11 6.05 2.47
 -10 13 11 5.53 5.06
 0 14 11 29.36 1.43
 -1 14 11 18.81 1.81
 1 14 11 23.08 1.94
 -2 14 11 4.33 1.83
 2 14 11 5.77 1.81
 -3 14 11 4.4 1.83
 3 14 11 5.49 1.79
 -4 14 11 127.48 3.85
 4 14 11 124.15 3.94
 -5 14 11 32.37 2.9
 5 14 11 29.4 2.67
 -6 14 11 0.91 2.44
 6 14 11 0.8 2.22
 -7 14 11 30.47 2.68
 7 14 11 29.86 2.46
 -8 14 11 17.76 3.39
 8 14 11 22.19 3.19
 0 15 11 10.71 1.68
 -1 15 11 7.68 2.2
 1 15 11 5.46 2.4
 -2 15 11 2.14 1.95
 2 15 11 5.43 2.16
 -3 15 11 112.55 3.68
 3 15 11 114.09 3.48
 -4 15 11 42.89 2.97
 4 15 11 43.09 2.9
 -5 15 11 46.64 3.21
 5 15 11 50.52 3.12
 -6 15 11 28.75 3.79
 6 15 11 20.32 3.74
 0 16 11 0 2.51
 1 16 11 7.62 4.85
 0 0 12 4.73 0.66
 1 0 12 21.15 0.67
 2 0 12 122.37 2.06
 3 0 12 7.04 0.52
 4 0 12 129.45 2.19
 5 0 12 6.79 0.57
 6 0 12 50.91 1.09
 7 0 12 15.96 0.65
 8 0 12 30.02 0.94
 9 0 12 178.85 3.39
 10 0 12 140.48 2.75
 11 0 12 429.32 7.62
 12 0 12 27.13 1.26
 13 0 12 73.03 1.96
 14 0 12 19.62 1.58
 15 0 12 1.45 1.67
 16 0 12 18.73 1.96
 0 1 12 1.12 0.4
 -1 1 12 38.24 0.91
 1 1 12 36.65 0.9
 -2 1 12 5.61 0.52
 2 1 12 5.52 0.49
 -3 1 12 363.83 5.59
 3 1 12 357.68 5.48
 -4 1 12 25.05 0.72
 4 1 12 26.08 0.75
 -5 1 12 2.09 0.42
 5 1 12 1.18 0.37
 -6 1 12 46.82 1.02
 6 1 12 50.04 1.07
 -7 1 12 126.46 2.15
 7 1 12 122.76 2.07
 -8 1 12 35.81 0.88
 8 1 12 38.73 0.95
 -9 1 12 40.88 1.08
 9 1 12 40.9 1.02
 -10 1 12 13.29 0.82
 10 1 12 14.7 0.84
 -11 1 12 5.99 0.86
 11 1 12 7.38 0.86
 -12 1 12 83.72 1.98
 12 1 12 83.38 2.02
 -13 1 12 49.08 1.68
 13 1 12 47.13 1.56
 -14 1 12 29.53 1.55
 14 1 12 31.98 1.44
 -15 1 12 9.78 1.45
 15 1 12 7.06 1.61
 -16 1 12 41.7 2.3
 16 1 12 42.84 2.45
 0 2 12 201.47 3.2
 -1 2 12 143.65 2.36
 1 2 12 144.28 2.39
 -2 2 12 293.76 4.58
 2 2 12 292.54 4.51
 -3 2 12 93.13 1.6
 3 2 12 91.28 1.61
 -4 2 12 143.87 2.43
 4 2 12 141.46 2.36
 -5 2 12 140.99 2.31
 5 2 12 142.16 2.37
 -6 2 12 3.04 0.56
 6 2 12 4.17 0.67
 -7 2 12 82.58 1.87
 7 2 12 79.91 1.79
 -8 2 12 17.38 0.87
 8 2 12 18.57 0.93
 -9 2 12 8.09 0.88
 9 2 12 8.05 0.99
 -10 2 12 187.16 4.35
 10 2 12 193 4.48
 -11 2 12 65.6 1.54
 11 2 12 66.53 1.57
 -12 2 12 48.03 1.4
 12 2 12 48.72 1.44
 -13 2 12 32.47 1.27
 13 2 12 31.52 1.27
 -14 2 12 53.79 1.78
 14 2 12 52.21 1.75
 -15 2 12 24.36 1.64
 15 2 12 26.76 1.67
 -16 2 12 18.59 2.71
 16 2 12 15.06 2.13
 0 3 12 19.7 0.65
 -1 3 12 98.05 1.7
 1 3 12 95.83 1.71
 -2 3 12 70.14 1.39
 2 3 12 70.25 1.32
 -3 3 12 21.53 0.63
 3 3 12 21.89 0.62
 -4 3 12 54.32 1.38
 4 3 12 55.78 1.54
 -5 3 12 183.89 3.47
 5 3 12 189.6 3.55
 -6 3 12 4.84 0.83
 6 3 12 6.07 0.82
 -7 3 12 20.59 0.88
 7 3 12 19.63 0.89
 -8 3 12 45.95 1.42
 8 3 12 44.77 1.45
 -9 3 12 58.13 1.6
 9 3 12 60.09 1.72
 -10 3 12 85.53 2.32
 10 3 12 93.38 2.6
 -11 3 12 142.85 3.59
 11 3 12 148.6 3.77
 -12 3 12 27.45 1.53
 12 3 12 27.93 1.56
 -13 3 12 14.84 1.67
 13 3 12 11.14 1.58
 -14 3 12 10.93 1.47
 14 3 12 11.5 1.67
 -15 3 12 15.15 2.42
 15 3 12 12.73 2.32
 -16 3 12 13.88 2.68
 16 3 12 14.56 3.17
 0 4 12 59.99 1.19
 -1 4 12 42.35 0.93
 1 4 12 41.45 0.91
 -2 4 12 94 1.63
 2 4 12 92.12 1.59
 -3 4 12 80.38 1.77
 3 4 12 75.86 1.67
 -4 4 12 52.13 1.32
 4 4 12 54.91 1.33
 -5 4 12 7.45 0.72
 5 4 12 6.09 0.73
 -6 4 12 72.12 1.71
 6 4 12 72.3 1.77
 -7 4 12 73.62 1.89
 7 4 12 71.62 1.81
 -8 4 12 221.06 4.53
 8 4 12 227.16 4.75
 -9 4 12 1.9 0.87
 9 4 12 0.12 0.76
 -10 4 12 13.58 1.14
 10 4 12 13.1 1.29
 -11 4 12 37.91 1.54
 11 4 12 35.9 1.63
 -12 4 12 33.84 1.84
 12 4 12 37.55 1.99
 -13 4 12 95.29 3.34
 13 4 12 98.62 3.66
 -14 4 12 44.94 2.67
 14 4 12 45.99 2.48
 -15 4 12 36.56 2.7
 15 4 12 39.61 2.74
 0 5 12 294.11 4.89
 -1 5 12 172.74 2.93
 1 5 12 181.54 2.9
 -2 5 12 164.63 3.11
 2 5 12 167.58 3.18
 -3 5 12 69.53 1.58
 3 5 12 68.37 1.58
 -4 5 12 115.57 2.56
 4 5 12 108.96 2.37
 -5 5 12 72.9 1.66
 5 5 12 71.64 1.68
 -6 5 12 118.85 2.66
 6 5 12 121.01 2.72
 -7 5 12 3.67 0.79
 7 5 12 1.67 0.71
 -8 5 12 39.06 1.33
 8 5 12 40.6 1.35
 -9 5 12 4.41 1
 9 5 12 6.56 0.98
 -10 5 12 18.73 1.24
 10 5 12 18.19 1.3
 -11 5 12 123.82 3.22
 11 5 12 115.82 3.16
 -12 5 12 9.63 1.74
 12 5 12 8.65 1.4
 -13 5 12 50.47 2.51
 13 5 12 50.8 2.38
 -14 5 12 63.27 3.04
 14 5 12 66.28 2.95
 -15 5 12 25.91 2.64
 15 5 12 25.99 2.5
 0 6 12 102.7 1.76
 -1 6 12 57.19 1.36
 1 6 12 57.68 1.37
 -2 6 12 37.03 1.04
 2 6 12 37.01 1.08
 -3 6 12 102.63 2.12
 3 6 12 94.57 1.99
 -4 6 12 136.34 2.7
 4 6 12 136.22 2.73
 -5 6 12 30.21 1.23
 5 6 12 32.88 1.25
 -6 6 12 39.54 1.31
 6 6 12 38.83 1.31
 -7 6 12 5.91 0.86
 7 6 12 8.8 0.97
 -8 6 12 50.15 1.58
 8 6 12 49.34 1.59
 -9 6 12 56.59 1.8
 9 6 12 53.21 1.78
 -10 6 12 49.28 2.06
 10 6 12 47.24 2.25
 -11 6 12 10.57 1.75
 11 6 12 13.34 1.77
 -12 6 12 69.19 3.15
 12 6 12 73.06 2.88
 -13 6 12 2.49 1.64
 13 6 12 1.21 1.67
 -14 6 12 10.17 2.49
 14 6 12 7.99 2.07
 -15 6 12 11.8 2.62
 15 6 12 13.37 2.74
 0 7 12 54.83 1.09
 -1 7 12 20.31 0.82
 1 7 12 19.78 0.87
 -2 7 12 25.59 1.01
 2 7 12 25.4 0.98
 -3 7 12 121.45 2.66
 3 7 12 113.73 2.44
 -4 7 12 191.18 3.93
 4 7 12 189.5 3.89
 -5 7 12 232.78 4.72
 5 7 12 222.51 4.53
 -6 7 12 54.71 1.6
 6 7 12 55.96 1.72
 -7 7 12 26.58 1.28
 7 7 12 23.12 1.2
 -8 7 12 12.3 1.28
 8 7 12 11.71 1.26
 -9 7 12 28.32 1.74
 9 7 12 30.65 1.89
 -10 7 12 0.28 1.56
 10 7 12 1.06 1.56
 -11 7 12 202.86 5.56
 11 7 12 197.07 5.41
 -12 7 12 0.65 1.55
 12 7 12 1.75 1.59
 -13 7 12 3.1 1.76
 13 7 12 1.23 1.79
 -14 7 12 23.33 3.1
 14 7 12 24.41 3.01
 0 8 12 5.41 0.49
 -1 8 12 38.35 1.27
 1 8 12 35.24 1.21
 -2 8 12 26.87 1.18
 2 8 12 27.33 1.09
 -3 8 12 26.23 1.12
 3 8 12 25.35 1.14
 -4 8 12 14.64 0.96
 4 8 12 15.37 1.06
 -5 8 12 11.38 1.07
 5 8 12 11.7 1
 -6 8 12 11.02 1.2
 6 8 12 8.89 1.35
 -7 8 12 29.51 1.42
 7 8 12 29.41 1.54
 -8 8 12 47.21 1.76
 8 8 12 50.21 1.96
 -9 8 12 23.78 1.82
 9 8 12 19.31 1.94
 -10 8 12 167.75 4.79
 10 8 12 167.98 4.8
 -11 8 12 32.98 1.94
 11 8 12 32.68 2.18
 -12 8 12 20.03 2.45
 12 8 12 22.41 2.52
 -13 8 12 5.59 2.25
 13 8 12 3.47 1.96
 -14 8 12 24.1 3.24
 14 8 12 29.6 5.11
 0 9 12 98.45 2.02
 -1 9 12 30.53 1.23
 1 9 12 30.27 1.29
 -2 9 12 201.73 4.62
 2 9 12 211.83 4.83
 -3 9 12 74.3 2.07
 3 9 12 74.4 2.1
 -4 9 12 48.66 1.65
 4 9 12 49.41 1.72
 -5 9 12 63.23 1.93
 5 9 12 61.05 1.97
 -6 9 12 54.48 1.91
 6 9 12 53.47 1.99
 -7 9 12 79.68 2.38
 7 9 12 77.86 2.38
 -8 9 12 25.64 1.79
 8 9 12 27.26 1.77
 -9 9 12 2.59 1.49
 9 9 12 0.83 1.45
 -10 9 12 34.2 2.24
 10 9 12 38.99 2.49
 -11 9 12 35.71 2.38
 11 9 12 38.88 2.75
 -12 9 12 6.75 2.23
 12 9 12 10.05 2.06
 -13 9 12 20.68 3.2
 13 9 12 21.39 3.28
 0 10 12 1.63 0.51
 -1 10 12 3.14 0.89
 1 10 12 3.2 0.97
 -2 10 12 140.47 3.38
 2 10 12 139.34 3.47
 -3 10 12 94.69 2.57
 3 10 12 92.07 2.52
 -4 10 12 45.65 1.71
 4 10 12 49.6 2.07
 -5 10 12 21.46 1.27
 5 10 12 24.64 1.43
 -6 10 12 54.45 1.96
 6 10 12 63.62 2.26
 -7 10 12 53.79 2.02
 7 10 12 55.82 2.06
 -8 10 12 65.25 2.49
 8 10 12 64.72 2.62
 -9 10 12 56.24 2.42
 9 10 12 52.78 2.78
 -10 10 12 5.88 2.13
 10 10 12 6.56 2
 -11 10 12 33.7 2.75
 11 10 12 31.47 2.59
 -12 10 12 73.87 3.87
 12 10 12 75.85 3.59
 0 11 12 27.29 1.02
 -1 11 12 109.21 2.82
 1 11 12 108.91 2.88
 -2 11 12 16.98 1.31
 2 11 12 17.06 1.58
 -3 11 12 37.13 1.66
 3 11 12 38.36 1.89
 -4 11 12 51.74 1.99
 4 11 12 52.01 2.15
 -5 11 12 58.15 2.19
 5 11 12 61.62 2.29
 -6 11 12 14.84 1.49
 6 11 12 13.3 1.52
 -7 11 12 4.17 1.58
 7 11 12 4.31 1.84
 -8 11 12 65.61 2.88
 8 11 12 63.6 3.07
 -9 11 12 7.74 2.31
 9 11 12 3.9 2.37
 -10 11 12 36.37 2.65
 10 11 12 34.62 2.52
 -11 11 12 32.25 2.78
 11 11 12 34.27 2.75
 0 12 12 48.23 1.56
 -1 12 12 11.65 1.38
 1 12 12 9.7 1.36
 -2 12 12 14.1 1.54
 2 12 12 14.71 1.62
 -3 12 12 64.96 2.78
 3 12 12 64.79 2.61
 -4 12 12 192.53 4.75
 4 12 12 183.68 4.61
 -5 12 12 12.18 1.54
 5 12 12 12.7 1.69
 -6 12 12 73.51 2.95
 6 12 12 71.83 2.81
 -7 12 12 22.25 2.16
 7 12 12 29.49 2.58
 -8 12 12 22.67 2.69
 8 12 12 22.43 2.57
 -9 12 12 33.56 2.84
 9 12 12 33.08 2.48
 -10 12 12 8.21 2.91
 10 12 12 14.43 3.82
 0 13 12 133.23 5.33
 -1 13 12 24.61 1.67
 1 13 12 27.47 1.8
 -2 13 12 113.55 3.33
 2 13 12 112.2 3.31
 -3 13 12 13.42 1.85
 3 13 12 9.93 1.75
 -4 13 12 16.58 2
 4 13 12 11.69 2.09
 -5 13 12 50.69 2.4
 5 13 12 53.26 2.6
 -6 13 12 11.69 2.25
 6 13 12 14.12 2.46
 -7 13 12 5.2 2.34
 7 13 12 5.33 2.29
 -8 13 12 19.15 2.93
 8 13 12 13.24 2.81
 0 14 12 31.92 3.2
 -1 14 12 16.48 2.12
 1 14 12 13.55 2.07
 -2 14 12 20.75 2.29
 2 14 12 29.07 2.24
 -3 14 12 32.84 2.53
 3 14 12 28.53 2.47
 -4 14 12 35.06 2.47
 4 14 12 35.31 2.35
 -5 14 12 52.95 3.27
 5 14 12 51.47 2.96
 -6 14 12 6.75 2.72
 6 14 12 9.04 2.51
 0 15 12 8.66 4.13
 -1 15 12 11.39 2.26
 1 15 12 8.78 2.17
 -2 15 12 13.43 2.62
 2 15 12 24.46 2.72
 -3 15 12 84.78 3.8
 3 15 12 81.89 4.19
 0 0 13 1.23 0.74
 1 0 13 37.68 0.9
 2 0 13 7.73 0.63
 3 0 13 11.55 0.64
 4 0 13 3.78 0.55
 5 0 13 5.9 0.63
 6 0 13 22.42 0.74
 7 0 13 117.22 2.06
 8 0 13 18.64 0.75
 9 0 13 243.92 4.44
 10 0 13 127.8 2.81
 11 0 13 18.06 1.15
 12 0 13 80.33 2.03
 13 0 13 3.54 1.19
 14 0 13 23.89 1.68
 15 0 13 9.34 1.71
 0 1 13 166.9 2.7
 -1 1 13 10.49 0.64
 1 1 13 9.13 0.62
 -2 1 13 286.75 4.5
 2 1 13 293.95 4.58
 -3 1 13 64.58 1.27
 3 1 13 64.66 1.26
 -4 1 13 31.62 0.83
 4 1 13 32.44 0.83
 -5 1 13 0.82 0.37
 5 1 13 2.33 0.53
 -6 1 13 22.44 0.77
 6 1 13 20.87 0.76
 -7 1 13 28.82 0.84
 7 1 13 31.18 0.85
 -8 1 13 24.91 0.96
 8 1 13 24.84 0.84
 -9 1 13 173.61 3.3
 9 1 13 175.8 3.34
 -10 1 13 26.47 1.12
 10 1 13 29.31 1.21
 -11 1 13 67.47 1.67
 11 1 13 65.69 1.68
 -12 1 13 24.71 1.4
 12 1 13 23.2 1.31
 -13 1 13 17.06 1.33
 13 1 13 19.39 1.44
 -14 1 13 27.55 1.72
 14 1 13 27.78 1.74
 -15 1 13 84.29 2.66
 15 1 13 82.78 2.66
 0 2 13 16.98 0.65
 -1 2 13 258.78 4.05
 1 2 13 262.87 4.15
 -2 2 13 55.99 1.13
 2 2 13 57.69 1.13
 -3 2 13 8.21 0.54
 3 2 13 7.64 0.55
 -4 2 13 141.62 2.34
 4 2 13 141.98 2.41
 -5 2 13 86.61 1.54
 5 2 13 84.64 1.53
 -6 2 13 9.11 0.78
 6 2 13 10.49 0.8
 -7 2 13 141.06 2.79
 7 2 13 142.73 2.76
 -8 2 13 7.19 0.9
 8 2 13 8.68 0.95
 -9 2 13 252.04 5.64
 9 2 13 243.6 5.57
 -10 2 13 43.21 1.85
 10 2 13 40.29 1.77
 -11 2 13 26.96 1.59
 11 2 13 27.19 1.7
 -12 2 13 180.71 4.36
 12 2 13 183.06 4.46
 -13 2 13 2.17 1.93
 13 2 13 2.07 1.65
 -14 2 13 2.37 1.75
 14 2 13 2.52 1.49
 -15 2 13 23.79 2.2
 15 2 13 21.52 2.41
 0 3 13 0.55 0.37
 -1 3 13 16.2 0.64
 1 3 13 17.33 0.69
 -2 3 13 55.55 1.11
 2 3 13 56.46 1.15
 -3 3 13 55.95 1.1
 3 3 13 53.83 1.12
 -4 3 13 65.34 1.48
 4 3 13 68.01 1.55
 -5 3 13 229.46 4.28
 5 3 13 234.26 4.32
 -6 3 13 11.95 0.85
 6 3 13 13.47 0.93
 -7 3 13 27.59 1.17
 7 3 13 28.24 1.19
 -8 3 13 53.99 1.66
 8 3 13 51.86 1.68
 -9 3 13 35.65 1.49
 9 3 13 33.39 1.59
 -10 3 13 68.28 2.15
 10 3 13 65.88 2.19
 -11 3 13 131.81 3.53
 11 3 13 128.31 3.38
 -12 3 13 5.64 1.29
 12 3 13 9.08 1.61
 -13 3 13 10.46 1.86
 13 3 13 13.35 1.86
 -14 3 13 22.9 2.75
 14 3 13 19.8 2.53
 -15 3 13 2.73 2.3
 15 3 13 2.72 2.59
 0 4 13 89.95 1.61
 -1 4 13 58.62 1.24
 1 4 13 57.09 1.14
 -2 4 13 4.52 0.48
 2 4 13 3.95 0.46
 -3 4 13 49.01 1.27
 3 4 13 47.58 1.24
 -4 4 13 93.9 1.97
 4 4 13 92 1.98
 -5 4 13 90.43 1.97
 5 4 13 88.41 1.96
 -6 4 13 352.07 6.94
 6 4 13 343.19 7.65
 -7 4 13 34.83 1.33
 7 4 13 36.68 1.43
 -8 4 13 24.98 1.26
 8 4 13 20.66 1.29
 -9 4 13 59.01 1.86
 9 4 13 57.58 1.91
 -10 4 13 4.99 1.34
 10 4 13 3.29 1.09
 -11 4 13 11.1 1.4
 11 4 13 12.14 1.57
 -12 4 13 3.4 1.34
 12 4 13 4.48 1.42
 -13 4 13 18.71 2.02
 13 4 13 13.69 2.23
 -14 4 13 17.12 2.49
 14 4 13 21.15 2.78
 -15 4 13 5.14 2.69
 15 4 13 5.38 2.93
 0 5 13 1.14 0.44
 -1 5 13 199.24 3.45
 1 5 13 195.98 3.33
 -2 5 13 6.05 0.68
 2 5 13 4.59 0.64
 -3 5 13 47.78 1.28
 3 5 13 48.28 1.33
 -4 5 13 125.49 2.5
 4 5 13 124.19 2.59
 -5 5 13 70.47 1.81
 5 5 13 71.09 1.82
 -6 5 13 21.16 1.11
 6 5 13 19.72 1.13
 -7 5 13 21.74 1.1
 7 5 13 24.83 1.09
 -8 5 13 15.66 1.12
 8 5 13 19 1.17
 -9 5 13 34.49 1.62
 9 5 13 35.8 1.71
 -10 5 13 103.13 2.87
 10 5 13 102.6 2.83
 -11 5 13 2.86 1.91
 11 5 13 8.2 1.61
 -12 5 13 4.62 2
 12 5 13 1.89 1.81
 -13 5 13 30.96 2.39
 13 5 13 31.69 2.55
 -14 5 13 5.33 2.26
 14 5 13 4.3 2.34
 0 6 13 28.97 0.85
 -1 6 13 8.7 0.78
 1 6 13 7.78 0.77
 -2 6 13 62.96 1.56
 2 6 13 64.19 1.54
 -3 6 13 130.12 2.62
 3 6 13 126.57 2.51
 -4 6 13 46.45 1.41
 4 6 13 49.25 1.45
 -5 6 13 13.9 0.94
 5 6 13 14.33 1
 -6 6 13 63.09 1.87
 6 6 13 63.08 1.81
 -7 6 13 28.99 1.3
 7 6 13 27.78 1.35
 -8 6 13 2.03 0.99
 8 6 13 1.73 1.12
 -9 6 13 85.14 2.95
 9 6 13 88.95 3.08
 -10 6 13 40.62 2.29
 10 6 13 44.09 2.4
 -11 6 13 20.45 2
 11 6 13 17.86 2.07
 -12 6 13 14.76 2.2
 12 6 13 11.89 2.19
 -13 6 13 120.42 4.51
 13 6 13 121.04 4.66
 -14 6 13 8.88 2.75
 14 6 13 16.37 2.99
 0 7 13 49.98 1.06
 -1 7 13 20.49 0.92
 1 7 13 20.3 0.92
 -2 7 13 53.1 1.56
 2 7 13 52.33 1.57
 -3 7 13 174.18 3.64
 3 7 13 172.59 3.61
 -4 7 13 184.61 3.85
 4 7 13 187.34 4.03
 -5 7 13 85.09 2.06
 5 7 13 82.11 2.04
 -6 7 13 11.72 0.99
 6 7 13 12.67 0.98
 -7 7 13 34.17 1.61
 7 7 13 27.95 1.65
 -8 7 13 37.37 1.91
 8 7 13 40.97 1.94
 -9 7 13 32.71 2.04
 9 7 13 33.31 2.07
 -10 7 13 125.16 4.15
 10 7 13 118.72 4.02
 -11 7 13 24.82 2.16
 11 7 13 22.36 2.3
 -12 7 13 41.92 2.97
 12 7 13 38.6 2.51
 -13 7 13 86.77 3.73
 13 7 13 86.92 3.74
 0 8 13 21.3 0.73
 -1 8 13 11.48 0.94
 1 8 13 12.67 1.07
 -2 8 13 45.74 1.57
 2 8 13 41.58 1.55
 -3 8 13 68.23 2.09
 3 8 13 66.28 2.12
 -4 8 13 69.76 2.03
 4 8 13 72.15 2.16
 -5 8 13 2.18 1.09
 5 8 13 1.76 0.95
 -6 8 13 43.87 1.65
 6 8 13 43.22 1.76
 -7 8 13 58.11 2.13
 7 8 13 57.27 2.15
 -8 8 13 37.97 2.02
 8 8 13 37.64 2.06
 -9 8 13 45.46 2.44
 9 8 13 40.75 2.23
 -10 8 13 71.84 3.05
 10 8 13 69.03 3.34
 -11 8 13 20.91 2.35
 11 8 13 18.58 2.28
 -12 8 13 56.55 3.3
 12 8 13 53.25 3.12
 -13 8 13 84.61 4.36
 13 8 13 85.95 4.31
 0 9 13 102.88 4.14
 -1 9 13 64.88 1.9
 1 9 13 64.88 1.93
 -2 9 13 5.53 1.05
 2 9 13 5.49 1.15
 -3 9 13 131.43 3.36
 3 9 13 125.82 3.21
 -4 9 13 47.91 1.66
 4 9 13 44.79 1.81
 -5 9 13 88.26 2.45
 5 9 13 86.61 2.53
 -6 9 13 8.87 1.37
 6 9 13 10.4 1.46
 -7 9 13 55.04 2.1
 7 9 13 55.69 2.32
 -8 9 13 9.08 1.57
 8 9 13 4.98 1.57
 -9 9 13 30.12 1.99
 9 9 13 29.48 2.09
 -10 9 13 18.97 2.05
 10 9 13 18.47 2
 -11 9 13 1.77 2.38
 11 9 13 6.21 2.32
 -12 9 13 34.68 3.72
 12 9 13 34.95 3.55
 0 10 13 162 5.86
 -1 10 13 1.99 0.91
 1 10 13 4.4 1.25
 -2 10 13 53.07 1.85
 2 10 13 51.57 1.83
 -3 10 13 3.78 1.35
 3 10 13 4.5 1.48
 -4 10 13 8.19 1.47
 4 10 13 10.58 1.56
 -5 10 13 145.02 3.69
 5 10 13 139.7 3.58
 -6 10 13 13.72 1.51
 6 10 13 14.93 1.61
 -7 10 13 30.14 2.12
 7 10 13 32.35 2.07
 -8 10 13 0.32 1.78
 8 10 13 2.11 1.68
 -9 10 13 36.24 2.38
 9 10 13 39.26 2.81
 -10 10 13 16.71 2.7
 10 10 13 14.91 2.46
 -11 10 13 82.29 3.64
 11 10 13 82.53 3.54
 0 11 13 28 2.28
 -1 11 13 97.57 2.82
 1 11 13 94.19 2.7
 -2 11 13 46.83 1.96
 2 11 13 45.28 2.02
 -3 11 13 25.97 1.68
 3 11 13 26.41 1.61
 -4 11 13 79.65 2.64
 4 11 13 76.28 2.74
 -5 11 13 3.14 1.51
 5 11 13 6.97 1.73
 -6 11 13 15.58 1.69
 6 11 13 15.91 1.84
 -7 11 13 20.03 2.32
 7 11 13 18.44 2.1
 -8 11 13 10.58 2.35
 8 11 13 16.69 2.44
 -9 11 13 0.91 2.72
 9 11 13 2.47 2.44
 -10 11 13 18.9 2.94
 10 11 13 20.17 2.82
 0 12 13 10.78 2.48
 -1 12 13 39.8 1.85
 1 12 13 38.33 1.77
 -2 12 13 71.14 2.52
 2 12 13 71.32 2.47
 -3 12 13 0.82 1.51
 3 12 13 0.65 1.78
 -4 12 13 133.74 3.64
 4 12 13 129.78 3.71
 -5 12 13 65.39 2.61
 5 12 13 65.07 2.6
 -6 12 13 32.09 2.32
 6 12 13 30.21 2.23
 -7 12 13 72.62 3.66
 7 12 13 72.33 3.65
 -8 12 13 10.23 2.37
 8 12 13 5.65 2.13
 -9 12 13 10.72 3.07
 9 12 13 24.66 5.76
 0 13 13 41.3 3.02
 -1 13 13 5.64 1.61
 1 13 13 3.94 1.6
 -2 13 13 25.01 2.17
 2 13 13 23.5 2.12
 -3 13 13 108.15 3.53
 3 13 13 109.39 3.43
 -4 13 13 24.46 2.32
 4 13 13 22.86 2.26
 -5 13 13 77.58 3.22
 5 13 13 73.69 2.95
 -6 13 13 14.67 2.95
 6 13 13 10.95 2.44
 -7 13 13 14.69 3.23
 7 13 13 15.13 2.93
 0 14 13 39 3.64
 -1 14 13 70.71 4.04
 1 14 13 72.26 4.02
 -2 14 13 42.91 2.73
 2 14 13 45.28 2.5
 -3 14 13 49.43 2.77
 3 14 13 48.26 2.66
 -4 14 13 40.39 3.23
 4 14 13 40.02 3.75
 0 0 14 212.17 4.79
 1 0 14 104.6 1.85
 2 0 14 2.57 0.58
 3 0 14 445.26 6.8
 4 0 14 1.59 0.47
 5 0 14 33.42 0.95
 6 0 14 99.6 1.96
 7 0 14 164.4 2.72
 8 0 14 16.1 0.87
 9 0 14 163.03 3.28
 10 0 14 16.13 1.05
 11 0 14 1.79 1
 12 0 14 73.53 2.01
 13 0 14 31.83 1.76
 14 0 14 13.89 1.87
 0 1 14 286.68 4.53
 -1 1 14 41.49 1.03
 1 1 14 42.57 1.06
 -2 1 14 22.96 0.84
 2 1 14 23.34 0.78
 -3 1 14 130.44 2.24
 3 1 14 133.46 2.25
 -4 1 14 51.12 1.15
 4 1 14 50.44 1.18
 -5 1 14 61.21 1.29
 5 1 14 61.7 1.3
 -6 1 14 1.71 0.57
 6 1 14 2 0.58
 -7 1 14 1.54 0.46
 7 1 14 0.91 0.51
 -8 1 14 192.37 3.57
 8 1 14 187.64 3.5
 -9 1 14 25.59 1.05
 9 1 14 24.91 1
 -10 1 14 147.86 2.93
 10 1 14 148.77 3.01
 -11 1 14 31.41 1.27
 11 1 14 27.14 1.25
 -12 1 14 38.96 1.45
 12 1 14 37.24 1.67
 -13 1 14 13.4 1.93
 13 1 14 12.71 1.92
 -14 1 14 37.01 2.45
 14 1 14 41.03 2.52
 0 2 14 48.96 1.1
 -1 2 14 19.39 0.76
 1 2 14 21.3 0.8
 -2 2 14 63.41 1.28
 2 2 14 63.16 1.3
 -3 2 14 8.22 0.59
 3 2 14 8.41 0.63
 -4 2 14 6.3 0.56
 4 2 14 5.06 0.6
 -5 2 14 23.25 0.74
 5 2 14 23.37 0.75
 -6 2 14 48.64 1.38
 6 2 14 48.74 1.34
 -7 2 14 41.26 1.32
 7 2 14 44.79 1.49
 -8 2 14 17.75 1.19
 8 2 14 18.16 1.24
 -9 2 14 48.89 1.71
 9 2 14 56.43 2.03
 -10 2 14 47.96 1.82
 10 2 14 48.23 1.92
 -11 2 14 124.63 3.36
 11 2 14 123.89 3.29
 -12 2 14 10.86 1.99
 12 2 14 10.97 1.75
 -13 2 14 46.71 2.45
 13 2 14 46 2.29
 -14 2 14 4.08 2.5
 14 2 14 2.05 2.37
 0 3 14 271.73 4.25
 -1 3 14 53.49 1.17
 1 3 14 54.22 1.2
 -2 3 14 100.41 1.81
 2 3 14 98.44 1.8
 -3 3 14 20.08 0.7
 3 3 14 19.26 0.69
 -4 3 14 105.28 2.22
 4 3 14 103.8 2.2
 -5 3 14 7.29 0.82
 5 3 14 6.58 0.88
 -6 3 14 23.6 1.07
 6 3 14 24.04 1.16
 -7 3 14 101.14 2.4
 7 3 14 102.51 2.45
 -8 3 14 42.2 1.63
 8 3 14 47.43 1.75
 -9 3 14 2.63 0.97
 9 3 14 3.64 1.08
 -10 3 14 4.43 0.99
 10 3 14 6.62 1.36
 -11 3 14 20.91 1.82
 11 3 14 20.67 1.95
 -12 3 14 20.34 1.72
 12 3 14 23.76 1.94
 -13 3 14 5.46 1.84
 13 3 14 6.91 2
 -14 3 14 19.66 2.61
 14 3 14 18.21 2.73
 0 4 14 6.76 0.65
 -1 4 14 123.78 2.11
 1 4 14 123.14 2.11
 -2 4 14 34.73 0.87
 2 4 14 35.11 0.88
 -3 4 14 3.71 0.73
 3 4 14 3.41 0.69
 -4 4 14 61.67 1.54
 4 4 14 61.83 1.64
 -5 4 14 263.7 5.34
 5 4 14 267.85 5.43
 -6 4 14 95.9 2.23
 6 4 14 96.37 2.36
 -7 4 14 2.76 0.78
 7 4 14 1.94 0.82
 -8 4 14 45.49 1.84
 8 4 14 45.63 1.89
 -9 4 14 144.36 4.28
 9 4 14 146.34 3.69
 -10 4 14 6.48 1.22
 10 4 14 9.28 1.54
 -11 4 14 4.28 1.24
 11 4 14 6.08 1.37
 -12 4 14 19.29 2.22
 12 4 14 15.39 2.14
 -13 4 14 31.48 2.95
 13 4 14 29.94 2.55
 -14 4 14 8.2 2.69
 14 4 14 10.26 2.84
 0 5 14 26.38 0.82
 -1 5 14 10.31 0.62
 1 5 14 11.01 0.6
 -2 5 14 22.94 0.97
 2 5 14 22.41 1.04
 -3 5 14 133.84 2.96
 3 5 14 134.59 2.73
 -4 5 14 34.94 1.26
 4 5 14 33.58 1.2
 -5 5 14 104.34 2.66
 5 5 14 102.51 2.44
 -6 5 14 77.94 1.99
 6 5 14 78.59 2.02
 -7 5 14 13.42 1.31
 7 5 14 12.45 1.46
 -8 5 14 62.42 2.03
 8 5 14 63.87 2.17
 -9 5 14 74.11 2.39
 9 5 14 72.69 2.47
 -10 5 14 43.1 2.46
 10 5 14 44.52 2.62
 -11 5 14 5.53 1.92
 11 5 14 2.03 1.88
 -12 5 14 54.24 2.92
 12 5 14 56.37 2.89
 -13 5 14 3 2.32
 13 5 14 4.11 2.17
 0 6 14 24.6 0.77
 -1 6 14 104.78 2.6
 1 6 14 105.83 2.24
 -2 6 14 35.92 1.25
 2 6 14 33.03 1.25
 -3 6 14 60.38 1.71
 3 6 14 60.19 1.74
 -4 6 14 120.96 2.79
 4 6 14 122.97 2.86
 -5 6 14 42.69 1.42
 5 6 14 41.25 1.55
 -6 6 14 92 2.24
 6 6 14 92.85 2.36
 -7 6 14 14.18 1.17
 7 6 14 12.8 1.17
 -8 6 14 190.54 5.25
 8 6 14 185.54 5.21
 -9 6 14 89.16 3.14
 9 6 14 94.32 3.36
 -10 6 14 136.72 4.05
 10 6 14 145.11 4.58
 -11 6 14 23.35 2.29
 11 6 14 25.18 2.21
 -12 6 14 4.32 2.15
 12 6 14 6.67 2.2
 -13 6 14 3.5 2.32
 13 6 14 1.73 2.58
 0 7 14 4.71 0.59
 -1 7 14 21.66 1.05
 1 7 14 21.61 1.25
 -2 7 14 145.49 3.69
 2 7 14 136.06 3.36
 -3 7 14 1.75 1.08
 3 7 14 0.1 1.09
 -4 7 14 15.37 1.4
 4 7 14 14.91 1.53
 -5 7 14 15.34 1.28
 5 7 14 16.76 1.45
 -6 7 14 30.89 1.54
 6 7 14 33.66 1.63
 -7 7 14 43.44 2.07
 7 7 14 36.12 1.85
 -8 7 14 11.47 1.81
 8 7 14 11.49 1.79
 -9 7 14 35.83 2.33
 9 7 14 36.54 2.41
 -10 7 14 10.7 2.17
 10 7 14 9.84 2.3
 -11 7 14 14.32 2.14
 11 7 14 10.52 2.34
 -12 7 14 15.52 2.47
 12 7 14 13.21 2.7
 0 8 14 2.6 1.83
 -1 8 14 141.34 3.42
 1 8 14 132.72 3.28
 -2 8 14 94.58 2.53
 2 8 14 94.43 2.58
 -3 8 14 8.92 1.06
 3 8 14 11.57 1.22
 -4 8 14 18.74 1.28
 4 8 14 18.08 1.42
 -5 8 14 101.81 2.89
 5 8 14 97.51 2.85
 -6 8 14 21.58 1.46
 6 8 14 21.3 1.57
 -7 8 14 63.15 2.37
 7 8 14 64.8 2.59
 -8 8 14 73.64 2.84
 8 8 14 73.22 2.97
 -9 8 14 29.34 2.42
 9 8 14 28.24 2.37
 -10 8 14 4.55 2.27
 10 8 14 4.15 2.47
 -11 8 14 9.19 2.35
 11 8 14 7.33 2.52
 -12 8 14 29.38 3.27
 12 8 14 35.97 3.35
 0 9 14 79.98 3.28
 -1 9 14 60.11 1.93
 1 9 14 59.97 1.9
 -2 9 14 41.45 1.86
 2 9 14 38.08 1.8
 -3 9 14 8.39 1.56
 3 9 14 11.8 1.73
 -4 9 14 25.08 1.66
 4 9 14 24.42 1.71
 -5 9 14 18.19 1.63
 5 9 14 16.72 1.73
 -6 9 14 66.66 2.47
 6 9 14 61.33 2.42
 -7 9 14 13.4 1.94
 7 9 14 18.01 1.94
 -8 9 14 0.95 1.37
 8 9 14 2.05 1.49
 -9 9 14 31.33 2.62
 9 9 14 30.91 2.9
 -10 9 14 18.23 2.45
 10 9 14 20.12 2.57
 -11 9 14 35.5 3.1
 11 9 14 36.95 3.27
 0 10 14 11.59 2.05
 -1 10 14 27.24 1.33
 1 10 14 28.09 1.54
 -2 10 14 15.89 1.31
 2 10 14 12.71 1.59
 -3 10 14 48.49 1.95
 3 10 14 49.1 2.08
 -4 10 14 112.72 3.35
 4 10 14 109.99 3.3
 -5 10 14 10.59 1.67
 5 10 14 11.05 1.73
 -6 10 14 120.62 3.61
 6 10 14 120.54 3.45
 -7 10 14 48.08 2.53
 7 10 14 48.55 2.63
 -8 10 14 14.84 2.37
 8 10 14 11.37 2.24
 -9 10 14 38.9 2.94
 9 10 14 43.39 3.08
 -10 10 14 4.73 2.62
 10 10 14 7.41 2.68
 0 11 14 38.21 3.02
 -1 11 14 45.54 3.13
 1 11 14 49.37 3.65
 -2 11 14 20.49 1.67
 2 11 14 21.94 1.91
 -3 11 14 51.12 2.36
 3 11 14 48.85 2.13
 -4 11 14 5.55 1.59
 4 11 14 4.15 1.63
 -5 11 14 140.35 4.05
 5 11 14 140.73 4.18
 -6 11 14 33.34 2.46
 6 11 14 36.37 2.29
 -7 11 14 25.94 2.46
 7 11 14 25.84 2.57
 -8 11 14 1.47 2.32
 8 11 14 2.84 2.43
 -9 11 14 8.37 3.17
 9 11 14 7.07 5.27
 0 12 14 23.26 3.67
 -1 12 14 8.53 3.57
 1 12 14 6.18 3.71
 -2 12 14 0 1.56
 2 12 14 2.19 1.78
 -3 12 14 17.19 2.06
 3 12 14 18.98 1.95
 -4 12 14 15.07 2.03
 4 12 14 13.75 2.03
 -5 12 14 57.61 2.96
 5 12 14 60.52 2.83
 -6 12 14 22.09 2.71
 6 12 14 23.9 2.71
 -7 12 14 26.3 2.83
 7 12 14 31.62 3.2
 0 13 14 12.3 3.93
 -1 13 14 19.55 3.41
 1 13 14 26.77 3.86
 -2 13 14 7.23 2.12
 2 13 14 5.02 1.96
 -3 13 14 50.15 2.89
 3 13 14 49.51 3.36
 -4 13 14 35.93 3.04
 4 13 14 35.24 3.02
 -5 13 14 8.42 2.69
 5 13 14 4.26 3.56
 0 0 15 0.51 0.75
 1 0 15 82.31 1.58
 2 0 15 29.57 0.94
 3 0 15 1.59 0.62
 4 0 15 17.49 0.86
 5 0 15 167.25 2.77
 6 0 15 1.88 0.6
 7 0 15 29.6 1.1
 8 0 15 1.82 0.85
 9 0 15 0.79 0.86
 10 0 15 28.43 1.25
 11 0 15 9.55 1.21
 12 0 15 4.63 1.31
 13 0 15 13.71 1.7
 0 1 15 67.17 1.42
 -1 1 15 180.67 2.99
 1 1 15 180.38 2.95
 -2 1 15 88.9 1.7
 2 1 15 87.48 1.67
 -3 1 15 63.32 1.39
 3 1 15 62.82 1.37
 -4 1 15 48.47 1.21
 4 1 15 51.4 1.2
 -5 1 15 19.56 0.89
 5 1 15 19.46 0.81
 -6 1 15 87.4 1.81
 6 1 15 84.22 1.74
 -7 1 15 14.4 0.9
 7 1 15 16.93 0.96
 -8 1 15 18.28 0.95
 8 1 15 17.4 0.88
 -9 1 15 9.64 1.31
 9 1 15 10.12 1.52
 -10 1 15 43.85 2.02
 10 1 15 40.64 2
 -11 1 15 90.36 2.96
 11 1 15 88.99 3.17
 -12 1 15 57.47 2.45
 12 1 15 58.4 2.49
 -13 1 15 18.29 2.26
 13 1 15 17.01 2.3
 0 2 15 18.56 0.75
 -1 2 15 138.19 2.36
 1 2 15 138.33 2.38
 -2 2 15 21.81 0.9
 2 2 15 22.27 0.86
 -3 2 15 50.86 1.16
 3 2 15 48.71 1.13
 -4 2 15 30.56 0.95
 4 2 15 30.36 0.95
 -5 2 15 20.43 1.09
 5 2 15 19.33 1.08
 -6 2 15 5.46 1
 6 2 15 7.97 1.31
 -7 2 15 5.07 1.19
 7 2 15 3.76 1.24
 -8 2 15 67.82 2.32
 8 2 15 65.6 2.39
 -9 2 15 131.35 3.38
 9 2 15 134.99 3.59
 -10 2 15 13.2 1.8
 10 2 15 10.92 1.72
 -11 2 15 7.05 1.43
 11 2 15 10.12 1.79
 -12 2 15 78.31 2.92
 12 2 15 84.34 2.96
 -13 2 15 5.9 2.34
 13 2 15 4.94 2.18
 0 3 15 547.88 8.32
 -1 3 15 81.24 1.72
 1 3 15 83.59 1.6
 -2 3 15 43.09 1.07
 2 3 15 44.87 1.1
 -3 3 15 9.88 0.63
 3 3 15 12.26 0.65
 -4 3 15 7.7 0.89
 4 3 15 8.9 0.87
 -5 3 15 27.17 1.25
 5 3 15 27.26 1.3
 -6 3 15 110.52 2.72
 6 3 15 118.12 2.83
 -7 3 15 15.85 1.18
 7 3 15 14.61 1.26
 -8 3 15 80.87 2.42
 8 3 15 77.97 2.41
 -9 3 15 10.78 1.7
 9 3 15 15.32 1.69
 -10 3 15 27.05 2.11
 10 3 15 25.19 1.95
 -11 3 15 1.66 1.5
 11 3 15 1.45 1.57
 -12 3 15 49.24 3.07
 12 3 15 55.71 3.06
 -13 3 15 35.09 2.52
 13 3 15 34.16 2.53
 0 4 15 1.41 0.51
 -1 4 15 9.88 0.72
 1 4 15 10.31 0.69
 -2 4 15 30.58 1.06
 2 4 15 29.3 0.95
 -3 4 15 49.95 1.41
 3 4 15 51.13 1.53
 -4 4 15 55.61 1.75
 4 4 15 55.96 1.95
 -5 4 15 25.37 1.27
 5 4 15 28.37 1.34
 -6 4 15 8.1 1.16
 6 4 15 10.89 1.3
 -7 4 15 10.93 1.14
 7 4 15 11.96 1.12
 -8 4 15 35.21 1.8
 8 4 15 36.86 1.8
 -9 4 15 44.43 2.08
 9 4 15 44.81 2.26
 -10 4 15 32.31 1.88
 10 4 15 36.75 1.92
 -11 4 15 10.18 1.78
 11 4 15 15.67 2.07
 -12 4 15 23.06 2.77
 12 4 15 23.48 2.87
 -13 4 15 28.07 3.26
 13 4 15 36.17 3.66
 0 5 15 20.47 0.86
 -1 5 15 37.1 1
 1 5 15 36.29 0.97
 -2 5 15 68.69 1.89
 2 5 15 69.06 1.93
 -3 5 15 3.78 1.02
 3 5 15 4.73 0.97
 -4 5 15 316.29 6.32
 4 5 15 331.66 6.66
 -5 5 15 5.13 1
 5 5 15 7.04 1.04
 -6 5 15 48.18 1.73
 6 5 15 51.61 1.88
 -7 5 15 23.23 1.43
 7 5 15 24.96 1.45
 -8 5 15 10.23 1.4
 8 5 15 13.53 1.6
 -9 5 15 2.45 1.78
 9 5 15 2.95 1.75
 -10 5 15 125.86 4.02
 10 5 15 118.41 5.02
 -11 5 15 1.5 2.04
 11 5 15 5.37 2.17
 -12 5 15 17.82 2.6
 12 5 15 16.19 2.71
 0 6 15 22.57 0.9
 -1 6 15 23.37 1.29
 1 6 15 22.72 1.41
 -2 6 15 16.41 1.25
 2 6 15 15.12 1.26
 -3 6 15 76.97 2.33
 3 6 15 77.53 2.41
 -4 6 15 44.04 2.01
 4 6 15 41.78 1.95
 -5 6 15 9.69 1.26
 5 6 15 9.61 1.28
 -6 6 15 57.03 2.19
 6 6 15 58.8 2.27
 -7 6 15 15.77 1.82
 7 6 15 14.54 1.67
 -8 6 15 18.81 1.77
 8 6 15 17.34 1.85
 -9 6 15 128.08 4.02
 9 6 15 132.09 4.19
 -10 6 15 40.53 2.59
 10 6 15 36.59 2.45
 -11 6 15 49.78 2.89
 11 6 15 47.52 2.94
 -12 6 15 28.09 3.42
 12 6 15 38.24 3.67
 0 7 15 15.06 1.78
 -1 7 15 80.84 2.32
 1 7 15 82.81 2.57
 -2 7 15 57.32 1.96
 2 7 15 59.59 2.27
 -3 7 15 243.99 5.67
 3 7 15 249.12 5.81
 -4 7 15 53.33 1.89
 4 7 15 55.15 2.06
 -5 7 15 86.32 2.75
 5 7 15 83.42 2.75
 -6 7 15 10.54 1.37
 6 7 15 10.57 1.48
 -7 7 15 13.22 1.81
 7 7 15 12.83 1.82
 -8 7 15 175.77 5.11
 8 7 15 174.66 5.3
 -9 7 15 1.38 1.85
 9 7 15 1.21 1.82
 -10 7 15 14.78 2.42
 10 7 15 18.57 2.49
 -11 7 15 0.26 2.69
 11 7 15 1.52 2.75
 0 8 15 26.38 2.41
 -1 8 15 37.39 1.66
 1 8 15 33.29 1.59
 -2 8 15 26.04 1.43
 2 8 15 26.08 1.63
 -3 8 15 59.01 2.16
 3 8 15 57.86 2.12
 -4 8 15 153.45 3.98
 4 8 15 160.44 4.18
 -5 8 15 13.2 1.5
 5 8 15 13.47 1.63
 -6 8 15 17.02 1.99
 6 8 15 12.38 1.79
 -7 8 15 29.17 2.34
 7 8 15 25.73 2.59
 -8 8 15 5.93 2.17
 8 8 15 3.62 1.91
 -9 8 15 59.07 3.03
 9 8 15 62.65 3.12
 -10 8 15 2.7 2.2
 10 8 15 3.02 2.25
 0 9 15 3.47 2.09
 -1 9 15 149.45 3.97
 1 9 15 149.62 3.68
 -2 9 15 59.54 2.23
 2 9 15 58.45 2.11
 -3 9 15 3.36 1.35
 3 9 15 4.08 1.51
 -4 9 15 6.98 1.56
 4 9 15 8.13 1.43
 -5 9 15 2.87 1.34
 5 9 15 1.77 1.74
 -6 9 15 56.59 2.37
 6 9 15 64.38 2.58
 -7 9 15 23.46 2.25
 7 9 15 26.59 2.61
 -8 9 15 33.63 3.35
 8 9 15 28.75 2.91
 -9 9 15 13.36 2.62
 9 9 15 10.98 2.6
 -10 9 15 48.04 3.97
 10 9 15 35.63 6.61
 0 10 15 57.95 3.48
 -1 10 15 24.83 2.99
 1 10 15 29.83 2.68
 -2 10 15 23.03 1.76
 2 10 15 22.16 1.63
 -3 10 15 4.45 1.81
 3 10 15 8.87 1.79
 -4 10 15 43.1 2.42
 4 10 15 51.7 2.57
 -5 10 15 30.36 2.51
 5 10 15 28.01 2.06
 -6 10 15 3 1.82
 6 10 15 1.7 1.87
 -7 10 15 28 2.92
 7 10 15 30.33 3.18
 -8 10 15 2.63 2.78
 8 10 15 2.76 2.62
 0 11 15 145.46 5.65
 -1 11 15 38.85 3.07
 1 11 15 35.98 2.89
 -2 11 15 19.65 2.02
 2 11 15 16.96 1.84
 -3 11 15 3.04 1.95
 3 11 15 8.05 1.78
 -4 11 15 7.25 2.37
 4 11 15 5.71 1.94
 -5 11 15 82.97 3.17
 5 11 15 75.68 3.02
 -6 11 15 63.12 3.42
 6 11 15 60.68 3.29
 -7 11 15 8.22 2.55
 7 11 15 15.12 2.92
 0 12 15 11.07 3.15
 -1 12 15 4.37 3.01
 1 12 15 3.22 2.71
 -2 12 15 6.49 2.58
 2 12 15 6.76 1.78
 -3 12 15 20.39 2.41
 3 12 15 15.84 2.41
 -4 12 15 61.27 3.11
 4 12 15 61.61 3.11
 -5 12 15 35.27 3.58
 5 12 15 42.85 4.24
 0 13 15 9.55 3.71
 -1 13 15 5.72 4.05
 1 13 15 25.67 7.62
 0 0 16 19.12 1.49
 1 0 16 21.46 0.92
 2 0 16 254.52 4.1
 3 0 16 91.61 1.83
 4 0 16 167.25 2.84
 5 0 16 4.76 0.74
 6 0 16 6.45 0.96
 7 0 16 72.93 1.81
 8 0 16 61.43 1.74
 9 0 16 88.15 2.14
 10 0 16 0.88 1.08
 11 0 16 13.54 1.33
 12 0 16 8.01 3.71
 0 1 16 1.45 0.74
 -1 1 16 101.58 1.89
 1 1 16 105.77 1.96
 -2 1 16 8.14 0.89
 2 1 16 10.34 0.87
 -3 1 16 164.19 2.81
 3 1 16 163.49 2.87
 -4 1 16 18.17 0.89
 4 1 16 17.13 0.91
 -5 1 16 69.05 1.68
 5 1 16 69.89 1.69
 -6 1 16 97.72 2.23
 6 1 16 101.78 2.25
 -7 1 16 23.04 1.43
 7 1 16 24.88 1.24
 -8 1 16 82.83 2.69
 8 1 16 85.46 2.75
 -9 1 16 6.02 1.62
 9 1 16 5.72 1.27
 -10 1 16 88.8 3.09
 10 1 16 86.53 2.95
 -11 1 16 5.94 2.04
 11 1 16 7.34 2.2
 -12 1 16 8.16 2.25
 12 1 16 9.47 2.19
 0 2 16 4.7 0.81
 -1 2 16 60.3 1.41
 1 2 16 58.45 1.36
 -2 2 16 24.18 0.97
 2 2 16 22.92 0.98
 -3 2 16 27.32 1
 3 2 16 29.52 1.05
 -4 2 16 45.07 1.28
 4 2 16 47.15 1.32
 -5 2 16 127.76 2.98
 5 2 16 131.04 3.07
 -6 2 16 15.95 1.65
 6 2 16 13.56 1.17
 -7 2 16 50.61 1.93
 7 2 16 49.92 1.88
 -8 2 16 1.6 1.45
 8 2 16 1.97 1.45
 -9 2 16 79.65 2.88
 9 2 16 69.07 2.85
 -10 2 16 110.79 3.25
 10 2 16 118.08 3.45
 -11 2 16 51.31 2.77
 11 2 16 47.5 2.46
 -12 2 16 2.89 2.35
 12 2 16 2.44 2.09
 0 3 16 12.31 0.88
 -1 3 16 7.3 0.87
 1 3 16 7.27 0.75
 -2 3 16 28.3 0.99
 2 3 16 28.99 0.99
 -3 3 16 47.66 1.59
 3 3 16 47.09 1.36
 -4 3 16 69.61 1.95
 4 3 16 71.83 2
 -5 3 16 18.37 1.33
 5 3 16 20.19 1.34
 -6 3 16 55.91 1.88
 6 3 16 53.97 1.94
 -7 3 16 62.36 2.33
 7 3 16 58.9 2.31
 -8 3 16 14.5 1.66
 8 3 16 16.46 1.8
 -9 3 16 23.58 1.8
 9 3 16 19.62 1.8
 -10 3 16 26.98 2.05
 10 3 16 26.49 2.01
 -11 3 16 49.1 2.69
 11 3 16 51.33 2.51
 -12 3 16 1.67 2.51
 12 3 16 2.28 2.83
 0 4 16 0.31 0.57
 -1 4 16 22.98 0.95
 1 4 16 22.47 0.89
 -2 4 16 24.5 1.28
 2 4 16 25.87 1.36
 -3 4 16 46.99 1.77
 3 4 16 45.97 1.81
 -4 4 16 45.45 1.68
 4 4 16 46.74 1.78
 -5 4 16 2.66 1.16
 5 4 16 4.79 1.21
 -6 4 16 147.8 3.47
 6 4 16 149.65 3.53
 -7 4 16 39.67 1.92
 7 4 16 37.96 2.04
 -8 4 16 50.45 2.49
 8 4 16 54.56 2.54
 -9 4 16 18.74 1.83
 9 4 16 19.61 1.83
 -10 4 16 60.52 2.89
 10 4 16 59.54 2.57
 -11 4 16 33.6 2.81
 11 4 16 35.96 2.92
 -12 4 16 17.24 3.6
 12 4 16 22.13 6.89
 0 5 16 390.11 6.96
 -1 5 16 5.02 1.13
 1 5 16 6.25 1.09
 -2 5 16 81.65 2.38
 2 5 16 86.58 2.32
 -3 5 16 66.03 2.27
 3 5 16 61.39 1.96
 -4 5 16 13.89 1.24
 4 5 16 15.96 1.48
 -5 5 16 39.16 1.66
 5 5 16 42.19 1.72
 -6 5 16 22.72 1.67
 6 5 16 21.32 1.46
 -7 5 16 42.34 2.36
 7 5 16 39.87 2.43
 -8 5 16 13.56 1.8
 8 5 16 8.49 1.64
 -9 5 16 6.79 2.26
 9 5 16 7.6 2.23
 -10 5 16 2.49 2.13
 10 5 16 0.31 2.41
 -11 5 16 8.04 2.7
 11 5 16 8.95 2.43
 0 6 16 7.07 0.82
 -1 6 16 68.71 2.14
 1 6 16 64.87 2.14
 -2 6 16 85.18 2.53
 2 6 16 81.76 2.46
 -3 6 16 4.94 1.33
 3 6 16 5.47 1.55
 -4 6 16 40.73 1.85
 4 6 16 47.69 2.18
 -5 6 16 116.03 3.16
 5 6 16 113.42 3.2
 -6 6 16 14.86 1.55
 6 6 16 18.53 1.72
 -7 6 16 41.35 2.34
 7 6 16 43.74 2.41
 -8 6 16 42.19 2.41
 8 6 16 40.66 2.51
 -9 6 16 13.93 2.21
 9 6 16 12.79 2.47
 -10 6 16 2.2 2.15
 10 6 16 1.58 2.63
 -11 6 16 6.91 3.52
 11 6 16 3.87 4.95
 0 7 16 34.91 3.26
 -1 7 16 11.44 1.43
 1 7 16 9.82 1.3
 -2 7 16 14.32 1.62
 2 7 16 11.37 1.5
 -3 7 16 7.7 1.31
 3 7 16 7.58 1.84
 -4 7 16 23.32 1.59
 4 7 16 20.58 1.84
 -5 7 16 54.84 2.25
 5 7 16 53.6 2.35
 -6 7 16 2.92 1.61
 6 7 16 5.04 1.84
 -7 7 16 20.73 2.51
 7 7 16 20.5 2.61
 -8 7 16 6.38 2.66
 8 7 16 9.85 2.82
 -9 7 16 34.48 2.87
 9 7 16 35.17 2.9
 -10 7 16 31.29 3.79
 10 7 16 40.59 4.13
 0 8 16 0.21 2.24
 -1 8 16 127.54 3.27
 1 8 16 125.13 3.67
 -2 8 16 62.45 2.33
 2 8 16 60.38 2.35
 -3 8 16 23.53 1.86
 3 8 16 28.34 2.12
 -4 8 16 24.19 1.98
 4 8 16 19.71 1.89
 -5 8 16 63.57 2.57
 5 8 16 63.32 2.76
 -6 8 16 25.67 2.2
 6 8 16 28.37 2.23
 -7 8 16 30.99 2.98
 7 8 16 27.85 2.82
 -8 8 16 30.09 2.89
 8 8 16 34.93 2.91
 -9 8 16 9.66 2.81
 9 8 16 12.64 3.1
 0 9 16 12.48 2.34
 -1 9 16 13.17 2.73
 1 9 16 14.45 2.87
 -2 9 16 16.28 1.75
 2 9 16 12.3 1.92
 -3 9 16 64.93 2.65
 3 9 16 63.54 2.51
 -4 9 16 33.62 2.34
 4 9 16 33.02 2.55
 -5 9 16 49 2.51
 5 9 16 54.74 2.55
 -6 9 16 47.48 2.99
 6 9 16 47.49 2.94
 -7 9 16 63.6 3.33
 7 9 16 62.82 3.34
 -8 9 16 11.51 3.03
 8 9 16 16.28 3.36
 0 10 16 1.8 2.52
 -1 10 16 3.96 2.45
 1 10 16 1.33 2.85
 -2 10 16 30.94 2.11
 2 10 16 34.32 2.16
 -3 10 16 25.77 2.24
 3 10 16 29.65 2.34
 -4 10 16 45.43 2.6
 4 10 16 50.03 2.55
 -5 10 16 25.56 2.9
 5 10 16 24.09 2.65
 -6 10 16 6.26 2.76
 6 10 16 10.57 2.92
 -7 10 16 19.37 3.86
 7 10 16 10.89 6.91
 0 11 16 4.8 3.26
 -1 11 16 7.02 2.79
 1 11 16 7.79 2.94
 -2 11 16 6.41 3.07
 2 11 16 3.99 2.8
 -3 11 16 5.16 2.92
 3 11 16 3.77 2.39
 -4 11 16 41.5 2.95
 4 11 16 39.34 2.9
 -5 11 16 6.28 3.4
 5 11 16 11.82 5.3
 0 12 16 37.69 6.28
 -1 12 16 32.35 5.74
 1 12 16 20.35 5.96
 0 0 17 0.44 1.02
 1 0 17 9.24 1.05
 2 0 17 170.35 3
 3 0 17 18.74 1.1
 4 0 17 7.49 0.96
 5 0 17 5.55 1.15
 6 0 17 6.42 1.16
 7 0 17 69.53 1.91
 8 0 17 62.76 1.86
 9 0 17 1.61 1.14
 10 0 17 0.25 2.4
 11 0 17 71.84 4.2
 0 1 17 21.43 1.16
 -1 1 17 203.69 3.43
 1 1 17 210.75 3.6
 -2 1 17 3.52 0.79
 2 1 17 5.4 0.88
 -3 1 17 48.44 1.38
 3 1 17 49.92 1.41
 -4 1 17 69.82 1.75
 4 1 17 66.4 1.74
 -5 1 17 8.02 1.01
 5 1 17 7.64 1.14
 -6 1 17 12.57 1.13
 6 1 17 12.02 1.16
 -7 1 17 91.03 2.74
 7 1 17 93.94 2.87
 -8 1 17 5.74 1.63
 8 1 17 1.05 1.58
 -9 1 17 25.3 2.08
 9 1 17 23.23 2.01
 -10 1 17 13.51 2.31
 10 1 17 15.18 2.17
 -11 1 17 2.84 2.32
 11 1 17 4.71 2.34
 0 2 17 3.03 0.89
 -1 2 17 31.11 1.2
 1 2 17 30.58 1.19
 -2 2 17 78.19 1.77
 2 2 17 80.64 1.8
 -3 2 17 35.29 1.26
 3 2 17 36.94 1.35
 -4 2 17 16.02 1.03
 4 2 17 13.41 0.99
 -5 2 17 13.98 1.52
 5 2 17 15.58 1.54
 -6 2 17 24.53 1.69
 6 2 17 23.31 1.8
 -7 2 17 20.71 1.93
 7 2 17 25.31 2.13
 -8 2 17 64.63 2.64
 8 2 17 68.78 2.75
 -9 2 17 24.52 2.15
 9 2 17 27.71 2.22
 -10 2 17 2.21 2.5
 10 2 17 4.47 2.37
 -11 2 17 5.29 3.23
 11 2 17 10 3.24
 0 3 17 20.68 1.06
 -1 3 17 36.75 1.27
 1 3 17 38.35 1.33
 -2 3 17 58.25 1.66
 2 3 17 55.11 1.57
 -3 3 17 44.94 1.87
 3 3 17 44.65 1.95
 -4 3 17 77.77 2.22
 4 3 17 79.93 2.35
 -5 3 17 33.82 2
 5 3 17 38.04 1.89
 -6 3 17 86.47 2.95
 6 3 17 87.12 3.06
 -7 3 17 31.17 1.79
 7 3 17 36.16 1.95
 -8 3 17 16.49 1.77
 8 3 17 18.69 2.04
 -9 3 17 82.41 3.23
 9 3 17 84.34 3.41
 -10 3 17 0.05 2.27
 10 3 17 5.69 2.44
 -11 3 17 3.96 3.63
 11 3 17 6.62 4.77
 0 4 17 1.88 0.98
 -1 4 17 38.54 1.45
 1 4 17 39.56 1.67
 -2 4 17 38.13 1.77
 2 4 17 38.79 1.84
 -3 4 17 40.96 1.8
 3 4 17 40.3 1.78
 -4 4 17 32.39 1.71
 4 4 17 34.15 1.7
 -5 4 17 119.15 3.08
 5 4 17 122.66 3.15
 -6 4 17 29.59 1.9
 6 4 17 35.26 2.12
 -7 4 17 3.63 1.67
 7 4 17 3.69 1.74
 -8 4 17 2.51 1.99
 8 4 17 4.89 1.92
 -9 4 17 21.33 2.78
 9 4 17 22.11 2.87
 -10 4 17 36.2 3.2
 10 4 17 32.16 3.06
 0 5 17 4.37 1.06
 -1 5 17 37.05 1.93
 1 5 17 37.37 2
 -2 5 17 24.46 1.74
 2 5 17 21.93 1.67
 -3 5 17 35.51 2.13
 3 5 17 37.84 2.26
 -4 5 17 1.83 2.07
 4 5 17 2.88 1.9
 -5 5 17 55.78 2.25
 5 5 17 58.9 2.47
 -6 5 17 23.92 2.56
 6 5 17 28.37 2.67
 -7 5 17 162.29 5.12
 7 5 17 159.45 5.13
 -8 5 17 26.31 2.58
 8 5 17 24.63 2.42
 -9 5 17 5.44 2.77
 9 5 17 3.15 2.9
 -10 5 17 26.76 3.7
 10 5 17 36.23 4.49
 0 6 17 313.06 10.09
 -1 6 17 5.14 1.52
 1 6 17 3.7 1.59
 -2 6 17 115.57 3.51
 2 6 17 119.64 3.42
 -3 6 17 0.56 1.5
 3 6 17 2.28 1.53
 -4 6 17 49.31 2.36
 4 6 17 48.75 2.25
 -5 6 17 50.36 2.39
 5 6 17 52.88 2.43
 -6 6 17 96.9 3.62
 6 6 17 96.45 3.72
 -7 6 17 46.17 3.17
 7 6 17 51.8 3.4
 -8 6 17 45.26 3.26
 8 6 17 49.33 3.38
 -9 6 17 20.04 2.88
 9 6 17 21.06 3.1
 0 7 17 37.83 3.03
 -1 7 17 54.85 2.28
 1 7 17 50.82 2
 -2 7 17 39.02 2.41
 2 7 17 35.94 2.2
 -3 7 17 60.85 2.57
 3 7 17 60.56 2.52
 -4 7 17 18.95 1.89
 4 7 17 17.37 2.03
 -5 7 17 61.22 2.94
 5 7 17 65.09 2.88
 -6 7 17 6.2 2.24
 6 7 17 7.82 2.33
 -7 7 17 17.62 2.92
 7 7 17 11.95 2.73
 -8 7 17 14.06 2.82
 8 7 17 17.61 2.89
 0 8 17 16.8 3.73
 -1 8 17 10.69 2.5
 1 8 17 12.2 2.73
 -2 8 17 12.99 1.9
 2 8 17 9.78 1.81
 -3 8 17 44.28 2.63
 3 8 17 51.94 2.58
 -4 8 17 37.95 2.96
 4 8 17 27.98 2.42
 -5 8 17 73.99 2.9
 5 8 17 76.78 3.05
 -6 8 17 33.59 2.9
 6 8 17 31.07 3.01
 -7 8 17 54.95 3.48
 7 8 17 53.28 3.36
 0 9 17 17.59 3.12
 -1 9 17 59.06 4.07
 1 9 17 58.54 4.31
 -2 9 17 56.79 2.45
 2 9 17 55.02 2.39
 -3 9 17 21.72 2.54
 3 9 17 22.93 2.48
 -4 9 17 33.75 2.92
 4 9 17 32.45 2.59
 -5 9 17 35.33 2.88
 5 9 17 28.5 3.01
 -6 9 17 19.8 3.71
 6 9 17 22.62 3.83
 0 10 17 3.72 3.41
 -1 10 17 0.43 2.7
 1 10 17 1.74 2.83
 -2 10 17 32.43 4.14
 2 10 17 39.52 4.13
 -3 10 17 43.11 3.1
 3 10 17 51.48 3.09
 -4 10 17 27.75 4.01
 4 10 17 19.88 4.51
 0 0 18 332.84 7.56
 1 0 18 7.67 1.32
 2 0 18 2.71 1.07
 3 0 18 6.57 1.3
 4 0 18 3.62 1.5
 5 0 18 3.86 1.4
 6 0 18 171.85 3.61
 7 0 18 7.16 1.59
 8 0 18 1.29 1.36
 9 0 18 2.27 3.19
 0 1 18 1.71 1.11
 -1 1 18 115.05 2.36
 1 1 18 116.12 2.45
 -2 1 18 100.24 2.28
 2 1 18 102.58 2.33
 -3 1 18 2.19 1.08
 3 1 18 2.42 1.2
 -4 1 18 128.82 2.94
 4 1 18 122.46 2.81
 -5 1 18 7.91 1.34
 5 1 18 9.01 1.29
 -6 1 18 8.68 1.93
 6 1 18 5.86 2.05
 -7 1 18 55.26 2.64
 7 1 18 54.31 2.58
 -8 1 18 2.49 1.96
 8 1 18 1.28 2.05
 -9 1 18 6.93 2.44
 9 1 18 5.65 2.25
 0 2 18 42.56 1.54
 -1 2 18 44.9 1.56
 1 2 18 46.08 1.58
 -2 2 18 18.85 1.34
 2 2 18 21.06 1.41
 -3 2 18 17.91 1.23
 3 2 18 16.83 1.25
 -4 2 18 56.03 2.14
 4 2 18 52.34 2.09
 -5 2 18 61.58 2.74
 5 2 18 60.79 2.72
 -6 2 18 18.13 2.11
 6 2 18 21.13 2.09
 -7 2 18 40.02 2.65
 7 2 18 44.04 2.66
 -8 2 18 97.42 3.67
 8 2 18 106.15 3.76
 -9 2 18 6.88 2.28
 9 2 18 5.78 2.44
 0 3 18 5.42 1.22
 -1 3 18 45.03 1.88
 1 3 18 43.45 1.69
 -2 3 18 34.07 1.38
 2 3 18 35.75 1.44
 -3 3 18 37.84 2
 3 3 18 42.86 2.1
 -4 3 18 24.37 1.85
 4 3 18 23.02 1.81
 -5 3 18 47.66 2.54
 5 3 18 45.27 2.48
 -6 3 18 20.71 2.07
 6 3 18 20.48 2.12
 -7 3 18 82.37 3.11
 7 3 18 81.39 3.1
 -8 3 18 52.1 2.86
 8 3 18 52.28 2.9
 -9 3 18 15.11 2.69
 9 3 18 21.6 3.02
 0 4 18 51.88 1.74
 -1 4 18 9.62 1.31
 1 4 18 8.1 1.36
 -2 4 18 34.55 1.91
 2 4 18 41.05 2.25
 -3 4 18 13.21 2.16
 3 4 18 13.43 2.11
 -4 4 18 4.24 2.37
 4 4 18 4.92 2.34
 -5 4 18 3.44 2.04
 5 4 18 2.36 1.94
 -6 4 18 6.44 2.11
 6 4 18 8.06 2.86
 -7 4 18 8.64 2.53
 7 4 18 8.81 2.31
 -8 4 18 93.45 3.88
 8 4 18 82.44 3.67
 -9 4 18 12.15 7.81
 9 4 18 13.72 6.52
 0 5 18 31.05 1.55
 -1 5 18 56.45 2.65
 1 5 18 56.1 2.58
 -2 5 18 46.73 2.27
 2 5 18 48.22 2.37
 -3 5 18 28.62 2.25
 3 5 18 27.84 2.41
 -4 5 18 34.84 2.56
 4 5 18 33.58 2.5
 -5 5 18 42.62 3.12
 5 5 18 45.35 2.87
 -6 5 18 1.64 2.77
 6 5 18 1.8 2.96
 -7 5 18 2.61 3.02
 7 5 18 1.99 3.3
 -8 5 18 13.1 3.73
 8 5 18 18.83 4.07
 0 6 18 5.55 2.33
 -1 6 18 28.51 2.07
 1 6 18 29.55 1.93
 -2 6 18 43.84 2.47
 2 6 18 42.97 2.3
 -3 6 18 3.41 2.06
 3 6 18 4.73 2.23
 -4 6 18 4.69 2.1
 4 6 18 6.1 2.11
 -5 6 18 8 2.09
 5 6 18 6.44 2.15
 -6 6 18 24.42 3.01
 6 6 18 21.83 3.01
 -7 6 18 15.63 3.02
 7 6 18 18.69 3.11
 0 7 18 91.28 5.1
 -1 7 18 105.27 5.12
 1 7 18 105.72 4.82
 -2 7 18 41.22 2.49
 2 7 18 40.67 2.42
 -3 7 18 33.05 2.44
 3 7 18 32.41 2.42
 -4 7 18 19.56 2.34
 4 7 18 16.62 2.24
 -5 7 18 8.08 2.8
 5 7 18 6.35 2.79
 -6 7 18 27.9 3.47
 6 7 18 38.95 3.55
 0 8 18 10.13 3.41
 -1 8 18 28.15 4.47
 1 8 18 31.01 4.29
 -2 8 18 22.3 2.35
 2 8 18 24.48 2.29
 -3 8 18 3.72 2.39
 3 8 18 7.91 2.35
 -4 8 18 14.3 2.81
 4 8 18 11.01 2.58
 -5 8 18 19.44 3.41
 5 8 18 24.31 5.97
 0 9 18 9.95 5.29
 -1 9 18 45.43 5.04
 1 9 18 46.08 4.89
 -2 9 18 54.55 5.3
 2 9 18 54.47 5.74
 0 0 19 0.93 1.67
 1 0 19 4.63 1.46
 2 0 19 30.96 1.73
 3 0 19 3.19 1.63
 4 0 19 27.93 2.02
 5 0 19 4.43 1.91
 6 0 19 161.58 3.87
 7 0 19 12.06 2.43
 8 0 19 50.95 6.59
 0 1 19 61.7 2.04
 -1 1 19 22.83 1.65
 1 1 19 26.56 1.74
 -2 1 19 39.7 1.89
 2 1 19 34.02 1.74
 -3 1 19 49.19 1.99
 3 1 19 45.18 1.93
 -4 1 19 30.69 1.88
 4 1 19 27.19 1.95
 -5 1 19 127.66 4.16
 5 1 19 127.91 4.03
 -6 1 19 24.8 2.72
 6 1 19 27.38 2.66
 -7 1 19 38.47 2.78
 7 1 19 44.33 2.75
 0 2 19 19.54 1.98
 -1 2 19 7.86 1.7
 1 2 19 4.6 1.83
 -2 2 19 12.02 1.55
 2 2 19 11.71 1.5
 -3 2 19 70.91 2.03
 3 2 19 74.67 2.2
 -4 2 19 17.06 2.54
 4 2 19 18.54 2.42
 -5 2 19 4.91 2.3
 5 2 19 5.68 2.33
 -6 2 19 35.35 2.87
 6 2 19 39.06 2.95
 -7 2 19 36.23 3.05
 7 2 19 41.9 3.24
 0 3 19 2.22 1.58
 -1 3 19 1.83 1.57
 1 3 19 2.85 1.55
 -2 3 19 75.12 3.07
 2 3 19 71.88 2.57
 -3 3 19 8.04 2
 3 3 19 6.65 2.02
 -4 3 19 2.26 2.28
 4 3 19 2.91 2.63
 -5 3 19 30.07 2.62
 5 3 19 31.21 2.61
 -6 3 19 22.83 2.76
 6 3 19 25.69 2.7
 -7 3 19 9.59 3.35
 7 3 19 15.54 3.89
 0 4 19 11.48 1.62
 -1 4 19 4.78 2.57
 1 4 19 5.84 2.14
 -2 4 19 40.95 2.8
 2 4 19 36.73 2.51
 -3 4 19 2.32 2.01
 3 4 19 2.42 2.1
 -4 4 19 3.38 2.11
 4 4 19 9.87 2.47
 -5 4 19 7.43 2.67
 5 4 19 6.42 2.49
 -6 4 19 28.74 3.43
 6 4 19 35.04 3.64
 0 5 19 1.04 4.11
 -1 5 19 6.1 2.6
 1 5 19 5.14 2.4
 -2 5 19 24.4 2.56
 2 5 19 25.16 2.51
 -3 5 19 91.45 3.64
 3 5 19 98.02 3.77
 -4 5 19 44.52 2.72
 4 5 19 37.5 2.67
 -5 5 19 32.31 3.17
 5 5 19 36.94 3.41
 6 5 19 78.25 8.17
 0 6 19 54.34 4.84
 -1 6 19 11.16 2.25
 1 6 19 6.75 1.92
 -2 6 19 5.4 2.57
 2 6 19 6.69 2.38
 -3 6 19 3.44 2.95
 3 6 19 3.5 2.59
 -4 6 19 32.69 3.08
 4 6 19 37.85 3.97
 0 7 19 48.4 4.46
 -1 7 19 148.77 7.39
 1 7 19 151.07 7.61
 -2 7 19 7.08 3.96
 2 7 19 13.77 5.61
 3 7 19 15 8.75
 0 0 20 2.65 3
 1 0 20 71.66 2.81
 2 0 20 5.74 1.86
 3 0 20 17.54 2.23
 4 0 20 5.28 2.22
 5 0 20 30.77 7.65
 0 1 20 127.79 3.45
 -1 1 20 3.2 1.68
 1 1 20 2.65 2.01
 -2 1 20 20.4 2.05
 2 1 20 22.04 2.22
 -3 1 20 15.24 2.08
 3 1 20 13.56 2.14
 -4 1 20 13.57 3.26
 4 1 20 13.64 2.35
 -5 1 20 32.73 5.19
 5 1 20 29.85 7.54
 0 2 20 0.97 1.81
 -1 2 20 93.03 3.06
 1 2 20 90.8 2.92
 -2 2 20 11.99 2.18
 2 2 20 8.58 2.03
 -3 2 20 3.47 3.34
 3 2 20 3.25 2.61
 -4 2 20 58.71 3.73
 4 2 20 70.95 4.72
 0 3 20 44.14 2.52
 -1 3 20 5.8 2.23
 1 3 20 7.98 2.15
 -2 3 20 32.32 3.26
 2 3 20 35.47 3.29
 -3 3 20 55.26 4.04
 3 3 20 63.49 4.58
 -4 3 20 7.16 4.92
 4 3 20 13.41 7.82
 0 4 20 7.11 2.99
 -1 4 20 8.51 2.8
 1 4 20 16.26 3.23
 -2 4 20 12.02 3.88
 2 4 20 10.09 3.97
 -3 4 20 24.54 5.42
 3 4 20 24.33 8.65

_iucr_refine_fcf_details
;
data_9K
_computing_structure_refinement   'olex2.refine 1.3 (Bourhis et al., 2015)'
_computing_data_collection        'XDS (Kabsch, 1991)'   
_shelx_refln_list_code            4
loop_
  _space_group_symop_id
  _space_group_symop_operation_xyz
  1  x,y,z
  2  x+1/2,-y+1/2,-z
  3  -x,y+1/2,-z+1/2
  4  -x+1/2,-y,z+1/2

_space_group_crystal_system       orthorhombic
_space_group_IT_number            19
_space_group_name_H-M_alt         'P 21 21 21'
_space_group_name_Hall            ' P 2ac 2ab'
_symmetry_space_group_name_H-M    'P 21 21 21'
_symmetry_space_group_name_Hall   ' P 2ac 2ab'
_symmetry_Int_Tables_number       19
_cell_length_a                    9.854(3)
_cell_length_b                    9.249(3)
_cell_length_c                    10.144(2)
_cell_angle_alpha                 90
_cell_angle_beta                  90
_cell_angle_gamma                 90
_cell_volume                      924.5(5)
loop_
  _refln_index_h
  _refln_index_k
  _refln_index_l
  _refln_F_squared_calc
  _refln_F_squared_meas
  _refln_F_squared_sigma
  _refln_F_squared_weight
  _refln_observed_status
-20 -2 -1 17.275 22.656 4.924 11.009 o
-20 -1 -2 12.300 15.156 4.128 15.686 o
-20 -1 -1 41.361 43.660 2.968 24.846 o
-19 -6 -2 103.928 77.639 7.165 4.808 o
-19 -6 -1 5.601 11.716 3.401 23.261 o
-19 -5 -4 0.328 8.551 3.096 28.533 o
-19 -5 -3 21.547 22.027 2.418 39.837 o
-19 -5 -2 0.924 3.263 2.261 53.492 o
-19 -5 -1 20.007 21.221 2.359 41.971 o
-19 -4 -5 1.884 10.714 2.870 32.787 o
-19 -4 -4 17.112 20.110 2.113 51.520 o
-19 -4 -3 29.199 31.738 2.398 37.723 o
-19 -4 -2 73.940 76.715 3.057 19.736 o
-19 -4 -1 31.314 33.576 2.290 39.803 o
-19 -3 -6 41.738 32.465 3.067 24.052 o
-19 -3 -5 22.667 19.550 2.182 47.217 o
-19 -3 -4 16.791 15.373 2.418 41.616 o
-19 -3 -3 10.092 5.160 2.329 47.551 o
-19 -3 -2 47.620 47.670 2.506 30.810 o
-19 -3 -1 15.469 15.019 2.005 57.937 o
-19 -2 -6 28.121 27.610 2.683 31.974 o
-19 -2 -5 26.511 29.271 2.516 35.667 o
-19 -2 -4 22.710 23.599 2.202 45.934 o
-19 -2 -3 61.530 61.461 2.605 26.466 o
-19 -2 -2 15.749 16.306 2.339 44.233 o
-19 -2 -1 16.544 19.619 2.025 55.603 o
-19 -1 -6 14.534 12.355 2.300 46.423 o
-19 -1 -5 6.263 6.723 2.025 62.955 o
-19 -1 -4 63.440 64.036 2.732 24.506 o
-19 -1 -3 4.635 7.617 1.995 65.289 o
-19 -1 -2 66.888 65.667 2.713 24.279 o
-19 -1 -1 14.532 16.916 1.730 73.745 o
-18 -8 -3 26.621 23.501 2.801 30.207 o
-18 -8 -2 7.772 6.526 2.447 43.744 o
-18 -8 -1 38.825 40.486 3.076 23.831 o
-18 -7 -5 58.031 49.774 2.998 22.676 o
-18 -7 -4 19.816 22.852 2.506 37.746 o
-18 -7 -3 0.917 0.000 1.799 85.075 o
-18 -7 -2 37.124 38.874 2.339 36.760 o
-18 -7 -1 5.958 9.593 2.094 58.684 o
-18 -6 -6 26.248 24.228 2.388 39.387 o
-18 -6 -5 18.701 21.044 2.054 53.199 o
-18 -6 -4 39.328 42.383 2.536 31.989 o
-18 -6 -3 11.378 12.787 2.084 56.319 o
-18 -6 -2 75.938 74.956 3.008 20.077 o
-18 -6 -1 34.147 35.954 2.329 37.920 o
-18 -5 -7 5.990 11.687 2.339 47.408 o
-18 -5 -6 54.273 55.308 2.310 32.487 o
-18 -5 -5 42.858 39.739 2.202 38.606 o
-18 -5 -4 53.175 56.153 2.467 29.965 o
-18 -5 -3 0.754 2.329 2.044 65.491 o
-18 -5 -2 24.186 25.673 2.162 46.515 o
-18 -5 -1 1.622 1.130 1.563 110.568 o
-18 -4 -8 73.346 61.529 3.401 17.502 o
-18 -4 -7 3.639 3.853 1.877 75.007 o
-18 -4 -6 36.072 36.633 1.946 48.058 o
-18 -4 -5 69.541 68.429 2.536 25.919 o
-18 -4 -4 0.141 0.334 1.543 116.147 o
-18 -4 -3 23.268 22.675 1.799 62.584 o
-18 -4 -2 12.671 9.799 1.573 90.898 o
-18 -4 -1 26.354 29.713 2.094 47.550 o
-18 -3 -8 28.451 25.565 2.035 49.611 o
-18 -3 -7 43.788 43.601 2.290 35.993 o
-18 -3 -6 12.152 11.323 1.887 66.888 o
-18 -3 -5 43.806 43.365 2.074 41.035 o
-18 -3 -4 7.790 7.401 1.582 96.488 o
-18 -3 -3 11.490 10.930 1.582 90.613 o
-18 -3 -2 1.047 1.160 1.337 151.067 o
-18 -3 -1 43.463 41.606 1.936 45.066 o
-18 -2 -9 49.667 28.858 2.959 24.888 o
-18 -2 -8 0.443 2.280 1.474 124.882 o
-18 -2 -7 23.938 22.037 2.035 51.860 o
-18 -2 -6 4.180 3.440 1.789 81.945 o
-18 -2 -5 21.745 24.189 1.877 59.120 o
-18 -2 -4 71.867 71.349 2.487 26.046 o
-18 -2 -3 20.689 22.528 1.789 64.555 o
-18 -2 -2 31.743 30.755 1.976 49.629 o
-18 -2 -1 93.698 90.279 2.723 20.410 o
-18 -1 -9 1.764 3.391 2.575 41.193 o
-18 -1 -8 57.193 55.544 2.526 28.519 o
-18 -1 -7 52.738 51.779 2.467 30.366 o
-18 -1 -6 0.221 4.394 2.359 49.228 o
-18 -1 -5 12.737 13.829 1.917 64.161 o
-18 -1 -4 14.723 19.275 1.868 64.432 o
-18 -1 -3 0.802 2.919 1.622 102.785 o
-18 -1 -2 11.621 12.178 1.740 76.853 o
-18 -1 -1 40.914 44.211 1.838 48.407 o
-17 -10 -1 9.731 10.409 3.135 26.904 o
-17 -9 -5 9.500 12.925 2.860 31.894 o
-17 -9 -4 15.970 14.183 2.025 56.960 o
-17 -9 -3 28.966 31.109 2.536 34.632 o
-17 -9 -2 16.512 17.948 2.329 44.153 o
-17 -9 -1 11.024 12.158 2.133 54.294 o
-17 -8 -6 18.875 23.010 2.349 42.324 o
-17 -8 -5 16.713 17.270 2.054 54.686 o
-17 -8 -4 22.922 24.110 1.956 55.079 o
-17 -8 -3 5.074 5.838 1.740 84.560 o
-17 -8 -2 1.077 1.435 1.789 85.269 o
-17 -8 -1 38.462 39.719 2.379 35.537 o
-17 -7 -8 51.822 48.349 3.499 18.292 o
-17 -7 -7 3.379 3.794 1.946 70.198 o
-17 -7 -6 84.228 79.349 2.683 22.124 o
-17 -7 -5 3.199 3.440 1.465 120.646 o
-17 -7 -4 1.360 3.440 1.543 112.019 o
-17 -7 -3 16.317 17.840 1.936 60.326 o
-17 -7 -2 6.075 6.222 1.671 89.903 o
-17 -7 -1 36.037 39.876 2.103 42.843 o
-17 -6 -8 68.408 67.083 2.615 25.183 o
-17 -6 -7 30.898 32.681 2.054 46.931 o
-17 -6 -6 9.285 11.864 1.681 83.508 o
-17 -6 -5 17.738 19.265 1.632 77.267 o
-17 -6 -4 39.055 42.304 2.202 39.198 o
-17 -6 -3 62.560 60.979 2.379 29.527 o
-17 -6 -2 37.443 37.547 2.084 43.326 o
-17 -6 -1 57.999 59.141 2.310 31.499 o
-17 -5 -9 11.353 11.746 2.103 55.605 o
-17 -5 -8 42.327 44.486 2.320 35.572 o
-17 -5 -7 17.567 20.759 1.769 68.012 o
-17 -5 -6 90.784 93.071 2.615 21.458 o
-17 -5 -5 48.538 48.693 1.936 42.429 o
-17 -5 -4 20.449 22.597 1.553 79.212 o
-17 -5 -3 5.166 3.961 1.769 82.657 o
-17 -5 -2 21.725 25.172 1.720 66.926 o
-17 -5 -1 0.852 1.661 1.278 164.726 o
-17 -4 -10 27.375 27.030 3.263 22.964 o
-17 -4 -9 58.976 58.404 2.388 30.136 o
-17 -4 -8 41.203 42.540 2.064 42.106 o
-17 -4 -7 3.904 1.563 1.307 149.436 o
-17 -4 -6 20.517 22.548 1.533 80.569 o
-17 -4 -5 9.169 7.460 1.425 113.224 o
-17 -4 -4 19.935 21.919 1.356 95.694 o
-17 -4 -3 108.742 104.521 2.939 17.188 o
-17 -4 -2 7.205 6.300 1.347 129.217 o
-17 -4 -1 41.479 42.422 1.848 48.223 o
-17 -3 -10 47.854 47.415 2.487 31.133 o
-17 -3 -9 39.670 42.235 2.054 42.842 o
-17 -3 -8 71.304 69.353 2.349 28.005 o
-17 -3 -7 103.016 101.710 2.762 18.877 o
-17 -3 -6 16.159 15.952 1.573 84.472 o
-17 -3 -5 180.460 179.418 3.951 8.951 o
-17 -3 -4 59.139 59.849 1.966 37.440 o
-17 -3 -3 4.438 4.384 1.101 194.939 o
-17 -3 -2 3.554 4.944 1.170 177.894 o
-17 -3 -1 30.893 33.340 1.612 64.450 o
-17 -2 -10 16.591 16.562 1.976 58.538 o
-17 -2 -9 31.640 33.546 2.035 47.193 o
-17 -2 -8 51.751 53.303 2.290 33.485 o
-17 -2 -7 26.168 29.340 1.641 67.129 o
-17 -2 -6 6.724 6.841 1.347 129.643 o
-17 -2 -5 99.494 96.599 2.565 20.881 o
-17 -2 -4 136.856 134.264 3.548 12.101 o
-17 -2 -3 3.467 3.617 1.121 195.003 o
-17 -2 -2 139.640 140.161 3.696 11.371 o
-17 -2 -1 16.127 16.925 1.465 93.328 o
-17 -1 -11 25.424 23.118 2.506 36.661 o
-17 -1 -10 12.007 9.308 2.192 51.863 o
-17 -1 -9 42.260 44.456 2.044 42.063 o
-17 -1 -8 15.075 16.080 1.651 79.245 o
-17 -1 -7 80.915 79.939 2.359 25.829 o
-17 -1 -6 41.990 47.592 2.143 39.276 o
-17 -1 -5 10.418 9.259 1.307 126.020 o
-17 -1 -4 41.490 43.346 1.828 48.660 o
-17 -1 -3 4.538 6.556 1.445 118.716 o
-17 -1 -2 17.640 17.034 1.297 108.019 o
-17 -1 -1 81.056 81.757 2.447 24.720 o
-16 -11 -3 19.280 19.019 2.772 32.042 o
-16 -11 -2 6.235 10.743 2.438 43.943 o
-16 -11 -1 6.937 9.996 2.516 41.324 o
-16 -10 -6 18.880 21.535 3.273 23.677 o
-16 -10 -5 3.882 2.791 2.379 47.663 o
-16 -10 -4 8.616 9.662 2.044 60.112 o
-16 -10 -3 15.892 17.908 1.926 61.016 o
-16 -10 -2 31.960 39.090 2.388 36.656 o
-16 -10 -1 93.770 90.820 3.224 16.722 o
-16 -9 -7 20.213 19.845 3.018 27.389 o
-16 -9 -6 17.526 17.073 2.103 52.314 o
-16 -9 -5 12.118 12.591 2.054 57.481 o
-16 -9 -4 13.032 14.586 1.779 72.254 o
-16 -9 -3 68.186 70.837 2.300 29.031 o
-16 -9 -2 26.294 28.858 1.868 56.380 o
-16 -9 -1 20.725 21.752 2.054 52.313 o
-16 -8 -9 4.669 17.545 4.109 16.034 o
-16 -8 -8 1.766 4.453 2.615 39.885 o
-16 -8 -7 40.818 39.375 1.897 47.482 o
-16 -8 -6 69.684 69.687 2.428 27.180 o
-16 -8 -5 8.781 8.384 1.573 95.854 o
-16 -8 -4 17.176 19.461 1.504 87.426 o
-16 -8 -3 36.790 36.328 1.956 47.548 o
-16 -8 -2 99.885 98.919 2.654 20.046 o
-16 -8 -1 4.204 5.288 1.494 113.262 o
-16 -7 -10 33.233 29.123 5.642 8.277 o
-16 -7 -9 0.166 0.580 2.261 54.187 o
-16 -7 -8 85.523 87.841 3.853 13.544 o
-16 -7 -7 17.835 20.326 1.671 74.115 o
-16 -7 -6 40.442 41.115 1.966 45.261 o
-16 -7 -5 14.071 15.835 1.435 99.295 o
-16 -7 -4 17.286 19.412 1.523 85.736 o
-16 -7 -3 18.611 19.884 1.406 94.107 o
-16 -7 -2 16.108 17.810 1.356 103.395 o
-16 -7 -1 62.289 61.942 2.428 28.773 o
-16 -6 -10 8.305 6.900 2.890 31.799 o
-16 -6 -9 23.573 25.064 2.615 34.307 o
-16 -6 -8 25.898 24.956 1.632 69.274 o
-16 -6 -7 14.959 16.640 1.494 92.089 o
-16 -6 -6 39.827 42.569 1.710 53.394 o
-16 -6 -5 19.987 22.784 1.465 86.107 o
-16 -6 -4 105.673 109.770 2.732 18.564 o
-16 -6 -3 100.705 103.322 2.693 19.494 o
-16 -6 -2 32.371 31.689 1.396 75.363 o
-16 -6 -1 49.986 51.396 1.966 40.913 o
-16 -5 -11 6.132 6.762 2.605 39.157 o
-16 -5 -10 54.499 53.450 2.998 22.825 o
-16 -5 -9 2.572 4.531 1.415 128.707 o
-16 -5 -8 1.605 2.447 1.327 150.076 o
-16 -5 -7 51.508 56.212 1.985 39.408 o
-16 -5 -6 36.884 40.083 1.681 56.415 o
-16 -5 -5 15.628 16.749 1.307 110.267 o
-16 -5 -4 45.465 46.412 1.720 49.898 o
-16 -5 -3 199.742 197.503 4.295 7.654 o
-16 -5 -2 8.799 9.908 1.150 156.631 o
-16 -5 -1 55.532 56.841 1.917 39.774 o
-16 -4 -11 24.576 23.363 2.605 34.500 o
-16 -4 -10 28.069 31.610 1.868 54.991 o
-16 -4 -9 73.035 72.302 2.182 29.780 o
-16 -4 -8 43.790 47.464 1.966 43.255 o
-16 -4 -7 139.146 143.002 3.283 12.852 o
-16 -4 -6 83.993 86.888 2.408 24.476 o
-16 -4 -5 38.125 38.903 1.661 56.855 o
-16 -4 -4 45.471 46.737 1.700 50.439 o
-16 -4 -3 43.723 44.840 1.612 54.522 o
-16 -4 -2 29.278 30.735 1.465 74.293 o
-16 -4 -1 2.808 2.831 0.835 333.569 o
-16 -3 -12 12.225 13.643 2.634 36.674 o
-16 -3 -11 14.777 14.773 1.799 69.792 o
-16 -3 -10 0.267 0.993 1.573 111.205 o
-16 -3 -9 19.495 22.695 1.710 69.684 o
-16 -3 -8 36.216 36.347 1.612 60.509 o
-16 -3 -7 0.373 2.202 1.278 165.376 o
-16 -3 -6 31.064 31.315 1.533 68.952 o
-16 -3 -5 18.412 16.709 1.327 103.989 o
-16 -3 -4 22.393 25.398 1.386 88.408 o
-16 -3 -3 38.062 40.623 1.612 58.373 o
-16 -3 -2 80.733 82.082 2.153 28.139 o
-16 -3 -1 1.972 2.988 0.914 293.643 o
-16 -2 -12 14.551 18.272 2.664 35.183 o
-16 -2 -11 11.709 13.082 1.818 70.988 o
-16 -2 -10 66.890 69.540 2.428 27.575 o
-16 -2 -9 24.098 25.546 1.671 68.056 o
-16 -2 -8 116.721 118.616 2.909 16.396 o
-16 -2 -7 28.823 35.551 1.671 62.217 o
-16 -2 -6 20.180 20.395 1.337 98.135 o
-16 -2 -5 0.133 1.641 0.845 372.965 o
-16 -2 -4 29.845 33.920 1.602 65.394 o
-16 -2 -3 51.144 52.280 1.740 46.103 o
-16 -2 -2 7.910 10.016 0.983 200.043 o
-16 -2 -1 9.538 10.940 1.130 156.802 o
-16 -1 -12 39.850 40.987 2.261 37.764 o
-16 -1 -11 54.888 54.305 2.182 34.802 o
-16 -1 -10 21.713 24.169 1.543 78.168 o
-16 -1 -9 45.708 47.788 1.681 50.738 o
-16 -1 -8 6.302 7.067 1.238 149.924 o
-16 -1 -7 267.497 252.968 4.777 5.563 o
-16 -1 -6 75.209 79.703 2.280 27.568 o
-16 -1 -5 76.588 78.936 2.212 28.287 o
-16 -1 -4 155.536 153.096 3.411 11.554 o
-16 -1 -3 14.656 15.166 1.081 144.990 o
-16 -1 -2 49.283 48.850 1.533 53.566 o
-16 -1 -1 14.732 15.579 1.179 129.307 o
-15 -12 -4 28.894 32.750 3.371 21.388 o
-15 -12 -3 45.255 41.989 2.644 29.262 o
-15 -12 -2 13.674 15.952 2.280 46.868 o
-15 -12 -1 84.908 79.202 3.185 17.886 o
-15 -11 -6 3.036 3.892 2.644 38.841 o
-15 -11 -5 36.627 34.342 2.202 40.756 o
-15 -11 -4 26.387 27.128 2.064 48.993 o
-15 -11 -3 3.670 3.204 2.025 65.065 o
-15 -11 -2 65.421 66.159 2.624 25.466 o
-15 -11 -1 65.841 64.203 2.605 25.775 o
-15 -10 -8 34.534 31.836 3.155 23.569 o
-15 -10 -7 13.853 13.240 2.546 38.763 o
-15 -10 -6 18.790 18.980 1.750 68.973 o
-15 -10 -5 42.365 41.400 1.956 44.890 o
-15 -10 -4 110.803 107.283 2.949 16.903 o
-15 -10 -3 4.982 4.099 1.445 120.038 o
-15 -10 -2 25.966 29.841 1.671 65.551 o
-15 -10 -1 6.450 5.603 1.632 93.780 o
-15 -9 -9 77.883 69.491 3.794 14.510 o
-15 -9 -8 7.908 8.738 2.408 44.796 o
-15 -9 -7 29.848 30.539 2.467 36.073 o
-15 -9 -6 22.673 26.322 1.553 75.864 o
-15 -9 -5 18.403 18.665 1.504 86.598 o
-15 -9 -4 41.257 41.390 1.769 51.026 o
-15 -9 -3 9.033 7.667 1.140 161.422 o
-15 -9 -2 0.407 1.317 1.219 182.813 o
-15 -9 -1 25.396 29.123 1.789 60.263 o
-15 -8 -10 41.629 38.589 2.762 28.061 o
-15 -8 -9 63.221 60.438 3.106 20.704 o
-15 -8 -8 1.137 7.155 1.995 67.216 o
-15 -8 -7 20.412 21.103 1.425 89.698 o
-15 -8 -6 94.742 94.496 2.467 22.282 o
-15 -8 -5 17.738 20.779 1.523 84.647 o
-15 -8 -4 4.220 6.114 1.140 181.050 o
-15 -8 -3 108.889 115.382 2.772 17.857 o
-15 -8 -2 14.561 14.960 1.307 113.430 o
-15 -8 -1 5.543 6.104 1.160 171.155 o
-15 -7 -11 16.609 19.343 2.890 30.047 o
-15 -7 -10 56.033 54.865 3.529 17.647 o
-15 -7 -9 7.107 6.320 2.064 60.458 o
-15 -7 -8 12.432 16.316 2.103 54.323 o
-15 -7 -7 41.764 44.732 1.671 53.416 o
-15 -7 -6 26.410 27.079 1.415 81.412 o
-15 -7 -5 106.944 104.226 2.536 20.079 o
-15 -7 -4 54.699 55.779 1.818 42.394 o
-15 -7 -3 57.867 59.731 1.769 41.956 o
-15 -7 -2 28.282 30.971 1.425 77.368 o
-15 -7 -1 0.853 0.698 1.160 200.780 o
-15 -6 -12 10.291 11.598 2.575 38.774 o
-15 -6 -11 13.467 11.166 2.595 37.697 o
-15 -6 -10 30.282 34.038 2.418 36.801 o
-15 -6 -9 16.709 21.132 2.044 54.366 o
-15 -6 -8 11.060 11.765 1.248 131.096 o
-15 -6 -7 39.453 41.174 1.602 57.893 o
-15 -6 -6 116.699 115.363 2.782 17.245 o
-15 -6 -5 15.630 16.493 1.170 127.791 o
-15 -6 -4 14.840 16.247 1.140 134.011 o
-15 -6 -3 75.954 73.590 1.926 32.817 o
-15 -6 -2 80.425 79.212 2.044 29.796 o
-15 -6 -1 111.397 117.024 2.762 17.679 o
-15 -5 -12 28.907 25.467 2.595 33.836 o
-15 -5 -11 2.556 4.482 1.917 72.572 o
-15 -5 -10 1.568 3.558 1.602 103.888 o
-15 -5 -9 27.618 27.963 1.514 73.786 o
-15 -5 -8 55.281 57.539 1.789 42.637 o
-15 -5 -7 18.764 17.604 1.297 105.898 o
-15 -5 -6 25.192 28.406 1.396 83.290 o
-15 -5 -5 11.691 13.947 1.258 126.061 o
-15 -5 -4 0.919 2.968 0.914 304.601 o
-15 -5 -3 161.523 159.279 3.440 11.139 o
-15 -5 -2 5.503 8.728 1.012 206.548 o
-15 -5 -1 25.422 26.558 1.140 104.431 o
-15 -4 -13 0.854 5.052 2.644 39.124 o
-15 -4 -12 36.998 35.935 2.654 30.659 o
-15 -4 -11 13.199 14.852 1.985 59.966 o
-15 -4 -10 22.014 25.280 1.415 86.591 o
-15 -4 -9 10.963 12.109 1.268 127.952 o
-15 -4 -8 49.309 51.848 1.769 46.032 o
-15 -4 -7 62.592 65.884 1.917 36.815 o
-15 -4 -6 0.642 1.268 0.835 376.146 o
-15 -4 -5 23.713 25.968 1.238 98.628 o
-15 -4 -4 45.147 48.506 1.582 53.991 o
-15 -4 -3 17.018 18.243 1.081 135.075 o
-15 -4 -2 71.010 72.312 1.926 33.989 o
-15 -4 -1 22.286 24.474 1.012 124.879 o
-15 -3 -13 3.129 2.683 2.261 52.865 o
-15 -3 -12 11.655 14.891 2.379 44.128 o
-15 -3 -11 0.912 1.966 1.278 164.068 o
-15 -3 -10 37.841 39.542 1.671 56.459 o
-15 -3 -9 96.620 98.437 2.477 21.802 o
-15 -3 -8 104.105 104.413 2.575 20.032 o
-15 -3 -7 8.092 10.468 1.003 192.703 o
-15 -3 -6 162.695 153.263 3.322 11.575 o
-15 -3 -5 46.274 49.980 1.582 53.129 o
-15 -3 -4 58.722 59.387 1.612 45.375 o
-15 -3 -3 31.205 31.010 1.248 85.865 o
-15 -3 -2 13.341 15.707 0.983 165.764 o
-15 -3 -1 131.804 131.551 2.644 16.428 o
-15 -2 -13 20.834 23.383 2.162 47.887 o
-15 -2 -12 22.025 23.943 1.612 73.520 o
-15 -2 -11 16.210 19.766 1.415 96.141 o
-15 -2 -10 25.199 25.811 1.366 86.709 o
-15 -2 -9 3.023 4.236 1.032 225.901 o
-15 -2 -8 29.337 29.340 1.494 73.084 o
-15 -2 -7 40.863 40.820 1.278 70.920 o
-15 -2 -6 82.303 80.696 1.858 31.795 o
-15 -2 -5 37.191 39.955 1.238 76.258 o
-15 -2 -4 34.932 32.937 1.160 86.450 o
-15 -2 -3 241.051 236.888 4.374 6.506 o
-15 -2 -2 172.712 168.606 3.234 11.198 o
-15 -2 -1 153.967 147.602 2.929 13.442 o
-15 -1 -13 79.130 82.848 2.615 23.133 o
-15 -1 -12 7.794 9.613 1.425 113.693 o
-15 -1 -11 19.033 22.184 1.474 86.586 o
-15 -1 -10 22.092 26.548 1.445 83.683 o
-15 -1 -9 28.434 30.774 1.297 85.615 o
-15 -1 -8 57.239 61.175 1.710 43.267 o
-15 -1 -7 19.765 19.835 1.032 133.367 o
-15 -1 -6 29.253 31.640 1.189 91.812 o
-15 -1 -5 18.218 18.400 1.032 138.938 o
-15 -1 -4 61.363 61.824 1.553 45.369 o
-15 -1 -3 6.165 7.912 0.776 298.286 o
-15 -1 -2 0.701 1.101 0.580 738.971 o
-15 -1 -1 117.033 116.218 2.212 20.870 o
-14 -13 -4 19.238 22.479 3.755 18.337 o
-14 -13 -3 128.120 114.724 3.558 12.766 o
-14 -13 -2 13.767 12.660 2.221 49.548 o
-14 -13 -1 67.445 72.243 3.214 19.015 o
-14 -12 -7 23.159 20.611 4.069 15.675 o
-14 -12 -6 52.497 46.216 2.900 24.517 o
-14 -12 -5 20.027 18.262 1.887 60.912 o
-14 -12 -4 4.306 5.445 1.769 82.752 o
-14 -12 -3 1.988 2.162 1.533 113.419 o
-14 -12 -2 30.358 32.367 1.956 50.538 o
-14 -12 -1 60.002 61.284 2.703 25.394 o
-14 -11 -8 25.863 21.968 2.782 30.771 o
-14 -11 -7 1.760 2.536 2.074 63.155 o
-14 -11 -6 0.834 0.875 1.396 139.681 o
-14 -11 -5 29.360 29.939 1.769 58.952 o
-14 -11 -4 6.342 5.927 1.465 113.548 o
-14 -11 -3 9.855 11.628 1.356 117.875 o
-14 -11 -2 133.091 131.256 3.293 13.329 o
-14 -11 -1 21.812 26.558 1.671 69.211 o
-14 -10 -10 2.642 11.284 3.126 27.670 o
-14 -10 -9 26.647 25.300 2.536 35.544 o
-14 -10 -8 10.483 14.311 2.467 41.631 o
-14 -10 -7 10.036 8.718 2.054 59.182 o
-14 -10 -6 11.366 14.370 1.425 104.901 o
-14 -10 -5 13.388 13.534 1.337 112.918 o
-14 -10 -4 12.786 17.368 1.474 96.002 o
-14 -10 -3 10.805 13.525 1.514 96.661 o
-14 -10 -2 178.930 174.248 3.833 9.328 o
-14 -10 -1 105.322 109.888 2.900 17.485 o
-14 -9 -11 8.139 10.576 2.939 30.597 o
-14 -9 -10 41.569 39.847 2.732 28.457 o
-14 -9 -9 24.190 23.314 2.221 44.909 o
-14 -9 -8 4.953 5.485 1.956 68.174 o
-14 -9 -7 66.672 66.680 2.782 23.473 o
-14 -9 -6 23.962 25.555 1.396 85.935 o
-14 -9 -5 20.778 22.273 1.455 86.338 o
-14 -9 -4 188.975 184.156 4.020 8.549 o
-14 -9 -3 23.281 23.324 1.406 87.044 o
-14 -9 -2 27.027 28.907 1.396 81.300 o
-14 -9 -1 18.326 19.933 1.297 104.830 o
-14 -8 -12 22.831 23.688 3.185 24.476 o
-14 -8 -11 29.369 32.278 2.841 28.640 o
-14 -8 -10 29.585 26.479 2.536 34.925 o
-14 -8 -9 23.089 26.017 2.192 45.802 o
-14 -8 -8 21.218 24.356 2.054 51.655 o
-14 -8 -7 10.106 11.038 1.071 167.050 o
-14 -8 -6 61.905 65.422 1.926 36.852 o
-14 -8 -5 151.633 148.024 3.244 12.374 o
-14 -8 -4 14.399 18.370 1.396 101.258 o
-14 -8 -3 65.799 62.090 1.946 35.961 o
-14 -8 -2 44.875 45.990 1.622 53.390 o
-14 -8 -1 5.463 5.671 0.924 247.690 o
-14 -7 -12 23.492 22.931 3.047 26.450 o
-14 -7 -11 51.689 52.624 3.214 20.786 o
-14 -7 -10 29.974 27.226 1.985 50.556 o
-14 -7 -9 12.822 10.085 1.799 72.556 o
-14 -7 -8 4.234 7.578 1.484 112.832 o
-14 -7 -7 11.439 13.692 1.229 131.219 o
-14 -7 -6 7.709 8.325 1.032 191.271 o
-14 -7 -5 46.519 47.356 1.494 56.594 o
-14 -7 -4 115.793 114.232 2.801 17.229 o
-14 -7 -3 254.084 244.918 4.993 5.531 o
-14 -7 -2 105.425 106.271 2.516 20.269 o
-14 -7 -1 86.678 86.171 1.946 29.341 o
-14 -6 -13 13.248 8.728 2.703 35.200 o
-14 -6 -12 5.368 9.996 2.447 43.899 o
-14 -6 -11 46.792 44.997 2.497 31.318 o
-14 -6 -10 8.602 10.940 1.720 81.200 o
-14 -6 -9 16.545 17.515 1.750 70.888 o
-14 -6 -8 9.683 10.753 1.062 171.210 o
-14 -6 -7 29.205 32.377 1.455 74.269 o
-14 -6 -6 3.517 5.622 0.875 286.865 o
-14 -6 -5 21.469 23.786 1.179 109.073 o
-14 -6 -4 24.938 25.850 1.179 102.173 o
-14 -6 -3 44.135 44.781 1.415 61.505 o
-14 -6 -2 69.972 70.867 1.740 37.553 o
-14 -6 -1 124.082 126.813 2.605 17.343 o
-14 -5 -13 3.398 5.239 2.221 54.164 o
-14 -5 -12 64.170 62.188 2.988 21.722 o
-14 -5 -11 20.796 27.040 2.624 34.378 o
-14 -5 -10 22.395 21.634 1.868 59.892 o
-14 -5 -9 17.295 18.528 1.140 126.103 o
-14 -5 -8 24.640 27.895 1.327 89.136 o
-14 -5 -7 61.723 63.711 1.740 40.840 o
-14 -5 -6 12.464 12.384 1.042 162.848 o
-14 -5 -5 28.741 31.689 1.258 87.504 o
-14 -5 -4 73.861 74.966 1.917 33.256 o
-14 -5 -3 7.579 8.197 0.806 269.659 o
-14 -5 -2 16.283 18.970 0.973 152.558 o
-14 -5 -1 53.079 53.568 1.425 53.948 o
-14 -4 -14 9.025 8.060 2.644 37.440 o
-14 -4 -13 16.049 16.827 2.447 40.743 o
-14 -4 -12 44.817 44.171 2.624 29.494 o
-14 -4 -11 37.193 39.817 2.270 38.250 o
-14 -4 -10 104.313 106.241 2.506 20.446 o
-14 -4 -9 4.900 6.389 1.081 194.228 o
-14 -4 -8 13.862 15.874 1.081 146.186 o
-14 -4 -7 2.808 3.706 0.708 427.581 o
-14 -4 -6 26.852 29.654 1.209 94.547 o
-14 -4 -5 28.545 29.340 1.003 109.273 o
-14 -4 -4 10.038 11.559 0.865 218.773 o
-14 -4 -3 15.061 16.228 0.806 194.275 o
-14 -4 -2 3.079 3.214 0.590 558.455 o
-14 -4 -1 21.939 20.081 0.885 147.296 o
-14 -3 -14 19.513 19.324 2.565 36.639 o
-14 -3 -13 18.726 22.508 2.703 33.321 o
-14 -3 -12 11.241 10.743 1.445 105.339 o
-14 -3 -11 11.179 13.151 1.062 161.910 o
-14 -3 -10 70.651 70.346 1.809 36.251 o
-14 -3 -9 3.685 4.728 0.885 284.460 o
-14 -3 -8 59.239 60.753 1.563 46.114 o
-14 -3 -7 55.389 57.745 1.514 49.464 o
-14 -3 -6 0.192 0.747 0.688 565.372 o
-14 -3 -5 1.987 3.194 0.659 507.091 o
-14 -3 -4 22.053 23.413 0.993 128.841 o
-14 -3 -3 115.211 107.195 2.044 22.782 o
-14 -3 -2 9.169 8.846 0.747 276.861 o
-14 -3 -1 51.338 52.221 1.268 60.211 o
-14 -2 -14 2.845 4.010 2.457 44.843 o
-14 -2 -13 2.978 2.329 1.720 89.856 o
-14 -2 -12 49.178 52.870 1.750 46.431 o
-14 -2 -11 13.622 16.395 1.297 115.003 o
-14 -2 -10 7.365 8.679 1.150 163.008 o
-14 -2 -9 68.040 69.805 1.700 38.929 o
-14 -2 -8 18.710 21.034 1.032 134.456 o
-14 -2 -7 60.976 64.989 1.602 43.838 o
-14 -2 -6 16.980 18.174 0.865 170.114 o
-14 -2 -5 17.415 18.076 0.806 179.400 o
-14 -2 -4 2.117 2.968 0.639 531.300 o
-14 -2 -3 36.055 36.790 1.042 90.189 o
-14 -2 -2 273.979 256.291 4.335 5.939 o
-14 -2 -1 208.689 200.413 3.244 9.485 o
-14 -1 -14 38.805 36.377 2.408 35.155 o
-14 -1 -13 25.289 27.079 1.691 65.772 o
-14 -1 -12 30.008 29.025 1.523 71.038 o
-14 -1 -11 31.674 34.490 1.465 71.019 o
-14 -1 -10 3.626 3.411 0.904 281.055 o
-14 -1 -9 7.275 6.733 0.845 261.991 o
-14 -1 -8 8.220 10.134 0.983 198.252 o
-14 -1 -7 10.296 12.325 0.845 220.772 o
-14 -1 -6 57.085 58.473 1.445 50.410 o
-14 -1 -5 293.529 265.540 4.816 5.160 o
-14 -1 -4 68.492 66.621 1.514 42.886 o
-14 -1 -3 2.516 1.514 0.560 664.624 o
-14 -1 -2 114.674 109.858 2.025 22.837 o
-14 -1 -1 63.248 61.991 1.258 51.533 o
-13 -14 -3 37.873 39.188 3.185 22.648 o
-13 -14 -2 12.663 13.790 2.182 51.306 o
-13 -14 -1 102.854 95.508 3.519 14.412 o
-13 -13 -6 23.642 23.609 3.076 25.957 o
-13 -13 -5 13.531 14.026 1.809 70.181 o
-13 -13 -4 39.209 38.127 2.123 41.685 o
-13 -13 -3 13.054 17.564 2.162 51.352 o
-13 -13 -2 23.751 25.555 1.877 57.857 o
-13 -13 -1 27.181 32.013 2.143 45.329 o
-13 -12 -8 49.833 47.965 3.106 22.243 o
-13 -12 -7 3.515 3.892 2.369 47.998 o
-13 -12 -6 13.906 14.232 2.310 45.990 o
-13 -12 -5 4.045 7.765 1.671 91.132 o
-13 -12 -4 27.397 32.082 1.710 62.126 o
-13 -12 -3 80.929 86.760 2.664 22.271 o
-13 -12 -2 66.170 69.481 2.369 28.482 o
-13 -12 -1 40.412 42.766 1.887 47.334 o
-13 -11 -10 7.472 6.281 2.890 31.939 o
-13 -11 -9 41.805 39.571 2.860 26.505 o
-13 -11 -8 4.190 4.187 2.172 56.446 o
-13 -11 -7 38.422 38.323 2.536 32.457 o
-13 -11 -6 56.865 54.757 1.769 43.039 o
-13 -11 -5 79.047 75.860 2.241 27.776 o
-13 -11 -4 3.266 3.991 1.484 117.132 o
-13 -11 -3 4.302 5.475 1.130 184.672 o
-13 -11 -2 138.670 137.183 3.283 12.997 o
-13 -11 -1 13.133 15.127 1.347 110.868 o
-13 -10 -11 6.540 5.141 2.398 45.931 o
-13 -10 -10 3.168 3.755 2.585 40.580 o
-13 -10 -9 13.678 14.311 2.212 49.703 o
-13 -10 -8 7.427 7.794 1.632 91.637 o
-13 -10 -7 86.880 84.814 2.860 20.078 o
-13 -10 -6 29.566 30.155 1.317 83.449 o
-13 -10 -5 10.164 13.751 1.268 127.908 o
-13 -10 -4 184.917 178.789 3.912 8.941 o
-13 -10 -3 110.097 109.740 2.595 19.151 o
-13 -10 -2 104.810 100.079 2.575 20.161 o
-13 -10 -1 15.520 18.528 1.140 129.906 o
-13 -9 -12 22.257 20.326 3.145 25.218 o
-13 -9 -11 58.700 58.689 3.135 20.826 o
-13 -9 -10 18.114 20.012 2.015 55.326 o
-13 -9 -9 1.810 2.005 1.425 130.969 o
-13 -9 -8 0.848 2.900 1.858 78.810 o
-13 -9 -7 150.210 145.194 4.335 9.105 o
-13 -9 -6 92.632 93.090 2.320 23.953 o
-13 -9 -5 36.412 41.144 1.602 59.505 o
-13 -9 -4 62.373 60.124 1.809 39.741 o
-13 -9 -3 38.559 38.166 1.288 73.353 o
-13 -9 -2 71.784 75.801 2.133 30.386 o
-13 -9 -1 59.877 61.234 1.602 44.869 o
-13 -8 -13 87.408 83.163 4.285 11.572 o
-13 -8 -12 4.583 5.494 2.212 54.171 o
-13 -8 -11 3.913 4.934 1.759 84.154 o
-13 -8 -10 51.508 50.334 2.703 27.028 o
-13 -8 -9 78.317 78.111 2.890 20.805 o
-13 -8 -8 92.747 96.462 3.204 16.745 o
-13 -8 -7 8.480 8.777 1.062 179.475 o
-13 -8 -6 6.393 8.708 0.934 227.461 o
-13 -8 -5 43.125 46.462 1.641 53.418 o
-13 -8 -4 106.216 106.114 2.428 20.868 o
-13 -8 -3 3.738 5.396 1.042 214.966 o
-13 -8 -2 60.327 63.407 1.563 45.231 o
-13 -8 -1 62.858 67.073 1.730 40.218 o
-13 -7 -13 94.047 85.286 3.666 14.233 o
-13 -7 -12 2.361 3.047 1.730 89.118 o
-13 -7 -11 28.439 32.013 2.379 38.341 o
-13 -7 -10 7.820 12.493 1.573 94.638 o
-13 -7 -9 54.658 51.415 2.280 33.299 o
-13 -7 -8 1.417 2.143 1.278 162.254 o
-13 -7 -7 1.389 1.523 0.708 488.126 o
-13 -7 -6 119.781 123.019 2.742 16.999 o
-13 -7 -5 109.892 109.367 2.536 19.593 o
-13 -7 -4 16.495 18.095 1.012 146.919 o
-13 -7 -3 20.808 21.850 0.993 133.572 o
-13 -7 -2 82.551 80.912 1.799 32.525 o
-13 -7 -1 27.299 27.737 1.003 112.859 o
-13 -6 -14 2.433 3.440 2.280 52.082 o
-13 -6 -13 126.608 118.361 4.433 9.654 o
-13 -6 -12 1.104 2.447 1.612 103.928 o
-13 -6 -11 28.673 32.603 2.025 48.669 o
-13 -6 -10 53.599 51.366 2.379 31.748 o
-13 -6 -9 46.312 49.577 2.054 40.042 o
-13 -6 -8 14.679 16.523 0.904 174.751 o
-13 -6 -7 80.007 81.581 1.995 30.306 o
-13 -6 -6 7.534 8.836 0.973 207.807 o
-13 -6 -5 58.576 59.456 1.681 43.793 o
-13 -6 -4 2.187 3.853 0.678 469.931 o
-13 -6 -3 22.552 26.283 1.111 112.111 o
-13 -6 -2 107.863 107.352 2.212 22.316 o
-13 -6 -1 269.205 253.656 4.620 5.707 o
-13 -5 -14 2.852 2.949 2.280 52.027 o
-13 -5 -13 31.654 30.430 2.349 38.566 o
-13 -5 -12 47.660 49.607 2.467 31.332 o
-13 -5 -11 24.811 26.145 1.818 59.928 o
-13 -5 -10 106.806 107.814 3.460 14.261 o
-13 -5 -9 54.221 58.738 2.418 30.391 o
-13 -5 -8 10.831 12.306 0.855 214.810 o
-13 -5 -7 6.835 7.814 0.835 265.288 o
-13 -5 -6 16.508 16.896 0.885 170.735 o
-13 -5 -5 21.139 23.137 1.003 130.054 o
-13 -5 -4 32.665 33.114 1.032 97.682 o
-13 -5 -3 82.905 83.222 1.671 33.959 o
-13 -5 -2 17.320 16.788 0.786 186.407 o
-13 -5 -1 137.014 136.141 2.506 16.611 o
-13 -4 -15 28.168 27.590 3.204 23.627 o
-13 -4 -14 29.818 30.942 2.900 27.698 o
-13 -4 -13 15.903 18.390 1.985 57.962 o
-13 -4 -12 96.074 93.660 3.283 16.139 o
-13 -4 -11 13.655 16.238 1.415 101.609 o
-13 -4 -10 9.357 9.868 1.337 123.109 o
-13 -4 -9 117.874 115.549 2.359 19.818 o
-13 -4 -8 2.138 1.966 0.649 534.128 o
-13 -4 -7 16.977 18.400 0.944 156.131 o
-13 -4 -6 9.830 9.514 0.737 271.611 o
-13 -4 -5 67.835 64.616 1.504 43.653 o
-13 -4 -4 7.963 10.556 0.806 256.494 o
-13 -4 -3 52.079 53.057 1.229 60.799 o
-13 -4 -2 16.881 17.938 0.718 199.610 o
-13 -4 -1 30.144 30.136 0.904 114.117 o
-13 -3 -15 36.126 34.490 2.477 34.354 o
-13 -3 -14 5.606 5.367 1.809 78.492 o
-13 -3 -13 10.706 10.281 1.828 71.860 o
-13 -3 -12 11.465 14.586 1.641 83.705 o
-13 -3 -11 49.876 52.379 1.946 41.274 o
-13 -3 -10 30.826 30.981 1.121 95.245 o
-13 -3 -9 51.419 53.656 1.504 52.369 o
-13 -3 -8 25.697 27.826 1.121 104.789 o
-13 -3 -7 29.520 29.900 1.081 100.794 o
-13 -3 -6 48.421 48.958 1.278 62.697 o
-13 -3 -5 0.728 0.600 0.423 1315.760 o
-13 -3 -4 129.375 129.398 2.398 18.003 o
-13 -3 -3 1.704 1.484 0.423 1084.210 o
-13 -3 -2 259.143 249.509 4.217 6.338 o
-13 -3 -1 42.927 41.793 0.993 82.184 o
-13 -2 -15 3.067 5.799 2.300 50.668 o
-13 -2 -14 43.663 45.911 2.408 33.398 o
-13 -2 -13 1.590 2.133 1.897 75.407 o
-13 -2 -12 29.993 31.915 1.248 86.685 o
-13 -2 -11 1.282 3.165 0.885 317.956 o
-13 -2 -10 13.567 16.011 0.973 166.337 o
-13 -2 -9 39.498 41.036 1.337 69.150 o
-13 -2 -8 30.338 33.369 1.179 90.170 o
-13 -2 -7 71.210 70.189 1.592 39.958 o
-13 -2 -6 8.799 9.013 0.678 310.190 o
-13 -2 -5 75.085 73.147 1.730 36.131 o
-13 -2 -4 32.711 33.615 0.885 107.953 o
-13 -2 -3 125.108 118.980 2.064 20.887 o
-13 -2 -2 83.644 80.067 1.494 36.677 o
-13 -2 -1 57.129 56.684 1.219 57.069 o
-13 -1 -15 13.198 17.977 2.221 48.901 o
-13 -1 -14 10.500 13.171 1.897 66.698 o
-13 -1 -13 17.178 16.768 1.307 107.852 o
-13 -1 -12 42.716 48.241 1.651 52.873 o
-13 -1 -11 72.288 74.848 1.828 35.003 o
-13 -1 -10 14.714 16.287 1.101 140.232 o
-13 -1 -9 56.451 56.084 1.465 50.685 o
-13 -1 -8 19.349 20.258 0.953 144.747 o
-13 -1 -7 79.389 80.155 1.769 33.701 o
-13 -1 -6 144.913 134.451 2.615 15.626 o
-13 -1 -5 58.469 59.308 1.425 50.137 o
-13 -1 -4 91.681 89.739 1.641 31.715 o
-13 -1 -3 113.000 107.893 1.907 24.090 o
-13 -1 -2 102.690 100.560 1.809 26.963 o
-13 -1 -1 11.546 12.178 0.678 265.963 o
-12 -15 -2 33.788 33.202 4.197 14.285 o
-12 -15 -1 23.593 24.563 2.801 30.526 o
-12 -14 -6 39.402 38.834 3.342 20.808 o
-12 -14 -5 88.979 76.627 2.841 20.407 o
-12 -14 -4 20.609 21.044 2.133 49.412 o
-12 -14 -3 65.039 68.754 2.585 25.843 o
-12 -14 -2 19.026 22.184 1.917 59.000 o
-12 -14 -1 84.599 81.197 2.860 20.413 o
-12 -13 -8 158.857 144.663 5.003 7.432 o
-12 -13 -7 0.412 1.789 2.388 48.331 o
-12 -13 -6 7.605 6.851 2.556 40.310 o
-12 -13 -5 62.420 58.905 2.162 33.197 o
-12 -13 -4 9.528 8.935 1.612 90.837 o
-12 -13 -3 11.401 14.360 1.592 88.088 o
-12 -13 -2 146.176 142.196 3.460 11.930 o
-12 -13 -1 95.019 92.913 2.664 20.660 o
-12 -12 -10 41.493 39.247 3.784 16.733 o
-12 -12 -9 27.523 26.686 2.506 35.946 o
-12 -12 -8 10.610 12.905 2.310 47.073 o
-12 -12 -7 15.869 20.513 2.162 49.926 o
-12 -12 -6 77.432 76.155 3.037 19.665 o
-12 -12 -5 103.055 103.253 2.624 19.808 o
-12 -12 -4 10.181 10.704 1.278 129.519 o
-12 -12 -3 8.514 8.679 1.455 109.502 o
-12 -12 -2 19.576 20.562 1.455 88.448 o
-12 -12 -1 5.225 5.485 1.150 175.863 o
-12 -11 -11 75.351 65.235 3.263 18.331 o
-12 -11 -10 54.224 57.156 3.145 21.123 o
-12 -11 -9 79.462 77.344 3.283 17.559 o
-12 -11 -8 27.988 30.332 2.172 44.416 o
-12 -11 -7 7.604 8.305 1.582 96.189 o
-12 -11 -6 4.632 2.850 0.973 243.419 o
-12 -11 -5 18.288 21.231 1.356 98.194 o
-12 -11 -4 91.057 93.474 2.398 23.366 o
-12 -11 -3 51.467 53.745 1.681 47.304 o
-12 -11 -2 6.265 9.072 1.150 165.964 o
-12 -11 -1 112.812 109.249 2.408 20.238 o
-12 -10 -12 84.151 72.607 3.804 14.145 o
-12 -10 -11 21.909 28.828 2.909 28.535 o
-12 -10 -10 16.001 18.095 2.339 43.943 o
-12 -10 -9 90.736 91.567 3.273 16.557 o
-12 -10 -8 30.974 29.919 2.202 42.775 o
-12 -10 -7 97.352 95.675 3.283 16.014 o
-12 -10 -6 123.709 119.275 2.821 16.423 o
-12 -10 -5 107.031 103.342 2.408 21.075 o
-12 -10 -4 19.169 21.555 1.229 109.486 o
-12 -10 -3 2.518 3.362 0.944 271.175 o
-12 -10 -2 27.720 28.445 1.238 91.963 o
-12 -10 -1 61.553 63.043 1.897 37.798 o
-12 -9 -13 35.371 34.087 3.656 18.177 o
-12 -9 -12 9.204 6.635 2.192 53.272 o
-12 -9 -11 16.847 15.992 2.005 57.137 o
-12 -9 -10 59.970 57.676 2.575 27.300 o
-12 -9 -9 64.913 65.785 2.556 26.414 o
-12 -9 -8 59.889 59.721 2.251 32.095 o
-12 -9 -7 17.991 16.631 1.484 89.704 o
-12 -9 -6 124.194 121.889 2.752 16.684 o
-12 -9 -5 81.026 79.831 2.113 28.760 o
-12 -9 -4 47.963 46.540 1.494 56.063 o
-12 -9 -3 77.323 77.138 1.887 32.751 o
-12 -9 -2 36.949 37.075 1.297 74.645 o
-12 -9 -1 25.686 26.755 1.062 111.075 o
-12 -8 -14 33.892 28.878 3.214 23.005 o
-12 -8 -13 52.262 55.583 3.244 20.351 o
-12 -8 -12 18.333 19.687 2.408 41.078 o
-12 -8 -11 122.516 117.781 3.676 12.432 o
-12 -8 -10 4.440 3.922 1.700 89.680 o
-12 -8 -9 2.501 2.900 1.219 172.358 o
-12 -8 -8 43.660 45.852 2.192 37.944 o
-12 -8 -7 176.643 173.010 4.757 7.412 o
-12 -8 -6 25.842 26.627 1.111 106.379 o
-12 -8 -5 31.150 34.451 1.179 88.595 o
-12 -8 -4 143.953 142.648 2.988 13.822 o
-12 -8 -3 108.134 112.070 2.418 20.474 o
-12 -8 -2 18.098 19.570 0.944 150.841 o
-12 -8 -1 6.060 7.185 0.776 303.379 o
-12 -7 -14 13.334 15.255 2.428 42.109 o
-12 -7 -13 40.665 41.203 2.919 25.703 o
-12 -7 -12 0.187 0.639 1.523 118.831 o
-12 -7 -11 31.102 31.993 1.917 51.760 o
-12 -7 -10 77.690 76.627 2.752 22.220 o
-12 -7 -9 230.665 218.046 5.907 4.914 o
-12 -7 -8 54.512 56.782 2.251 33.357 o
-12 -7 -7 4.116 3.607 0.639 464.631 o
-12 -7 -6 99.220 96.403 2.202 24.057 o
-12 -7 -5 35.645 35.748 1.209 81.285 o
-12 -7 -4 55.860 55.799 1.406 52.646 o
-12 -7 -3 13.307 14.743 0.826 202.313 o
-12 -7 -2 83.384 78.327 1.700 33.995 o
-12 -7 -1 24.681 24.533 0.924 129.456 o
-12 -6 -15 33.678 27.610 3.362 21.351 o
-12 -6 -14 5.225 4.246 2.113 59.062 o
-12 -6 -13 12.202 14.508 2.162 52.164 o
-12 -6 -12 67.293 68.007 3.096 20.205 o
-12 -6 -11 20.584 22.292 1.681 70.873 o
-12 -6 -10 46.995 46.275 1.926 43.505 o
-12 -6 -9 11.884 14.124 1.376 110.048 o
-12 -6 -8 70.903 66.955 1.995 33.471 o
-12 -6 -7 20.888 21.811 0.875 149.217 o
-12 -6 -6 0.186 0.147 0.501 1070.370 o
-12 -6 -5 81.438 82.947 1.759 33.088 o
-12 -6 -4 86.052 86.888 1.779 31.460 o
-12 -6 -3 177.148 163.947 2.988 11.847 o
-12 -6 -2 66.141 65.608 1.553 43.044 o
-12 -6 -1 3.499 3.578 0.531 616.163 o
-12 -5 -15 17.206 17.515 2.556 37.471 o
-12 -5 -14 51.008 53.312 2.870 24.681 o
-12 -5 -13 2.567 4.541 1.966 69.103 o
-12 -5 -12 8.687 9.465 1.710 82.550 o
-12 -5 -11 0.582 2.831 1.425 132.594 o
-12 -5 -10 21.933 23.786 1.347 93.012 o
-12 -5 -9 45.659 49.685 1.651 51.282 o
-12 -5 -8 36.496 38.805 1.091 85.588 o
-12 -5 -7 176.965 171.928 3.273 10.876 o
-12 -5 -6 200.333 192.097 3.656 8.954 o
-12 -5 -5 2.173 1.238 0.442 977.121 o
-12 -5 -4 5.500 5.435 0.590 453.261 o
-12 -5 -3 78.841 79.094 1.523 37.666 o
-12 -5 -2 79.576 77.777 1.465 38.566 o
-12 -5 -1 56.641 59.544 1.238 55.995 o
-12 -4 -16 13.647 16.945 3.538 20.939 o
-12 -4 -15 23.027 22.666 2.723 32.272 o
-12 -4 -14 14.543 18.960 2.182 49.843 o
-12 -4 -13 3.097 3.342 1.317 147.180 o
-12 -4 -12 31.301 33.261 1.809 55.584 o
-12 -4 -11 51.727 55.583 1.907 41.225 o
-12 -4 -10 102.632 100.717 2.615 20.028 o
-12 -4 -9 43.017 42.343 1.121 75.773 o
-12 -4 -8 19.200 21.211 0.855 158.424 o
-12 -4 -7 34.269 36.210 1.042 92.790 o
-12 -4 -6 287.415 280.863 5.082 4.904 o
-12 -4 -5 67.499 71.113 1.514 42.468 o
-12 -4 -4 131.565 128.642 2.182 19.075 o
-12 -4 -3 67.505 67.623 1.337 46.701 o
-12 -4 -2 11.075 11.411 0.600 303.833 o
-12 -4 -1 20.869 22.558 0.767 163.655 o
-12 -3 -16 3.776 1.641 2.467 44.554 o
-12 -3 -15 44.370 48.398 3.018 23.720 o
-12 -3 -14 20.479 19.992 1.691 71.121 o
-12 -3 -13 5.975 5.544 1.268 146.932 o
-12 -3 -12 28.201 26.980 1.504 74.300 o
-12 -3 -11 62.469 64.360 1.985 35.750 o
-12 -3 -10 38.111 41.311 1.209 76.349 o
-12 -3 -9 29.467 30.706 1.032 104.195 o
-12 -3 -8 26.706 29.919 0.983 113.759 o
-12 -3 -7 10.822 12.050 0.698 266.045 o
-12 -3 -6 27.588 31.944 1.012 107.851 o
-12 -3 -5 67.060 65.353 1.278 48.614 o
-12 -3 -4 77.571 76.922 1.445 39.598 o
-12 -3 -3 180.618 174.700 2.811 12.004 o
-12 -3 -2 58.432 58.345 1.238 55.358 o
-12 -3 -1 26.364 27.914 0.855 128.949 o
-12 -2 -16 2.731 2.841 2.310 50.793 o
-12 -2 -15 81.002 76.971 2.870 20.804 o
-12 -2 -14 8.595 10.674 1.956 64.848 o
-12 -2 -13 185.253 177.619 4.285 8.143 o
-12 -2 -12 45.982 47.209 1.376 61.153 o
-12 -2 -11 18.427 18.311 0.914 156.430 o
-12 -2 -10 5.323 5.200 0.757 335.408 o
-12 -2 -9 22.243 22.734 0.934 136.388 o
-12 -2 -8 23.460 25.821 0.914 131.931 o
-12 -2 -7 64.004 63.161 1.425 47.041 o
-12 -2 -6 63.436 59.800 1.278 51.484 o
-12 -2 -5 96.188 95.469 1.779 28.764 o
-12 -2 -4 46.344 46.363 1.062 73.627 o
-12 -2 -3 71.138 71.162 1.376 43.875 o
-12 -2 -2 26.841 26.705 0.816 133.325 o
-12 -2 -1 212.405 206.772 3.332 9.110 o
-12 -1 -16 6.673 8.020 2.212 53.021 o
-12 -1 -15 52.310 56.487 2.408 31.037 o
-12 -1 -14 36.207 38.294 1.425 68.355 o
-12 -1 -13 21.429 24.287 1.376 90.862 o
-12 -1 -12 78.075 82.288 1.946 31.258 o
-12 -1 -11 1.792 2.005 0.747 429.453 o
-12 -1 -10 145.075 148.231 2.998 13.591 o
-12 -1 -9 53.280 53.607 1.356 55.915 o
-12 -1 -8 226.944 230.037 4.905 6.051 o
-12 -1 -7 29.399 29.644 0.993 108.404 o
-12 -1 -6 200.838 189.709 3.067 10.289 o
-12 -1 -5 11.261 13.033 0.639 278.457 o
-12 -1 -4 4.443 4.787 0.511 577.717 o
-12 -1 -3 79.032 77.354 1.455 38.941 o
-12 -1 -2 62.234 63.672 1.288 50.905 o
-12 -1 -1 244.366 240.967 3.804 7.202 o
-11 -15 -5 37.435 36.082 2.939 26.018 o
-11 -15 -4 0.903 2.713 1.750 88.653 o
-11 -15 -3 31.047 32.249 2.251 41.075 o
-11 -15 -2 63.246 60.075 2.546 27.121 o
-11 -15 -1 16.674 21.211 2.644 35.067 o
-11 -14 -8 33.188 32.829 3.135 23.890 o
-11 -14 -7 6.985 7.844 2.791 34.089 o
-11 -14 -6 8.770 10.468 2.212 51.909 o
-11 -14 -5 1.202 2.782 1.543 112.729 o
-11 -14 -4 2.469 2.673 1.514 115.124 o
-11 -14 -3 7.066 11.107 1.838 73.267 o
-11 -14 -2 6.917 7.106 1.553 100.931 o
-11 -14 -1 21.210 22.007 1.887 59.428 o
-11 -13 -9 13.982 14.085 2.349 44.636 o
-11 -13 -8 3.943 0.285 2.103 60.976 o
-11 -13 -7 26.708 30.647 2.526 35.285 o
-11 -13 -6 44.791 46.550 2.467 32.044 o
-11 -13 -5 34.667 34.726 1.779 54.903 o
-11 -13 -4 42.720 47.169 1.897 45.520 o
-11 -13 -3 25.777 29.133 1.730 62.890 o
-11 -13 -2 29.125 33.124 1.651 63.671 o
-11 -13 -1 26.319 29.959 1.828 57.820 o
-11 -12 -11 2.270 3.381 2.870 33.205 o
-11 -12 -10 91.439 85.925 3.568 14.875 o
-11 -12 -9 69.060 70.670 3.322 18.088 o
-11 -12 -8 75.986 69.402 2.900 21.280 o
-11 -12 -7 20.241 19.855 2.162 48.626 o
-11 -12 -6 29.659 27.914 1.966 51.270 o
-11 -12 -5 155.387 148.349 3.283 12.079 o
-11 -12 -4 25.190 27.187 1.563 72.988 o
-11 -12 -3 2.287 1.858 0.914 296.154 o
-11 -12 -2 57.193 57.667 1.789 42.031 o
-11 -12 -1 8.611 10.222 1.032 183.357 o
-11 -11 -12 34.474 31.698 2.732 29.896 o
-11 -11 -11 22.165 23.344 2.526 36.764 o
-11 -11 -10 3.397 2.467 1.651 96.614 o
-11 -11 -9 11.752 14.665 2.212 50.258 o
-11 -11 -8 1.653 2.791 1.396 135.813 o
-11 -11 -7 86.929 89.394 3.165 17.578 o
-11 -11 -6 24.452 24.858 1.130 108.199 o
-11 -11 -5 197.192 192.687 4.040 8.237 o
-11 -11 -4 17.939 20.936 1.160 119.950 o
-11 -11 -3 32.686 32.632 1.494 69.410 o
-11 -11 -2 4.275 7.765 0.924 248.720 o
-11 -11 -1 73.275 75.044 1.818 34.911 o
-11 -10 -13 96.073 80.883 3.578 14.725 o
-11 -10 -12 31.734 33.124 2.703 30.699 o
-11 -10 -11 4.800 7.519 2.084 60.134 o
-11 -10 -10 27.074 26.990 2.074 48.438 o
-11 -10 -9 20.411 22.312 1.809 63.721 o
-11 -10 -8 8.500 9.288 1.455 109.078 o
-11 -10 -7 37.568 38.284 1.848 50.464 o
-11 -10 -6 27.538 29.202 1.111 101.823 o
-11 -10 -5 66.941 70.916 1.828 36.749 o
-11 -10 -4 29.136 32.839 1.268 85.785 o
-11 -10 -3 63.301 65.677 1.691 41.093 o
-11 -10 -2 0.770 1.445 0.619 644.932 o
-11 -10 -1 85.161 86.082 1.946 29.614 o
-11 -9 -14 36.764 34.893 3.047 24.646 o
-11 -9 -13 2.203 1.740 2.339 49.859 o
-11 -9 -12 34.495 35.099 2.339 37.701 o
-11 -9 -11 51.108 53.656 2.428 31.129 o
-11 -9 -10 44.750 45.115 2.202 37.559 o
-11 -9 -9 11.958 14.753 1.425 103.823 o
-11 -9 -8 110.734 106.467 3.352 14.663 o
-11 -9 -7 264.170 236.888 6.350 4.194 o
-11 -9 -6 225.625 214.675 4.403 6.879 o
-11 -9 -5 35.120 36.515 1.199 81.994 o
-11 -9 -4 138.132 135.768 2.752 15.363 o
-11 -9 -3 53.169 53.047 1.415 54.327 o
-11 -9 -2 2.868 2.565 0.649 502.169 o
-11 -9 -1 20.960 20.277 0.944 141.672 o
-11 -8 -14 9.305 9.033 2.310 47.979 o
-11 -8 -13 17.645 20.552 2.310 44.169 o
-11 -8 -12 33.993 32.416 1.907 50.920 o
-11 -8 -11 97.453 94.162 3.273 16.110 o
-11 -8 -10 93.512 92.835 3.047 17.869 o
-11 -8 -9 239.012 221.290 5.878 4.861 o
-11 -8 -8 350.666 315.805 8.217 2.571 o
-11 -8 -7 13.267 12.129 1.297 119.352 o
-11 -8 -6 52.019 51.533 1.435 54.673 o
-11 -8 -5 5.935 6.939 0.727 333.292 o
-11 -8 -4 7.902 9.642 0.757 280.986 o
-11 -8 -3 75.353 75.968 1.887 33.284 o
-11 -8 -2 11.320 12.178 0.875 206.999 o
-11 -8 -1 31.370 33.684 1.130 92.127 o
-11 -7 -15 1.762 0.256 2.644 39.388 o
-11 -7 -14 10.933 14.075 2.103 55.318 o
-11 -7 -13 19.344 24.395 2.123 49.645 o
-11 -7 -12 209.665 199.391 5.465 5.707 o
-11 -7 -11 16.160 15.510 1.533 87.951 o
-11 -7 -10 36.916 41.488 1.926 47.552 o
-11 -7 -9 63.612 60.173 2.664 25.538 o
-11 -7 -8 67.334 65.893 2.202 31.012 o
-11 -7 -7 9.419 11.225 1.012 182.804 o
-11 -7 -6 139.059 135.640 2.732 15.403 o
-11 -7 -5 40.895 41.891 1.130 77.459 o
-11 -7 -4 8.626 9.731 0.600 346.653 o
-11 -7 -3 138.604 133.418 2.270 17.793 o
-11 -7 -2 151.588 142.196 2.379 15.996 o
-11 -7 -1 50.880 50.639 1.121 66.080 o
-11 -6 -16 0.690 6.792 3.460 22.950 o
-11 -6 -15 48.539 48.929 2.841 25.547 o
-11 -6 -14 22.274 22.951 2.251 44.534 o
-11 -6 -13 18.763 20.100 1.966 57.267 o
-11 -6 -12 8.626 10.389 1.720 81.404 o
-11 -6 -11 57.742 55.612 2.153 34.636 o
-11 -6 -10 29.551 28.091 1.435 76.911 o
-11 -6 -9 80.876 80.873 2.329 26.108 o
-11 -6 -8 41.506 44.476 1.641 54.619 o
-11 -6 -7 53.327 52.811 1.278 58.550 o
-11 -6 -6 25.477 26.106 0.835 135.425 o
-11 -6 -5 51.142 51.012 1.111 66.100 o
-11 -6 -4 5.492 5.652 0.541 495.529 o
-11 -6 -3 215.906 215.028 3.420 8.737 o
-11 -6 -2 89.995 88.264 1.632 32.345 o
-11 -6 -1 38.066 38.028 0.944 92.738 o
-11 -5 -16 9.559 7.902 2.654 37.102 o
-11 -5 -15 3.452 1.474 2.005 66.854 o
-11 -5 -14 1.600 5.435 1.887 75.077 o
-11 -5 -13 5.777 2.811 1.877 73.953 o
-11 -5 -12 117.398 121.702 3.165 14.903 o
-11 -5 -11 50.304 51.799 1.740 46.487 o
-11 -5 -10 8.284 8.797 1.229 144.361 o
-11 -5 -9 67.209 68.655 2.074 32.780 o
-11 -5 -8 21.730 22.498 0.727 166.347 o
-11 -5 -7 64.569 60.773 1.317 49.805 o
-11 -5 -6 116.333 114.596 1.995 22.579 o
-11 -5 -5 115.322 116.984 2.064 22.057 o
-11 -5 -4 138.176 136.298 2.339 17.361 o
-11 -5 -3 89.291 87.006 1.573 33.374 o
-11 -5 -2 132.815 130.696 2.212 18.707 o
-11 -5 -1 12.286 12.974 0.609 279.028 o
-11 -4 -16 34.263 33.025 2.762 29.326 o
-11 -4 -15 14.474 10.006 1.750 74.863 o
-11 -4 -14 3.567 4.207 1.219 166.602 o
-11 -4 -13 11.322 10.910 1.376 113.445 o
-11 -4 -12 35.768 37.262 1.514 64.844 o
-11 -4 -11 2.698 3.391 0.934 274.436 o
-11 -4 -10 63.325 63.761 1.877 37.640 o
-11 -4 -9 111.102 107.883 2.457 20.108 o
-11 -4 -8 1.910 1.238 0.482 889.760 o
-11 -4 -7 36.386 36.721 0.914 97.728 o
-11 -4 -6 24.953 26.410 0.796 140.817 o
-11 -4 -5 27.938 30.293 0.816 126.421 o
-11 -4 -4 53.208 54.187 1.130 62.907 o
-11 -4 -3 87.552 86.849 1.602 33.410 o
-11 -4 -2 12.927 13.711 0.590 275.739 o
-11 -4 -1 37.344 38.471 0.934 93.980 o
-11 -3 -17 8.707 3.892 3.568 21.238 o
-11 -3 -16 48.819 48.260 2.644 28.368 o
-11 -3 -15 0.780 1.632 1.474 124.861 o
-11 -3 -14 20.042 20.552 1.789 65.484 o
-11 -3 -13 129.996 129.556 3.470 12.762 o
-11 -3 -12 145.766 140.407 3.529 11.736 o
-11 -3 -11 21.418 21.162 1.081 122.202 o
-11 -3 -10 50.807 52.447 1.268 60.464 o
-11 -3 -9 45.291 45.076 1.189 69.707 o
-11 -3 -8 78.017 74.366 1.504 38.880 o
-11 -3 -7 204.434 196.147 3.155 9.868 o
-11 -3 -6 136.289 128.868 2.182 18.647 o
-11 -3 -5 27.248 29.320 0.845 126.279 o
-11 -3 -4 92.182 88.893 1.700 31.002 o
-11 -3 -3 52.160 53.234 1.111 64.590 o
-11 -3 -2 13.318 14.478 0.639 253.646 o
-11 -3 -1 38.308 38.402 0.963 91.046 o
-11 -2 -17 3.534 5.200 3.175 27.026 o
-11 -2 -16 47.307 50.432 2.723 27.247 o
-11 -2 -15 6.228 6.929 1.406 121.304 o
-11 -2 -14 125.948 122.499 3.303 13.806 o
-11 -2 -13 22.918 26.499 1.563 74.975 o
-11 -2 -12 64.337 64.478 1.514 44.699 o
-11 -2 -11 33.784 35.139 1.081 91.526 o
-11 -2 -10 80.195 79.408 1.730 34.175 o
-11 -2 -9 299.197 292.471 5.652 4.289 o
-11 -2 -8 14.149 15.431 0.698 227.614 o
-11 -2 -7 62.426 61.746 1.229 52.706 o
-11 -2 -6 24.742 26.912 0.796 140.709 o
-11 -2 -5 207.753 201.455 3.224 9.539 o
-11 -2 -4 253.816 245.597 3.873 6.894 o
-11 -2 -3 68.338 67.623 1.317 46.779 o
-11 -2 -2 91.553 89.385 1.612 32.131 o
-11 -2 -1 28.457 30.027 0.816 125.545 o
-11 -1 -17 1.240 2.791 2.280 52.562 o
-11 -1 -16 7.263 5.838 2.005 63.832 o
-11 -1 -15 90.846 88.815 2.909 19.215 o
-11 -1 -14 27.631 30.873 1.248 89.912 o
-11 -1 -13 62.943 66.316 1.641 42.126 o
-11 -1 -12 5.139 5.888 0.845 284.839 o
-11 -1 -11 43.576 45.665 1.317 65.474 o
-11 -1 -10 60.900 61.903 1.455 47.841 o
-11 -1 -9 30.764 32.249 0.983 104.822 o
-11 -1 -8 205.806 196.491 3.401 9.291 o
-11 -1 -7 31.050 30.234 0.904 112.348 o
-11 -1 -6 40.775 39.001 0.953 88.182 o
-11 -1 -5 446.199 423.776 6.507 2.668 o
-11 -1 -4 37.593 38.775 0.914 94.601 o
-11 -1 -3 64.604 65.422 1.327 48.558 o
-11 -1 -2 36.621 37.537 0.934 95.600 o
-11 -1 -1 36.516 37.635 0.924 96.282 o
-10 -16 -4 19.846 13.869 3.450 21.674 o
-10 -16 -3 76.323 72.223 3.715 14.980 o
-10 -16 -2 2.267 4.954 2.565 41.249 o
-10 -16 -1 5.407 5.907 2.428 45.056 o
-10 -15 -7 99.845 94.319 4.708 9.630 o
-10 -15 -6 51.636 48.191 3.116 21.981 o
-10 -15 -5 1.851 4.482 1.710 90.896 o
-10 -15 -4 30.083 29.359 2.054 47.734 o
-10 -15 -3 7.974 10.222 1.641 88.948 o
-10 -15 -2 39.682 42.707 2.447 33.609 o
-10 -15 -1 4.637 6.025 1.858 75.114 o
-10 -14 -9 13.620 14.203 2.742 33.815 o
-10 -14 -8 57.123 55.829 3.057 21.860 o
-10 -14 -7 31.746 31.846 2.526 34.303 o
-10 -14 -6 20.648 20.464 2.074 51.784 o
-10 -14 -5 19.222 19.599 1.553 81.572 o
-10 -14 -4 38.881 41.773 1.877 48.357 o
-10 -14 -3 34.160 33.094 1.877 51.782 o
-10 -14 -2 89.094 86.878 2.398 23.971 o
-10 -14 -1 13.452 17.613 1.455 96.990 o
-10 -13 -11 17.005 5.435 4.973 10.937 o
-10 -13 -10 0.800 5.809 2.673 38.224 o
-10 -13 -9 34.058 35.984 2.939 26.371 o
-10 -13 -8 100.997 88.303 3.224 16.379 o
-10 -13 -7 34.864 33.920 1.995 47.343 o
-10 -13 -6 18.380 18.311 1.966 57.828 o
-10 -13 -5 0.439 3.008 1.121 210.865 o
-10 -13 -4 107.812 108.227 2.703 18.658 o
-10 -13 -3 20.262 24.612 1.445 86.444 o
-10 -13 -2 15.541 18.832 1.415 97.532 o
-10 -13 -1 26.470 28.229 1.523 73.982 o
-10 -12 -12 6.367 8.070 2.860 32.601 o
-10 -12 -11 37.057 36.967 2.762 28.725 o
-10 -12 -10 20.750 21.732 2.231 45.771 o
-10 -12 -9 15.719 13.564 1.838 67.175 o
-10 -12 -8 20.863 22.725 1.818 62.851 o
-10 -12 -7 26.932 26.047 1.779 60.726 o
-10 -12 -6 4.270 3.647 0.826 316.711 o
-10 -12 -5 9.244 9.298 1.150 156.210 o
-10 -12 -4 84.706 81.993 2.113 28.003 o
-10 -12 -3 31.991 33.684 1.347 77.675 o
-10 -12 -2 12.726 14.272 1.052 157.055 o
-10 -12 -1 19.105 20.189 1.032 134.522 o
-10 -11 -13 18.816 18.577 2.890 29.831 o
-10 -11 -12 34.110 35.748 2.605 32.010 o
-10 -11 -11 4.086 4.885 1.887 73.647 o
-10 -11 -10 24.361 24.327 2.015 52.051 o
-10 -11 -9 3.698 5.150 1.533 108.814 o
-10 -11 -8 20.855 21.987 1.730 67.891 o
-10 -11 -7 96.966 92.048 2.909 18.639 o
-10 -11 -6 17.017 17.496 0.934 159.123 o
-10 -11 -5 21.645 22.636 1.150 112.783 o
-10 -11 -4 21.978 24.523 1.248 101.120 o
-10 -11 -3 4.754 6.182 0.845 287.147 o
-10 -11 -2 137.639 137.399 2.772 15.253 o
-10 -11 -1 127.171 123.825 2.536 17.614 o
-10 -10 -14 3.346 4.649 2.575 40.761 o
-10 -10 -13 13.386 16.424 2.654 35.758 o
-10 -10 -12 4.625 5.779 2.094 60.048 o
-10 -10 -11 148.466 141.115 4.167 9.642 o
-10 -10 -10 76.690 79.418 2.762 22.087 o
-10 -10 -9 67.558 68.724 2.447 27.280 o
-10 -10 -8 73.136 74.838 2.683 23.463 o
-10 -10 -7 294.430 272.184 7.175 3.363 o
-10 -10 -6 50.855 49.233 1.356 58.422 o
-10 -10 -5 38.906 37.586 1.189 78.341 o
-10 -10 -4 77.512 77.610 1.769 34.409 o
-10 -10 -3 22.188 25.831 1.032 121.478 o
-10 -10 -2 98.656 97.602 2.084 25.153 o
-10 -10 -1 10.220 11.185 0.835 227.796 o
-10 -9 -15 45.986 47.218 3.902 15.537 o
-10 -9 -14 18.212 17.918 2.408 41.303 o
-10 -9 -13 17.304 18.646 2.015 55.936 o
-10 -9 -12 35.218 33.615 2.202 41.200 o
-10 -9 -11 13.227 13.584 1.671 80.270 o
-10 -9 -10 123.400 119.491 3.588 12.733 o
-10 -9 -9 34.499 32.042 1.818 54.056 o
-10 -9 -8 34.213 34.775 1.720 57.448 o
-10 -9 -7 13.804 13.613 1.209 129.156 o
-10 -9 -6 123.683 121.693 2.615 17.503 o
-10 -9 -5 24.617 24.808 0.894 132.595 o
-10 -9 -4 32.348 33.684 1.042 97.031 o
-10 -9 -3 57.539 61.136 1.455 49.387 o
-10 -9 -2 63.460 63.957 1.504 45.328 o
-10 -9 -1 193.646 195.036 3.666 9.066 o
-10 -8 -15 0.468 2.654 2.162 58.679 o
-10 -8 -14 5.187 4.472 2.231 53.233 o
-10 -8 -13 70.993 70.611 2.998 20.722 o
-10 -8 -12 170.804 164.881 4.708 7.670 o
-10 -8 -11 5.441 7.667 1.523 105.959 o
-10 -8 -10 53.589 54.197 2.064 37.450 o
-10 -8 -9 4.230 6.173 1.278 148.673 o
-10 -8 -8 75.715 72.263 2.467 25.738 o
-10 -8 -7 17.917 18.518 0.993 145.373 o
-10 -8 -6 68.395 64.655 1.553 42.455 o
-10 -8 -5 30.082 30.254 0.855 118.326 o
-10 -8 -4 40.087 42.215 1.003 84.542 o
-10 -8 -3 179.760 174.012 2.850 11.940 o
-10 -8 -2 42.846 42.117 1.003 81.625 o
-10 -8 -1 37.900 40.053 0.953 91.080 o
-10 -7 -16 29.588 30.755 3.725 17.936 o
-10 -7 -15 12.718 14.527 2.379 43.912 o
-10 -7 -14 9.279 10.517 2.133 55.248 o
-10 -7 -13 116.680 123.019 4.079 10.997 o
-10 -7 -12 0.231 0.275 1.533 117.540 o
-10 -7 -11 20.146 20.140 1.523 82.700 o
-10 -7 -10 36.767 37.920 1.651 58.172 o
-10 -7 -9 5.314 7.755 1.081 189.421 o
-10 -7 -8 241.869 232.504 5.249 5.449 o
-10 -7 -7 2.034 4.059 0.659 493.209 o
-10 -7 -6 160.382 157.372 2.595 14.119 o
-10 -7 -5 43.124 42.727 0.993 81.486 o
-10 -7 -4 42.420 43.827 1.012 80.712 o
-10 -7 -3 95.625 98.064 1.868 27.714 o
-10 -7 -2 45.136 43.935 1.032 77.086 o
-10 -7 -1 104.370 103.637 1.818 26.371 o
-10 -6 -16 1.293 2.162 2.113 61.156 o
-10 -6 -15 34.614 39.837 2.546 32.757 o
-10 -6 -14 146.509 134.382 3.981 10.325 o
-10 -6 -13 40.360 39.925 2.251 37.998 o
-10 -6 -12 43.875 48.437 2.025 41.567 o
-10 -6 -11 22.447 24.681 1.238 101.254 o
-10 -6 -10 36.436 34.736 1.307 75.554 o
-10 -6 -9 30.019 29.978 1.189 91.890 o
-10 -6 -8 2.911 5.082 0.845 312.446 o
-10 -6 -7 4.243 3.912 0.678 421.661 o
-10 -6 -6 149.064 142.638 2.369 16.197 o
-10 -6 -5 88.999 90.328 1.681 31.736 o
-10 -6 -4 74.562 72.272 1.376 42.484 o
-10 -6 -3 27.840 28.199 0.786 131.978 o
-10 -6 -2 102.304 99.322 1.740 27.785 o
-10 -6 -1 77.424 80.263 1.484 38.517 o
-10 -5 -17 30.991 26.302 3.637 18.765 o
-10 -5 -16 0.693 2.447 2.094 62.495 o
-10 -5 -15 132.965 123.707 3.951 10.961 o
-10 -5 -14 40.461 42.363 2.418 34.094 o
-10 -5 -13 106.130 101.366 2.821 18.246 o
-10 -5 -12 18.549 18.410 1.219 114.215 o
-10 -5 -11 22.591 25.113 1.179 106.247 o
-10 -5 -10 16.284 17.191 1.101 135.263 o
-10 -5 -9 183.342 169.334 3.548 9.980 o
-10 -5 -8 1.218 1.396 0.590 679.978 o
-10 -5 -7 48.003 47.936 1.032 72.702 o
-10 -5 -6 108.188 109.062 1.868 24.985 o
-10 -5 -5 94.432 92.520 1.641 30.872 o
-10 -5 -4 95.856 95.439 1.710 29.561 o
-10 -5 -3 182.668 180.362 2.919 11.495 o
-10 -5 -2 6.944 8.669 0.570 401.417 o
-10 -5 -1 123.917 118.931 2.025 21.273 o
-10 -4 -17 36.710 35.581 3.145 23.359 o
-10 -4 -16 61.558 59.485 2.841 23.674 o
-10 -4 -15 33.406 31.757 1.848 53.457 o
-10 -4 -14 6.769 6.369 1.199 157.752 o
-10 -4 -13 2.624 4.905 1.317 146.405 o
-10 -4 -12 11.541 13.348 1.121 149.311 o
-10 -4 -11 302.812 278.032 6.251 3.886 o
-10 -4 -10 293.253 276.145 5.465 4.548 o
-10 -4 -9 22.366 22.017 1.012 127.372 o
-10 -4 -8 77.160 74.543 1.396 40.910 o
-10 -4 -7 129.298 127.148 2.123 19.697 o
-10 -4 -6 82.412 82.878 1.494 36.631 o
-10 -4 -5 73.777 73.452 1.396 42.199 o
-10 -4 -4 19.472 19.982 0.659 192.491 o
-10 -4 -3 40.675 43.464 0.993 83.708 o
-10 -4 -2 121.321 122.626 2.074 21.028 o
-10 -4 -1 76.419 78.347 1.445 39.731 o
-10 -3 -17 0.908 0.049 2.231 55.457 o
-10 -3 -16 24.784 26.519 2.015 51.486 o
-10 -3 -15 23.546 26.587 2.074 49.692 o
-10 -3 -14 4.544 4.354 0.973 238.879 o
-10 -3 -13 64.008 67.112 2.113 32.917 o
-10 -3 -12 88.537 84.067 2.280 25.425 o
-10 -3 -11 105.870 105.789 2.673 19.113 o
-10 -3 -10 34.021 34.352 1.199 84.238 o
-10 -3 -9 123.070 119.452 2.153 20.496 o
-10 -3 -8 38.670 41.410 0.983 87.666 o
-10 -3 -7 96.642 95.469 1.700 29.519 o
-10 -3 -6 60.457 61.362 1.248 53.282 o
-10 -3 -5 135.627 135.011 2.251 18.073 o
-10 -3 -4 215.589 208.777 3.303 9.054 o
-10 -3 -3 179.240 171.997 2.821 12.092 o
-10 -3 -2 169.140 172.194 2.782 12.659 o
-10 -3 -1 7.764 8.925 0.541 401.901 o
-10 -2 -17 3.783 2.172 2.457 44.839 o
-10 -2 -16 114.614 108.895 3.194 15.233 o
-10 -2 -15 9.380 12.974 1.769 76.020 o
-10 -2 -14 47.288 47.140 1.789 47.032 o
-10 -2 -13 38.333 42.471 1.818 50.342 o
-10 -2 -12 189.882 183.959 4.276 8.009 o
-10 -2 -11 73.481 72.037 1.573 39.371 o
-10 -2 -10 80.425 77.236 1.553 37.032 o
-10 -2 -9 78.301 78.396 1.533 37.757 o
-10 -2 -8 15.667 16.857 0.649 225.088 o
-10 -2 -7 20.947 21.968 0.678 177.908 o
-10 -2 -6 196.627 194.515 3.116 10.234 o
-10 -2 -5 77.975 76.165 1.396 40.394 o
-10 -2 -4 25.948 27.256 0.737 143.389 o
-10 -2 -3 35.608 35.266 0.865 103.181 o
-10 -2 -2 84.490 84.382 1.523 35.483 o
-10 -2 -1 381.454 369.776 5.681 3.451 o
-10 -1 -17 11.752 13.279 2.270 48.165 o
-10 -1 -16 82.846 87.281 3.037 18.867 o
-10 -1 -15 37.698 43.100 1.985 45.242 o
-10 -1 -14 145.224 145.331 2.880 14.136 o
-10 -1 -13 23.589 26.017 1.101 111.530 o
-10 -1 -12 13.276 13.063 0.806 212.019 o
-10 -1 -11 89.652 91.714 1.966 28.146 o
-10 -1 -10 44.455 45.223 1.091 74.530 o
-10 -1 -9 22.538 22.823 0.767 157.352 o
-10 -1 -8 85.285 82.799 1.514 35.618 o
-10 -1 -7 224.453 219.540 3.499 8.329 o
-10 -1 -6 1.918 2.054 0.423 1020.610 o
-10 -1 -5 130.798 129.438 2.241 18.771 o
-10 -1 -4 233.628 230.195 3.627 7.791 o
-10 -1 -3 150.839 149.951 2.467 15.410 o
-10 -1 -2 406.006 401.681 6.153 3.024 o
-10 -1 -1 65.577 67.034 1.258 49.324 o
-9 -16 -6 47.578 41.783 5.367 8.845 o
-9 -16 -5 6.977 6.635 1.985 64.947 o
-9 -16 -4 17.273 22.253 2.074 52.687 o
-9 -16 -3 43.376 42.038 2.241 37.323 o
-9 -16 -2 22.288 27.462 2.644 33.675 o
-9 -16 -1 15.943 18.459 2.487 39.471 o
-9 -15 -8 34.612 31.610 3.647 18.362 o
-9 -15 -7 24.392 25.634 2.585 34.783 o
-9 -15 -6 2.605 2.487 1.494 117.948 o
-9 -15 -5 2.173 2.054 1.563 109.162 o
-9 -15 -4 7.232 8.423 1.582 96.540 o
-9 -15 -3 18.087 17.800 1.553 83.405 o
-9 -15 -2 19.690 21.535 1.582 78.224 o
-9 -15 -1 13.140 14.911 1.533 91.378 o
-9 -14 -10 6.088 7.411 2.605 39.105 o
-9 -14 -9 25.097 26.519 2.703 32.098 o
-9 -14 -8 49.085 51.848 3.018 23.146 o
-9 -14 -7 2.016 2.290 1.887 75.839 o
-9 -14 -6 32.647 33.930 1.828 54.070 o
-9 -14 -5 18.310 20.493 1.356 98.640 o
-9 -14 -4 42.491 44.083 1.887 46.394 o
-9 -14 -3 10.558 12.571 1.386 112.097 o
-9 -14 -2 18.505 22.204 1.445 89.526 o
-9 -14 -1 23.050 27.393 1.612 71.533 o
-9 -13 -11 2.810 3.548 2.388 47.465 o
-9 -13 -10 7.683 9.406 2.310 48.386 o
-9 -13 -9 3.779 2.074 1.799 81.944 o
-9 -13 -8 14.201 13.751 1.750 73.740 o
-9 -13 -7 4.525 7.283 1.602 98.129 o
-9 -13 -6 26.705 25.762 1.229 95.656 o
-9 -13 -5 104.566 106.929 2.624 19.523 o
-9 -13 -4 16.201 18.144 1.189 122.341 o
-9 -13 -3 46.435 48.074 1.582 53.493 o
-9 -13 -2 0.444 3.076 1.130 207.184 o
-9 -13 -1 213.474 205.888 3.951 7.923 o
-9 -12 -13 11.358 10.537 3.018 28.765 o
-9 -12 -12 34.730 32.986 2.791 28.772 o
-9 -12 -11 39.423 42.628 2.359 35.491 o
-9 -12 -10 55.793 58.758 2.556 28.059 o
-9 -12 -9 21.161 23.531 1.887 59.089 o
-9 -12 -8 20.737 22.744 1.720 68.294 o
-9 -12 -7 27.492 26.961 1.750 61.592 o
-9 -12 -6 34.117 32.878 1.170 86.769 o
-9 -12 -5 50.874 51.062 1.612 49.993 o
-9 -12 -4 14.659 15.736 0.993 159.399 o
-9 -12 -3 20.420 20.896 1.062 126.917 o
-9 -12 -2 105.832 106.674 2.280 22.028 o
-9 -12 -1 26.948 29.045 1.160 98.737 o
-9 -11 -14 7.438 8.227 3.116 27.539 o
-9 -11 -13 1.067 0.894 2.673 38.595 o
-9 -11 -12 3.470 7.608 2.270 51.533 o
-9 -11 -11 19.720 20.916 1.858 61.898 o
-9 -11 -10 88.593 89.188 2.998 18.692 o
-9 -11 -9 76.187 76.106 2.703 22.883 o
-9 -11 -8 55.667 53.303 2.113 36.079 o
-9 -11 -7 25.856 26.863 1.494 76.840 o
-9 -11 -6 24.950 25.133 0.953 124.956 o
-9 -11 -5 62.282 64.675 1.700 41.350 o
-9 -11 -4 60.673 61.726 1.769 40.819 o
-9 -11 -3 5.799 7.735 0.855 265.960 o
-9 -11 -2 200.243 190.928 3.637 9.013 o
-9 -11 -1 51.343 51.494 1.376 56.889 o
-9 -10 -14 37.048 38.235 2.890 26.661 o
-9 -10 -13 33.669 35.620 2.339 37.821 o
-9 -10 -12 58.691 55.278 2.379 30.586 o
-9 -10 -11 12.453 15.520 1.926 63.319 o
-9 -10 -10 50.333 50.580 2.261 34.578 o
-9 -10 -9 20.150 20.582 1.445 88.641 o
-9 -10 -8 79.322 78.602 2.605 23.437 o
-9 -10 -7 10.559 12.149 1.179 143.105 o
-9 -10 -6 16.757 16.513 0.767 193.679 o
-9 -10 -5 83.439 81.787 1.661 34.138 o
-9 -10 -4 56.271 58.659 1.337 53.676 o
-9 -10 -3 21.719 21.398 0.826 154.200 o
-9 -10 -2 80.822 77.649 1.641 35.538 o
-9 -10 -1 35.330 35.001 1.032 92.836 o
-9 -9 -15 11.357 13.132 2.575 38.432 o
-9 -9 -14 30.045 30.794 2.575 33.634 o
-9 -9 -13 28.072 29.605 1.956 51.921 o
-9 -9 -12 1.362 2.546 1.465 124.624 o
-9 -9 -11 32.791 32.288 1.799 55.525 o
-9 -9 -10 71.203 70.415 2.310 28.467 o
-9 -9 -9 19.454 21.093 1.445 89.106 o
-9 -9 -8 197.414 186.888 4.335 7.724 o
-9 -9 -7 17.105 17.014 1.160 125.491 o
-9 -9 -6 7.482 7.097 0.531 433.769 o
-9 -9 -5 304.600 281.600 4.914 4.876 o
-9 -9 -4 38.552 38.923 0.934 92.089 o
-9 -9 -3 162.367 154.688 2.654 13.866 o
-9 -9 -2 28.870 29.172 0.816 125.580 o
-9 -9 -1 1.217 0.973 0.393 1332.250 o
-9 -8 -16 9.254 9.495 2.762 34.339 o
-9 -8 -15 60.714 58.060 2.978 22.296 o
-9 -8 -14 29.096 28.838 2.379 38.538 o
-9 -8 -13 38.455 44.682 2.398 34.651 o
-9 -8 -12 18.738 23.373 1.789 65.422 o
-9 -8 -11 45.642 46.648 1.946 43.341 o
-9 -8 -10 59.578 60.330 2.182 33.269 o
-9 -8 -9 80.160 75.840 2.182 28.347 o
-9 -8 -8 27.737 29.713 1.258 89.741 o
-9 -8 -7 105.513 106.300 2.487 20.480 o
-9 -8 -6 100.783 94.486 1.651 29.359 o
-9 -8 -5 8.645 9.849 0.541 377.048 o
-9 -8 -4 34.260 34.460 0.845 107.414 o
-9 -8 -3 171.277 167.613 2.732 12.824 o
-9 -8 -2 16.255 16.857 0.688 212.389 o
-9 -8 -1 116.303 112.139 1.966 22.948 o
-9 -7 -16 37.215 33.890 2.821 27.941 o
-9 -7 -15 0.918 1.356 1.818 82.728 o
-9 -7 -14 32.915 35.217 2.290 39.247 o
-9 -7 -13 32.261 32.151 2.005 48.194 o
-9 -7 -12 27.000 27.836 1.710 63.539 o
-9 -7 -11 98.727 95.105 2.959 18.055 o
-9 -7 -10 2.099 3.135 0.835 340.906 o
-9 -7 -9 0.914 1.759 0.718 485.868 o
-9 -7 -8 62.541 61.490 1.632 43.249 o
-9 -7 -7 82.321 78.484 1.809 32.691 o
-9 -7 -6 28.764 29.703 0.816 125.220 o
-9 -7 -5 153.856 150.727 2.477 15.156 o
-9 -7 -4 222.725 220.916 3.509 8.337 o
-9 -7 -3 151.275 150.708 2.506 15.194 o
-9 -7 -2 12.014 13.141 0.639 270.802 o
-9 -7 -1 77.160 78.307 1.474 39.035 o
-9 -6 -17 23.951 19.697 2.831 30.236 o
-9 -6 -16 11.932 13.692 2.172 51.980 o
-9 -6 -15 133.909 125.890 3.951 10.901 o
-9 -6 -14 88.080 87.635 3.086 18.124 o
-9 -6 -13 84.522 83.684 2.900 19.986 o
-9 -6 -12 53.115 55.622 1.769 44.107 o
-9 -6 -11 10.938 11.893 1.062 164.815 o
-9 -6 -10 141.617 134.175 2.939 14.367 o
-9 -6 -9 91.981 88.942 2.133 26.185 o
-9 -6 -8 43.055 41.154 1.209 72.191 o
-9 -6 -7 66.432 67.879 1.612 41.386 o
-9 -6 -6 163.955 165.962 2.713 13.285 o
-9 -6 -5 136.357 139.630 2.418 16.976 o
-9 -6 -4 325.594 314.134 4.865 4.558 o
-9 -6 -3 210.689 206.281 3.273 9.283 o
-9 -6 -2 29.459 29.634 0.796 125.527 o
-9 -6 -1 3.184 3.823 0.482 703.596 o
-9 -5 -17 2.332 5.347 2.723 36.673 o
-9 -5 -16 6.312 6.674 2.221 52.930 o
-9 -5 -15 2.334 2.408 1.750 87.510 o
-9 -5 -14 71.665 72.843 2.349 27.701 o
-9 -5 -13 32.276 33.900 1.592 64.382 o
-9 -5 -12 4.940 4.335 0.983 232.500 o
-9 -5 -11 12.857 12.847 0.865 199.814 o
-9 -5 -10 127.520 124.386 2.752 16.382 o
-9 -5 -9 29.210 30.136 1.160 94.984 o
-9 -5 -8 130.236 125.909 2.605 16.936 o
-9 -5 -7 107.743 108.030 2.074 23.399 o
-9 -5 -6 84.831 83.880 1.523 35.461 o
-9 -5 -5 49.712 51.671 1.101 67.257 o
-9 -5 -4 150.035 147.818 2.447 15.614 o
-9 -5 -3 92.477 90.751 1.671 31.102 o
-9 -5 -2 71.854 70.808 1.327 44.615 o
-9 -5 -1 12.094 13.348 0.541 303.189 o
-9 -4 -18 4.898 11.942 7.676 4.685 o
-9 -4 -17 22.418 20.965 2.732 32.277 o
-9 -4 -16 17.324 18.419 1.799 67.133 o
-9 -4 -15 41.930 43.670 2.044 42.264 o
-9 -4 -14 145.592 141.891 4.207 9.592 o
-9 -4 -13 55.946 58.001 1.828 41.461 o
-9 -4 -12 0.659 1.868 0.855 355.320 o
-9 -4 -11 201.472 189.797 3.932 8.389 o
-9 -4 -10 241.282 229.408 4.649 6.196 o
-9 -4 -9 176.176 167.358 3.204 11.180 o
-9 -4 -8 119.516 115.186 2.280 20.207 o
-9 -4 -7 94.090 93.365 1.622 31.078 o
-9 -4 -6 6.852 8.640 0.501 451.915 o
-9 -4 -5 46.775 47.582 0.983 75.926 o
-9 -4 -4 247.836 240.446 3.843 7.088 o
-9 -4 -3 2.421 2.959 0.423 917.265 o
-9 -4 -2 46.213 48.064 1.012 75.014 o
-9 -4 -1 60.239 59.456 1.189 55.416 o
-9 -3 -18 16.419 14.852 2.644 35.628 o
-9 -3 -17 83.301 81.001 3.175 18.003 o
-9 -3 -16 19.533 23.177 1.769 66.108 o
-9 -3 -15 12.036 10.596 1.671 82.511 o
-9 -3 -14 1.609 2.585 0.953 277.409 o
-9 -3 -13 31.813 35.040 1.465 70.714 o
-9 -3 -12 58.367 57.136 1.573 46.880 o
-9 -3 -11 124.037 120.611 2.673 17.179 o
-9 -3 -10 50.019 53.263 1.533 52.212 o
-9 -3 -9 231.775 219.933 3.450 8.236 o
-9 -3 -8 39.589 40.073 0.894 92.187 o
-9 -3 -7 28.122 28.760 0.767 132.503 o
-9 -3 -6 31.084 31.227 0.816 118.624 o
-9 -3 -5 92.546 92.304 1.602 31.729 o
-9 -3 -4 95.463 91.645 1.602 31.195 o
-9 -3 -3 26.046 25.683 0.718 147.612 o
-9 -3 -2 97.929 98.978 1.700 28.965 o
-9 -3 -1 721.048 716.473 10.812 1.063 o
-9 -2 -18 7.400 6.762 2.241 51.693 o
-9 -2 -17 23.594 24.101 2.113 48.658 o
-9 -2 -16 66.510 78.288 2.831 22.406 o
-9 -2 -15 132.598 129.104 3.322 13.274 o
-9 -2 -14 49.888 48.054 1.681 48.999 o
-9 -2 -13 252.225 247.729 5.544 4.962 o
-9 -2 -12 7.481 7.952 0.865 247.738 o
-9 -2 -11 43.354 42.736 0.993 81.241 o
-9 -2 -10 4.027 5.367 0.501 595.149 o
-9 -2 -9 37.333 38.254 0.894 96.492 o
-9 -2 -8 28.361 29.172 0.767 131.398 o
-9 -2 -7 69.344 72.489 1.366 44.474 o
-9 -2 -6 35.875 36.829 0.845 102.798 o
-9 -2 -5 124.372 125.673 2.113 20.307 o
-9 -2 -4 24.238 24.022 0.678 161.020 o
-9 -2 -3 57.124 58.807 1.160 58.142 o
-9 -2 -2 225.547 222.882 3.479 8.298 o
-9 -2 -1 71.770 71.978 1.297 44.986 o
-9 -1 -18 3.871 6.811 2.398 46.396 o
-9 -1 -17 21.988 24.867 2.044 51.669 o
-9 -1 -16 4.870 5.917 1.592 99.628 o
-9 -1 -15 7.824 9.475 1.288 134.290 o
-9 -1 -14 22.920 25.152 1.032 120.687 o
-9 -1 -13 169.103 170.641 3.244 11.263 o
-9 -1 -12 39.360 40.181 1.062 83.351 o
-9 -1 -11 32.071 32.023 0.845 113.534 o
-9 -1 -10 101.403 100.717 1.759 27.628 o
-9 -1 -9 67.632 67.849 1.307 47.224 o
-9 -1 -8 70.338 70.287 1.307 45.667 o
-9 -1 -7 40.468 41.852 0.894 89.921 o
-9 -1 -6 295.517 287.262 4.453 5.350 o
-9 -1 -5 117.022 117.604 1.966 22.534 o
-9 -1 -4 323.759 328.474 5.190 4.283 o
-9 -1 -3 68.532 68.144 1.258 47.816 o
-9 -1 -2 197.936 195.390 3.106 10.200 o
-9 -1 -1 768.747 742.205 11.205 0.976 o
-8 -17 -3 54.381 52.113 3.352 19.316 o
-8 -17 -2 49.990 49.037 2.929 24.256 o
-8 -17 -1 16.257 17.672 2.270 46.253 o
-8 -16 -7 97.207 79.438 3.656 14.276 o
-8 -16 -6 54.486 47.661 2.447 30.738 o
-8 -16 -5 4.266 3.843 1.789 81.719 o
-8 -16 -4 72.417 71.417 2.575 24.928 o
-8 -16 -3 1.378 2.634 1.563 109.860 o
-8 -16 -2 8.106 10.183 1.740 80.302 o
-8 -16 -1 7.297 8.050 1.622 92.617 o
-8 -15 -9 12.996 14.704 2.742 33.869 o
-8 -15 -8 51.054 50.914 2.919 24.184 o
-8 -15 -7 13.590 14.154 2.339 45.061 o
-8 -15 -6 20.149 19.599 1.641 74.625 o
-8 -15 -5 133.616 127.413 3.096 14.255 o
-8 -15 -4 3.547 2.860 1.356 138.941 o
-8 -15 -3 62.066 62.060 2.133 33.464 o
-8 -15 -2 3.866 5.770 1.376 131.602 o
-8 -15 -1 24.373 27.295 1.573 72.963 o
-8 -14 -11 12.230 17.456 3.332 23.528 o
-8 -14 -10 46.361 44.112 2.772 27.019 o
-8 -14 -9 12.128 16.670 2.821 32.139 o
-8 -14 -8 9.052 8.954 1.917 67.463 o
-8 -14 -7 60.369 62.817 2.556 27.184 o
-8 -14 -6 12.728 10.841 1.170 140.955 o
-8 -14 -5 17.338 20.159 1.366 99.172 o
-8 -14 -4 23.366 25.103 1.406 86.042 o
-8 -14 -3 73.413 73.933 2.133 30.266 o
-8 -14 -2 47.139 46.806 1.691 50.051 o
-8 -14 -1 72.979 75.831 2.143 30.040 o
-8 -13 -12 15.400 18.823 2.880 30.409 o
-8 -13 -11 49.407 52.143 3.037 22.878 o
-8 -13 -10 23.402 21.919 2.015 52.869 o
-8 -13 -9 45.031 45.086 2.379 33.801 o
-8 -13 -8 14.970 15.599 1.917 62.562 o
-8 -13 -7 13.435 16.257 1.926 62.636 o
-8 -13 -6 15.944 15.864 1.091 139.176 o
-8 -13 -5 1.895 2.231 0.737 434.604 o
-8 -13 -4 51.640 53.676 1.700 46.724 o
-8 -13 -3 27.327 30.126 1.297 87.138 o
-8 -13 -2 104.388 106.005 2.438 20.975 o
-8 -13 -1 70.962 72.410 1.779 36.424 o
-8 -12 -13 9.846 10.055 2.329 46.948 o
-8 -12 -12 20.647 22.282 2.644 34.343 o
-8 -12 -11 20.759 20.877 2.123 49.760 o
-8 -12 -10 20.642 20.484 1.779 65.701 o
-8 -12 -9 99.410 94.132 3.096 17.115 o
-8 -12 -8 3.848 6.330 1.543 106.542 o
-8 -12 -7 1.792 1.877 1.150 197.085 o
-8 -12 -6 60.283 57.853 1.533 46.979 o
-8 -12 -5 5.493 7.588 0.973 222.670 o
-8 -12 -4 10.178 12.257 0.944 194.407 o
-8 -12 -3 44.652 44.152 1.327 64.861 o
-8 -12 -2 32.682 33.782 1.229 84.110 o
-8 -12 -1 112.532 112.119 2.329 20.689 o
-8 -11 -14 2.168 1.445 2.280 52.481 o
-8 -11 -13 11.503 10.399 2.310 47.172 o
-8 -11 -12 65.555 64.488 2.831 23.151 o
-8 -11 -11 6.965 7.863 1.465 111.136 o
-8 -11 -10 62.392 60.399 2.497 27.889 o
-8 -11 -9 59.608 54.600 2.094 35.456 o
-8 -11 -8 93.213 92.668 2.988 18.315 o
-8 -11 -7 13.074 14.458 1.268 121.515 o
-8 -11 -6 3.274 2.909 0.629 508.086 o
-8 -11 -5 12.123 14.861 0.757 226.864 o
-8 -11 -4 20.618 21.653 0.953 139.426 o
-8 -11 -3 1.180 1.828 0.609 634.549 o
-8 -11 -2 74.973 74.002 1.592 38.328 o
-8 -11 -1 166.115 156.320 3.008 12.407 o
-8 -10 -15 1.923 2.585 2.732 36.693 o
-8 -10 -14 11.374 14.586 2.329 45.928 o
-8 -10 -13 0.676 0.315 1.750 89.953 o
-8 -10 -12 64.796 64.134 2.447 27.979 o
-8 -10 -11 5.710 7.470 1.474 112.013 o
-8 -10 -10 53.807 54.767 2.133 35.937 o
-8 -10 -9 63.943 62.728 2.015 35.070 o
-8 -10 -8 45.368 44.987 1.602 54.052 o
-8 -10 -7 115.932 117.682 2.988 16.034 o
-8 -10 -6 33.435 32.357 0.953 102.746 o
-8 -10 -5 155.349 154.787 2.752 13.866 o
-8 -10 -4 47.704 49.086 1.160 67.531 o
-8 -10 -3 91.851 90.987 1.759 30.176 o
-8 -10 -2 101.627 104.167 1.858 26.386 o
-8 -10 -1 51.875 52.202 1.091 65.820 o
-8 -9 -16 7.720 11.313 2.978 29.838 o
-8 -9 -15 27.082 33.055 3.293 22.407 o
-8 -9 -14 1.035 0.934 1.347 149.249 o
-8 -9 -13 6.373 8.925 1.543 101.602 o
-8 -9 -12 23.054 25.201 1.759 64.025 o
-8 -9 -11 4.617 7.853 1.268 147.454 o
-8 -9 -10 74.812 75.044 2.231 28.608 o
-8 -9 -9 66.731 65.009 1.926 35.760 o
-8 -9 -8 3.901 6.143 0.963 241.117 o
-8 -9 -7 32.516 33.704 1.219 84.944 o
-8 -9 -6 102.169 96.540 1.671 28.723 o
-8 -9 -5 246.150 241.046 3.784 7.196 o
-8 -9 -4 40.362 41.606 0.953 87.125 o
-8 -9 -3 45.154 44.820 1.032 76.654 o
-8 -9 -2 129.066 127.580 2.153 19.524 o
-8 -9 -1 51.845 54.659 1.209 61.088 o
-8 -8 -16 35.898 29.575 2.841 28.032 o
-8 -8 -15 3.866 5.829 2.133 58.258 o
-8 -8 -14 74.312 72.381 2.791 22.351 o
-8 -8 -13 34.793 37.321 1.985 47.116 o
-8 -8 -12 48.640 46.403 1.730 48.369 o
-8 -8 -11 63.434 62.905 1.936 36.602 o
-8 -8 -10 7.842 7.834 0.855 249.237 o
-8 -8 -9 15.191 15.618 0.963 163.218 o
-8 -8 -8 76.574 76.823 1.868 33.229 o
-8 -8 -7 220.692 201.917 3.764 8.146 o
-8 -8 -6 78.026 78.907 1.799 33.709 o
-8 -8 -5 134.717 135.650 2.310 17.809 o
-8 -8 -4 21.304 21.899 0.718 170.588 o
-8 -8 -3 2.776 2.565 0.442 854.819 o
-8 -8 -2 229.721 223.128 3.538 8.098 o
-8 -8 -1 47.237 46.815 1.022 74.254 o
-8 -7 -17 15.481 13.819 2.772 32.925 o
-8 -7 -16 7.632 6.271 2.615 38.649 o
-8 -7 -15 177.769 172.764 5.023 6.917 o
-8 -7 -14 8.959 11.274 1.779 76.203 o
-8 -7 -13 37.193 36.731 1.877 49.907 o
-8 -7 -12 11.104 12.090 1.258 129.158 o
-8 -7 -11 65.122 61.362 1.671 41.603 o
-8 -7 -10 34.681 34.765 1.209 82.746 o
-8 -7 -9 2.261 1.327 0.541 721.264 o
-8 -7 -8 12.508 12.630 0.806 217.766 o
-8 -7 -7 68.939 69.275 1.582 40.967 o
-8 -7 -6 161.338 154.629 3.027 12.584 o
-8 -7 -5 123.961 121.791 2.054 20.924 o
-8 -7 -4 8.088 9.347 0.541 391.631 o
-8 -7 -3 398.517 385.994 5.947 3.188 o
-8 -7 -2 179.162 178.504 2.949 11.588 o
-8 -7 -1 1.378 1.297 0.334 1579.450 o
-8 -6 -17 46.288 44.486 3.204 21.581 o
-8 -6 -16 41.209 41.468 2.369 35.050 o
-8 -6 -15 17.599 18.488 1.740 70.497 o
-8 -6 -14 193.355 187.281 5.160 6.390 o
-8 -6 -13 0.491 1.995 0.973 279.414 o
-8 -6 -12 47.727 49.292 1.553 53.564 o
-8 -6 -11 65.579 67.142 1.759 38.864 o
-8 -6 -10 49.486 51.592 1.455 55.307 o
-8 -6 -9 15.150 15.756 0.796 197.171 o
-8 -6 -8 44.125 42.687 1.337 65.307 o
-8 -6 -7 146.190 139.257 2.703 15.005 o
-8 -6 -6 21.171 21.987 0.639 182.946 o
-8 -6 -5 43.439 42.245 0.914 85.152 o
-8 -6 -4 109.928 111.372 1.907 24.266 o
-8 -6 -3 13.601 13.603 0.590 269.874 o
-8 -6 -2 27.269 26.342 0.767 137.836 o
-8 -6 -1 7.979 8.935 0.560 385.667 o
-8 -5 -18 8.581 12.876 3.666 19.929 o
-8 -5 -17 22.382 25.860 2.536 36.256 o
-8 -5 -16 10.893 13.328 1.769 74.821 o
-8 -5 -15 9.349 10.055 1.376 117.407 o
-8 -5 -14 62.630 61.352 1.995 35.874 o
-8 -5 -13 16.578 15.392 1.101 136.717 o
-8 -5 -12 38.578 38.392 1.307 72.272 o
-8 -5 -11 1.524 2.379 0.698 484.611 o
-8 -5 -10 10.145 9.809 0.796 246.043 o
-8 -5 -9 8.424 9.868 0.747 279.071 o
-8 -5 -8 17.877 21.014 0.894 156.970 o
-8 -5 -7 397.377 386.259 6.890 2.803 o
-8 -5 -6 3.411 3.922 0.383 871.480 o
-8 -5 -5 56.578 58.767 1.140 59.035 o
-8 -5 -4 56.000 58.885 1.209 57.366 o
-8 -5 -3 304.784 306.566 4.885 4.775 o
-8 -5 -2 39.577 41.066 0.983 86.804 o
-8 -5 -1 45.567 45.813 0.953 79.184 o
-8 -4 -18 97.525 91.852 3.814 13.220 o
-8 -4 -17 3.389 2.467 1.956 69.894 o
-8 -4 -16 47.294 49.587 2.447 31.739 o
-8 -4 -15 34.770 34.608 1.769 55.264 o
-8 -4 -14 40.161 44.712 1.809 49.523 o
-8 -4 -13 21.050 24.553 1.238 103.341 o
-8 -4 -12 226.676 217.279 4.453 6.769 o
-8 -4 -11 120.576 115.215 2.556 18.338 o
-8 -4 -10 155.650 149.990 2.909 13.377 o
-8 -4 -9 78.170 77.777 1.710 35.129 o
-8 -4 -8 94.450 93.071 1.936 27.585 o
-8 -4 -7 75.207 76.076 1.376 41.630 o
-8 -4 -6 40.730 43.778 0.904 87.911 o
-8 -4 -5 43.064 43.916 0.934 83.702 o
-8 -4 -4 126.494 126.145 2.074 20.317 o
-8 -4 -3 5.074 6.831 0.423 613.726 o
-8 -4 -2 93.904 94.152 1.641 30.815 o
-8 -4 -1 102.581 102.605 1.759 27.281 o
-8 -3 -18 53.942 51.209 2.811 25.237 o
-8 -3 -17 17.043 16.208 1.740 71.619 o
-8 -3 -16 11.752 14.252 1.632 84.416 o
-8 -3 -15 76.333 79.487 2.379 26.234 o
-8 -3 -14 41.532 41.478 1.602 56.756 o
-8 -3 -13 49.896 53.067 1.632 49.416 o
-8 -3 -12 45.817 45.164 1.396 61.131 o
-8 -3 -11 185.109 172.901 3.362 10.351 o
-8 -3 -10 29.208 30.588 0.993 107.932 o
-8 -3 -9 14.301 17.908 0.845 185.475 o
-8 -3 -8 273.606 258.561 4.010 6.292 o
-8 -3 -7 136.981 136.977 2.231 17.985 o
-8 -3 -6 170.834 163.269 2.644 13.242 o
-8 -3 -5 440.735 432.524 6.585 2.647 o
-8 -3 -4 84.109 85.758 1.504 35.677 o
-8 -3 -3 152.181 153.175 2.487 15.143 o
-8 -3 -2 735.067 724.002 10.881 1.040 o
-8 -3 -1 102.597 102.408 1.799 26.924 o
-8 -2 -18 101.852 95.754 3.607 13.993 o
-8 -2 -17 58.974 63.525 2.595 26.786 o
-8 -2 -16 0.473 1.573 1.425 134.095 o
-8 -2 -15 59.054 66.660 2.280 31.152 o
-8 -2 -14 15.286 17.446 1.170 127.510 o
-8 -2 -13 6.731 7.067 0.885 248.981 o
-8 -2 -12 18.440 17.083 0.855 168.418 o
-8 -2 -11 298.996 281.050 4.364 5.427 o
-8 -2 -10 111.100 107.568 1.838 24.927 o
-8 -2 -9 67.453 67.053 1.248 48.714 o
-8 -2 -8 136.745 136.131 2.251 17.936 o
-8 -2 -7 188.608 188.530 3.273 10.213 o
-8 -2 -6 139.901 135.542 2.251 17.705 o
-8 -2 -5 222.906 218.783 3.450 8.462 o
-8 -2 -4 387.716 383.153 5.848 3.297 o
-8 -2 -3 151.450 149.017 2.408 15.650 o
-8 -2 -2 77.917 77.629 1.366 40.663 o
-8 -2 -1 721.713 705.524 10.615 1.085 o
-8 -1 -18 1.262 2.447 1.926 73.272 o
-8 -1 -17 3.426 5.642 1.602 100.364 o
-8 -1 -16 73.535 81.413 2.644 23.493 o
-8 -1 -15 16.479 17.967 0.934 160.130 o
-8 -1 -14 190.958 189.080 3.509 9.571 o
-8 -1 -13 23.640 24.484 0.944 129.706 o
-8 -1 -12 35.901 35.198 0.865 102.771 o
-8 -1 -11 81.626 82.180 1.504 36.790 o
-8 -1 -10 36.323 38.982 0.953 93.826 o
-8 -1 -9 74.121 73.639 1.356 42.753 o
-8 -1 -8 29.835 31.767 0.786 123.182 o
-8 -1 -7 35.990 36.082 0.835 103.847 o
-8 -1 -6 13.634 14.920 0.570 269.441 o
-8 -1 -5 16.672 18.754 0.619 219.167 o
-8 -1 -4 824.096 792.697 11.883 0.866 o
-8 -1 -3 427.119 428.347 6.507 2.737 o
-8 -1 -2 512.691 506.428 7.676 2.004 o
-8 -1 -1 27.118 27.226 0.698 144.231 o
-7 -17 -5 0.227 1.327 2.929 32.264 o
-7 -17 -4 22.698 20.346 2.320 42.612 o
-7 -17 -3 6.508 4.659 1.779 80.486 o
-7 -17 -2 4.423 6.281 1.926 70.223 o
-7 -17 -1 78.934 76.735 3.047 19.451 o
-7 -16 -8 36.431 27.944 2.841 28.065 o
-7 -16 -7 24.486 25.054 2.664 33.103 o
-7 -16 -6 1.418 2.418 1.769 86.421 o
-7 -16 -5 37.495 36.898 2.113 42.580 o
-7 -16 -4 12.851 11.844 1.750 75.364 o
-7 -16 -3 36.143 40.692 1.995 45.823 o
-7 -16 -2 14.619 18.557 1.769 70.557 o
-7 -16 -1 5.845 6.064 1.396 124.269 o
-7 -15 -10 33.091 27.354 3.145 24.000 o
-7 -15 -9 1.186 0.845 2.025 66.909 o
-7 -15 -8 32.196 32.239 2.546 33.778 o
-7 -15 -7 14.919 16.336 2.094 53.822 o
-7 -15 -6 56.019 54.354 1.966 38.910 o
-7 -15 -5 36.156 37.979 1.750 54.627 o
-7 -15 -4 0.517 0.639 1.317 157.692 o
-7 -15 -3 39.478 40.957 1.799 50.844 o
-7 -15 -2 7.689 9.328 1.288 134.748 o
-7 -15 -1 131.743 132.819 3.155 13.950 o
-7 -14 -11 33.475 29.949 2.634 31.975 o
-7 -14 -10 2.019 2.959 2.457 45.161 o
-7 -14 -9 12.276 12.021 1.946 63.196 o
-7 -14 -8 80.451 79.045 3.067 19.097 o
-7 -14 -7 90.714 89.473 3.076 17.959 o
-7 -14 -6 105.822 105.927 2.654 19.250 o
-7 -14 -5 25.944 28.258 1.494 76.194 o
-7 -14 -4 8.347 10.409 1.179 151.354 o
-7 -14 -3 31.555 34.077 1.465 71.260 o
-7 -14 -2 39.663 40.859 1.533 60.589 o
-7 -14 -1 2.951 3.666 1.091 206.786 o
-7 -13 -13 14.922 14.439 3.175 25.661 o
-7 -13 -12 5.549 5.111 2.300 50.028 o
-7 -13 -11 32.963 32.672 2.526 34.025 o
-7 -13 -10 3.773 6.831 2.103 59.654 o
-7 -13 -9 8.838 12.109 1.494 102.040 o
-7 -13 -8 77.239 73.098 2.605 23.960 o
-7 -13 -7 91.319 83.458 2.742 20.752 o
-7 -13 -6 26.952 27.157 1.179 98.417 o
-7 -13 -5 29.152 30.971 1.317 83.456 o
-7 -13 -4 49.444 49.076 1.504 54.375 o
-7 -13 -3 62.446 65.166 1.799 39.223 o
-7 -13 -2 167.013 161.254 3.126 11.883 o
-7 -13 -1 108.271 112.463 2.369 20.802 o
-7 -12 -14 27.180 25.850 2.782 30.346 o
-7 -12 -13 70.600 71.378 3.597 16.001 o
-7 -12 -12 24.347 21.869 2.123 48.422 o
-7 -12 -11 16.733 16.395 1.809 67.505 o
-7 -12 -10 2.092 5.249 1.799 82.021 o
-7 -12 -9 59.246 61.608 2.428 29.248 o
-7 -12 -8 99.090 101.199 3.293 15.713 o
-7 -12 -7 21.131 22.626 1.386 91.322 o
-7 -12 -6 157.594 153.037 3.244 12.034 o
-7 -12 -5 32.528 34.608 1.111 91.460 o
-7 -12 -4 102.571 100.305 1.976 25.438 o
-7 -12 -3 71.029 70.454 1.573 40.333 o
-7 -12 -2 59.417 58.679 1.366 51.381 o
-7 -12 -1 7.235 9.682 0.737 296.350 o
-7 -11 -15 6.637 8.079 2.506 41.895 o
-7 -11 -14 25.320 25.496 2.418 38.672 o
-7 -11 -13 18.533 19.687 2.280 45.018 o
-7 -11 -12 3.288 4.099 1.553 107.541 o
-7 -11 -11 9.689 11.087 1.691 82.671 o
-7 -11 -10 41.099 41.233 1.789 50.472 o
-7 -11 -9 83.945 84.549 2.526 23.414 o
-7 -11 -8 159.385 150.600 3.804 10.259 o
-7 -11 -7 22.163 23.767 1.415 87.218 o
-7 -11 -6 64.127 62.689 1.425 47.086 o
-7 -11 -5 71.742 75.516 1.641 38.174 o
-7 -11 -4 14.470 15.599 0.727 217.553 o
-7 -11 -3 180.375 174.975 3.047 11.331 o
-7 -11 -2 22.942 26.155 0.953 128.275 o
-7 -11 -1 81.562 82.485 1.573 35.764 o
-7 -10 -16 14.390 19.039 3.794 18.270 o
-7 -10 -15 24.129 27.521 2.870 29.033 o
-7 -10 -14 46.650 47.258 2.487 31.335 o
-7 -10 -13 28.642 29.625 2.084 47.167 o
-7 -10 -12 54.089 52.870 1.985 39.173 o
-7 -10 -11 45.909 46.599 1.700 50.289 o
-7 -10 -10 16.205 17.309 1.307 108.929 o
-7 -10 -9 14.357 12.876 1.111 143.987 o
-7 -10 -8 38.450 41.213 1.563 59.974 o
-7 -10 -7 86.760 82.455 2.172 26.971 o
-7 -10 -6 26.735 26.155 0.767 139.533 o
-7 -10 -5 60.487 57.185 1.150 56.950 o
-7 -10 -4 58.145 57.942 1.189 56.980 o
-7 -10 -3 124.727 122.577 2.094 20.552 o
-7 -10 -2 53.504 53.440 1.209 60.438 o
-7 -10 -1 118.086 117.731 2.074 21.638 o
-7 -9 -16 65.164 62.512 3.273 18.986 o
-7 -9 -15 22.149 23.059 2.212 45.844 o
-7 -9 -14 14.260 13.171 1.907 64.094 o
-7 -9 -13 53.673 54.099 2.064 37.442 o
-7 -9 -12 75.132 78.317 2.339 26.949 o
-7 -9 -11 22.366 24.720 1.307 95.252 o
-7 -9 -10 21.312 21.447 1.248 104.278 o
-7 -9 -9 76.906 72.518 2.044 31.019 o
-7 -9 -8 125.184 115.884 2.585 17.779 o
-7 -9 -7 25.586 26.794 1.042 113.086 o
-7 -9 -6 47.564 47.267 1.248 64.914 o
-7 -9 -5 127.447 126.538 2.143 19.785 o
-7 -9 -4 29.518 31.030 0.855 118.683 o
-7 -9 -3 137.386 138.264 2.329 17.396 o
-7 -9 -2 21.076 22.469 0.727 168.893 o
-7 -9 -1 36.102 37.537 0.944 95.709 o
-7 -8 -17 60.920 54.010 3.420 18.273 o
-7 -8 -16 24.390 30.460 2.929 27.842 o
-7 -8 -15 24.824 28.671 2.300 41.654 o
-7 -8 -14 64.230 62.070 2.329 29.916 o
-7 -8 -13 57.417 57.116 2.094 35.659 o
-7 -8 -12 28.160 29.005 1.396 80.206 o
-7 -8 -11 162.448 152.939 3.597 10.737 o
-7 -8 -10 89.389 89.247 2.172 26.111 o
-7 -8 -9 20.986 21.034 1.022 130.386 o
-7 -8 -8 45.639 42.392 1.209 69.650 o
-7 -8 -7 45.115 47.838 1.278 65.255 o
-7 -8 -6 38.612 38.608 1.150 80.213 o
-7 -8 -5 1.385 1.484 0.334 1551.270 o
-7 -8 -4 129.209 119.825 2.025 20.666 o
-7 -8 -3 0.661 0.305 0.285 2597.660 o
-7 -8 -2 195.273 194.928 3.194 10.087 o
-7 -8 -1 49.379 50.482 1.081 68.676 o
-7 -7 -17 11.780 17.319 2.870 31.134 o
-7 -7 -16 19.332 20.375 2.467 39.127 o
-7 -7 -15 15.374 12.994 1.779 71.238 o
-7 -7 -14 36.471 42.697 2.035 44.255 o
-7 -7 -13 28.151 33.586 1.582 67.580 o
-7 -7 -12 24.013 26.125 1.258 96.449 o
-7 -7 -11 15.151 16.355 1.003 155.100 o
-7 -7 -10 74.817 72.685 1.858 34.207 o
-7 -7 -9 4.555 5.376 0.649 424.863 o
-7 -7 -8 6.070 4.305 0.649 404.883 o
-7 -7 -7 21.166 22.322 0.875 147.630 o
-7 -7 -6 252.023 254.089 4.708 5.821 o
-7 -7 -5 87.362 84.559 1.523 34.751 o
-7 -7 -4 319.960 315.559 4.875 4.596 o
-7 -7 -3 204.296 199.744 3.194 9.731 o
-7 -7 -2 14.386 14.439 0.600 256.350 o
-7 -7 -1 215.063 217.319 3.450 8.674 o
-7 -6 -18 14.215 15.363 2.968 29.094 o
-7 -6 -17 46.626 45.380 3.116 22.498 o
-7 -6 -16 41.172 40.643 2.300 36.625 o
-7 -6 -15 13.749 15.500 1.789 70.841 o
-7 -6 -14 11.198 13.938 1.150 144.248 o
-7 -6 -13 26.602 28.494 1.278 90.290 o
-7 -6 -12 6.848 5.809 0.845 269.538 o
-7 -6 -11 23.015 23.914 1.062 118.536 o
-7 -6 -10 194.687 185.335 3.863 8.737 o
-7 -6 -9 142.486 137.262 2.654 15.509 o
-7 -6 -8 144.979 142.412 2.732 14.855 o
-7 -6 -7 40.647 40.417 1.150 77.407 o
-7 -6 -6 14.794 15.373 0.796 199.954 o
-7 -6 -5 29.388 30.725 0.747 128.842 o
-7 -6 -4 86.150 88.854 1.553 34.139 o
-7 -6 -3 116.734 118.272 1.976 22.458 o
-7 -6 -2 123.352 124.425 2.084 20.660 o
-7 -6 -1 646.108 650.531 9.780 1.288 o
-7 -5 -18 0.241 2.565 2.968 31.347 o
-7 -5 -17 164.004 159.514 5.032 7.190 o
-7 -5 -16 36.754 41.616 2.320 37.001 o
-7 -5 -15 23.919 22.833 1.406 86.639 o
-7 -5 -14 10.831 13.191 1.288 124.264 o
-7 -5 -13 22.714 21.368 1.081 119.432 o
-7 -5 -12 2.351 3.607 0.776 377.698 o
-7 -5 -11 51.873 50.600 1.455 54.368 o
-7 -5 -10 6.899 7.077 0.708 330.811 o
-7 -5 -9 176.285 170.631 3.224 11.061 o
-7 -5 -8 161.014 157.529 3.076 12.367 o
-7 -5 -7 205.868 198.103 3.715 8.623 o
-7 -5 -6 220.378 208.944 3.853 7.920 o
-7 -5 -5 249.450 239.277 3.735 7.219 o
-7 -5 -4 120.741 122.282 2.025 21.436 o
-7 -5 -3 567.478 566.719 8.551 1.648 o
-7 -5 -2 492.483 488.588 7.431 2.139 o
-7 -5 -1 897.432 893.061 13.397 0.707 o
-7 -4 -18 10.813 8.492 2.487 41.579 o
-7 -4 -17 1.850 3.568 1.641 98.832 o
-7 -4 -16 34.543 38.992 1.887 50.147 o
-7 -4 -15 10.890 10.743 1.121 154.962 o
-7 -4 -14 1.408 2.713 0.767 411.143 o
-7 -4 -13 33.846 34.234 1.307 78.049 o
-7 -4 -12 71.416 72.361 1.858 35.009 o
-7 -4 -11 114.146 109.111 2.202 21.610 o
-7 -4 -10 129.914 125.211 2.477 17.685 o
-7 -4 -9 38.413 36.387 1.032 88.180 o
-7 -4 -8 82.937 78.858 1.671 34.456 o
-7 -4 -7 172.780 170.130 3.204 11.254 o
-7 -4 -6 105.640 106.615 1.779 26.302 o
-7 -4 -5 310.716 306.359 4.718 4.852 o
-7 -4 -4 532.811 534.588 8.070 1.840 o
-7 -4 -3 785.921 763.918 11.461 0.934 o
-7 -4 -2 54.371 58.453 1.121 61.071 o
-7 -4 -1 105.160 107.352 1.828 25.884 o
-7 -3 -19 5.588 9.426 3.293 24.849 o
-7 -3 -18 80.235 80.961 3.057 19.123 o
-7 -3 -17 33.049 30.637 1.759 57.395 o
-7 -3 -16 57.747 61.294 2.290 31.681 o
-7 -3 -15 14.354 15.579 1.160 132.991 o
-7 -3 -14 98.920 99.410 2.359 22.518 o
-7 -3 -13 26.394 27.118 1.150 101.707 o
-7 -3 -12 19.242 20.238 0.865 158.382 o
-7 -3 -11 79.068 77.639 1.710 34.932 o
-7 -3 -10 70.661 70.690 1.661 38.794 o
-7 -3 -9 38.471 36.141 1.022 88.827 o
-7 -3 -8 87.383 86.377 1.818 30.757 o
-7 -3 -7 12.324 13.220 0.452 332.996 o
-7 -3 -6 501.302 491.911 7.450 2.105 o
-7 -3 -5 239.186 239.552 3.725 7.430 o
-7 -3 -4 446.188 451.573 6.841 2.508 o
-7 -3 -3 117.084 122.754 2.044 21.677 o
-7 -3 -2 18.109 19.226 0.550 222.558 o
-7 -3 -1 134.974 138.500 2.241 18.035 o
-7 -2 -19 39.185 35.610 2.998 25.047 o
-7 -2 -18 37.907 39.336 2.605 31.170 o
-7 -2 -17 19.010 20.356 1.897 60.405 o
-7 -2 -16 45.715 49.744 1.897 44.143 o
-7 -2 -15 4.081 4.983 1.170 175.886 o
-7 -2 -14 42.409 40.554 1.297 68.953 o
-7 -2 -13 145.421 138.648 2.742 14.895 o
-7 -2 -12 81.135 81.168 1.838 32.251 o
-7 -2 -11 27.598 26.027 0.688 145.617 o
-7 -2 -10 67.714 67.014 1.248 48.610 o
-7 -2 -9 11.176 11.372 0.501 343.426 o
-7 -2 -8 114.846 114.724 1.907 23.410 o
-7 -2 -7 162.005 162.512 2.615 13.820 o
-7 -2 -6 742.016 743.090 11.156 1.003 o
-7 -2 -5 1.193 1.062 0.216 2742.240 o
-7 -2 -4 34.893 33.792 0.757 113.073 o
-7 -2 -3 5.040 5.426 0.393 687.132 o
-7 -2 -2 761.739 748.624 11.235 0.977 o
-7 -2 -1 23.727 24.002 0.600 173.106 o
-7 -1 -19 43.147 37.812 2.732 28.387 o
-7 -1 -18 50.359 54.315 2.595 28.509 o
-7 -1 -17 89.483 89.473 2.693 21.067 o
-7 -1 -16 23.210 22.646 1.406 87.473 o
-7 -1 -15 12.939 14.154 0.885 191.507 o
-7 -1 -14 0.988 1.514 0.452 1069.730 o
-7 -1 -13 29.069 28.327 0.826 125.167 o
-7 -1 -12 127.523 124.297 2.113 20.065 o
-7 -1 -11 46.331 45.872 0.983 77.151 o
-7 -1 -10 63.542 62.896 1.229 51.885 o
-7 -1 -9 118.438 117.142 1.966 22.394 o
-7 -1 -8 290.813 279.752 4.561 5.349 o
-7 -1 -7 168.866 164.635 2.693 13.141 o
-7 -1 -6 107.803 107.696 1.779 25.892 o
-7 -1 -5 222.433 216.090 3.391 8.613 o
-7 -1 -4 156.664 157.519 2.506 14.663 o
-7 -1 -3 133.876 133.851 2.153 18.802 o
-7 -1 -2 51.775 53.843 1.012 67.946 o
-7 -1 -1 88.376 88.284 1.484 34.562 o
-6 -18 -1 8.712 13.495 5.042 10.709 o
-6 -17 -6 7.133 13.436 2.742 34.827 o
-6 -17 -5 9.421 14.812 2.113 55.300 o
-6 -17 -4 69.556 67.417 2.585 25.382 o
-6 -17 -3 38.106 37.576 2.241 39.012 o
-6 -17 -2 1.492 3.715 1.917 73.468 o
-6 -17 -1 101.518 96.422 3.322 15.540 o
-6 -16 -9 6.791 9.190 2.968 30.246 o
-6 -16 -8 22.717 23.265 2.988 27.440 o
-6 -16 -7 1.258 2.418 1.494 120.208 o
-6 -16 -6 9.864 13.879 1.848 69.954 o
-6 -16 -5 227.423 219.697 4.924 6.085 o
-6 -16 -4 23.184 23.010 1.779 63.546 o
-6 -16 -3 42.893 47.209 1.956 43.827 o
-6 -16 -2 77.082 76.096 2.369 26.477 o
-6 -16 -1 25.998 27.187 1.985 52.045 o
-6 -15 -11 29.674 28.258 3.725 17.990 o
-6 -15 -10 75.232 79.340 3.902 13.822 o
-6 -15 -9 89.771 80.676 3.509 15.420 o
-6 -15 -8 107.630 105.986 3.499 14.068 o
-6 -15 -7 2.668 3.686 1.170 183.682 o
-6 -15 -6 3.237 4.983 1.248 159.463 o
-6 -15 -5 44.559 49.204 1.877 45.133 o
-6 -15 -4 65.984 68.646 2.074 33.022 o
-6 -15 -3 38.363 42.343 1.720 53.745 o
-6 -15 -2 251.141 244.574 5.101 5.447 o
-6 -15 -1 13.257 16.817 1.307 114.053 o
-6 -14 -12 5.424 6.635 2.673 37.378 o
-6 -14 -11 0.122 0.894 2.398 48.133 o
-6 -14 -10 102.063 97.847 3.538 14.293 o
-6 -14 -9 32.322 36.210 2.231 40.807 o
-6 -14 -8 13.875 20.002 2.084 53.955 o
-6 -14 -7 32.505 28.779 1.347 79.420 o
-6 -14 -6 17.616 21.024 1.288 106.090 o
-6 -14 -5 36.711 40.260 1.622 58.783 o
-6 -14 -4 31.683 35.895 1.563 65.544 o
-6 -14 -3 26.522 27.787 1.278 90.791 o
-6 -14 -2 11.229 12.601 1.111 153.082 o
-6 -14 -1 51.956 54.108 1.474 52.892 o
-6 -13 -13 10.531 14.419 2.900 30.873 o
-6 -13 -12 12.853 11.490 2.212 50.413 o
-6 -13 -11 99.299 100.806 3.489 14.610 o
-6 -13 -10 99.724 101.032 3.411 15.014 o
-6 -13 -9 38.849 41.380 2.143 40.840 o
-6 -13 -8 0.484 2.133 1.347 149.126 o
-6 -13 -7 13.092 13.151 1.288 120.053 o
-6 -13 -6 28.421 30.892 1.101 100.109 o
-6 -13 -5 0.686 0.491 0.678 567.521 o
-6 -13 -4 10.534 9.613 0.885 215.717 o
-6 -13 -3 153.458 147.228 2.978 13.289 o
-6 -13 -2 4.891 4.325 0.747 353.950 o
-6 -13 -1 66.009 65.825 1.592 42.242 o
-6 -12 -14 19.892 21.712 2.664 34.067 o
-6 -12 -13 29.281 31.541 2.280 40.783 o
-6 -12 -12 75.858 72.253 2.900 21.170 o
-6 -12 -11 20.663 22.882 1.838 61.908 o
-6 -12 -10 94.514 88.254 2.516 22.192 o
-6 -12 -9 40.998 43.110 1.926 45.904 o
-6 -12 -8 19.688 23.275 1.523 81.694 o
-6 -12 -7 0.041 0.845 1.003 272.332 o
-6 -12 -6 11.723 12.856 0.767 233.377 o
-6 -12 -5 24.458 26.872 0.944 125.183 o
-6 -12 -4 7.587 9.328 0.737 294.495 o
-6 -12 -3 118.177 117.220 2.231 20.570 o
-6 -12 -2 149.792 144.909 2.595 15.089 o
-6 -12 -1 87.268 88.421 1.779 31.068 o
-6 -11 -15 69.407 62.041 3.362 18.016 o
-6 -11 -14 36.347 32.770 2.418 35.748 o
-6 -11 -13 13.891 15.313 1.661 79.777 o
-6 -11 -12 12.516 14.586 1.465 99.001 o
-6 -11 -11 114.584 114.458 3.076 15.720 o
-6 -11 -10 49.688 53.843 1.907 42.065 o
-6 -11 -9 55.430 56.988 1.966 38.723 o
-6 -11 -8 106.553 103.666 2.831 18.066 o
-6 -11 -7 19.392 18.724 1.179 116.979 o
-6 -11 -6 84.533 81.256 1.691 33.542 o
-6 -11 -5 31.794 33.566 0.983 102.185 o
-6 -11 -4 264.836 253.342 4.276 6.155 o
-6 -11 -3 75.789 78.239 1.523 38.642 o
-6 -11 -2 245.729 235.217 3.784 7.259 o
-6 -11 -1 33.520 34.903 0.963 99.990 o
-6 -10 -16 6.468 6.153 2.713 36.216 o
-6 -10 -15 1.222 2.949 1.789 84.523 o
-6 -10 -14 126.168 118.557 3.548 12.808 o
-6 -10 -13 13.099 13.485 1.484 96.958 o
-6 -10 -12 58.563 53.519 1.926 39.197 o
-6 -10 -11 20.997 24.327 1.386 90.519 o
-6 -10 -10 45.176 49.292 1.809 46.839 o
-6 -10 -9 31.346 32.328 1.406 75.384 o
-6 -10 -8 79.485 81.512 2.241 27.295 o
-6 -10 -7 68.273 65.589 1.936 35.169 o
-6 -10 -6 120.657 111.785 2.015 22.099 o
-6 -10 -5 243.025 236.574 3.735 7.369 o
-6 -10 -4 107.048 104.767 1.848 25.624 o
-6 -10 -3 161.036 159.308 2.644 13.850 o
-6 -10 -2 14.192 15.343 0.688 230.194 o
-6 -10 -1 8.728 9.672 0.629 330.688 o
-6 -9 -17 17.174 19.461 3.647 19.540 o
-6 -9 -16 45.239 46.668 2.939 24.708 o
-6 -9 -15 57.013 55.622 2.329 31.643 o
-6 -9 -14 62.059 65.520 2.428 28.546 o
-6 -9 -13 10.250 8.718 1.347 121.110 o
-6 -9 -12 49.573 53.548 1.877 42.868 o
-6 -9 -11 153.681 145.066 3.538 11.342 o
-6 -9 -10 4.224 4.620 1.012 224.959 o
-6 -9 -9 1.979 2.860 0.786 382.185 o
-6 -9 -8 179.493 169.471 3.538 10.118 o
-6 -9 -7 76.164 75.801 1.710 35.853 o
-6 -9 -6 125.123 122.636 2.054 20.758 o
-6 -9 -5 1.299 1.799 0.393 1238.780 o
-6 -9 -4 15.160 16.070 0.639 233.606 o
-6 -9 -3 41.746 41.783 0.983 83.947 o
-6 -9 -2 5.912 6.517 0.550 463.311 o
-6 -9 -1 68.844 68.046 1.376 45.289 o
-6 -8 -17 28.605 33.016 2.850 28.522 o
-6 -8 -16 24.984 25.231 2.162 46.342 o
-6 -8 -15 12.878 16.729 1.956 61.213 o
-6 -8 -14 19.615 21.211 1.435 89.685 o
-6 -8 -13 42.522 43.120 1.622 55.155 o
-6 -8 -12 8.562 10.832 1.179 150.165 o
-6 -8 -11 14.416 15.441 1.012 157.102 o
-6 -8 -10 16.425 19.550 0.973 151.252 o
-6 -8 -9 14.109 14.075 0.953 171.792 o
-6 -8 -8 34.114 35.040 1.121 88.659 o
-6 -8 -7 258.758 249.961 4.541 5.954 o
-6 -8 -6 75.054 77.678 1.750 35.275 o
-6 -8 -5 47.743 50.816 1.042 71.326 o
-6 -8 -4 95.877 98.378 1.730 29.080 o
-6 -8 -3 48.962 50.354 1.052 70.146 o
-6 -8 -2 7.220 8.502 0.541 417.264 o
-6 -8 -1 164.181 160.714 2.615 13.752 o
-6 -7 -18 32.048 27.423 3.411 20.927 o
-6 -7 -17 4.467 6.094 2.202 54.568 o
-6 -7 -16 3.728 2.870 1.582 104.045 o
-6 -7 -15 9.357 10.360 1.347 121.241 o
-6 -7 -14 30.346 30.362 1.514 70.850 o
-6 -7 -13 12.041 11.520 0.973 180.704 o
-6 -7 -12 54.066 53.774 1.573 49.234 o
-6 -7 -11 18.387 19.196 1.012 140.297 o
-6 -7 -10 76.755 75.349 1.877 33.201 o
-6 -7 -9 73.364 70.847 1.868 34.580 o
-6 -7 -8 69.227 65.697 1.533 42.404 o
-6 -7 -7 164.217 161.234 3.057 12.220 o
-6 -7 -6 39.261 40.957 1.170 77.456 o
-6 -7 -5 68.234 70.041 1.288 46.942 o
-6 -7 -4 119.916 121.073 2.064 21.326 o
-6 -7 -3 11.236 13.014 0.580 300.473 o
-6 -7 -2 64.115 64.793 1.219 51.391 o
-6 -7 -1 318.246 319.864 5.072 4.448 o
-6 -6 -18 20.890 24.002 2.959 28.080 o
-6 -6 -17 96.350 95.243 3.558 14.500 o
-6 -6 -16 14.312 14.606 1.523 91.194 o
-6 -6 -15 57.133 56.055 2.153 34.716 o
-6 -6 -14 91.822 90.427 2.202 25.391 o
-6 -6 -13 59.869 62.011 1.838 39.563 o
-6 -6 -12 39.542 38.864 1.288 72.272 o
-6 -6 -11 35.428 35.158 1.229 80.656 o
-6 -6 -10 86.162 83.576 1.858 30.764 o
-6 -6 -9 109.005 102.113 2.094 23.444 o
-6 -6 -8 144.053 146.688 3.037 13.520 o
-6 -6 -7 237.304 226.941 4.167 6.932 o
-6 -6 -6 42.072 41.341 1.130 76.625 o
-6 -6 -5 39.939 40.122 0.835 94.896 o
-6 -6 -4 161.098 163.210 2.624 13.814 o
-6 -6 -3 58.538 57.195 1.081 59.989 o
-6 -6 -2 314.712 312.021 4.826 4.700 o
-6 -6 -1 528.178 526.086 7.981 1.878 o
-6 -5 -18 2.740 1.612 2.723 36.903 o
-6 -5 -17 22.536 23.511 2.516 36.922 o
-6 -5 -16 19.701 22.331 1.641 73.946 o
-6 -5 -15 43.223 47.356 1.700 51.239 o
-6 -5 -14 77.851 76.607 1.956 31.709 o
-6 -5 -13 17.625 20.798 1.091 129.392 o
-6 -5 -12 117.306 116.817 2.615 18.165 o
-6 -5 -11 87.684 82.632 1.730 32.190 o
-6 -5 -10 103.346 98.791 2.025 24.985 o
-6 -5 -9 52.145 56.418 1.396 54.587 o
-6 -5 -8 330.652 323.069 5.779 3.866 o
-6 -5 -7 173.655 171.122 3.214 11.175 o
-6 -5 -6 131.839 129.064 2.477 17.394 o
-6 -5 -5 34.023 31.659 0.776 115.395 o
-6 -5 -4 727.221 724.415 10.890 1.047 o
-6 -5 -3 232.230 234.854 3.647 7.740 o
-6 -5 -2 53.430 54.974 1.042 65.325 o
-6 -5 -1 160.762 162.758 2.575 14.023 o
-6 -4 -19 32.595 28.248 3.371 21.293 o
-6 -4 -18 6.064 6.330 2.074 60.378 o
-6 -4 -17 27.837 29.084 1.868 55.644 o
-6 -4 -16 148.780 145.272 3.411 11.948 o
-6 -4 -15 8.173 7.961 1.140 163.717 o
-6 -4 -14 96.632 94.260 2.192 24.609 o
-6 -4 -13 350.608 346.049 6.821 3.121 o
-6 -4 -12 69.957 70.887 1.681 38.608 o
-6 -4 -11 97.331 93.474 1.936 27.100 o
-6 -4 -10 29.814 29.389 0.953 111.228 o
-6 -4 -9 77.455 77.177 1.691 35.676 o
-6 -4 -8 34.303 34.274 1.022 95.311 o
-6 -4 -7 85.411 88.176 1.848 30.595 o
-6 -4 -6 207.158 198.820 3.666 8.681 o
-6 -4 -5 715.038 708.266 10.615 1.091 o
-6 -4 -4 126.052 128.504 2.074 20.243 o
-6 -4 -3 208.483 208.866 3.244 9.369 o
-6 -4 -2 71.622 70.778 1.238 46.402 o
-6 -4 -1 157.046 158.266 2.526 14.543 o
-6 -3 -19 24.885 22.439 2.713 32.222 o
-6 -3 -18 19.102 20.356 2.035 54.009 o
-6 -3 -17 77.729 84.991 2.900 20.482 o
-6 -3 -16 53.347 54.954 1.848 42.231 o
-6 -3 -15 110.556 108.630 2.673 18.627 o
-6 -3 -14 22.537 23.196 1.052 121.257 o
-6 -3 -13 11.607 11.746 0.835 217.507 o
-6 -3 -12 5.732 4.757 0.816 299.614 o
-6 -3 -11 39.968 40.839 1.160 77.351 o
-6 -3 -10 20.120 20.434 0.826 161.160 o
-6 -3 -9 66.558 64.920 1.445 45.293 o
-6 -3 -8 71.501 74.415 1.632 38.563 o
-6 -3 -7 290.895 284.185 5.111 4.829 o
-6 -3 -6 345.313 339.719 5.170 4.079 o
-6 -3 -5 482.160 481.010 7.273 2.220 o
-6 -3 -4 307.800 307.676 4.738 4.859 o
-6 -3 -3 1056.290 1062.020 15.884 0.513 o
-6 -3 -2 186.407 185.148 2.900 11.309 o
-6 -3 -1 867.798 895.842 13.534 0.715 o
-6 -2 -19 34.763 34.745 2.821 28.179 o
-6 -2 -18 17.857 17.820 2.074 53.293 o
-6 -2 -17 22.476 24.110 1.661 70.156 o
-6 -2 -16 15.293 15.677 1.622 81.475 o
-6 -2 -15 6.471 5.367 0.983 220.056 o
-6 -2 -14 46.043 47.808 1.356 61.663 o
-6 -2 -13 8.576 8.954 0.767 273.733 o
-6 -2 -12 3.558 2.988 0.550 598.115 o
-6 -2 -11 80.472 79.163 1.435 38.564 o
-6 -2 -10 334.108 324.317 4.954 4.374 o
-6 -2 -9 37.165 35.620 0.767 106.670 o
-6 -2 -8 241.924 236.603 3.686 7.463 o
-6 -2 -7 122.772 121.378 1.976 21.590 o
-6 -2 -6 166.111 164.901 2.595 13.609 o
-6 -2 -5 319.951 313.780 4.787 4.671 o
-6 -2 -4 198.190 193.798 3.018 10.425 o
-6 -2 -3 6.367 7.617 0.383 582.397 o
-6 -2 -2 444.962 448.565 6.772 2.540 o
-6 -2 -1 619.352 622.508 9.347 1.398 o
-6 -1 -19 27.524 24.376 2.673 32.495 o
-6 -1 -18 6.401 8.532 1.897 70.396 o
-6 -1 -17 10.614 12.355 1.111 155.273 o
-6 -1 -16 94.824 96.049 2.192 24.727 o
-6 -1 -15 84.166 85.905 1.779 31.940 o
-6 -1 -14 1.097 1.681 0.560 740.222 o
-6 -1 -13 20.418 22.056 0.757 167.733 o
-6 -1 -12 47.250 46.019 1.003 75.404 o
-6 -1 -11 54.182 54.315 1.091 63.465 o
-6 -1 -10 130.478 128.828 2.123 19.506 o
-6 -1 -9 33.497 34.549 0.776 113.618 o
-6 -1 -8 191.718 186.701 2.949 10.950 o
-6 -1 -7 303.418 300.609 4.639 5.022 o
-6 -1 -6 3.288 3.509 0.364 946.911 o
-6 -1 -5 458.484 457.814 6.939 2.424 o
-6 -1 -4 433.368 430.322 6.507 2.707 o
-6 -1 -3 12.164 14.773 0.472 317.827 o
-6 -1 -2 897.384 919.835 13.741 0.684 o
-6 -1 -1 153.065 157.195 2.497 14.927 o
-5 -18 -3 21.829 24.307 2.801 30.769 o
-5 -18 -2 1.174 2.732 2.094 62.216 o
-5 -18 -1 83.942 77.305 3.273 17.364 o
-5 -17 -7 11.418 13.711 2.683 35.573 o
-5 -17 -6 16.364 19.560 2.113 51.880 o
-5 -17 -5 60.832 62.050 2.605 26.516 o
-5 -17 -4 5.938 7.097 1.582 98.789 o
-5 -17 -3 24.444 28.956 2.418 38.494 o
-5 -17 -2 5.323 3.735 1.838 76.940 o
-5 -17 -1 4.504 3.951 1.779 82.337 o
-5 -16 -9 90.487 78.307 3.676 14.476 o
-5 -16 -8 15.008 16.365 2.477 40.157 o
-5 -16 -7 116.622 114.655 3.116 15.388 o
-5 -16 -6 33.409 33.861 1.907 50.867 o
-5 -16 -5 11.598 10.989 1.484 100.324 o
-5 -16 -4 2.293 2.467 1.366 140.350 o
-5 -16 -3 39.044 40.987 2.005 44.582 o
-5 -16 -2 116.646 116.267 2.988 16.034 o
-5 -16 -1 23.222 25.978 1.818 60.771 o
-5 -15 -11 48.267 45.842 3.155 21.911 o
-5 -15 -10 143.663 136.053 5.062 7.603 o
-5 -15 -9 1.156 2.005 1.995 68.578 o
-5 -15 -8 6.486 7.047 1.671 89.112 o
-5 -15 -7 0.486 0.531 1.170 199.537 o
-5 -15 -6 7.409 7.057 1.297 136.219 o
-5 -15 -5 7.989 8.984 1.219 146.716 o
-5 -15 -4 49.901 53.725 1.828 43.974 o
-5 -15 -3 12.459 13.348 1.248 126.533 o
-5 -15 -2 31.761 35.964 1.592 64.068 o
-5 -15 -1 0.989 4.590 1.062 225.564 o
-5 -14 -12 55.097 52.044 3.214 20.563 o
-5 -14 -11 26.204 31.816 2.850 28.875 o
-5 -14 -10 42.157 42.746 2.634 29.798 o
-5 -14 -9 4.315 3.293 1.828 78.600 o
-5 -14 -8 29.902 29.900 1.789 57.837 o
-5 -14 -7 160.376 156.703 3.381 11.409 o
-5 -14 -6 23.505 25.261 1.366 88.811 o
-5 -14 -5 24.115 26.145 1.278 94.668 o
-5 -14 -4 100.114 99.725 2.713 19.546 o
-5 -14 -3 31.806 35.836 1.396 74.126 o
-5 -14 -2 27.625 30.352 1.219 92.404 o
-5 -14 -1 23.584 26.263 1.130 108.467 o
-5 -13 -14 5.872 8.276 2.644 37.964 o
-5 -13 -13 77.097 76.253 3.165 18.639 o
-5 -13 -12 49.654 49.823 2.359 32.916 o
-5 -13 -11 12.695 14.783 1.681 79.459 o
-5 -13 -10 18.033 18.940 1.661 75.137 o
-5 -13 -9 64.751 67.879 2.467 27.459 o
-5 -13 -8 81.624 81.620 2.536 23.731 o
-5 -13 -7 22.404 24.415 1.003 125.810 o
-5 -13 -6 79.034 81.030 1.838 32.699 o
-5 -13 -5 197.098 194.594 3.676 8.963 o
-5 -13 -4 54.349 55.062 1.514 50.474 o
-5 -13 -3 79.224 80.971 1.691 34.794 o
-5 -13 -2 207.288 198.359 3.470 9.082 o
-5 -13 -1 40.732 42.157 1.189 74.638 o
-5 -12 -15 37.441 34.667 3.519 19.300 o
-5 -12 -14 57.457 56.625 2.909 23.417 o
-5 -12 -13 65.746 64.272 2.565 26.279 o
-5 -12 -12 11.024 11.972 1.514 97.316 o
-5 -12 -11 71.927 70.729 2.320 28.204 o
-5 -12 -10 29.517 30.057 1.622 65.817 o
-5 -12 -9 14.980 17.535 1.376 103.085 o
-5 -12 -8 83.933 81.600 2.349 25.440 o
-5 -12 -7 55.947 53.794 1.337 55.067 o
-5 -12 -6 10.114 10.330 0.757 258.202 o
-5 -12 -5 288.291 286.023 4.816 5.106 o
-5 -12 -4 57.098 56.979 1.317 54.229 o
-5 -12 -3 10.483 12.090 0.688 272.488 o
-5 -12 -2 64.201 62.679 1.297 50.006 o
-5 -12 -1 165.895 163.574 2.841 12.814 o
-5 -11 -16 0.216 6.173 3.342 24.635 o
-5 -11 -15 79.065 81.551 3.116 18.715 o
-5 -11 -14 137.680 137.950 3.981 10.522 o
-5 -11 -13 2.993 3.086 1.484 118.303 o
-5 -11 -12 58.610 57.156 2.153 34.301 o
-5 -11 -11 16.721 16.817 1.465 92.720 o
-5 -11 -10 13.414 13.299 1.317 115.521 o
-5 -11 -9 0.244 1.651 0.767 446.822 o
-5 -11 -8 77.607 71.663 2.172 29.214 o
-5 -11 -7 240.849 228.366 5.190 5.549 o
-5 -11 -6 208.590 196.589 3.381 9.254 o
-5 -11 -5 30.292 30.195 0.865 117.122 o
-5 -11 -4 77.724 78.877 1.543 37.694 o
-5 -11 -3 94.466 95.312 1.779 29.081 o
-5 -11 -2 5.795 6.684 0.580 439.674 o
-5 -11 -1 101.921 103.460 1.897 26.030 o
-5 -10 -16 24.469 25.123 2.850 29.482 o
-5 -10 -15 26.553 29.841 2.467 36.763 o
-5 -10 -14 9.565 10.409 1.641 87.341 o
-5 -10 -13 147.694 142.540 3.627 11.296 o
-5 -10 -12 23.064 21.093 1.248 102.005 o
-5 -10 -11 20.110 23.373 1.376 92.893 o
-5 -10 -10 93.540 91.754 2.467 22.553 o
-5 -10 -9 120.007 120.199 3.538 13.063 o
-5 -10 -8 34.237 33.861 1.307 77.866 o
-5 -10 -7 56.698 51.691 1.523 49.920 o
-5 -10 -6 48.418 48.270 1.062 71.065 o
-5 -10 -5 82.256 86.043 1.582 35.011 o
-5 -10 -4 33.626 36.279 0.914 102.181 o
-5 -10 -3 47.333 48.732 1.081 70.999 o
-5 -10 -2 151.980 155.062 2.575 14.739 o
-5 -10 -1 39.089 38.372 0.953 90.641 o
-5 -9 -17 30.989 34.726 2.831 28.466 o
-5 -9 -16 49.491 48.162 2.467 31.155 o
-5 -9 -15 1.396 2.821 1.317 152.275 o
-5 -9 -14 15.835 17.879 1.602 81.577 o
-5 -9 -13 87.964 86.751 2.408 24.013 o
-5 -9 -12 61.719 62.149 1.897 37.869 o
-5 -9 -11 91.260 88.176 2.428 23.362 o
-5 -9 -10 50.373 48.811 1.543 52.762 o
-5 -9 -9 12.377 14.026 0.904 189.791 o
-5 -9 -8 29.668 31.659 1.042 102.369 o
-5 -9 -7 10.027 11.235 0.816 235.179 o
-5 -9 -6 25.048 25.044 0.678 156.410 o
-5 -9 -5 106.641 108.217 1.887 25.095 o
-5 -9 -4 192.188 189.286 3.165 10.349 o
-5 -9 -3 35.388 36.367 0.875 102.013 o
-5 -9 -2 116.358 114.970 1.976 22.698 o
-5 -9 -1 270.782 265.589 4.138 6.137 o
-5 -8 -18 22.593 19.108 3.352 22.499 o
-5 -8 -17 73.622 72.725 2.850 21.814 o
-5 -8 -16 60.329 62.483 2.526 27.617 o
-5 -8 -15 11.669 12.974 1.474 100.037 o
-5 -8 -14 95.784 100.069 2.841 18.930 o
-5 -8 -13 0.117 2.143 1.071 234.288 o
-5 -8 -12 11.655 11.185 1.052 165.617 o
-5 -8 -11 91.661 88.962 2.133 26.229 o
-5 -8 -10 146.880 136.397 2.919 14.118 o
-5 -8 -9 57.377 55.681 1.356 53.318 o
-5 -8 -8 31.139 32.868 1.091 95.722 o
-5 -8 -7 41.279 41.488 1.258 71.237 o
-5 -8 -6 121.007 116.218 2.320 19.759 o
-5 -8 -5 35.420 38.254 0.894 99.261 o
-5 -8 -4 128.217 127.344 2.113 19.850 o
-5 -8 -3 444.601 426.597 6.497 2.672 o
-5 -8 -2 101.358 100.609 1.740 27.836 o
-5 -8 -1 254.040 249.027 4.167 6.480 o
-5 -7 -18 7.130 7.942 2.752 34.998 o
-5 -7 -17 58.900 60.173 2.890 23.337 o
-5 -7 -16 47.806 53.902 2.212 35.732 o
-5 -7 -15 83.171 84.844 2.703 21.779 o
-5 -7 -14 13.223 15.078 1.258 121.975 o
-5 -7 -13 83.830 83.635 2.025 29.086 o
-5 -7 -12 234.893 228.799 4.639 6.301 o
-5 -7 -11 68.138 70.434 1.818 36.687 o
-5 -7 -10 34.651 33.959 1.140 87.422 o
-5 -7 -9 81.642 84.057 1.848 31.724 o
-5 -7 -8 10.110 10.134 0.678 289.524 o
-5 -7 -7 77.725 79.752 1.730 34.704 o
-5 -7 -6 19.274 20.130 0.875 156.925 o
-5 -7 -5 11.747 14.193 0.501 316.421 o
-5 -7 -4 41.345 42.854 0.904 87.727 o
-5 -7 -3 81.912 82.819 1.474 37.058 o
-5 -7 -2 752.805 734.185 11.038 1.007 o
-5 -7 -1 491.314 476.106 7.214 2.215 o
-5 -6 -18 6.459 7.863 2.054 60.940 o
-5 -6 -17 48.755 49.499 2.349 33.289 o
-5 -6 -16 114.124 114.046 3.106 15.596 o
-5 -6 -15 8.339 9.524 1.238 141.534 o
-5 -6 -14 40.752 41.960 1.396 65.329 o
-5 -6 -13 13.625 13.662 0.924 180.712 o
-5 -6 -12 31.744 29.693 1.209 88.644 o
-5 -6 -11 160.079 151.455 2.909 13.130 o
-5 -6 -10 156.007 153.804 3.037 12.803 o
-5 -6 -9 464.257 449.617 7.942 2.141 o
-5 -6 -8 17.560 19.019 0.855 168.088 o
-5 -6 -7 67.307 64.567 1.445 45.082 o
-5 -6 -6 36.857 37.488 1.042 88.798 o
-5 -6 -5 235.518 231.138 3.588 7.802 o
-5 -6 -4 102.744 104.718 1.750 27.175 o
-5 -6 -3 37.544 38.009 0.806 101.674 o
-5 -6 -2 946.095 948.771 14.173 0.636 o
-5 -6 -1 12.442 13.416 0.472 323.018 o
-5 -5 -19 35.370 31.757 3.116 24.004 o
-5 -5 -18 43.597 41.891 3.067 23.476 o
-5 -5 -17 54.805 54.826 2.212 34.211 o
-5 -5 -16 36.975 38.490 1.632 58.711 o
-5 -5 -15 4.394 5.042 0.983 233.736 o
-5 -5 -14 99.618 102.556 2.615 20.212 o
-5 -5 -13 68.986 69.265 1.779 37.318 o
-5 -5 -12 73.467 71.653 1.632 38.401 o
-5 -5 -11 152.873 147.484 2.831 13.880 o
-5 -5 -10 55.743 54.069 1.347 54.815 o
-5 -5 -9 365.861 349.292 6.222 3.330 o
-5 -5 -8 122.217 118.891 2.369 19.215 o
-5 -5 -7 205.832 198.604 3.706 8.638 o
-5 -5 -6 147.002 144.476 2.723 14.722 o
-5 -5 -5 35.208 36.141 0.953 97.309 o
-5 -5 -4 49.304 49.803 0.934 74.496 o
-5 -5 -3 135.739 138.402 2.329 17.518 o
-5 -5 -2 738.033 737.399 11.067 1.016 o
-5 -5 -1 33.157 34.431 0.727 117.976 o
-5 -4 -19 6.756 7.303 2.624 38.438 o
-5 -4 -18 3.417 3.381 2.005 66.380 o
-5 -4 -17 116.395 117.112 3.027 15.808 o
-5 -4 -16 2.544 2.615 1.140 195.222 o
-5 -4 -15 25.498 24.936 1.248 96.125 o
-5 -4 -14 272.154 259.190 5.249 5.006 o
-5 -4 -13 89.649 88.883 1.936 28.716 o
-5 -4 -12 5.448 7.323 0.708 349.223 o
-5 -4 -11 269.880 263.672 4.787 5.462 o
-5 -4 -10 18.947 19.884 0.826 166.345 o
-5 -4 -9 25.806 26.922 0.894 127.313 o
-5 -4 -8 95.733 91.596 1.907 27.810 o
-5 -4 -7 206.149 202.673 3.745 8.504 o
-5 -4 -6 113.609 110.655 2.153 21.951 o
-5 -4 -5 585.719 587.183 10.232 1.351 o
-5 -4 -4 902.385 907.647 13.574 0.692 o
-5 -4 -3 175.667 178.081 2.801 12.173 o
-5 -4 -2 242.007 243.552 3.755 7.293 o
-5 -4 -1 509.513 524.248 7.883 1.944 o
-5 -3 -19 26.902 29.556 2.575 34.254 o
-5 -3 -18 44.517 46.845 2.497 31.532 o
-5 -3 -17 33.139 33.242 1.966 49.029 o
-5 -3 -16 16.465 18.056 1.307 107.958 o
-5 -3 -15 24.934 26.705 1.229 97.347 o
-5 -3 -14 5.974 7.165 0.806 289.623 o
-5 -3 -13 231.376 225.536 4.207 6.987 o
-5 -3 -12 191.682 180.745 3.411 9.903 o
-5 -3 -11 2.658 3.391 0.678 463.845 o
-5 -3 -10 22.743 22.970 0.855 144.721 o
-5 -3 -9 37.234 37.380 1.042 88.415 o
-5 -3 -8 150.374 148.545 2.801 14.100 o
-5 -3 -7 18.152 20.189 0.727 185.990 o
-5 -3 -6 228.501 223.000 4.040 7.314 o
-5 -3 -5 1015.350 1004.490 14.989 0.566 o
-5 -3 -4 396.265 404.698 6.123 3.076 o
-5 -3 -3 68.781 68.999 1.179 49.147 o
-5 -3 -2 673.775 689.198 10.320 1.173 o
-5 -3 -1 369.670 379.280 5.711 3.478 o
-5 -2 -19 6.002 4.826 2.261 51.599 o
-5 -2 -18 58.506 60.527 2.693 25.733 o
-5 -2 -17 11.527 13.741 1.494 97.688 o
-5 -2 -16 124.564 125.575 2.929 15.603 o
-5 -2 -15 17.473 20.081 1.071 133.194 o
-5 -2 -14 22.826 22.852 0.727 161.683 o
-5 -2 -13 86.328 85.129 1.514 35.066 o
-5 -2 -12 145.871 138.579 2.270 17.027 o
-5 -2 -11 119.244 115.402 1.936 22.611 o
-5 -2 -10 142.524 144.112 2.359 16.652 o
-5 -2 -9 283.085 274.789 4.256 5.775 o
-5 -2 -8 248.448 242.009 3.882 7.008 o
-5 -2 -7 24.019 23.943 0.570 175.782 o
-5 -2 -6 143.088 143.975 2.280 16.987 o
-5 -2 -5 119.889 120.818 1.946 22.148 o
-5 -2 -4 24.855 26.410 0.580 166.215 o
-5 -2 -3 221.024 225.565 3.568 8.219 o
-5 -2 -2 182.180 190.987 2.949 11.227 o
-5 -2 -1 568.818 597.238 8.935 1.557 o
-5 -1 -20 31.177 32.170 5.101 10.018 o
-5 -1 -19 129.528 125.477 4.089 10.572 o
-5 -1 -18 8.576 7.775 1.317 129.681 o
-5 -1 -17 6.776 7.883 0.993 208.251 o
-5 -1 -16 64.462 67.869 1.651 41.208 o
-5 -1 -15 17.384 19.226 0.875 164.958 o
-5 -1 -14 59.212 60.163 1.268 53.695 o
-5 -1 -13 0.595 0.806 0.364 1696.110 o
-5 -1 -12 1.915 2.054 0.413 1052.790 o
-5 -1 -11 67.170 67.397 1.278 48.133 o
-5 -1 -10 136.165 137.075 2.241 17.996 o
-5 -1 -9 28.578 27.659 0.668 142.336 o
-5 -1 -8 184.762 181.168 2.850 11.586 o
-5 -1 -7 301.243 301.170 4.836 4.877 o
-5 -1 -6 1.052 1.081 0.187 3258.530 o
-5 -1 -5 294.242 296.865 4.541 5.229 o
-5 -1 -4 88.633 89.847 1.484 34.310 o
-5 -1 -3 388.802 396.471 5.976 3.198 o
-5 -1 -2 955.602 996.324 14.881 0.594 o
-5 -1 -1 380.282 397.474 5.996 3.232 o
-4 -18 -4 45.666 46.619 3.145 22.193 o
-4 -18 -3 80.025 71.407 3.194 18.375 o
-4 -18 -2 6.566 6.723 2.683 36.920 o
-4 -18 -1 30.209 28.789 2.565 33.980 o
-4 -17 -8 144.787 122.577 5.082 7.644 o
-4 -17 -7 1.987 0.875 1.936 72.582 o
-4 -17 -6 21.053 23.943 2.054 51.791 o
-4 -17 -5 82.159 81.541 2.732 21.756 o
-4 -17 -4 66.489 65.009 2.418 28.083 o
-4 -17 -3 17.678 18.125 1.966 58.180 o
-4 -17 -2 16.029 17.456 1.828 66.451 o
-4 -17 -1 41.342 43.798 2.379 34.601 o
-4 -16 -10 5.401 11.048 2.850 32.749 o
-4 -16 -9 5.205 4.816 2.359 47.801 o
-4 -16 -8 3.709 5.347 1.533 108.661 o
-4 -16 -7 17.743 19.904 1.691 73.044 o
-4 -16 -6 130.210 127.993 3.597 12.275 o
-4 -16 -5 15.879 16.454 1.504 90.316 o
-4 -16 -4 29.575 35.109 1.691 61.021 o
-4 -16 -3 36.840 40.898 1.710 55.123 o
-4 -16 -2 36.163 37.026 1.691 57.127 o
-4 -16 -1 69.196 73.540 2.428 26.985 o
-4 -15 -11 44.828 42.157 2.919 25.231 o
-4 -15 -10 9.866 11.461 2.212 51.385 o
-4 -15 -9 6.014 4.659 1.828 76.899 o
-4 -15 -8 129.081 119.294 2.880 15.774 o
-4 -15 -7 15.662 16.670 1.494 91.308 o
-4 -15 -6 5.424 7.558 1.199 160.022 o
-4 -15 -5 6.280 5.838 1.091 186.670 o
-4 -15 -4 56.120 58.492 1.877 40.247 o
-4 -15 -3 186.193 186.436 4.030 8.564 o
-4 -15 -2 136.201 140.092 3.165 13.524 o
-4 -15 -1 59.240 64.822 1.946 37.195 o
-4 -14 -13 37.967 39.699 3.175 22.736 o
-4 -14 -12 33.797 34.460 2.428 35.852 o
-4 -14 -11 126.444 125.300 3.784 11.739 o
-4 -14 -10 15.128 18.439 1.750 71.519 o
-4 -14 -9 73.723 67.063 2.693 23.702 o
-4 -14 -8 1.011 0.442 0.826 385.394 o
-4 -14 -7 175.488 179.959 3.489 10.209 o
-4 -14 -6 202.088 200.246 4.226 7.709 o
-4 -14 -5 48.224 51.081 1.484 55.116 o
-4 -14 -4 76.184 79.772 1.877 32.857 o
-4 -14 -3 38.284 40.564 1.278 73.082 o
-4 -14 -2 68.865 73.167 1.661 38.950 o
-4 -14 -1 54.101 55.947 1.494 50.937 o
-4 -13 -14 33.253 35.316 2.988 25.773 o
-4 -13 -13 22.089 24.042 2.280 43.507 o
-4 -13 -12 11.243 16.296 1.966 61.576 o
-4 -13 -11 11.339 12.601 1.553 92.691 o
-4 -13 -10 63.509 64.871 2.172 32.259 o
-4 -13 -9 126.188 123.413 3.263 13.952 o
-4 -13 -8 139.875 137.940 3.008 14.062 o
-4 -13 -7 59.111 62.168 1.592 45.205 o
-4 -13 -6 35.277 39.916 1.327 73.328 o
-4 -13 -5 47.166 51.897 1.435 57.075 o
-4 -13 -4 141.641 136.092 2.487 16.388 o
-4 -13 -3 30.721 31.689 1.003 103.804 o
-4 -13 -2 57.560 57.981 1.307 54.016 o
-4 -13 -1 199.593 189.159 3.076 10.317 o
-4 -12 -15 65.837 60.222 3.057 20.984 o
-4 -12 -14 13.876 14.812 1.995 59.168 o
-4 -12 -13 130.439 131.453 3.578 12.279 o
-4 -12 -12 188.121 189.237 4.669 7.257 o
-4 -12 -11 53.536 54.747 2.015 38.435 o
-4 -12 -10 0.415 1.455 1.101 222.537 o
-4 -12 -9 39.677 38.854 1.474 63.638 o
-4 -12 -8 10.658 12.856 1.081 160.145 o
-4 -12 -7 37.800 38.077 1.189 79.154 o
-4 -12 -6 195.798 192.383 3.922 8.507 o
-4 -12 -5 114.970 112.158 2.074 22.299 o
-4 -12 -4 8.382 10.193 0.678 308.176 o
-4 -12 -3 212.606 206.497 3.362 9.049 o
-4 -12 -2 107.409 104.767 1.868 25.400 o
-4 -12 -1 14.177 15.992 0.757 210.888 o
-4 -11 -16 38.155 40.790 2.900 26.263 o
-4 -11 -15 3.804 7.126 2.329 49.036 o
-4 -11 -14 2.458 5.455 1.563 106.481 o
-4 -11 -13 72.331 78.288 2.595 24.324 o
-4 -11 -12 48.126 50.855 1.956 41.747 o
-4 -11 -11 0.376 0.374 1.062 242.626 o
-4 -11 -10 54.075 55.209 1.799 43.144 o
-4 -11 -9 188.066 190.200 4.620 7.338 o
-4 -11 -8 129.974 125.850 3.155 14.206 o
-4 -11 -7 2.492 3.067 0.550 644.132 o
-4 -11 -6 39.822 41.223 1.003 85.392 o
-4 -11 -5 151.039 145.587 2.428 15.706 o
-4 -11 -4 115.503 114.508 1.985 22.755 o
-4 -11 -3 53.113 54.482 1.170 61.611 o
-4 -11 -2 139.455 142.117 2.388 16.805 o
-4 -11 -1 55.565 56.605 1.189 58.849 o
-4 -10 -17 22.813 27.275 3.941 16.523 o
-4 -10 -16 44.756 44.653 2.556 30.627 o
-4 -10 -15 40.303 42.363 2.379 34.932 o
-4 -10 -14 109.031 110.792 3.293 14.950 o
-4 -10 -13 6.637 8.050 1.445 114.106 o
-4 -10 -12 43.549 44.869 1.681 52.269 o
-4 -10 -11 140.928 137.625 3.381 12.511 o
-4 -10 -10 61.069 60.625 1.848 39.223 o
-4 -10 -9 27.596 28.661 1.238 91.982 o
-4 -10 -8 43.536 40.702 1.288 68.498 o
-4 -10 -7 145.552 140.908 2.320 16.733 o
-4 -10 -6 52.765 53.991 1.101 64.232 o
-4 -10 -5 18.896 20.867 0.718 182.833 o
-4 -10 -4 69.130 71.162 1.337 45.381 o
-4 -10 -3 141.746 142.658 2.447 16.341 o
-4 -10 -2 29.685 31.875 0.885 115.000 o
-4 -10 -1 168.875 168.331 2.742 12.889 o
-4 -9 -17 33.861 33.173 2.870 27.591 o
-4 -9 -16 29.937 33.045 2.300 39.924 o
-4 -9 -15 6.125 6.861 1.533 104.390 o
-4 -9 -14 23.106 24.651 1.632 71.287 o
-4 -9 -13 45.360 47.091 1.632 52.601 o
-4 -9 -12 48.429 47.828 1.622 51.411 o
-4 -9 -11 55.889 56.045 1.779 42.911 o
-4 -9 -10 2.298 1.494 0.541 714.086 o
-4 -9 -9 252.884 246.245 4.914 5.624 o
-4 -9 -8 122.187 117.476 2.320 19.594 o
-4 -9 -7 12.498 13.574 0.816 212.412 o
-4 -9 -6 9.456 10.890 0.501 374.751 o
-4 -9 -5 26.698 26.971 0.718 143.754 o
-4 -9 -4 16.757 17.210 0.659 214.875 o
-4 -9 -3 49.068 50.806 1.042 70.243 o
-4 -9 -2 71.922 69.992 1.425 42.873 o
-4 -9 -1 337.005 338.471 5.219 4.117 o
-4 -8 -18 7.045 14.055 2.762 34.328 o
-4 -8 -17 28.441 37.301 2.909 27.344 o
-4 -8 -16 19.635 23.776 1.946 56.987 o
-4 -8 -15 155.187 150.826 3.912 10.064 o
-4 -8 -14 16.544 18.419 1.258 113.082 o
-4 -8 -13 70.833 68.567 1.995 33.320 o
-4 -8 -12 14.154 14.390 0.944 173.017 o
-4 -8 -11 105.015 106.320 2.723 18.816 o
-4 -8 -10 25.109 26.430 0.953 123.226 o
-4 -8 -9 14.742 16.473 0.885 178.549 o
-4 -8 -8 136.636 131.217 2.585 16.413 o
-4 -8 -7 45.753 46.737 1.170 69.513 o
-4 -8 -6 44.959 45.508 0.934 80.816 o
-4 -8 -5 79.759 79.772 1.435 38.682 o
-4 -8 -4 110.759 113.004 2.015 23.196 o
-4 -8 -3 10.660 11.785 0.531 335.256 o
-4 -8 -2 51.282 52.732 1.071 66.732 o
-4 -8 -1 83.070 84.519 1.543 35.549 o
-4 -7 -18 16.081 19.226 2.300 45.078 o
-4 -7 -17 15.242 18.626 1.858 64.877 o
-4 -7 -16 18.917 22.921 1.563 79.678 o
-4 -7 -15 51.586 52.418 1.858 42.912 o
-4 -7 -14 13.983 15.107 1.376 106.200 o
-4 -7 -13 189.175 181.453 3.784 9.091 o
-4 -7 -12 193.817 187.910 3.863 8.728 o
-4 -7 -11 61.034 60.625 1.504 46.867 o
-4 -7 -10 71.695 72.056 1.612 39.189 o
-4 -7 -9 43.069 45.980 1.248 68.576 o
-4 -7 -8 45.053 45.439 1.189 69.749 o
-4 -7 -7 24.505 23.717 0.904 133.076 o
-4 -7 -6 219.003 222.086 4.069 7.453 o
-4 -7 -5 111.384 113.652 1.877 24.156 o
-4 -7 -4 330.528 318.341 4.895 4.473 o
-4 -7 -3 156.774 154.197 2.457 14.949 o
-4 -7 -2 1.925 1.995 0.275 1648.190 o
-4 -7 -1 374.987 372.410 5.671 3.486 o
-4 -6 -19 37.830 32.131 3.027 24.939 o
-4 -6 -18 3.684 4.610 2.064 62.375 o
-4 -6 -17 47.258 48.467 2.320 34.227 o
-4 -6 -16 40.998 40.033 1.818 49.782 o
-4 -6 -15 39.761 43.287 1.976 44.850 o
-4 -6 -14 120.246 118.891 2.742 17.109 o
-4 -6 -13 46.807 45.656 1.386 60.761 o
-4 -6 -12 138.664 134.008 2.654 15.851 o
-4 -6 -11 312.044 292.009 5.239 4.499 o
-4 -6 -10 50.958 51.759 1.288 59.924 o
-4 -6 -9 146.553 144.614 2.791 14.453 o
-4 -6 -8 73.542 74.808 1.641 37.781 o
-4 -6 -7 211.432 204.118 3.745 8.366 o
-4 -6 -6 165.479 161.775 3.027 12.252 o
-4 -6 -5 12.089 13.544 0.442 337.582 o
-4 -6 -4 101.155 99.892 1.651 28.799 o
-4 -6 -3 141.351 146.186 2.359 16.662 o
-4 -6 -2 391.319 399.282 6.055 3.144 o
-4 -6 -1 129.297 131.030 2.123 19.514 o
-4 -5 -19 43.934 43.759 2.673 28.843 o
-4 -5 -18 29.221 34.244 2.516 34.745 o
-4 -5 -17 1.144 1.799 2.035 66.054 o
-4 -5 -16 13.158 13.652 1.219 129.051 o
-4 -5 -15 321.319 310.881 6.212 3.697 o
-4 -5 -14 33.548 34.342 1.238 82.335 o
-4 -5 -13 124.816 123.344 2.457 18.271 o
-4 -5 -12 112.638 113.593 2.516 19.311 o
-4 -5 -11 87.947 87.704 1.858 30.046 o
-4 -5 -10 73.376 75.663 1.641 37.711 o
-4 -5 -9 241.141 238.068 4.344 6.535 o
-4 -5 -8 98.738 92.746 1.907 27.238 o
-4 -5 -7 120.612 117.437 2.280 19.996 o
-4 -5 -6 26.679 25.486 0.786 138.465 o
-4 -5 -5 284.179 286.652 5.131 4.865 o
-4 -5 -4 373.418 375.821 5.720 3.461 o
-4 -5 -3 134.591 139.650 2.221 18.123 o
-4 -5 -2 154.233 159.200 2.605 14.374 o
-4 -5 -1 338.397 341.321 5.180 4.120 o
-4 -4 -19 4.549 3.322 2.074 61.711 o
-4 -4 -18 2.559 4.167 2.329 49.817 o
-4 -4 -17 30.893 31.836 1.681 61.644 o
-4 -4 -16 42.438 44.673 1.651 53.801 o
-4 -4 -15 51.389 54.659 1.720 46.116 o
-4 -4 -14 62.314 60.615 1.514 46.150 o
-4 -4 -13 95.618 92.294 1.936 27.461 o
-4 -4 -12 51.348 51.238 1.297 59.521 o
-4 -4 -11 340.642 324.690 5.809 3.776 o
-4 -4 -10 16.401 17.496 0.737 199.157 o
-4 -4 -9 77.287 72.980 1.573 38.154 o
-4 -4 -8 73.357 75.054 1.592 38.633 o
-4 -4 -7 106.614 106.428 2.084 23.555 o
-4 -4 -6 116.415 121.663 2.320 19.932 o
-4 -4 -5 4.403 4.423 0.472 638.716 o
-4 -4 -4 795.783 793.916 12.070 0.873 o
-4 -4 -3 686.594 694.623 10.419 1.146 o
-4 -4 -2 858.110 861.510 12.876 0.764 o
-4 -4 -1 360.082 379.015 5.740 3.522 o
-4 -3 -20 7.494 7.038 4.836 11.696 o
-4 -3 -19 1.962 2.221 2.241 54.243 o
-4 -3 -18 21.452 23.953 1.818 62.212 o
-4 -3 -17 76.739 76.440 2.182 28.839 o
-4 -3 -16 68.866 68.419 1.917 35.053 o
-4 -3 -15 7.764 7.568 0.875 243.359 o
-4 -3 -14 103.901 103.479 2.182 23.235 o
-4 -3 -13 68.491 64.222 1.455 44.507 o
-4 -3 -12 53.873 53.391 1.356 55.661 o
-4 -3 -11 204.112 202.565 4.109 7.862 o
-4 -3 -10 186.944 183.772 3.420 9.976 o
-4 -3 -9 274.826 267.781 4.836 5.333 o
-4 -3 -8 978.993 933.880 16.169 0.550 o
-4 -3 -7 61.953 61.559 1.347 50.082 o
-4 -3 -6 1026.370 1016.840 18.144 0.462 o
-4 -3 -5 162.669 160.704 2.939 12.694 o
-4 -3 -4 34.537 33.930 0.678 119.122 o
-4 -3 -3 287.650 291.970 4.423 5.443 o
-4 -3 -2 283.626 293.768 4.453 5.453 o
-4 -3 -1 285.993 291.891 4.433 5.454 o
-4 -2 -20 66.277 57.706 3.666 16.061 o
-4 -2 -19 15.795 16.768 2.497 39.398 o
-4 -2 -18 49.573 55.072 2.103 37.461 o
-4 -2 -17 14.255 15.746 1.012 157.130 o
-4 -2 -16 42.788 44.299 1.258 68.995 o
-4 -2 -15 27.538 30.037 0.934 116.580 o
-4 -2 -14 5.148 6.192 0.550 488.303 o
-4 -2 -13 142.708 139.198 2.300 17.101 o
-4 -2 -12 143.068 141.409 2.388 16.571 o
-4 -2 -11 40.851 40.181 0.875 91.529 o
-4 -2 -10 508.067 500.138 7.558 2.050 o
-4 -2 -9 197.311 197.110 3.076 10.261 o
-4 -2 -8 29.923 29.959 0.639 138.050 o
-4 -2 -7 3.426 3.126 0.236 1292.110 o
-4 -2 -6 320.800 317.073 4.836 4.611 o
-4 -2 -5 272.654 274.710 4.177 6.001 o
-4 -2 -4 94.257 95.243 1.573 31.403 o
-4 -2 -3 130.515 136.642 2.153 18.977 o
-4 -2 -2 287.873 300.580 4.541 5.280 o
-4 -2 -1 2211.970 2224.640 33.202 0.123 o
-4 -1 -20 10.828 13.338 3.204 25.603 o
-4 -1 -19 26.007 30.165 1.848 57.059 o
-4 -1 -18 119.372 126.617 2.890 16.091 o
-4 -1 -17 64.485 68.626 1.720 39.722 o
-4 -1 -16 15.420 17.859 0.875 174.949 o
-4 -1 -15 48.100 47.641 1.189 66.647 o
-4 -1 -14 48.607 50.246 1.130 67.537 o
-4 -1 -13 30.842 31.079 0.816 119.272 o
-4 -1 -12 24.850 24.622 0.708 154.232 o
-4 -1 -11 16.936 17.732 0.619 220.730 o
-4 -1 -10 4.886 5.435 0.423 656.088 o
-4 -1 -9 14.049 14.242 0.482 295.324 o
-4 -1 -8 12.262 13.299 0.462 329.748 o
-4 -1 -7 87.857 90.869 1.523 33.878 o
-4 -1 -6 1.934 1.897 0.265 1715.490 o
-4 -1 -5 333.692 340.672 5.160 4.173 o
-4 -1 -4 1233.970 1242.710 19.855 0.357 o
-4 -1 -3 860.277 889.866 13.338 0.730 o
-4 -1 -2 768.636 816.945 12.188 0.876 o
-4 -1 -1 1570.580 1600.700 23.904 0.236 o
-3 -18 -5 5.373 7.028 2.339 48.219 o
-3 -18 -4 4.964 6.536 2.349 48.015 o
-3 -18 -3 26.133 24.612 2.487 36.866 o
-3 -18 -2 17.857 20.720 2.290 44.735 o
-3 -18 -1 11.112 12.738 2.074 56.908 o
-3 -17 -8 14.302 18.302 2.919 29.824 o
-3 -17 -7 1.590 4.118 2.044 64.647 o
-3 -17 -6 24.944 26.519 2.025 51.052 o
-3 -17 -5 4.488 5.131 1.533 107.737 o
-3 -17 -4 11.928 12.561 1.838 69.732 o
-3 -17 -3 11.099 12.247 1.573 91.260 o
-3 -17 -2 23.461 23.373 2.064 50.648 o
-3 -17 -1 48.869 52.614 2.438 31.408 o
-3 -16 -10 148.916 125.545 4.482 8.960 o
-3 -16 -9 26.341 26.931 2.556 35.006 o
-3 -16 -8 110.281 110.291 3.244 15.161 o
-3 -16 -7 59.596 63.220 2.261 31.674 o
-3 -16 -6 9.447 10.753 1.533 97.847 o
-3 -16 -5 19.769 21.575 1.445 88.519 o
-3 -16 -4 62.038 64.940 2.212 31.884 o
-3 -16 -3 11.364 12.070 1.445 104.260 o
-3 -16 -2 125.611 124.582 2.988 15.272 o
-3 -16 -1 2.823 4.079 1.317 146.943 o
-3 -15 -12 89.688 83.330 3.735 14.085 o
-3 -15 -11 120.054 110.625 3.617 12.909 o
-3 -15 -10 2.796 5.779 1.917 72.029 o
-3 -15 -9 43.276 45.459 2.339 34.882 o
-3 -15 -8 14.418 20.041 1.514 89.109 o
-3 -15 -7 68.068 68.852 1.985 34.027 o
-3 -15 -6 116.016 113.485 2.487 19.224 o
-3 -15 -5 19.779 21.761 1.170 114.681 o
-3 -15 -4 5.471 6.320 0.973 226.623 o
-3 -15 -3 40.873 48.152 1.710 51.737 o
-3 -15 -2 58.928 59.937 1.799 40.957 o
-3 -15 -1 134.375 141.115 3.175 13.544 o
-3 -14 -13 49.968 48.585 2.723 27.038 o
-3 -14 -12 27.929 32.278 2.487 35.815 o
-3 -14 -11 3.271 4.325 1.799 81.462 o
-3 -14 -10 16.447 20.071 1.887 62.254 o
-3 -14 -9 20.129 21.712 1.750 67.297 o
-3 -14 -8 14.085 16.002 1.101 142.208 o
-3 -14 -7 45.796 46.108 1.445 59.056 o
-3 -14 -6 34.142 34.775 1.258 80.371 o
-3 -14 -5 32.239 34.097 1.268 81.963 o
-3 -14 -4 80.337 83.694 1.907 31.225 o
-3 -14 -3 160.851 157.057 3.067 12.418 o
-3 -14 -2 36.282 40.928 1.199 78.715 o
-3 -14 -1 7.649 7.667 0.826 263.140 o
-3 -13 -14 49.551 49.292 2.841 25.421 o
-3 -13 -13 106.366 106.300 3.470 14.266 o
-3 -13 -12 7.775 13.191 1.818 73.506 o
-3 -13 -11 93.610 91.655 2.713 20.438 o
-3 -13 -10 5.439 4.787 1.268 149.317 o
-3 -13 -9 11.011 17.161 1.484 97.257 o
-3 -13 -8 27.250 29.595 1.052 106.965 o
-3 -13 -7 43.270 45.302 1.337 65.003 o
-3 -13 -6 46.786 49.872 1.386 59.541 o
-3 -13 -5 127.311 133.556 2.664 16.560 o
-3 -13 -4 176.229 176.833 3.175 11.091 o
-3 -13 -3 13.994 16.238 0.826 195.077 o
-3 -13 -2 15.554 14.144 0.757 208.331 o
-3 -13 -1 2.347 2.182 0.521 729.572 o
-3 -12 -15 18.509 20.041 2.369 42.168 o
-3 -12 -14 15.995 16.896 2.025 56.385 o
-3 -12 -13 0.028 0.806 1.484 125.299 o
-3 -12 -12 67.071 63.849 2.732 24.130 o
-3 -12 -11 46.630 50.698 1.848 45.012 o
-3 -12 -10 16.599 18.547 1.248 114.026 o
-3 -12 -9 221.894 226.558 5.200 5.759 o
-3 -12 -8 41.205 41.174 1.091 79.440 o
-3 -12 -7 61.444 63.544 1.533 45.477 o
-3 -12 -6 19.423 22.705 0.914 146.674 o
-3 -12 -5 35.458 36.534 1.032 91.697 o
-3 -12 -4 174.695 167.102 2.742 12.645 o
-3 -12 -3 77.659 77.403 1.484 38.863 o
-3 -12 -2 102.405 102.035 1.818 26.799 o
-3 -12 -1 94.523 97.553 1.779 28.873 o
-3 -11 -16 3.757 5.072 2.870 32.908 o
-3 -11 -15 4.908 2.988 1.917 71.596 o
-3 -11 -14 45.749 50.246 2.320 34.344 o
-3 -11 -13 23.002 25.526 1.651 69.901 o
-3 -11 -12 33.626 36.495 1.632 61.050 o
-3 -11 -11 23.898 26.273 1.238 98.176 o
-3 -11 -10 97.885 95.695 2.457 21.980 o
-3 -11 -9 50.407 50.904 1.897 42.528 o
-3 -11 -8 83.686 82.691 1.740 32.901 o
-3 -11 -7 11.906 12.915 0.698 253.246 o
-3 -11 -6 81.373 79.064 1.514 37.130 o
-3 -11 -5 125.810 125.762 2.143 19.979 o
-3 -11 -4 102.676 103.037 1.828 26.587 o
-3 -11 -3 157.966 157.352 2.615 14.179 o
-3 -11 -2 184.241 182.259 2.959 11.289 o
-3 -11 -1 125.872 123.010 2.143 20.106 o
-3 -10 -17 49.601 42.373 3.047 23.170 o
-3 -10 -16 23.846 25.329 2.202 45.361 o
-3 -10 -15 5.881 4.374 1.779 81.084 o
-3 -10 -14 44.117 47.661 1.917 44.445 o
-3 -10 -13 1.825 3.715 1.327 147.887 o
-3 -10 -12 89.568 93.071 2.526 22.365 o
-3 -10 -11 25.888 27.305 1.327 88.088 o
-3 -10 -10 592.279 526.823 11.372 1.231 o
-3 -10 -9 270.172 264.114 5.907 4.417 o
-3 -10 -8 38.936 36.623 1.081 84.661 o
-3 -10 -7 264.437 262.070 4.089 6.315 o
-3 -10 -6 10.212 11.333 0.541 340.496 o
-3 -10 -5 17.118 17.358 0.639 216.505 o
-3 -10 -4 87.237 90.318 1.641 32.596 o
-3 -10 -3 128.351 128.406 2.162 19.494 o
-3 -10 -2 121.036 120.071 2.044 21.392 o
-3 -10 -1 34.498 35.266 0.924 100.950 o
-3 -9 -17 18.770 21.349 2.497 38.351 o
-3 -9 -16 60.925 63.819 2.605 26.395 o
-3 -9 -15 2.736 3.303 1.327 146.122 o
-3 -9 -14 9.642 8.247 1.533 99.110 o
-3 -9 -13 127.657 129.182 3.303 13.576 o
-3 -9 -12 72.226 73.029 2.035 31.992 o
-3 -9 -11 85.196 83.418 2.221 26.569 o
-3 -9 -10 53.668 52.162 1.445 53.418 o
-3 -9 -9 2.252 3.440 0.600 571.492 o
-3 -9 -8 121.093 120.739 2.408 18.986 o
-3 -9 -7 88.301 91.056 1.651 32.167 o
-3 -9 -6 365.017 355.170 5.485 3.701 o
-3 -9 -5 118.528 119.343 2.025 21.843 o
-3 -9 -4 56.855 55.337 1.121 60.487 o
-3 -9 -3 245.947 234.362 3.676 7.419 o
-3 -9 -2 169.585 167.545 2.742 12.874 o
-3 -9 -1 59.722 59.003 1.179 56.079 o
-3 -8 -18 4.401 3.656 2.349 48.567 o
-3 -8 -17 46.112 43.523 2.585 30.010 o
-3 -8 -16 20.712 23.128 1.828 62.319 o
-3 -8 -15 55.120 58.001 2.123 35.495 o
-3 -8 -14 7.844 8.767 1.042 187.098 o
-3 -8 -13 66.520 67.063 2.054 33.396 o
-3 -8 -12 24.974 25.781 1.101 109.386 o
-3 -8 -11 130.961 125.555 2.713 16.326 o
-3 -8 -10 25.550 27.904 1.062 110.320 o
-3 -8 -9 28.887 30.087 0.953 112.264 o
-3 -8 -8 77.807 77.226 1.641 36.346 o
-3 -8 -7 215.453 213.004 3.932 7.844 o
-3 -8 -6 1.286 2.074 0.334 1499.000 o
-3 -8 -5 541.101 529.015 8.020 1.837 o
-3 -8 -4 56.946 58.738 1.111 59.663 o
-3 -8 -3 55.340 59.180 1.160 59.084 o
-3 -8 -2 249.360 248.909 3.873 6.943 o
-3 -8 -1 331.078 323.088 5.003 4.372 o
-3 -7 -18 29.128 32.485 2.398 37.661 o
-3 -7 -17 56.985 59.809 2.526 28.253 o
-3 -7 -16 4.442 7.568 1.288 144.407 o
-3 -7 -15 246.351 239.817 5.573 5.023 o
-3 -7 -14 0.654 1.720 1.062 236.411 o
-3 -7 -13 175.812 171.201 3.578 10.099 o
-3 -7 -12 119.337 119.373 2.615 17.912 o
-3 -7 -11 34.904 35.227 1.042 92.606 o
-3 -7 -10 0.406 1.533 0.629 641.777 o
-3 -7 -9 130.100 128.936 2.506 17.369 o
-3 -7 -8 162.034 159.544 2.988 12.581 o
-3 -7 -7 325.993 315.038 5.632 4.020 o
-3 -7 -6 160.243 155.750 2.487 14.581 o
-3 -7 -5 303.376 303.381 4.679 4.975 o
-3 -7 -4 83.337 82.219 1.445 37.178 o
-3 -7 -3 174.393 172.223 2.732 12.571 o
-3 -7 -2 302.530 311.372 4.767 4.869 o
-3 -7 -1 30.299 30.106 0.718 129.996 o
-3 -6 -19 4.311 3.381 2.900 32.293 o
-3 -6 -18 3.420 3.352 2.025 65.152 o
-3 -6 -17 0.093 0.550 1.474 127.081 o
-3 -6 -16 4.112 4.856 1.307 144.738 o
-3 -6 -15 74.222 75.654 2.290 27.885 o
-3 -6 -14 57.390 59.347 1.681 44.208 o
-3 -6 -13 131.550 127.895 2.575 16.931 o
-3 -6 -12 97.422 100.875 2.084 25.099 o
-3 -6 -11 60.437 61.126 1.455 48.186 o
-3 -6 -10 30.685 30.470 0.963 107.971 o
-3 -6 -9 191.274 181.001 3.371 10.007 o
-3 -6 -8 17.773 17.820 0.688 201.211 o
-3 -6 -7 4.312 4.846 0.541 546.255 o
-3 -6 -6 242.252 239.660 4.364 6.480 o
-3 -6 -5 476.059 462.021 6.979 2.347 o
-3 -6 -4 226.846 228.740 3.519 8.133 o
-3 -6 -3 180.028 181.453 3.067 11.168 o
-3 -6 -2 393.024 412.325 6.251 3.020 o
-3 -6 -1 360.167 366.483 5.544 3.664 o
-3 -5 -19 96.218 89.886 3.578 14.518 o
-3 -5 -18 22.931 28.131 2.212 44.906 o
-3 -5 -17 31.046 34.903 2.094 45.292 o
-3 -5 -16 61.245 64.901 2.231 31.712 o
-3 -5 -15 3.100 3.715 1.003 238.708 o
-3 -5 -14 133.908 131.551 2.909 14.992 o
-3 -5 -13 47.474 46.963 1.258 64.706 o
-3 -5 -12 68.218 68.341 1.553 41.913 o
-3 -5 -11 2.912 4.472 0.816 334.596 o
-3 -5 -10 156.335 152.290 2.909 13.289 o
-3 -5 -9 174.299 171.191 3.489 10.382 o
-3 -5 -8 385.519 371.427 6.556 3.023 o
-3 -5 -7 104.550 101.750 2.005 24.799 o
-3 -5 -6 807.132 798.417 13.869 0.754 o
-3 -5 -5 776.077 771.879 13.495 0.801 o
-3 -5 -4 51.045 52.300 1.032 68.435 o
-3 -5 -3 2.064 2.221 0.256 1671.630 o
-3 -5 -2 823.257 833.743 13.328 0.766 o
-3 -5 -1 195.690 199.626 3.096 10.227 o
-3 -4 -20 25.596 24.120 5.327 9.351 o
-3 -4 -19 1.120 2.280 1.976 69.869 o
-3 -4 -18 9.652 12.984 2.123 55.102 o
-3 -4 -17 35.582 40.260 1.769 53.646 o
-3 -4 -16 43.670 46.186 1.740 50.046 o
-3 -4 -15 47.114 49.096 1.386 59.576 o
-3 -4 -14 3.730 3.647 0.718 401.066 o
-3 -4 -13 49.795 48.172 1.248 63.124 o
-3 -4 -12 78.752 79.005 1.740 34.406 o
-3 -4 -11 84.025 84.057 1.779 32.158 o
-3 -4 -10 326.543 319.294 5.799 3.894 o
-3 -4 -9 148.250 143.916 2.732 14.626 o
-3 -4 -8 317.245 311.765 5.563 4.142 o
-3 -4 -7 544.636 537.468 9.367 1.578 o
-3 -4 -6 54.187 51.789 1.140 62.736 o
-3 -4 -5 104.282 103.204 1.985 24.911 o
-3 -4 -4 173.603 175.025 3.165 11.248 o
-3 -4 -3 239.518 244.407 3.735 7.361 o
-3 -4 -2 601.140 630.214 9.465 1.403 o
-3 -4 -1 37.690 39.493 0.786 101.444 o
-3 -3 -20 62.002 54.315 3.971 14.370 o
-3 -3 -19 5.490 7.902 1.966 66.600 o
-3 -3 -18 32.730 37.193 1.966 48.478 o
-3 -3 -17 37.651 44.171 1.838 49.631 o
-3 -3 -16 45.679 46.845 1.563 54.791 o
-3 -3 -15 10.436 9.711 0.619 313.222 o
-3 -3 -14 19.917 19.737 0.688 185.835 o
-3 -3 -13 54.168 54.993 1.081 63.554 o
-3 -3 -12 21.518 21.162 0.619 186.283 o
-3 -3 -11 29.812 30.450 0.708 131.635 o
-3 -3 -10 186.051 177.020 3.303 10.407 o
-3 -3 -9 277.550 269.717 4.836 5.292 o
-3 -3 -8 18.544 18.881 0.659 200.052 o
-3 -3 -7 393.476 387.321 6.831 2.840 o
-3 -3 -6 132.757 133.202 2.497 17.069 o
-3 -3 -5 49.773 46.540 1.091 69.540 o
-3 -3 -4 158.041 164.232 2.978 12.687 o
-3 -3 -3 623.637 628.268 9.436 1.376 o
-3 -3 -2 462.629 473.992 7.126 2.330 o
-3 -3 -1 388.517 398.408 5.996 3.186 o
-3 -2 -20 2.856 3.411 3.283 25.425 o
-3 -2 -19 73.630 69.697 1.995 32.639 o
-3 -2 -18 16.501 17.604 1.209 119.795 o
-3 -2 -17 32.928 34.686 1.238 82.786 o
-3 -2 -16 25.914 26.853 0.983 118.163 o
-3 -2 -15 47.848 49.990 1.140 67.832 o
-3 -2 -14 7.673 8.079 0.580 386.927 o
-3 -2 -13 8.210 8.070 0.531 407.736 o
-3 -2 -12 91.895 91.537 1.573 32.295 o
-3 -2 -11 135.486 133.104 2.202 18.427 o
-3 -2 -10 301.735 296.855 4.570 5.119 o
-3 -2 -9 809.354 813.642 12.198 0.849 o
-3 -2 -8 71.977 74.317 1.278 44.834 o
-3 -2 -7 219.993 217.781 3.401 8.635 o
-3 -2 -6 303.816 304.158 5.386 4.405 o
-3 -2 -5 315.173 329.379 5.809 3.930 o
-3 -2 -4 196.217 201.769 3.607 9.040 o
-3 -2 -3 991.541 1020.310 15.255 0.563 o
-3 -2 -2 221.562 220.955 3.371 8.609 o
-3 -2 -1 711.981 733.929 10.959 1.051 o
-3 -1 -20 14.436 14.979 2.044 56.503 o
-3 -1 -19 42.010 48.349 1.956 43.922 o
-3 -1 -18 1.278 2.153 1.062 231.148 o
-3 -1 -17 45.303 47.612 1.356 62.179 o
-3 -1 -16 157.887 161.382 2.762 13.530 o
-3 -1 -15 59.452 62.237 1.366 50.559 o
-3 -1 -14 129.076 128.209 2.202 19.205 o
-3 -1 -13 66.165 63.475 1.248 50.074 o
-3 -1 -12 366.506 357.608 5.494 3.677 o
-3 -1 -11 45.732 42.520 0.934 81.573 o
-3 -1 -10 44.597 40.613 0.826 88.940 o
-3 -1 -9 49.877 49.450 0.983 72.319 o
-3 -1 -8 261.279 262.217 4.030 6.433 o
-3 -1 -7 145.406 145.321 2.290 16.719 o
-3 -1 -6 593.322 608.433 9.170 1.472 o
-3 -1 -5 1217.090 1222.050 18.557 0.386 o
-3 -1 -4 386.539 399.961 6.399 3.019 o
-3 -1 -3 526.760 553.430 8.355 1.777 o
-3 -1 -2 22.832 22.322 0.432 203.330 o
-3 -1 -1 556.094 576.302 8.610 1.651 o
-2 -18 -6 26.825 29.782 6.694 6.001 o
-2 -18 -5 5.640 4.541 2.182 55.364 o
-2 -18 -4 164.640 142.609 4.050 9.545 o
-2 -18 -3 15.331 17.486 2.850 31.074 o
-2 -18 -2 29.949 32.760 2.595 33.084 o
-2 -18 -1 24.666 24.681 2.153 46.852 o
-2 -17 -8 82.826 76.371 3.047 19.181 o
-2 -17 -7 9.539 12.758 2.162 53.399 o
-2 -17 -6 61.645 60.615 2.477 28.255 o
-2 -17 -5 36.511 37.350 1.858 50.719 o
-2 -17 -4 6.418 5.986 1.661 90.646 o
-2 -17 -3 46.825 47.916 2.182 37.214 o
-2 -17 -2 34.299 34.431 2.005 47.130 o
-2 -17 -1 43.450 45.056 1.926 44.797 o
-2 -16 -10 7.299 11.185 2.673 36.691 o
-2 -16 -9 17.762 19.992 1.759 68.712 o
-2 -16 -8 31.065 31.610 1.809 56.066 o
-2 -16 -7 3.542 3.548 1.317 145.809 o
-2 -16 -6 30.059 31.069 1.799 57.065 o
-2 -16 -5 165.126 159.819 3.715 10.210 o
-2 -16 -4 14.629 18.193 1.720 73.892 o
-2 -16 -3 19.724 23.629 1.553 79.389 o
-2 -16 -2 51.704 58.777 2.015 38.390 o
-2 -16 -1 82.446 81.698 2.791 21.182 o
-2 -15 -12 18.133 13.200 2.575 37.188 o
-2 -15 -11 0.837 2.103 1.917 74.387 o
-2 -15 -10 3.646 4.148 1.818 79.585 o
-2 -15 -9 13.758 14.173 1.337 111.811 o
-2 -15 -8 22.646 27.325 1.523 77.398 o
-2 -15 -7 44.336 49.263 1.769 48.295 o
-2 -15 -6 4.551 6.517 1.081 195.515 o
-2 -15 -5 45.067 49.666 1.523 55.734 o
-2 -15 -4 159.831 163.584 3.371 11.336 o
-2 -15 -3 12.855 14.075 1.081 151.569 o
-2 -15 -2 12.633 13.652 1.081 152.842 o
-2 -15 -1 93.631 94.584 2.280 24.118 o
-2 -14 -13 45.177 42.176 2.683 28.628 o
-2 -14 -12 23.249 20.395 2.251 44.616 o
-2 -14 -11 3.533 4.256 1.799 81.285 o
-2 -14 -10 37.805 41.272 2.133 41.380 o
-2 -14 -9 0.808 1.347 0.924 308.411 o
-2 -14 -8 32.689 38.205 1.494 67.481 o
-2 -14 -7 193.742 194.850 3.774 8.834 o
-2 -14 -6 90.402 93.709 2.202 25.361 o
-2 -14 -5 35.318 37.232 1.160 83.714 o
-2 -14 -4 125.135 127.089 2.654 16.984 o
-2 -14 -3 27.714 29.674 1.081 103.661 o
-2 -14 -2 47.107 47.022 1.297 63.445 o
-2 -14 -1 39.756 42.441 1.130 78.272 o
-2 -13 -14 8.867 7.106 2.084 58.498 o
-2 -13 -13 21.860 24.582 2.133 48.432 o
-2 -13 -12 110.859 111.608 3.273 14.941 o
-2 -13 -11 118.290 119.796 3.273 14.369 o
-2 -13 -10 74.898 76.253 2.349 27.004 o
-2 -13 -9 6.875 6.399 0.776 298.791 o
-2 -13 -8 92.637 95.361 2.103 25.945 o
-2 -13 -7 13.611 12.974 0.953 175.823 o
-2 -13 -6 2.430 2.015 0.678 487.902 o
-2 -13 -5 3.797 4.187 0.708 402.817 o
-2 -13 -4 113.084 111.569 2.290 20.945 o
-2 -13 -3 117.842 117.938 2.241 20.501 o
-2 -13 -2 51.426 53.460 1.307 58.512 o
-2 -13 -1 45.025 45.135 1.081 74.492 o
-2 -12 -15 6.731 6.379 2.536 41.129 o
-2 -12 -14 0.264 0.000 1.533 117.704 o
-2 -12 -13 68.544 69.923 2.477 26.687 o
-2 -12 -12 12.900 13.859 1.514 94.069 o
-2 -12 -11 10.828 12.915 1.278 125.959 o
-2 -12 -10 24.401 26.106 1.465 80.358 o
-2 -12 -9 11.085 13.102 0.786 230.935 o
-2 -12 -8 6.184 6.644 0.708 343.520 o
-2 -12 -7 158.149 160.487 3.076 12.426 o
-2 -12 -6 377.216 369.206 6.684 3.010 o
-2 -12 -5 11.217 10.252 0.649 289.216 o
-2 -12 -4 122.674 123.422 2.153 20.338 o
-2 -12 -3 91.322 90.869 1.730 30.631 o
-2 -12 -2 39.864 39.856 1.003 86.119 o
-2 -12 -1 213.874 211.559 3.411 8.853 o
-2 -11 -16 3.833 6.300 3.018 29.766 o
-2 -11 -15 17.441 19.314 1.985 57.095 o
-2 -11 -14 17.849 20.140 1.641 76.160 o
-2 -11 -13 42.977 46.029 1.926 44.793 o
-2 -11 -12 15.153 16.690 1.288 113.380 o
-2 -11 -11 28.742 30.224 1.307 84.910 o
-2 -11 -10 272.185 270.887 6.074 4.242 o
-2 -11 -9 24.139 26.312 0.816 140.935 o
-2 -11 -8 225.669 218.233 3.971 7.522 o
-2 -11 -7 197.882 192.677 3.578 9.178 o
-2 -11 -6 13.521 13.210 0.609 266.301 o
-2 -11 -5 83.623 87.144 1.592 34.415 o
-2 -11 -4 31.332 33.890 0.894 109.358 o
-2 -11 -3 9.240 10.910 0.629 316.143 o
-2 -11 -2 7.033 6.605 0.590 406.593 o
-2 -11 -1 214.229 209.102 3.420 8.857 o
-2 -10 -17 33.110 31.875 4.069 15.151 o
-2 -10 -16 31.221 30.411 2.074 46.550 o
-2 -10 -15 20.773 22.636 1.730 67.740 o
-2 -10 -14 12.355 15.618 1.288 119.151 o
-2 -10 -13 48.679 52.162 1.818 44.881 o
-2 -10 -12 135.011 138.068 3.322 12.977 o
-2 -10 -11 45.594 48.683 1.632 52.147 o
-2 -10 -10 11.223 12.601 0.983 179.583 o
-2 -10 -9 43.237 43.503 1.435 61.661 o
-2 -10 -8 15.109 16.257 0.609 240.755 o
-2 -10 -7 85.394 85.188 1.523 35.157 o
-2 -10 -6 22.064 23.236 0.737 162.362 o
-2 -10 -5 65.516 65.766 1.396 46.590 o
-2 -10 -4 18.233 20.228 0.708 189.092 o
-2 -10 -3 42.600 44.181 0.973 82.204 o
-2 -10 -2 12.854 13.476 0.639 261.785 o
-2 -10 -1 20.683 21.457 0.708 175.501 o
-2 -9 -18 54.323 53.617 5.209 9.161 o
-2 -9 -17 57.523 55.819 2.408 30.259 o
-2 -9 -16 12.791 16.002 1.720 76.008 o
-2 -9 -15 54.618 58.522 2.192 34.245 o
-2 -9 -14 35.074 40.741 1.828 51.642 o
-2 -9 -13 4.691 5.435 1.032 213.072 o
-2 -9 -12 211.508 198.280 4.541 7.024 o
-2 -9 -11 32.261 36.338 1.386 74.095 o
-2 -9 -10 56.620 55.691 1.494 49.903 o
-2 -9 -9 425.142 407.480 7.244 2.531 o
-2 -9 -8 117.830 116.562 1.966 22.500 o
-2 -9 -7 95.797 97.710 1.907 27.310 o
-2 -9 -6 12.037 12.827 0.550 303.303 o
-2 -9 -5 102.124 103.745 1.966 25.349 o
-2 -9 -4 139.539 140.240 2.320 17.206 o
-2 -9 -3 106.988 107.264 1.838 25.536 o
-2 -9 -2 13.672 14.783 0.600 260.980 o
-2 -9 -1 36.142 35.443 0.885 100.920 o
-2 -8 -18 21.589 21.919 2.310 42.992 o
-2 -8 -17 8.586 12.768 1.868 69.781 o
-2 -8 -16 57.974 61.382 2.290 31.634 o
-2 -8 -15 22.924 25.595 1.406 86.242 o
-2 -8 -14 93.876 92.962 2.487 22.278 o
-2 -8 -13 41.441 44.958 1.543 58.109 o
-2 -8 -12 26.852 26.410 1.160 100.718 o
-2 -8 -11 157.561 152.359 3.116 12.488 o
-2 -8 -10 245.757 242.235 4.423 6.332 o
-2 -8 -9 72.535 71.732 1.651 38.305 o
-2 -8 -8 73.471 70.179 1.406 42.678 o
-2 -8 -7 63.081 62.758 1.179 53.324 o
-2 -8 -6 42.864 42.766 0.904 85.985 o
-2 -8 -5 31.668 31.777 0.786 119.264 o
-2 -8 -4 736.869 735.561 11.058 1.019 o
-2 -8 -3 104.019 108.325 1.868 25.633 o
-2 -8 -2 220.653 220.877 3.450 8.492 o
-2 -8 -1 104.765 103.725 1.789 26.572 o
-2 -7 -19 1.977 6.959 3.892 18.122 o
-2 -7 -18 37.745 40.515 2.447 34.145 o
-2 -7 -17 30.626 38.353 2.369 37.464 o
-2 -7 -16 10.609 14.075 1.592 89.009 o
-2 -7 -15 53.864 56.340 1.926 40.077 o
-2 -7 -14 139.631 143.002 3.627 11.562 o
-2 -7 -13 50.220 52.192 1.533 52.363 o
-2 -7 -12 22.713 25.152 0.993 125.457 o
-2 -7 -11 27.456 28.504 0.953 116.402 o
-2 -7 -10 17.412 17.466 0.796 182.578 o
-2 -7 -9 137.231 136.672 2.634 15.952 o
-2 -7 -8 3.339 5.229 0.619 483.760 o
-2 -7 -7 202.700 195.891 3.204 9.817 o
-2 -7 -6 66.892 66.296 1.219 49.764 o
-2 -7 -5 334.346 335.768 5.131 4.206 o
-2 -7 -4 223.023 225.958 3.509 8.270 o
-2 -7 -3 11.261 12.630 0.482 341.125 o
-2 -7 -2 56.146 55.327 1.022 63.889 o
-2 -7 -1 94.526 93.670 1.582 31.400 o
-2 -6 -19 6.769 5.308 2.526 41.537 o
-2 -6 -18 40.304 43.090 2.428 33.859 o
-2 -6 -17 112.284 113.593 3.450 13.934 o
-2 -6 -16 80.135 83.723 2.487 24.293 o
-2 -6 -15 15.490 16.129 1.229 120.585 o
-2 -6 -14 32.537 35.306 1.229 83.472 o
-2 -6 -13 61.604 61.883 1.533 45.723 o
-2 -6 -12 37.520 36.397 1.022 89.822 o
-2 -6 -11 204.834 200.531 3.725 8.599 o
-2 -6 -10 109.864 107.480 2.153 22.549 o
-2 -6 -9 75.906 76.234 1.632 37.123 o
-2 -6 -8 306.315 297.533 5.337 4.449 o
-2 -6 -7 129.366 129.280 2.467 17.626 o
-2 -6 -6 67.694 66.120 1.179 50.288 o
-2 -6 -5 689.850 684.942 10.271 1.162 o
-2 -6 -4 461.705 474.376 7.411 2.254 o
-2 -6 -3 18.217 19.825 0.521 225.564 o
-2 -6 -2 498.129 500.088 7.509 2.089 o
-2 -6 -1 216.340 212.443 3.303 8.984 o
-2 -5 -19 22.501 23.983 2.516 36.885 o
-2 -5 -18 45.090 45.931 2.231 36.745 o
-2 -5 -17 17.707 24.042 1.710 70.417 o
-2 -5 -16 82.829 80.254 2.339 25.780 o
-2 -5 -15 68.608 67.515 1.858 36.236 o
-2 -5 -14 21.665 22.548 0.953 135.605 o
-2 -5 -13 5.713 5.947 0.668 381.942 o
-2 -5 -12 167.402 161.814 3.057 12.076 o
-2 -5 -11 76.882 72.705 1.602 37.816 o
-2 -5 -10 56.619 57.096 1.376 52.798 o
-2 -5 -9 0.806 0.619 0.334 1890.570 o
-2 -5 -8 115.323 114.655 2.221 21.055 o
-2 -5 -7 165.516 165.137 3.047 12.117 o
-2 -5 -6 115.226 118.498 2.270 20.529 o
-2 -5 -5 461.730 454.197 6.959 2.414 o
-2 -5 -4 157.749 163.328 2.742 13.559 o
-2 -5 -3 209.067 210.753 3.253 9.305 o
-2 -5 -2 317.969 320.965 4.865 4.597 o
-2 -5 -1 351.006 355.357 5.376 3.856 o
-2 -4 -20 6.130 11.814 3.814 18.593 o
-2 -4 -19 34.698 40.250 2.752 28.978 o
-2 -4 -18 34.040 33.959 1.877 51.658 o
-2 -4 -17 34.650 37.478 1.740 55.808 o
-2 -4 -16 23.305 24.081 1.258 98.722 o
-2 -4 -15 28.929 30.057 1.042 104.744 o
-2 -4 -14 34.672 34.136 0.855 106.304 o
-2 -4 -13 3.803 4.443 0.472 668.333 o
-2 -4 -12 93.227 92.392 1.602 31.578 o
-2 -4 -11 39.752 39.463 0.835 95.617 o
-2 -4 -10 68.712 70.641 1.582 40.827 o
-2 -4 -9 86.526 87.468 1.809 30.939 o
-2 -4 -8 201.229 198.359 3.617 8.934 o
-2 -4 -7 630.865 621.172 11.146 1.168 o
-2 -4 -6 2.182 2.025 0.383 1118.060 o
-2 -4 -5 164.269 163.849 2.998 12.357 o
-2 -4 -4 118.790 119.963 1.917 22.532 o
-2 -4 -3 1617.700 1576.050 23.491 0.236 o
-2 -4 -2 84.073 90.318 1.445 35.902 o
-2 -4 -1 852.987 882.190 13.200 0.743 o
-2 -3 -20 35.233 31.767 3.204 22.908 o
-2 -3 -19 71.322 73.835 3.018 20.390 o
-2 -3 -18 32.390 33.487 1.356 76.840 o
-2 -3 -17 52.082 57.254 1.632 47.732 o
-2 -3 -16 27.051 27.816 0.973 115.992 o
-2 -3 -15 41.916 42.353 1.052 80.080 o
-2 -3 -14 100.100 98.693 1.779 27.820 o
-2 -3 -13 55.712 54.600 1.091 62.344 o
-2 -3 -12 71.212 68.940 1.366 44.440 o
-2 -3 -11 64.519 63.633 1.170 52.619 o
-2 -3 -10 79.177 78.573 1.356 40.272 o
-2 -3 -9 355.709 352.614 5.396 3.821 o
-2 -3 -8 760.073 766.522 11.451 0.955 o
-2 -3 -7 222.549 224.120 4.000 7.478 o
-2 -3 -6 423.596 421.280 7.382 2.467 o
-2 -3 -5 17.854 16.866 0.609 219.757 o
-2 -3 -4 1129.430 1129.900 19.520 0.393 o
-2 -3 -3 28.019 29.025 0.541 154.153 o
-2 -3 -2 1260.260 1286.230 19.973 0.346 o
-2 -3 -1 924.782 976.744 14.586 0.622 o
-2 -2 -20 9.613 11.785 2.143 54.434 o
-2 -2 -19 8.184 11.814 1.523 99.784 o
-2 -2 -18 18.067 18.528 1.317 104.198 o
-2 -2 -17 76.096 76.853 1.740 35.279 o
-2 -2 -16 20.595 23.767 0.953 136.765 o
-2 -2 -15 21.079 21.437 0.885 147.831 o
-2 -2 -14 63.734 62.325 1.258 51.227 o
-2 -2 -13 58.974 55.032 1.111 59.556 o
-2 -2 -12 302.499 288.736 4.502 5.216 o
-2 -2 -11 22.506 22.302 0.619 179.225 o
-2 -2 -10 45.198 43.130 0.875 84.471 o
-2 -2 -9 235.828 231.433 3.597 7.777 o
-2 -2 -8 103.470 101.946 1.661 28.115 o
-2 -2 -7 345.730 342.559 5.200 4.047 o
-2 -2 -6 1336.340 1333.670 19.973 0.330 o
-2 -2 -5 560.788 563.790 9.790 1.464 o
-2 -2 -4 920.516 974.543 16.847 0.538 o
-2 -2 -3 498.022 512.237 8.964 1.758 o
-2 -2 -2 1118.600 1156.870 17.270 0.445 o
-2 -2 -1 78.180 83.753 1.317 40.383 o
-2 -1 -20 20.171 20.051 2.015 54.493 o
-2 -1 -19 32.419 39.021 1.858 52.005 o
-2 -1 -18 99.447 98.526 2.241 23.544 o
-2 -1 -17 4.900 3.460 0.776 340.469 o
-2 -1 -16 6.507 8.001 0.875 251.045 o
-2 -1 -15 85.473 87.380 1.671 32.921 o
-2 -1 -14 21.750 22.567 0.826 152.238 o
-2 -1 -13 290.288 281.846 4.423 5.473 o
-2 -1 -12 4.834 5.514 0.511 549.392 o
-2 -1 -11 30.447 30.136 0.786 123.630 o
-2 -1 -10 111.565 111.814 1.858 24.411 o
-2 -1 -9 79.024 76.754 1.356 40.608 o
-2 -1 -8 1192.010 1182.680 17.633 0.416 o
-2 -1 -7 239.528 234.323 3.676 7.549 o
-2 -1 -6 137.197 135.443 2.143 18.494 o
-2 -1 -5 828.635 842.962 12.886 0.786 o
-2 -1 -4 255.124 258.237 3.991 6.612 o
-2 -1 -3 5718.150 5936.210 89.542 0.018 o
-2 -1 -2 810.623 849.715 12.729 0.804 o
-2 -1 -1 1625.990 1679.940 25.123 0.216 o
-1 -18 -6 14.976 16.631 3.981 16.699 o
-1 -18 -5 8.273 9.220 2.565 39.661 o
-1 -18 -4 37.765 34.706 2.506 33.444 o
-1 -18 -3 6.395 7.863 2.251 51.416 o
-1 -18 -2 28.493 29.359 2.300 40.692 o
-1 -18 -1 2.437 2.634 1.956 70.391 o
-1 -17 -9 7.821 10.950 4.590 12.914 o
-1 -17 -8 1.665 3.332 1.641 99.176 o
-1 -17 -7 13.502 12.345 1.858 67.626 o
-1 -17 -6 11.319 14.291 1.710 78.492 o
-1 -17 -5 39.350 34.745 1.828 51.130 o
-1 -17 -4 23.937 27.678 2.084 49.017 o
-1 -17 -3 12.488 14.114 1.750 74.814 o
-1 -17 -2 9.958 10.488 1.563 94.380 o
-1 -17 -1 17.727 18.852 1.789 67.339 o
-1 -16 -10 21.895 20.926 1.877 59.832 o
-1 -16 -9 52.780 51.337 2.064 37.984 o
-1 -16 -8 74.673 71.978 2.280 28.219 o
-1 -16 -7 23.589 25.142 1.592 73.144 o
-1 -16 -6 83.505 83.310 2.212 26.930 o
-1 -16 -5 30.728 32.711 1.582 66.195 o
-1 -16 -4 20.857 21.722 1.396 91.319 o
-1 -16 -3 44.111 47.317 1.789 48.155 o
-1 -16 -2 70.901 74.150 2.428 26.715 o
-1 -16 -1 68.122 71.064 2.467 26.793 o
-1 -15 -12 9.786 11.195 2.221 51.042 o
-1 -15 -11 3.872 7.549 2.162 56.422 o
-1 -15 -10 99.295 101.582 2.723 19.463 o
-1 -15 -9 35.022 37.979 1.573 62.426 o
-1 -15 -8 17.039 19.166 1.415 95.502 o
-1 -15 -7 13.418 16.257 1.317 113.051 o
-1 -15 -6 73.238 78.072 2.084 30.625 o
-1 -15 -5 164.779 162.542 3.273 11.481 o
-1 -15 -4 16.385 17.220 1.140 129.443 o
-1 -15 -3 20.864 24.022 1.199 107.871 o
-1 -15 -2 29.663 31.944 1.347 80.587 o
-1 -15 -1 12.564 14.390 1.062 155.548 o
-1 -14 -13 75.802 69.501 3.971 13.611 o
-1 -14 -12 14.471 16.198 2.084 54.450 o
-1 -14 -11 18.556 18.488 1.779 67.524 o
-1 -14 -10 25.304 25.683 1.356 87.396 o
-1 -14 -9 31.821 35.492 1.415 73.172 o
-1 -14 -8 33.105 33.969 1.307 78.844 o
-1 -14 -7 8.931 10.173 1.003 189.606 o
-1 -14 -6 4.043 5.386 0.747 358.694 o
-1 -14 -5 4.614 6.576 0.914 254.767 o
-1 -14 -4 64.965 65.716 1.691 40.589 o
-1 -14 -3 135.749 135.178 2.762 15.478 o
-1 -14 -2 4.033 4.246 0.718 390.008 o
-1 -14 -1 24.383 24.651 0.904 132.237 o
-1 -13 -15 9.869 5.622 3.981 17.079 o
-1 -13 -14 21.279 19.216 3.352 22.586 o
-1 -13 -13 2.008 5.544 1.582 104.531 o
-1 -13 -12 26.493 24.189 1.641 68.583 o
-1 -13 -11 6.933 8.836 1.396 119.842 o
-1 -13 -10 111.152 111.972 2.369 20.547 o
-1 -13 -9 14.192 15.992 1.012 156.941 o
-1 -13 -8 32.892 35.787 1.170 86.514 o
-1 -13 -7 0.419 0.098 0.668 601.787 o
-1 -13 -6 79.119 82.318 1.838 32.547 o
-1 -13 -5 34.640 35.964 1.268 78.776 o
-1 -13 -4 159.532 152.143 2.949 12.998 o
-1 -13 -3 19.125 19.422 0.776 174.794 o
-1 -13 -2 154.017 153.843 2.615 14.499 o
-1 -13 -1 40.911 42.501 1.219 72.949 o
-1 -12 -16 28.774 31.797 5.642 8.308 o
-1 -12 -15 1.745 4.295 2.959 31.285 o
-1 -12 -14 6.604 8.384 3.509 21.930 o
-1 -12 -13 33.406 39.119 1.818 53.015 o
-1 -12 -12 10.975 11.451 1.356 116.119 o
-1 -12 -11 26.967 28.819 1.307 87.532 o
-1 -12 -10 18.818 18.174 0.914 155.393 o
-1 -12 -9 19.738 21.398 1.003 135.446 o
-1 -12 -8 14.743 14.743 0.826 195.068 o
-1 -12 -7 34.561 34.913 1.140 86.986 o
-1 -12 -6 47.169 48.241 1.258 64.481 o
-1 -12 -5 3.356 3.420 0.482 705.258 o
-1 -12 -4 48.039 48.850 1.091 69.999 o
-1 -12 -3 308.400 300.108 4.679 4.939 o
-1 -12 -2 91.782 93.503 1.720 30.401 o
-1 -12 -1 31.135 31.492 0.924 109.482 o
-1 -11 -16 8.820 6.900 2.742 35.062 o
-1 -11 -15 33.687 38.186 3.018 25.179 o
-1 -11 -14 43.335 44.761 3.076 23.257 o
-1 -11 -13 93.988 95.901 2.772 19.757 o
-1 -11 -12 106.195 107.342 2.772 18.351 o
-1 -11 -11 64.283 68.203 1.985 34.915 o
-1 -11 -10 37.432 38.834 1.091 84.544 o
-1 -11 -9 28.176 28.946 0.944 115.507 o
-1 -11 -8 0.786 0.924 0.374 1552.330 o
-1 -11 -7 66.636 67.889 1.494 43.703 o
-1 -11 -6 246.646 237.468 3.951 6.985 o
-1 -11 -5 10.334 11.205 0.609 309.689 o
-1 -11 -4 3.892 4.040 0.550 564.166 o
-1 -11 -3 26.913 30.018 0.894 121.523 o
-1 -11 -2 62.424 64.910 1.317 49.839 o
-1 -11 -1 122.745 126.224 2.162 20.131 o
-1 -10 -17 0.697 0.423 2.654 39.272 o
-1 -10 -16 3.199 3.892 2.408 46.569 o
-1 -10 -15 26.419 24.405 2.939 27.790 o
-1 -10 -14 24.391 26.774 1.307 91.578 o
-1 -10 -13 2.428 1.956 0.894 305.759 o
-1 -10 -12 2.679 3.086 0.875 308.658 o
-1 -10 -11 159.170 160.910 3.794 10.146 o
-1 -10 -10 33.362 31.482 1.003 99.962 o
-1 -10 -9 52.776 53.794 1.229 60.147 o
-1 -10 -8 14.361 15.028 0.619 248.646 o
-1 -10 -7 201.910 202.909 3.244 9.648 o
-1 -10 -6 351.196 349.567 5.612 3.740 o
-1 -10 -5 151.084 151.484 2.497 15.223 o
-1 -10 -4 278.712 277.069 4.708 5.363 o
-1 -10 -3 200.105 197.621 3.155 9.981 o
-1 -10 -2 7.852 7.981 0.580 384.578 o
-1 -10 -1 69.929 75.644 1.406 42.956 o
-1 -9 -18 40.483 44.653 4.954 10.328 o
-1 -9 -17 57.017 58.050 4.000 14.307 o
-1 -9 -16 12.370 12.945 2.683 35.483 o
-1 -9 -15 154.850 146.894 3.902 10.155 o
-1 -9 -14 55.736 59.082 1.897 39.843 o
-1 -9 -13 61.968 63.770 1.868 38.176 o
-1 -9 -12 26.551 30.008 1.209 94.705 o
-1 -9 -11 149.126 145.302 3.470 11.730 o
-1 -9 -10 24.067 23.560 0.698 159.936 o
-1 -9 -9 6.399 6.467 0.511 484.626 o
-1 -9 -8 155.888 154.718 2.487 14.870 o
-1 -9 -7 214.219 211.755 3.401 8.860 o
-1 -9 -6 27.576 29.772 0.776 131.651 o
-1 -9 -5 51.330 51.602 1.111 65.753 o
-1 -9 -4 90.474 92.058 1.612 32.077 o
-1 -9 -3 370.743 359.573 5.514 3.633 o
-1 -9 -2 314.262 305.779 4.708 4.827 o
-1 -9 -1 211.157 212.611 3.371 8.987 o
-1 -8 -18 29.643 27.669 4.394 13.319 o
-1 -8 -17 9.436 10.507 2.457 42.590 o
-1 -8 -16 132.453 125.359 3.214 13.833 o
-1 -8 -15 31.166 36.751 1.632 62.363 o
-1 -8 -14 133.767 138.923 3.362 12.853 o
-1 -8 -13 10.744 11.284 0.924 199.144 o
-1 -8 -12 35.162 37.694 1.248 78.593 o
-1 -8 -11 29.341 30.971 0.993 107.391 o
-1 -8 -10 31.549 30.863 0.718 126.129 o
-1 -8 -9 110.372 111.382 1.897 24.285 o
-1 -8 -8 68.938 68.704 1.337 45.926 o
-1 -8 -7 16.489 17.466 0.600 228.915 o
-1 -8 -6 197.178 190.033 3.037 10.478 o
-1 -8 -5 193.536 187.566 3.057 10.598 o
-1 -8 -4 177.772 177.138 2.880 11.871 o
-1 -8 -3 88.326 85.050 1.514 34.586 o
-1 -8 -2 549.930 539.463 8.158 1.780 o
-1 -8 -1 592.021 577.089 8.826 1.551 o
-1 -7 -19 160.352 146.226 7.264 4.255 o
-1 -7 -18 104.277 103.470 5.032 8.535 o
-1 -7 -17 51.759 53.912 2.241 34.347 o
-1 -7 -16 8.470 11.244 1.406 113.924 o
-1 -7 -15 74.964 79.457 2.280 27.622 o
-1 -7 -14 18.683 21.290 1.032 134.215 o
-1 -7 -13 18.672 20.140 0.904 154.277 o
-1 -7 -12 18.267 19.963 0.806 172.087 o
-1 -7 -11 30.087 32.357 1.032 101.977 o
-1 -7 -10 79.175 77.020 1.484 38.480 o
-1 -7 -9 140.049 134.352 2.172 18.144 o
-1 -7 -8 181.204 177.806 2.791 11.970 o
-1 -7 -7 78.283 76.047 1.327 41.443 o
-1 -7 -6 340.330 341.301 5.209 4.087 o
-1 -7 -5 34.321 34.401 0.767 112.893 o
-1 -7 -4 436.180 426.735 6.467 2.716 o
-1 -7 -3 125.322 124.366 2.005 20.959 o
-1 -7 -2 397.067 391.596 5.956 3.176 o
-1 -7 -1 1083.750 1096.110 16.385 0.485 o
-1 -6 -19 8.314 10.969 2.212 51.977 o
-1 -6 -18 28.518 28.022 2.035 49.163 o
-1 -6 -17 3.564 5.052 1.494 114.417 o
-1 -6 -16 65.305 67.535 2.103 32.785 o
-1 -6 -15 20.499 22.970 1.268 102.449 o
-1 -6 -14 102.087 102.988 2.556 20.425 o
-1 -6 -13 6.432 8.551 0.767 296.871 o
-1 -6 -12 56.137 56.212 1.337 54.354 o
-1 -6 -11 68.309 66.522 1.219 49.083 o
-1 -6 -10 178.545 174.651 2.752 12.269 o
-1 -6 -9 22.880 23.825 0.619 174.376 o
-1 -6 -8 57.385 57.146 1.071 61.011 o
-1 -6 -7 401.536 390.643 5.937 3.164 o
-1 -6 -6 46.642 48.791 0.924 77.869 o
-1 -6 -5 266.666 273.187 4.187 6.087 o
-1 -6 -4 129.417 126.597 2.172 19.421 o
-1 -6 -3 149.097 150.649 2.388 15.836 o
-1 -6 -2 404.421 414.734 6.281 2.949 o
-1 -6 -1 369.042 383.438 6.291 3.192 o
-1 -5 -19 3.098 5.996 2.556 41.288 o
-1 -5 -18 48.472 55.485 2.605 28.535 o
-1 -5 -17 33.231 36.416 1.897 50.794 o
-1 -5 -16 4.413 4.934 1.111 190.929 o
-1 -5 -15 34.713 36.465 0.983 95.856 o
-1 -5 -14 8.818 10.134 0.609 336.047 o
-1 -5 -13 205.221 195.832 3.391 9.338 o
-1 -5 -12 182.001 169.786 2.880 11.848 o
-1 -5 -11 102.743 101.976 1.740 27.491 o
-1 -5 -10 55.184 56.664 1.052 63.202 o
-1 -5 -9 50.259 49.961 0.963 72.491 o
-1 -5 -8 107.527 101.730 1.700 27.091 o
-1 -5 -7 83.604 82.249 1.386 37.948 o
-1 -5 -6 131.875 132.839 2.133 19.136 o
-1 -5 -5 680.408 691.164 10.379 1.158 o
-1 -5 -4 184.798 183.242 2.850 11.543 o
-1 -5 -3 544.509 552.496 8.296 1.753 o
-1 -5 -2 62.523 62.905 1.071 56.209 o
-1 -5 -1 485.065 489.807 7.372 2.173 o
-1 -4 -20 9.586 8.364 2.752 34.605 o
-1 -4 -19 4.412 4.698 2.526 42.090 o
-1 -4 -18 7.011 9.455 1.288 136.118 o
-1 -4 -17 35.941 37.881 1.425 68.689 o
-1 -4 -16 21.120 22.587 0.934 139.478 o
-1 -4 -15 9.401 9.711 0.708 286.734 o
-1 -4 -14 122.341 121.663 2.074 20.972 o
-1 -4 -13 55.612 57.617 1.219 57.660 o
-1 -4 -12 40.854 41.626 0.914 88.565 o
-1 -4 -11 32.306 31.374 0.757 120.707 o
-1 -4 -10 78.375 74.513 1.327 41.667 o
-1 -4 -9 87.190 84.922 1.523 34.748 o
-1 -4 -8 155.755 151.612 2.388 15.369 o
-1 -4 -7 310.852 304.855 4.649 4.913 o
-1 -4 -6 155.149 155.720 2.447 15.041 o
-1 -4 -5 32.263 33.458 0.639 127.584 o
-1 -4 -4 558.494 576.499 8.649 1.640 o
-1 -4 -3 635.583 633.389 9.485 1.349 o
-1 -4 -2 1812.400 1893.260 28.239 0.173 o
-1 -4 -1 3369.390 3478.410 52.330 0.052 o
-1 -3 -20 6.330 5.701 2.192 54.442 o
-1 -3 -19 1.943 1.799 1.543 112.365 o
-1 -3 -18 38.126 44.260 1.848 49.117 o
-1 -3 -17 34.599 36.121 1.248 79.861 o
-1 -3 -16 6.378 7.175 0.855 263.452 o
-1 -3 -15 80.092 79.851 1.691 34.722 o
-1 -3 -14 51.241 52.575 1.150 64.125 o
-1 -3 -13 16.115 15.923 0.629 229.894 o
-1 -3 -12 96.030 96.373 1.671 29.864 o
-1 -3 -11 62.827 63.014 1.199 52.912 o
-1 -3 -10 209.872 205.848 3.244 9.372 o
-1 -3 -9 221.830 212.227 3.312 8.822 o
-1 -3 -8 467.372 470.680 7.106 2.326 o
-1 -3 -7 214.855 211.008 3.263 9.120 o
-1 -3 -6 589.382 585.964 8.767 1.557 o
-1 -3 -5 7.989 7.431 0.265 614.981 o
-1 -3 -4 114.960 118.184 1.848 23.615 o
-1 -3 -3 1428.330 1475.210 22.115 0.277 o
-1 -3 -2 590.508 626.725 9.406 1.429 o
-1 -3 -1 2256.010 2362.080 36.249 0.109 o
-1 -2 -20 97.150 91.439 3.008 17.947 o
-1 -2 -19 4.232 7.726 1.671 90.967 o
-1 -2 -18 43.393 44.132 1.533 57.662 o
-1 -2 -17 27.764 30.578 1.179 95.072 o
-1 -2 -16 55.599 59.269 1.386 52.496 o
-1 -2 -15 139.467 135.827 2.320 17.380 o
-1 -2 -14 18.910 19.058 0.747 181.603 o
-1 -2 -13 258.319 254.354 3.981 6.604 o
-1 -2 -12 142.676 141.193 2.320 16.934 o
-1 -2 -11 104.986 103.489 1.818 26.288 o
-1 -2 -10 136.111 131.718 2.143 18.752 o
-1 -2 -9 61.042 60.035 1.130 56.357 o
-1 -2 -8 141.189 144.083 2.290 17.079 o
-1 -2 -7 52.610 51.288 0.914 71.623 o
-1 -2 -6 1452.240 1495.620 22.322 0.271 o
-1 -2 -5 247.341 257.686 3.912 6.849 o
-1 -2 -4 432.213 440.849 6.625 2.651 o
-1 -2 -3 3601.170 3541.960 61.805 0.041 o
-1 -2 -2 2887.620 3006.690 45.272 0.069 o
-1 -2 -1 515.259 535.669 8.227 1.846 o
-1 -1 -20 3.197 3.145 1.651 96.464 o
-1 -1 -19 21.279 22.439 1.622 74.005 o
-1 -1 -18 111.119 113.082 2.320 20.852 o
-1 -1 -17 202.628 200.206 3.371 9.391 o
-1 -1 -16 97.241 99.843 1.858 27.409 o
-1 -1 -15 184.585 177.580 2.939 11.420 o
-1 -1 -14 41.018 40.780 1.012 83.802 o
-1 -1 -13 8.477 10.311 0.629 329.766 o
-1 -1 -12 36.476 37.586 0.894 98.200 o
-1 -1 -11 370.270 358.335 5.504 3.645 o
-1 -1 -10 244.504 237.399 3.686 7.404 o
-1 -1 -9 370.881 358.374 5.465 3.662 o
-1 -1 -8 97.804 93.031 1.533 31.329 o
-1 -1 -7 14.380 14.311 0.403 314.239 o
-1 -1 -6 898.789 898.978 13.446 0.702 o
-1 -1 -5 237.561 246.442 3.745 7.365 o
-1 -1 -4 452.071 467.191 7.018 2.407 o
-1 -1 -3 18.567 19.402 0.383 249.772 o
-1 -1 -2 4452.860 4503.790 78.956 0.026 o
-1 -1 -1 956.617 985.423 16.414 0.540 o
0 0 2 680.699 654.502 13.898 0.865 o
0 0 4 274.665 283.183 6.074 4.182 o
0 0 6 1.385 1.199 0.285 1927.780 o
0 0 8 216.016 217.977 4.767 6.465 o
0 0 10 491.782 486.623 10.389 1.524 o
0 0 12 5.140 4.649 0.649 420.182 o
0 0 14 218.320 208.541 4.708 6.585 o
0 0 16 15.562 18.793 1.465 92.912 o
0 0 18 348.502 327.148 7.431 2.888 o
0 0 20 3.021 2.605 2.949 31.441 o
0 1 1 374.687 379.595 5.691 3.457 o
0 1 2 4227.780 4344.520 65.884 0.033 o
0 1 3 5793.480 6032.260 91.596 0.017 o
0 1 4 3179.520 3281.650 49.440 0.058 o
0 1 5 728.692 762.758 11.441 0.983 o
0 1 6 36.429 34.962 0.659 115.480 o
0 1 7 573.971 576.312 8.649 1.611 o
0 1 8 0.559 0.423 0.206 4151.530 o
0 1 9 784.538 768.557 11.569 0.926 o
0 1 10 81.170 77.521 1.376 39.510 o
0 1 11 101.909 98.801 1.720 28.087 o
0 1 12 0.799 1.101 0.393 1408.300 o
0 1 13 169.013 164.046 2.654 13.281 o
0 1 14 292.735 281.777 4.453 5.415 o
0 1 15 62.503 66.021 1.396 47.742 o
0 1 16 0.353 1.425 0.727 493.557 o
0 1 17 19.944 21.064 1.140 118.344 o
0 1 18 0.132 1.681 1.091 227.443 o
0 1 19 57.562 60.645 2.005 36.945 o
0 1 20 134.518 125.604 3.391 12.980 o
0 2 0 5.075 4.590 0.236 949.053 o
0 2 1 2713.040 2800.770 42.078 0.079 o
0 2 2 186.792 194.712 2.949 10.984 o
0 2 3 55.364 54.580 0.885 68.914 o
0 2 4 887.035 908.335 13.594 0.699 o
0 2 5 1827.110 1793.500 27.354 0.181 o
0 2 6 536.913 529.408 7.971 1.856 o
0 2 7 329.981 339.355 5.258 4.143 o
0 2 8 28.658 27.266 0.609 148.418 o
0 2 9 145.823 143.336 2.280 16.807 o
0 2 10 1.144 0.894 0.256 2402.560 o
0 2 11 351.790 336.131 5.170 4.043 o
0 2 12 196.538 198.024 3.145 10.111 o
0 2 13 17.384 16.690 0.639 216.925 o
0 2 14 48.713 48.123 1.081 70.129 o
0 2 15 15.585 18.243 0.737 201.467 o
0 2 16 4.416 4.620 0.796 326.830 o
0 2 17 2.218 2.978 0.875 314.452 o
0 2 18 37.561 41.832 1.514 62.341 o
0 2 19 13.736 19.206 1.946 60.725 o
0 2 20 0.026 0.953 1.779 87.307 o
0 3 1 662.289 689.611 11.392 1.078 o
0 3 2 1351.010 1411.510 21.142 0.304 o
0 3 3 2325.260 2370.510 35.502 0.109 o
0 3 4 152.163 157.195 2.428 15.260 o
0 3 5 33.610 33.369 0.649 123.835 o
0 3 6 161.071 163.633 2.536 14.125 o
0 3 7 17.727 16.729 0.442 256.930 o
0 3 8 72.201 73.305 1.258 45.306 o
0 3 9 2.425 2.811 0.324 1222.830 o
0 3 10 31.136 32.023 0.737 124.138 o
0 3 11 91.283 87.429 1.533 33.361 o
0 3 12 18.745 19.363 0.639 201.393 o
0 3 13 0.287 0.541 0.364 1853.530 o
0 3 14 270.807 267.083 4.177 6.082 o
0 3 15 559.062 538.510 8.178 1.758 o
0 3 16 9.879 12.100 0.865 218.110 o
0 3 17 18.554 20.326 1.042 134.357 o
0 3 18 5.048 5.327 1.199 164.700 o
0 3 19 0.793 2.182 1.553 112.371 o
0 3 20 42.993 43.385 2.477 32.419 o
0 4 0 360.524 384.274 8.227 2.436 o
0 4 1 777.035 818.783 12.208 0.869 o
0 4 2 618.888 666.621 9.976 1.289 o
0 4 3 721.662 756.025 11.323 1.001 o
0 4 4 943.271 974.621 14.586 0.615 o
0 4 5 349.427 350.914 5.298 3.929 o
0 4 6 45.226 44.437 0.816 86.297 o
0 4 7 389.791 398.417 6.025 3.167 o
0 4 8 30.375 28.760 0.659 136.716 o
0 4 9 85.163 84.028 1.425 36.714 o
0 4 10 1.961 1.415 0.295 1618.600 o
0 4 11 61.314 58.217 1.111 57.229 o
0 4 12 59.258 58.964 1.170 56.610 o
0 4 13 87.307 88.412 1.582 33.540 o
0 4 14 5.375 6.644 0.639 403.115 o
0 4 15 0.364 1.386 0.501 975.643 o
0 4 16 0.011 0.305 0.560 870.523 o
0 4 17 1.151 1.848 0.963 279.524 o
0 4 18 45.185 50.993 1.710 49.400 o
0 4 19 11.871 11.284 1.592 89.142 o
0 4 20 0.719 6.988 2.939 31.662 o
0 5 1 344.633 344.397 5.200 4.048 o
0 5 2 1233.110 1294.980 19.314 0.362 o
0 5 3 44.382 43.424 0.894 84.333 o
0 5 4 425.819 440.043 6.625 2.677 o
0 5 5 0.044 0.197 0.187 7055.520 o
0 5 6 34.020 34.067 0.698 118.684 o
0 5 7 290.199 288.608 4.413 5.442 o
0 5 8 278.457 277.118 4.285 5.790 o
0 5 9 7.958 8.079 0.442 473.356 o
0 5 10 25.843 27.334 0.678 150.055 o
0 5 11 1.568 0.953 0.324 1634.370 o
0 5 12 292.600 289.080 4.806 5.053 o
0 5 13 0.254 1.121 0.432 1305.590 o
0 5 14 24.994 25.929 0.806 140.247 o
0 5 15 18.220 20.120 0.845 165.317 o
0 5 16 393.323 383.438 6.841 2.844 o
0 5 17 3.413 4.295 1.042 219.819 o
0 5 18 28.152 30.519 1.523 71.850 o
0 5 19 2.472 1.022 4.040 16.919 o
0 6 0 0.007 3.430 0.590 690.418 o
0 6 1 758.847 790.377 11.805 0.920 o
0 6 2 73.568 76.017 1.297 43.578 o
0 6 3 861.809 879.939 13.151 0.742 o
0 6 4 192.525 196.432 3.057 10.480 o
0 6 5 458.527 463.839 6.998 2.397 o
0 6 6 14.381 14.743 0.452 297.491 o
0 6 7 25.572 26.273 0.629 158.213 o
0 6 8 7.780 6.261 0.383 553.833 o
0 6 9 0.229 0.688 0.265 3138.190 o
0 6 10 190.496 180.332 2.850 11.374 o
0 6 11 10.402 10.861 0.501 359.235 o
0 6 12 104.384 100.944 1.730 27.399 o
0 6 13 26.420 28.474 0.835 130.165 o
0 6 14 23.014 24.179 0.757 154.818 o
0 6 15 21.975 22.184 0.885 144.169 o
0 6 16 6.349 6.949 0.806 286.964 o
0 6 17 332.501 307.706 9.917 2.041 o
0 6 18 7.241 5.455 2.290 49.878 o
0 6 19 48.234 53.411 4.757 10.882 o
0 7 1 182.749 182.544 2.880 11.558 o
0 7 2 6.574 6.123 0.423 566.144 o
0 7 3 212.887 210.812 3.283 9.139 o
0 7 4 18.420 20.484 0.590 209.244 o
0 7 5 33.848 32.957 0.767 115.193 o
0 7 6 388.138 375.870 5.740 3.366 o
0 7 7 247.501 238.245 3.686 7.336 o
0 7 8 0.811 1.543 0.285 2115.780 o
0 7 9 225.909 215.756 3.391 8.530 o
0 7 10 241.935 242.176 3.863 7.152 o
0 7 11 62.155 62.778 1.160 54.274 o
0 7 12 53.781 53.892 1.071 64.514 o
0 7 13 47.577 49.125 1.042 72.174 o
0 7 14 2.909 4.629 0.580 551.876 o
0 7 15 15.600 14.802 1.750 72.421 o
0 7 16 33.063 34.313 3.204 22.978 o
0 7 17 40.760 37.183 2.978 25.086 o
0 7 18 88.797 89.719 5.013 8.951 o
0 7 19 53.202 47.572 4.384 12.509 o
0 8 0 14.136 13.112 0.796 209.543 o
0 8 1 1018.770 1028.400 15.392 0.547 o
0 8 2 117.371 120.464 1.985 22.186 o
0 8 3 155.841 155.760 2.506 14.764 o
0 8 4 289.480 281.227 4.354 5.552 o
0 8 5 26.340 27.551 0.688 147.114 o
0 8 6 86.967 86.171 1.504 34.910 o
0 8 7 0.279 0.501 0.305 2535.540 o
0 8 8 14.028 14.763 0.531 278.096 o
0 8 9 483.865 465.186 7.047 2.298 o
0 8 10 4.987 5.524 0.452 611.887 o
0 8 11 0.037 0.757 0.354 2008.340 o
0 8 12 5.403 5.317 0.482 564.804 o
0 8 13 21.277 20.936 0.718 172.612 o
0 8 14 1.234 2.556 1.799 83.774 o
0 8 15 22.900 25.929 2.369 40.475 o
0 8 16 0.104 0.206 2.202 57.212 o
0 8 17 13.604 16.513 3.666 19.593 o
0 8 18 5.993 9.957 3.352 23.960 o
0 9 1 90.910 86.515 1.553 33.308 o
0 9 2 292.576 289.866 4.492 5.333 o
0 9 3 262.355 263.308 4.099 6.326 o
0 9 4 374.525 367.230 5.652 3.515 o
0 9 5 185.588 184.598 2.959 11.193 o
0 9 6 134.065 132.426 2.202 18.578 o
0 9 7 163.020 160.841 2.615 13.810 o
0 9 8 0.245 0.708 0.324 2238.290 o
0 9 9 185.450 185.542 3.008 11.050 o
0 9 10 16.443 16.463 0.688 212.437 o
0 9 11 21.771 22.744 0.776 158.729 o
0 9 12 98.139 96.766 1.985 26.236 o
0 9 13 94.438 101.120 4.069 12.016 o
0 9 14 76.545 78.612 3.224 18.140 o
0 9 15 0.266 3.411 2.054 64.850 o
0 9 16 13.469 12.267 2.300 46.729 o
0 9 17 13.112 17.289 3.067 27.405 o
0 9 18 1.960 9.780 5.200 10.189 o
0 10 0 439.443 431.482 9.298 1.880 o
0 10 1 88.893 88.205 1.710 31.614 o
0 10 2 104.909 104.521 1.887 25.605 o
0 10 3 8.701 9.141 0.590 355.151 o
0 10 4 721.338 706.959 10.900 1.060 o
0 10 5 0.482 0.698 0.393 1536.120 o
0 10 6 4.710 5.249 0.472 605.839 o
0 10 7 39.873 39.916 0.983 87.130 o
0 10 8 0.160 0.531 0.393 1653.190 o
0 10 9 0.259 0.344 0.383 1729.930 o
0 10 10 1.352 1.799 0.580 681.310 o
0 10 11 35.322 36.436 0.983 95.046 o
0 10 12 2.637 1.602 0.501 770.232 o
0 10 13 167.966 159.229 5.760 5.938 o
0 10 14 10.844 11.392 2.015 60.290 o
0 10 15 57.742 56.959 3.420 18.371 o
0 10 16 0.566 1.769 2.477 44.930 o
0 10 17 1.194 3.656 3.352 24.512 o
0 11 1 25.607 28.199 0.904 125.314 o
0 11 2 0.916 0.619 0.344 1768.270 o
0 11 3 248.886 257.991 4.079 6.603 o
0 11 4 37.232 40.603 1.032 87.096 o
0 11 5 52.047 54.335 1.111 64.286 o
0 11 6 4.019 4.679 0.550 547.954 o
0 11 7 53.730 55.632 1.327 56.036 o
0 11 8 1.896 1.150 0.501 842.617 o
0 11 9 57.998 61.244 1.484 48.427 o
0 11 10 34.606 35.718 1.022 93.945 o
0 11 11 26.341 29.133 1.003 113.329 o
0 11 12 27.144 26.823 1.003 113.971 o
0 11 13 26.840 27.521 2.241 43.019 o
0 11 14 35.910 37.556 2.968 25.679 o
0 11 15 147.239 142.972 5.553 6.572 o
0 11 16 0.351 4.718 3.204 26.823 o
0 12 0 420.683 396.747 8.610 2.138 o
0 12 1 37.204 40.191 1.032 87.368 o
0 12 2 62.166 63.338 1.356 49.364 o
0 12 3 37.908 38.982 1.042 86.697 o
0 12 4 1.818 2.487 0.580 640.636 o
0 12 5 128.720 129.723 2.310 18.545 o
0 12 6 39.001 40.751 1.130 79.814 o
0 12 7 153.255 145.557 2.791 14.066 o
0 12 8 125.298 131.040 2.575 17.266 o
0 12 9 0.128 0.432 0.609 726.611 o
0 12 10 37.357 39.768 1.170 79.822 o
0 12 11 1.297 1.504 0.767 425.534 o
0 12 12 50.315 47.405 1.533 53.421 o
0 12 13 6.639 10.596 2.438 43.866 o
0 12 14 24.159 22.862 3.607 19.486 o
0 12 15 2.605 10.881 3.096 28.207 o
0 12 16 36.061 37.045 6.173 6.925 o
0 13 1 10.976 13.004 0.747 244.299 o
0 13 2 68.042 70.631 1.415 44.315 o
0 13 3 44.190 46.580 1.160 71.221 o
0 13 4 22.153 23.540 0.924 136.818 o
0 13 5 53.897 57.175 1.425 52.691 o
0 13 6 30.882 33.242 1.209 87.615 o
0 13 7 3.273 4.679 0.826 322.463 o
0 13 8 8.399 8.984 0.885 230.695 o
0 13 9 12.081 11.480 0.963 182.883 o
0 13 10 23.321 24.985 1.062 116.933 o
0 13 11 28.520 29.566 1.347 82.823 o
0 13 12 140.181 130.951 5.239 7.323 o
0 13 13 43.780 40.594 2.968 24.761 o
0 13 14 11.425 12.090 3.863 17.917 o
0 13 15 4.375 9.387 3.647 20.434 o
0 14 0 329.459 328.317 7.234 3.054 o
0 14 1 26.835 28.848 0.983 114.509 o
0 14 2 11.050 15.048 0.816 216.536 o
0 14 3 126.460 122.538 2.526 17.773 o
0 14 4 0.340 1.809 0.659 587.173 o
0 14 5 0.487 1.327 0.698 530.652 o
0 14 6 24.690 29.438 1.170 100.806 o
0 14 7 2.150 2.241 0.934 284.596 o
0 14 8 9.978 10.173 1.003 185.080 o
0 14 9 16.119 17.181 1.268 113.685 o
0 14 10 2.356 3.214 1.091 210.950 o
0 14 11 29.015 28.858 1.406 78.873 o
0 14 12 30.072 31.374 3.145 24.084 o
0 14 13 36.234 38.333 3.578 18.721 o
0 15 1 6.784 7.883 0.875 249.397 o
0 15 2 72.420 74.002 1.848 34.753 o
0 15 3 1.514 2.270 0.845 347.780 o
0 15 4 22.275 25.310 1.229 101.954 o
0 15 5 158.396 156.723 3.194 12.094 o
0 15 6 0.076 0.600 0.983 283.979 o
0 15 7 15.404 15.569 1.258 117.513 o
0 15 8 5.274 6.350 1.337 134.848 o
0 15 9 25.978 31.246 1.622 67.688 o
0 15 10 6.645 6.969 1.415 119.104 o
0 15 11 6.127 10.527 1.651 89.661 o
0 15 12 9.512 8.512 4.059 16.404 o
0 16 0 31.708 34.647 2.251 40.622 o
0 16 1 32.194 34.313 1.533 67.174 o
0 16 2 58.518 61.166 2.202 33.051 o
0 16 3 41.232 44.112 2.143 39.892 o
0 16 4 219.487 213.230 4.118 7.446 o
0 16 5 34.721 38.136 1.533 64.326 o
0 16 6 7.553 9.731 1.484 106.482 o
0 16 7 15.302 17.142 1.514 89.696 o
0 16 8 5.338 4.718 1.445 118.914 o
0 16 9 5.076 4.895 1.799 79.862 o
0 16 10 17.964 19.943 1.858 63.063 o
0 16 11 0.085 0.000 2.467 45.607 o
0 17 1 120.106 106.949 3.538 13.329 o
0 17 2 276.993 260.920 6.074 4.243 o
0 17 3 98.280 99.351 2.959 17.939 o
0 17 4 0.070 0.894 1.445 131.995 o
0 17 5 27.064 32.622 2.428 37.343 o
0 17 6 7.686 8.237 2.084 58.755 o
0 17 7 70.591 74.789 2.585 24.831 o
0 17 8 29.853 30.725 2.192 43.255 o
0 17 9 23.017 24.661 3.499 20.610 o
0 18 0 11.807 11.136 2.673 35.960 o
0 18 1 17.843 25.300 2.310 43.511 o
0 18 2 0.333 2.683 2.005 68.176 o
0 18 3 77.478 76.076 3.106 19.093 o
0 18 4 17.424 19.176 2.467 39.643 o
0 18 5 194.181 174.258 4.708 7.211 o
0 18 6 3.951 8.512 2.959 30.797 o
1 0 1 86.376 94.938 1.435 34.858 o
1 0 2 1813.940 1852.010 28.022 0.175 o
1 0 3 3662.290 3747.850 56.988 0.044 o
1 0 4 446.176 475.064 7.116 2.385 o
1 0 5 865.174 873.432 13.102 0.744 o
1 0 6 14.636 13.918 0.383 319.052 o
1 0 7 139.535 140.387 2.231 17.640 o
1 0 8 167.966 163.987 2.575 13.604 o
1 0 9 171.250 170.916 2.703 12.842 o
1 0 10 227.364 221.506 3.460 8.305 o
1 0 11 90.480 88.608 1.533 33.410 o
1 0 12 19.557 20.788 0.659 190.105 o
1 0 13 38.018 37.036 0.885 96.973 o
1 0 14 105.577 102.811 1.818 26.250 o
1 0 15 79.110 80.902 1.553 36.895 o
1 0 16 20.204 21.093 0.904 148.144 o
1 0 17 6.888 9.082 1.032 193.257 o
1 0 18 5.887 7.539 1.297 139.140 o
1 0 19 4.348 4.551 1.435 122.240 o
1 0 20 72.302 70.434 2.762 22.940 o
1 1 0 5723.930 5850.590 87.724 0.018 o
1 1 1 955.780 977.030 14.626 0.608 o
1 1 2 4451.920 4637.740 81.286 0.025 o
1 1 3 18.513 18.793 0.364 256.193 o
1 1 4 452.148 468.095 7.028 2.403 o
1 1 5 237.789 247.022 3.745 7.355 o
1 1 6 898.345 902.791 13.515 0.698 o
1 1 7 14.380 13.692 0.413 315.302 o
1 1 8 97.806 92.785 1.523 31.461 o
1 1 9 370.769 362.561 5.524 3.618 o
1 1 10 244.228 238.746 3.706 7.367 o
1 1 11 370.289 352.841 5.514 3.658 o
1 1 12 36.423 36.023 0.885 100.055 o
1 1 13 8.387 8.974 0.609 350.623 o
1 1 14 41.092 41.842 1.042 81.666 o
1 1 15 184.905 177.295 2.900 11.522 o
1 1 16 97.229 103.961 1.926 26.413 o
1 1 17 203.128 207.146 3.538 8.935 o
1 1 18 111.122 114.134 2.408 20.168 o
1 1 19 21.310 26.106 1.710 67.442 o
1 1 20 3.167 2.605 1.976 68.644 o
1 2 0 35.090 33.546 0.580 124.952 o
1 2 1 515.034 526.410 7.893 1.926 o
1 2 2 2886.700 2956.050 45.715 0.069 o
1 2 3 3601.260 3680.880 63.996 0.039 o
1 2 4 431.609 432.750 6.674 2.652 o
1 2 5 247.142 246.806 3.764 7.151 o
1 2 6 1452.210 1463.100 23.786 0.256 o
1 2 7 52.628 52.153 0.924 70.912 o
1 2 8 141.413 144.221 2.280 17.104 o
1 2 9 61.038 61.510 1.121 56.202 o
1 2 10 136.054 132.485 2.172 18.564 o
1 2 11 104.936 103.263 1.769 26.760 o
1 2 12 142.734 141.812 2.349 16.767 o
1 2 13 258.351 258.374 4.079 6.449 o
1 2 14 18.852 20.936 0.786 171.209 o
1 2 15 139.446 135.964 2.339 17.277 o
1 2 16 55.581 57.450 1.337 54.322 o
1 2 17 27.743 30.057 1.170 96.198 o
1 2 18 43.306 45.292 1.553 56.693 o
1 2 19 4.205 4.521 1.799 80.666 o
1 2 20 96.906 89.247 2.870 19.038 o
1 3 0 150.789 157.264 2.408 15.426 o
1 3 1 2256.070 2440.900 36.505 0.107 o
1 3 2 590.203 603.470 9.043 1.499 o
1 3 3 1428.320 1501.390 22.548 0.270 o
1 3 4 115.172 113.878 1.838 23.943 o
1 3 5 7.975 7.568 0.265 612.465 o
1 3 6 589.271 587.055 8.817 1.548 o
1 3 7 214.577 208.669 3.234 9.219 o
1 3 8 467.032 457.598 6.920 2.401 o
1 3 9 221.938 212.129 3.293 8.857 o
1 3 10 209.743 205.514 3.224 9.421 o
1 3 11 62.733 63.456 1.189 53.087 o
1 3 12 96.027 94.191 1.681 29.965 o
1 3 13 16.232 17.034 0.678 214.203 o
1 3 14 51.155 53.293 1.179 62.944 o
1 3 15 80.277 82.160 1.573 36.132 o
1 3 16 6.360 7.146 0.737 320.963 o
1 3 17 34.524 37.694 1.307 75.926 o
1 3 18 38.166 42.707 1.661 55.909 o
1 3 19 1.924 2.801 1.523 114.440 o
1 3 20 6.285 7.844 2.113 57.896 o
1 4 0 518.883 545.665 8.178 1.837 o
1 4 1 3370.080 3575.560 59.485 0.045 o
1 4 2 1813.430 1898.180 30.234 0.161 o
1 4 3 636.058 640.741 9.593 1.330 o
1 4 4 558.469 571.191 8.561 1.659 o
1 4 5 32.357 33.114 0.649 127.030 o
1 4 6 155.292 158.600 2.487 14.789 o
1 4 7 310.640 306.418 4.649 4.907 o
1 4 8 155.590 150.894 2.379 15.443 o
1 4 9 87.124 84.539 1.691 32.615 o
1 4 10 78.320 75.988 1.347 41.118 o
1 4 11 32.347 31.236 0.757 120.764 o
1 4 12 40.893 40.741 0.894 90.086 o
1 4 13 55.556 56.114 1.121 61.061 o
1 4 14 122.466 121.034 2.074 20.992 o
1 4 15 9.419 10.134 0.678 296.853 o
1 4 16 21.021 22.086 0.875 148.407 o
1 4 17 35.931 38.883 1.641 58.754 o
1 4 18 6.972 7.961 1.337 129.603 o
1 4 19 4.423 5.740 2.103 59.610 o
1 4 20 9.585 15.982 3.175 26.048 o
1 5 0 132.412 138.028 2.202 18.480 o
1 5 1 484.800 509.514 7.676 2.072 o
1 5 2 62.541 60.841 1.052 57.270 o
1 5 3 544.447 551.474 8.305 1.752 o
1 5 4 184.779 187.350 2.900 11.329 o
1 5 5 680.115 679.025 10.193 1.184 o
1 5 6 131.850 133.782 2.153 18.985 o
1 5 7 83.521 84.225 1.465 36.578 o
1 5 8 107.490 102.614 1.720 26.850 o
1 5 9 50.305 51.150 0.973 71.587 o
1 5 10 55.229 54.747 1.042 64.131 o
1 5 11 102.730 101.661 1.740 27.520 o
1 5 12 181.972 178.435 2.850 11.756 o
1 5 13 205.190 192.628 3.273 9.639 o
1 5 14 8.784 10.822 0.590 341.414 o
1 5 15 34.660 35.669 0.953 98.430 o
1 5 16 4.468 6.143 1.071 199.738 o
1 5 17 33.261 36.731 1.966 48.374 o
1 5 18 48.339 55.141 2.536 29.656 o
1 5 19 3.097 5.052 2.359 48.343 o
1 6 0 9.756 10.320 0.383 435.810 o
1 6 1 369.518 377.452 5.711 3.484 o
1 6 2 404.359 419.746 6.359 2.908 o
1 6 3 149.100 152.644 2.408 15.686 o
1 6 4 129.604 133.183 2.162 19.160 o
1 6 5 266.404 267.987 4.118 6.206 o
1 6 6 46.637 47.690 0.924 78.418 o
1 6 7 401.305 386.613 5.848 3.214 o
1 6 8 57.538 57.332 1.081 60.573 o
1 6 9 22.834 23.472 0.600 178.001 o
1 6 10 178.547 172.076 2.723 12.415 o
1 6 11 68.166 68.262 1.248 48.150 o
1 6 12 56.098 56.694 1.347 53.974 o
1 6 13 6.487 7.647 0.757 306.123 o
1 6 14 102.140 104.020 2.202 23.243 o
1 6 15 20.627 22.331 1.386 92.063 o
1 6 16 65.227 63.761 2.103 33.170 o
1 6 17 3.554 3.637 1.563 106.235 o
1 6 18 28.448 29.045 1.897 54.185 o
1 6 19 8.392 6.635 1.887 70.436 o
1 7 0 24.277 24.209 0.629 166.737 o
1 7 1 1083.910 1108.180 16.552 0.479 o
1 7 2 396.763 395.901 6.005 3.146 o
1 7 3 125.210 121.683 1.985 21.241 o
1 7 4 436.394 428.779 6.507 2.698 o
1 7 5 34.328 33.330 0.757 114.603 o
1 7 6 340.271 337.094 5.160 4.135 o
1 7 7 78.355 75.064 1.347 41.258 o
1 7 8 181.257 176.479 2.782 12.024 o
1 7 9 140.133 135.139 2.202 17.953 o
1 7 10 79.204 79.163 1.406 39.397 o
1 7 11 30.136 30.627 1.032 103.219 o
1 7 12 18.196 19.442 0.855 164.987 o
1 7 13 18.596 19.953 0.904 154.814 o
1 7 14 18.619 21.240 1.229 110.630 o
1 7 15 75.118 81.394 2.526 24.587 o
1 7 16 8.505 9.652 1.278 134.231 o
1 7 17 51.782 49.951 1.966 40.618 o
1 7 18 104.333 103.912 4.738 9.358 o
1 7 19 160.401 148.486 7.480 4.051 o
1 8 0 1094.950 1082.590 16.208 0.489 o
1 8 1 591.711 589.483 9.013 1.513 o
1 8 2 550.366 548.142 8.276 1.748 o
1 8 3 88.038 87.517 1.563 33.727 o
1 8 4 177.797 171.319 2.742 12.407 o
1 8 5 193.793 188.353 2.978 10.770 o
1 8 6 197.333 197.189 3.116 10.167 o
1 8 7 16.508 17.663 0.580 232.544 o
1 8 8 69.161 70.818 1.297 46.217 o
1 8 9 110.544 110.782 2.054 23.049 o
1 8 10 31.552 32.436 0.767 120.397 o
1 8 11 29.381 28.917 0.993 109.051 o
1 8 12 35.182 34.637 1.189 83.470 o
1 8 13 10.726 12.453 1.052 166.634 o
1 8 14 133.947 130.450 3.224 13.601 o
1 8 15 31.164 32.721 1.563 66.897 o
1 8 16 132.399 122.990 3.607 12.248 o
1 8 17 9.408 11.991 2.683 36.032 o
1 8 18 29.664 30.480 4.217 14.327 o
1 9 0 59.489 58.964 1.179 56.218 o
1 9 1 210.940 216.758 3.558 8.580 o
1 9 2 314.131 301.592 4.639 4.904 o
1 9 3 371.015 369.334 5.838 3.436 o
1 9 4 90.432 89.070 1.573 32.886 o
1 9 5 51.479 50.639 1.160 64.288 o
1 9 6 27.610 31.384 0.845 123.191 o
1 9 7 214.157 211.333 3.332 9.001 o
1 9 8 155.910 150.600 2.487 14.993 o
1 9 9 6.371 6.713 0.472 516.617 o
1 9 10 23.944 24.346 0.698 158.992 o
1 9 11 148.801 147.199 3.529 11.507 o
1 9 12 26.498 29.752 1.268 90.419 o
1 9 13 61.758 63.770 1.897 37.655 o
1 9 14 55.621 58.944 1.868 40.539 o
1 9 15 154.797 147.061 3.617 11.018 o
1 9 16 12.407 14.203 2.821 32.264 o
1 9 17 56.924 57.539 4.236 13.015 o
1 9 18 40.568 45.292 4.806 10.904 o
1 10 0 0.268 0.619 0.383 1681.620 o
1 10 1 70.003 72.784 1.445 42.679 o
1 10 2 7.871 9.013 0.600 363.802 o
1 10 3 200.215 195.164 3.135 10.062 o
1 10 4 278.790 273.304 4.374 5.720 o
1 10 5 150.948 149.666 2.457 15.454 o
1 10 6 351.088 346.727 5.455 3.840 o
1 10 7 201.920 199.066 3.155 9.901 o
1 10 8 14.370 13.308 0.600 261.328 o
1 10 9 52.812 55.032 1.415 54.014 o
1 10 10 33.349 34.215 1.071 93.311 o
1 10 11 159.024 158.817 3.715 10.405 o
1 10 12 2.698 3.145 0.953 265.734 o
1 10 13 2.445 4.325 1.229 167.653 o
1 10 14 24.342 27.610 1.514 76.525 o
1 10 15 26.432 29.320 2.634 33.094 o
1 10 16 3.224 1.307 2.801 34.842 o
1 10 17 0.697 1.710 2.782 35.666 o
1 11 0 33.736 33.989 0.924 103.112 o
1 11 1 122.392 122.292 2.113 20.677 o
1 11 2 62.478 63.367 1.317 50.157 o
1 11 3 26.909 30.450 0.973 113.794 o
1 11 4 3.922 4.099 0.580 526.445 o
1 11 5 10.356 10.409 0.659 293.534 o
1 11 6 246.409 236.416 4.000 6.931 o
1 11 7 66.538 65.530 1.455 44.980 o
1 11 8 0.808 1.465 0.511 896.109 o
1 11 9 28.234 28.445 0.885 121.333 o
1 11 10 37.397 37.832 1.081 85.692 o
1 11 11 64.162 67.849 1.926 36.027 o
1 11 12 106.323 107.047 2.831 17.960 o
1 11 13 94.008 92.579 2.654 20.848 o
1 11 14 43.359 48.526 3.588 17.997 o
1 11 15 33.709 35.365 2.841 27.951 o
1 11 16 8.769 7.657 2.890 31.695 o
1 12 0 18.797 20.012 0.747 180.020 o
1 12 1 31.239 29.860 0.855 116.414 o
1 12 2 91.938 94.555 1.828 29.056 o
1 12 3 308.677 299.538 4.669 4.947 o
1 12 4 47.830 52.487 1.189 65.123 o
1 12 5 3.334 4.806 0.649 459.455 o
1 12 6 47.200 46.520 1.219 66.561 o
1 12 7 34.431 33.438 1.071 92.425 o
1 12 8 14.747 14.684 0.816 197.429 o
1 12 9 19.673 19.599 0.885 154.978 o
1 12 10 18.821 19.982 0.914 152.541 o
1 12 11 27.016 28.101 1.465 77.218 o
1 12 12 10.905 9.534 1.337 120.578 o
1 12 13 33.418 37.675 1.740 56.340 o
1 12 14 6.665 6.074 3.647 20.402 o
1 12 15 1.741 3.165 2.664 38.567 o
1 12 16 28.763 20.002 5.858 7.784 o
1 13 0 76.053 75.742 1.494 39.417 o
1 13 1 40.813 39.768 1.071 81.531 o
1 13 2 154.029 160.153 2.890 13.283 o
1 13 3 19.041 18.360 0.776 177.323 o
1 13 4 159.357 154.276 3.244 11.940 o
1 13 5 34.581 37.989 1.219 80.666 o
1 13 6 79.136 80.244 1.966 30.983 o
1 13 7 0.423 0.570 0.629 664.330 o
1 13 8 32.858 34.323 1.111 91.229 o
1 13 9 14.240 16.493 0.944 168.759 o
1 13 10 111.264 108.659 2.339 20.913 o
1 13 11 6.879 5.937 1.268 144.144 o
1 13 12 26.520 27.000 1.769 61.159 o
1 13 13 2.021 3.873 1.573 106.845 o
1 13 14 21.192 26.312 3.794 17.817 o
1 13 15 9.914 25.231 7.490 4.885 o
1 14 0 17.531 18.164 0.904 161.277 o
1 14 1 24.399 24.985 0.924 129.586 o
1 14 2 3.967 4.000 0.708 401.369 o
1 14 3 135.864 130.293 2.664 16.102 o
1 14 4 64.959 64.960 1.582 42.930 o
1 14 5 4.551 6.487 0.855 282.751 o
1 14 6 4.002 4.177 0.806 328.771 o
1 14 7 8.943 10.576 0.993 191.213 o
1 14 8 33.082 34.293 1.366 75.349 o
1 14 9 31.819 33.183 1.258 83.454 o
1 14 10 25.357 24.848 1.366 87.049 o
1 14 11 18.492 22.685 1.907 59.610 o
1 14 12 14.340 13.318 2.035 57.355 o
1 14 13 75.871 71.024 3.951 13.686 o
1 15 0 6.491 7.234 1.012 205.320 o
1 15 1 12.494 13.918 0.983 172.079 o
1 15 2 29.634 30.981 1.327 82.331 o
1 15 3 20.853 22.852 1.189 109.830 o
1 15 4 16.487 19.009 1.179 122.189 o
1 15 5 164.677 159.780 3.194 11.785 o
1 15 6 73.327 79.182 2.113 30.101 o
1 15 7 13.416 16.788 1.347 109.146 o
1 15 8 17.152 19.982 1.297 106.526 o
1 15 9 34.999 39.198 1.769 54.134 o
1 15 10 99.147 97.228 2.467 21.691 o
1 15 11 3.898 5.367 2.359 48.081 o
1 15 12 9.780 8.630 2.133 55.415 o
1 16 0 6.836 4.443 1.573 100.405 o
1 16 1 67.879 69.530 2.320 28.905 o
1 16 2 70.995 75.378 2.398 26.989 o
1 16 3 43.985 44.398 1.730 50.589 o
1 16 4 20.849 23.963 1.582 76.314 o
1 16 5 30.747 33.173 1.592 65.550 o
1 16 6 83.620 85.778 2.300 25.748 o
1 16 7 23.544 28.651 1.671 67.419 o
1 16 8 74.570 74.808 2.369 26.906 o
1 16 9 52.818 52.192 2.310 33.031 o
1 16 10 21.941 22.833 1.995 54.072 o
1 16 11 20.593 7.490 4.767 11.794 o
1 17 0 25.693 29.752 1.985 51.675 o
1 17 1 17.709 21.614 1.700 71.844 o
1 17 2 9.976 9.809 1.769 76.732 o
1 17 3 12.478 15.304 1.848 67.964 o
1 17 4 24.011 25.516 2.015 51.960 o
1 17 5 39.321 40.859 2.212 39.066 o
1 17 6 11.392 14.409 2.005 59.874 o
1 17 7 13.508 14.812 1.730 75.221 o
1 17 8 1.677 1.946 1.917 73.906 o
1 17 9 7.898 6.251 4.492 13.524 o
1 18 0 2.141 3.145 1.769 85.495 o
1 18 1 2.413 0.609 1.789 84.506 o
1 18 2 28.555 29.310 2.261 41.781 o
1 18 3 6.424 6.969 2.202 53.731 o
1 18 4 37.789 36.082 2.595 31.612 o
1 18 5 8.254 7.952 2.556 40.075 o
1 18 6 14.953 21.398 3.558 20.526 o
2 0 0 3263.140 3301.280 69.874 0.038 o
2 0 1 7879.020 7958.570 123.973 0.010 o
2 0 2 792.970 875.978 13.122 0.783 o
2 0 3 0.911 1.799 0.177 3135.670 o
2 0 4 30.015 28.966 0.541 147.752 o
2 0 5 609.894 619.127 9.308 1.419 o
2 0 6 834.514 844.437 12.660 0.795 o
2 0 7 560.309 564.026 8.482 1.676 o
2 0 8 1.327 1.209 0.236 2378.600 o
2 0 9 6.089 7.509 0.432 548.975 o
2 0 10 120.280 120.769 2.005 21.703 o
2 0 11 650.576 638.254 10.271 1.234 o
2 0 12 119.281 120.277 2.025 21.707 o
2 0 13 6.900 7.598 0.619 379.991 o
2 0 14 0.052 2.526 0.570 757.686 o
2 0 15 29.881 29.064 0.924 113.928 o
2 0 16 253.178 250.167 4.030 6.660 o
2 0 17 167.393 167.437 2.949 12.305 o
2 0 18 2.286 2.664 1.052 227.424 o
2 0 19 28.183 30.430 1.700 62.617 o
2 0 20 6.160 5.642 1.828 76.452 o
2 1 0 279.830 303.008 4.620 5.286 o
2 1 1 1626.220 1664.930 24.877 0.219 o
2 1 2 810.704 863.377 13.063 0.780 o
2 1 3 5718.290 5962.710 92.117 0.017 o
2 1 4 254.819 259.731 3.951 6.654 o
2 1 5 828.661 840.151 12.611 0.802 o
2 1 6 137.115 133.448 2.113 18.746 o
2 1 7 239.481 230.293 3.804 7.398 o
2 1 8 1192.630 1175.430 17.584 0.417 o
2 1 9 78.933 75.850 1.327 41.261 o
2 1 10 111.302 110.360 1.858 24.546 o
2 1 11 30.436 30.047 0.757 126.313 o
2 1 12 4.839 5.426 0.482 584.758 o
2 1 13 290.302 288.923 4.502 5.356 o
2 1 14 21.821 22.941 0.767 159.604 o
2 1 15 85.489 85.984 1.641 33.459 o
2 1 16 6.545 10.163 0.855 250.238 o
2 1 17 4.881 5.308 0.865 280.360 o
2 1 18 99.546 100.826 2.290 22.965 o
2 1 19 32.419 33.438 1.710 59.095 o
2 1 20 20.067 21.663 2.182 47.686 o
2 2 0 1098.740 1158.730 17.250 0.450 o
2 2 1 78.207 83.998 1.317 40.335 o
2 2 2 1118.880 1175.330 17.555 0.435 o
2 2 3 497.847 534.362 9.249 1.682 o
2 2 4 920.341 966.945 16.955 0.536 o
2 2 5 560.947 556.261 9.701 1.483 o
2 2 6 1336.510 1319.640 19.727 0.335 o
2 2 7 346.349 341.724 5.180 4.057 o
2 2 8 103.440 100.786 1.651 28.315 o
2 2 9 235.779 229.271 3.568 7.848 o
2 2 10 45.058 45.489 0.885 82.876 o
2 2 11 22.537 21.240 0.629 179.995 o
2 2 12 302.310 287.537 4.433 5.286 o
2 2 13 59.090 56.703 1.111 58.979 o
2 2 14 63.722 62.080 1.278 50.822 o
2 2 15 21.108 21.889 0.845 152.578 o
2 2 16 20.570 22.528 0.963 137.124 o
2 2 17 76.137 79.261 1.769 34.534 o
2 2 18 18.066 20.700 1.386 96.058 o
2 2 19 8.228 11.510 1.474 105.509 o
2 2 20 9.609 8.433 1.995 62.629 o
2 3 0 49.311 52.919 0.885 74.856 o
2 3 1 924.984 976.174 14.596 0.622 o
2 3 2 1259.820 1261.920 18.872 0.368 o
2 3 3 27.977 28.681 0.550 153.959 o
2 3 4 1129.740 1172.300 20.277 0.373 o
2 3 5 17.873 17.446 0.609 217.814 o
2 3 6 423.726 428.071 7.480 2.424 o
2 3 7 222.528 225.034 4.040 7.407 o
2 3 8 759.877 725.516 10.871 1.018 o
2 3 9 355.697 345.449 5.288 3.909 o
2 3 10 79.128 81.620 1.406 39.052 o
2 3 11 64.554 61.736 1.140 53.775 o
2 3 12 71.000 69.049 1.297 45.844 o
2 3 13 55.774 55.494 1.130 60.823 o
2 3 14 100.320 96.756 1.769 28.044 o
2 3 15 41.858 44.103 1.081 77.870 o
2 3 16 27.041 28.494 0.973 115.368 o
2 3 17 52.260 54.167 1.543 50.736 o
2 3 18 32.409 35.139 1.415 72.850 o
2 3 19 71.388 70.651 2.526 25.674 o
2 3 20 35.267 34.863 3.234 22.436 o
2 4 0 803.717 832.259 12.394 0.834 o
2 4 1 853.043 871.968 13.014 0.756 o
2 4 2 84.049 90.938 1.474 35.434 o
2 4 3 1617.570 1614.990 24.042 0.229 o
2 4 4 118.695 120.670 1.966 22.159 o
2 4 5 163.854 170.041 3.076 11.990 o
2 4 6 2.200 1.356 0.256 1773.070 o
2 4 7 631.102 646.049 11.569 1.110 o
2 4 8 201.142 200.776 3.686 8.765 o
2 4 9 86.789 85.257 1.769 31.601 o
2 4 10 68.797 69.678 1.523 42.086 o
2 4 11 39.831 39.208 0.816 96.768 o
2 4 12 93.131 90.544 1.563 32.251 o
2 4 13 3.813 3.882 0.452 714.719 o
2 4 14 34.734 34.510 0.865 105.209 o
2 4 15 28.992 28.799 0.934 114.984 o
2 4 16 23.395 25.428 1.337 91.164 o
2 4 17 34.600 38.127 1.809 53.082 o
2 4 18 34.091 40.348 2.212 40.383 o
2 4 19 34.689 36.102 2.467 34.675 o
2 4 20 6.111 9.917 3.902 17.817 o
2 5 0 56.978 57.499 1.003 63.143 o
2 5 1 351.393 357.706 5.416 3.823 o
2 5 2 317.877 319.019 4.836 4.629 o
2 5 3 208.935 209.917 3.244 9.341 o
2 5 4 157.795 167.849 2.664 13.724 o
2 5 5 461.505 453.696 6.841 2.450 o
2 5 6 115.603 118.311 2.300 20.299 o
2 5 7 165.222 164.891 3.067 12.071 o
2 5 8 115.156 114.753 2.241 20.928 o
2 5 9 0.796 1.523 0.423 1218.780 o
2 5 10 56.460 58.158 1.356 53.162 o
2 5 11 76.957 74.818 1.632 37.033 o
2 5 12 167.440 164.714 3.126 11.798 o
2 5 13 5.621 4.511 0.629 427.665 o
2 5 14 21.532 22.027 1.022 128.034 o
2 5 15 68.689 67.879 1.897 35.491 o
2 5 16 82.880 85.099 2.280 26.110 o
2 5 17 17.661 21.555 1.641 75.763 o
2 5 18 45.015 47.395 2.329 34.561 o
2 5 19 22.508 24.730 2.467 38.049 o
2 6 0 31.249 30.588 0.668 131.242 o
2 6 1 216.186 218.478 3.391 8.741 o
2 6 2 498.365 489.601 7.401 2.128 o
2 6 3 18.259 19.501 0.531 224.485 o
2 6 4 462.137 471.712 7.106 2.341 o
2 6 5 689.860 664.075 10.026 1.199 o
2 6 6 67.789 69.393 1.327 46.443 o
2 6 7 129.374 131.561 2.526 17.219 o
2 6 8 305.878 300.904 5.583 4.256 o
2 6 9 75.769 75.624 1.779 34.887 o
2 6 10 109.607 108.817 2.162 22.425 o
2 6 11 204.497 194.358 3.637 8.862 o
2 6 12 37.489 36.377 1.062 87.552 o
2 6 13 61.624 63.092 1.514 45.945 o
2 6 14 32.455 32.465 1.229 85.040 o
2 6 15 15.478 14.861 1.238 120.527 o
2 6 16 80.058 80.362 2.418 25.250 o
2 6 17 112.272 117.594 3.362 14.275 o
2 6 18 40.264 42.235 2.261 37.536 o
2 6 19 6.731 6.576 2.339 47.906 o
2 7 0 111.360 115.903 1.907 23.781 o
2 7 1 94.409 92.156 1.553 31.917 o
2 7 2 56.181 53.961 1.022 64.342 o
2 7 3 11.352 12.247 0.501 334.621 o
2 7 4 223.035 223.648 3.450 8.400 o
2 7 5 334.331 334.028 5.111 4.226 o
2 7 6 67.012 69.570 1.238 48.570 o
2 7 7 202.589 192.343 3.018 10.301 o
2 7 8 3.318 4.669 0.708 407.400 o
2 7 9 136.879 136.613 2.664 15.834 o
2 7 10 17.421 18.646 0.786 181.826 o
2 7 11 27.437 26.656 0.934 120.134 o
2 7 12 22.806 24.966 0.963 128.816 o
2 7 13 50.354 51.435 1.543 52.176 o
2 7 14 139.632 133.733 3.303 12.951 o
2 7 15 53.699 58.571 2.231 33.698 o
2 7 16 10.544 11.175 1.474 102.634 o
2 7 17 30.541 35.325 2.162 43.308 o
2 7 18 37.643 39.974 2.379 35.671 o
2 7 19 1.992 13.534 5.514 9.049 o
2 8 0 406.302 408.453 6.212 2.983 o
2 8 1 104.934 110.340 1.868 25.356 o
2 8 2 220.283 216.463 3.401 8.645 o
2 8 3 103.804 105.573 1.789 26.577 o
2 8 4 736.724 713.495 10.822 1.049 o
2 8 5 31.630 31.364 0.747 122.971 o
2 8 6 42.785 43.277 0.904 85.780 o
2 8 7 63.096 63.308 1.307 50.128 o
2 8 8 73.485 72.725 1.563 39.442 o
2 8 9 72.398 69.442 1.563 40.253 o
2 8 10 245.618 235.188 4.335 6.502 o
2 8 11 157.511 148.614 2.880 13.430 o
2 8 12 26.771 26.863 1.071 108.246 o
2 8 13 41.441 40.869 1.523 59.978 o
2 8 14 93.857 92.815 2.536 21.855 o
2 8 15 22.986 25.634 1.602 72.804 o
2 8 16 58.048 59.347 2.310 31.473 o
2 8 17 8.607 9.613 1.779 77.056 o
2 8 18 21.581 24.061 2.251 44.572 o
2 9 0 21.991 22.292 0.678 172.881 o
2 9 1 36.144 34.922 0.865 102.605 o
2 9 2 13.704 14.960 0.609 257.075 o
2 9 3 106.917 107.824 1.828 25.590 o
2 9 4 139.741 139.935 2.320 17.202 o
2 9 5 102.459 103.647 1.809 26.756 o
2 9 6 12.094 12.856 0.521 313.256 o
2 9 7 96.111 96.157 1.691 29.658 o
2 9 8 117.822 110.664 1.956 22.926 o
2 9 9 424.797 408.276 7.214 2.541 o
2 9 10 56.562 53.303 1.396 53.184 o
2 9 11 32.189 31.708 1.720 59.231 o
2 9 12 211.320 208.207 4.747 6.630 o
2 9 13 4.691 5.396 1.130 183.274 o
2 9 14 35.163 37.429 1.769 54.453 o
2 9 15 54.618 57.450 2.074 36.633 o
2 9 16 12.796 12.090 1.887 66.316 o
2 9 17 57.602 54.079 2.349 31.345 o
2 9 18 54.322 53.538 5.642 7.934 o
2 10 0 100.071 102.035 1.858 26.789 o
2 10 1 20.611 21.692 0.678 179.951 o
2 10 2 12.731 12.414 0.590 284.108 o
2 10 3 42.562 42.324 0.963 83.721 o
2 10 4 18.207 19.845 0.698 191.943 o
2 10 5 65.440 61.932 1.238 50.984 o
2 10 6 21.922 24.120 0.747 159.935 o
2 10 7 85.525 82.534 1.494 35.863 o
2 10 8 15.021 15.304 0.619 242.468 o
2 10 9 43.163 41.223 1.406 63.592 o
2 10 10 11.202 12.620 1.101 154.990 o
2 10 11 45.425 46.137 1.661 51.828 o
2 10 12 135.311 136.957 3.411 12.636 o
2 10 13 48.772 50.688 1.799 45.622 o
2 10 14 12.371 12.493 1.563 90.729 o
2 10 15 20.728 21.781 1.602 75.957 o
2 10 16 31.197 33.733 2.123 44.518 o
2 10 17 33.142 38.844 4.059 15.098 o
2 11 0 35.756 36.062 0.973 95.337 o
2 11 1 214.044 214.105 3.450 8.741 o
2 11 2 7.051 7.470 0.609 384.805 o
2 11 3 9.324 10.350 0.639 314.091 o
2 11 4 31.290 34.853 0.953 104.155 o
2 11 5 83.654 84.116 1.681 33.553 o
2 11 6 13.550 14.449 0.659 246.186 o
2 11 7 197.707 196.530 3.617 9.048 o
2 11 8 225.385 214.812 3.912 7.658 o
2 11 9 24.171 23.010 0.747 154.211 o
2 11 10 272.611 262.090 5.878 4.430 o
2 11 11 28.823 30.873 1.356 81.257 o
2 11 12 15.177 16.768 1.553 86.636 o
2 11 13 43.086 44.506 1.985 43.379 o
2 11 14 17.841 21.565 1.877 61.680 o
2 11 15 17.398 16.670 1.809 67.031 o
2 11 16 3.807 3.922 2.752 35.793 o
2 12 0 104.517 102.870 1.877 25.871 o
2 12 1 214.476 213.338 3.519 8.610 o
2 12 2 39.816 41.410 1.042 83.239 o
2 12 3 91.335 92.481 1.740 30.359 o
2 12 4 122.691 125.467 2.192 19.987 o
2 12 5 11.205 12.994 0.678 265.373 o
2 12 6 377.308 363.770 6.644 3.040 o
2 12 7 158.192 160.035 3.047 12.536 o
2 12 8 6.181 6.114 0.639 392.893 o
2 12 9 11.012 11.510 0.786 236.883 o
2 12 10 24.491 24.710 1.268 95.915 o
2 12 11 10.883 11.392 1.356 116.323 o
2 12 12 12.867 14.458 1.592 86.626 o
2 12 13 68.470 70.100 2.428 27.318 o
2 12 14 0.257 2.153 1.750 89.494 o
2 12 15 6.765 6.644 1.750 81.971 o
2 13 0 80.053 78.494 1.514 37.567 o
2 13 1 45.013 46.550 1.111 72.632 o
2 13 2 51.246 52.782 1.209 62.060 o
2 13 3 117.743 117.535 2.143 21.206 o
2 13 4 113.023 112.846 2.457 19.712 o
2 13 5 3.795 4.816 0.678 421.579 o
2 13 6 2.412 2.575 0.668 492.058 o
2 13 7 13.661 16.129 0.826 196.987 o
2 13 8 92.332 93.336 2.005 27.164 o
2 13 9 6.828 9.170 0.865 248.063 o
2 13 10 75.040 74.454 2.329 27.355 o
2 13 11 118.326 118.773 3.263 14.441 o
2 13 12 110.740 110.281 3.253 15.085 o
2 13 13 21.917 23.098 2.084 50.485 o
2 13 14 8.941 4.934 1.926 68.024 o
2 14 0 4.531 4.973 0.708 382.392 o
2 14 1 39.705 41.960 1.111 79.540 o
2 14 2 46.998 49.853 1.327 61.531 o
2 14 3 27.694 30.421 1.130 99.123 o
2 14 4 124.904 128.042 2.703 16.698 o
2 14 5 35.284 36.328 1.268 78.017 o
2 14 6 90.584 89.168 2.064 27.111 o
2 14 7 193.782 187.763 3.617 9.265 o
2 14 8 32.757 34.991 1.327 77.557 o
2 14 9 0.822 1.032 1.022 255.438 o
2 14 10 37.785 41.282 2.035 44.075 o
2 14 11 3.526 5.671 1.779 82.431 o
2 14 12 23.189 28.573 2.202 45.087 o
2 14 13 45.319 44.506 2.457 32.306 o
2 15 0 48.633 51.632 1.543 52.913 o
2 15 1 93.579 98.732 2.418 22.617 o
2 15 2 12.657 14.576 1.189 133.543 o
2 15 3 12.836 14.380 1.062 154.732 o
2 15 4 159.729 159.111 3.244 11.831 o
2 15 5 45.021 46.904 1.504 57.146 o
2 15 6 4.550 3.529 0.885 281.959 o
2 15 7 44.370 47.484 1.641 52.632 o
2 15 8 22.697 24.052 1.445 84.304 o
2 15 9 13.683 15.186 1.376 106.578 o
2 15 10 3.628 4.246 1.828 78.753 o
2 15 11 0.837 5.337 2.123 60.125 o
2 15 12 18.066 24.042 2.673 33.951 o
2 16 0 106.014 109.613 3.126 16.072 o
2 16 1 82.431 89.630 2.811 20.664 o
2 16 2 51.812 55.062 1.828 43.159 o
2 16 3 19.688 22.489 1.553 79.906 o
2 16 4 14.655 19.491 1.759 70.854 o
2 16 5 165.072 161.038 3.637 10.414 o
2 16 6 29.900 31.079 1.759 58.831 o
2 16 7 3.544 5.730 1.582 102.486 o
2 16 8 31.162 36.564 1.907 51.210 o
2 16 9 17.799 19.098 1.750 69.565 o
2 16 10 7.292 15.176 2.310 47.681 o
2 17 0 40.287 39.896 2.084 42.202 o
2 17 1 43.546 45.312 2.182 38.257 o
2 17 2 34.241 36.053 2.241 40.102 o
2 17 3 46.932 47.199 2.133 38.362 o
2 17 4 6.404 9.623 1.710 84.419 o
2 17 5 36.428 38.284 1.926 48.281 o
2 17 6 61.664 60.507 2.556 27.166 o
2 17 7 9.487 9.583 1.858 70.854 o
2 17 8 82.761 72.469 2.811 21.384 o
2 18 0 147.706 146.137 4.207 9.491 o
2 18 1 24.619 23.413 2.369 40.371 o
2 18 2 29.871 27.049 2.182 44.047 o
2 18 3 15.334 15.451 2.143 51.744 o
2 18 4 164.615 151.543 4.511 8.317 o
2 18 5 5.623 6.408 2.526 41.660 o
2 18 6 26.815 24.425 6.114 7.167 o
3 0 1 194.195 203.509 3.086 10.235 o
3 0 2 158.056 170.631 2.615 13.814 o
3 0 3 1423.270 1485.230 22.213 0.276 o
3 0 4 33.989 36.760 0.649 119.291 o
3 0 5 260.913 259.957 3.981 6.516 o
3 0 6 1357.740 1377.690 20.533 0.315 o
3 0 7 367.296 372.351 5.661 3.538 o
3 0 8 70.489 71.653 1.238 46.682 o
3 0 9 109.383 106.851 1.917 24.562 o
3 0 10 29.816 29.664 0.747 129.087 o
3 0 11 0.375 0.649 0.442 1275.690 o
3 0 12 5.998 6.920 0.511 489.591 o
3 0 13 10.375 11.352 0.629 300.218 o
3 0 14 455.089 437.645 6.684 2.550 o
3 0 15 1.392 1.563 0.609 630.881 o
3 0 16 86.163 90.043 1.799 30.882 o
3 0 17 16.272 18.419 1.081 136.664 o
3 0 18 4.790 6.458 1.278 146.855 o
3 0 19 0.742 3.135 1.602 105.194 o
3 0 20 13.392 17.240 2.192 50.105 o
3 1 0 688.627 718.449 10.684 1.106 o
3 1 1 556.019 570.621 8.512 1.673 o
3 1 2 22.874 21.987 0.432 204.039 o
3 1 3 526.885 543.070 8.679 1.727 o
3 1 4 387.035 395.724 6.251 3.089 o
3 1 5 1216.980 1197.400 17.938 0.402 o
3 1 6 593.491 607.883 9.131 1.478 o
3 1 7 145.532 145.312 2.290 16.711 o
3 1 8 260.887 254.580 3.912 6.645 o
3 1 9 50.033 48.074 0.944 74.251 o
3 1 10 44.658 41.989 0.855 86.654 o
3 1 11 45.604 43.709 0.914 81.951 o
3 1 12 366.219 351.563 5.386 3.758 o
3 1 13 66.010 63.554 1.238 50.348 o
3 1 14 128.904 131.177 2.212 19.030 o
3 1 15 59.355 61.746 1.347 51.211 o
3 1 16 158.134 160.694 2.821 13.321 o
3 1 17 45.419 49.066 1.386 60.572 o
3 1 18 1.289 2.379 1.179 188.954 o
3 1 19 41.957 44.407 1.897 46.232 o
3 1 20 14.387 13.328 2.103 54.150 o
3 2 0 1887.640 1975.980 29.526 0.159 o
3 2 1 711.985 747.523 11.175 1.026 o
3 2 2 221.476 224.317 3.411 8.499 o
3 2 3 991.932 1003.230 16.788 0.514 o
3 2 4 195.975 203.863 3.627 8.977 o
3 2 5 315.154 330.627 5.829 3.914 o
3 2 6 304.088 303.234 5.740 4.147 o
3 2 7 220.630 215.834 3.322 8.788 o
3 2 8 72.073 73.924 1.327 43.963 o
3 2 9 809.115 821.250 12.306 0.840 o
3 2 10 301.574 296.108 4.551 5.142 o
3 2 11 135.277 132.603 2.192 18.520 o
3 2 12 92.163 89.719 1.582 32.317 o
3 2 13 8.270 7.509 0.541 405.902 o
3 2 14 7.630 8.266 0.619 362.274 o
3 2 15 47.841 47.877 1.111 69.782 o
3 2 16 25.966 29.015 1.032 111.375 o
3 2 17 32.850 36.308 1.327 76.894 o
3 2 18 16.550 16.542 1.229 118.240 o
3 2 19 73.483 73.393 2.162 29.887 o
3 2 20 2.880 3.194 2.565 41.302 o
3 3 0 652.234 659.446 9.858 1.266 o
3 3 1 388.495 401.612 6.035 3.161 o
3 3 2 462.221 468.950 7.018 2.370 o
3 3 3 624.301 639.601 9.583 1.348 o
3 3 4 158.356 162.719 2.939 12.844 o
3 3 5 49.818 49.332 1.071 69.143 o
3 3 6 132.633 129.900 2.457 17.409 o
3 3 7 393.008 376.381 6.605 2.957 o
3 3 8 18.586 18.636 0.678 196.750 o
3 3 9 277.669 270.936 4.865 5.256 o
3 3 10 185.827 181.335 3.381 10.145 o
3 3 11 29.940 28.956 0.708 133.196 o
3 3 12 21.661 21.516 0.609 186.293 o
3 3 13 54.266 52.909 1.101 63.572 o
3 3 14 19.842 18.931 0.678 189.791 o
3 3 15 10.391 12.050 0.639 292.300 o
3 3 16 45.729 46.285 1.337 63.077 o
3 3 17 37.586 43.886 1.917 47.214 o
3 3 18 32.709 42.127 2.064 44.605 o
3 3 19 5.497 6.536 1.985 65.729 o
3 3 20 61.877 62.404 4.502 11.565 o
3 4 0 3406.750 3404.210 50.894 0.053 o
3 4 1 37.675 41.193 0.767 101.261 o
3 4 2 601.663 612.335 9.180 1.455 o
3 4 3 239.324 239.788 3.666 7.512 o
3 4 4 173.522 174.985 3.155 11.280 o
3 4 5 104.332 103.175 1.946 25.257 o
3 4 6 54.119 53.971 1.179 60.826 o
3 4 7 544.823 546.049 9.544 1.541 o
3 4 8 316.788 311.677 5.563 4.146 o
3 4 9 148.085 143.188 2.683 14.864 o
3 4 10 326.475 313.761 5.858 3.875 o
3 4 11 83.931 81.708 1.740 32.953 o
3 4 12 78.861 74.563 1.641 36.417 o
3 4 13 49.765 46.766 1.219 64.683 o
3 4 14 3.728 3.352 0.678 438.918 o
3 4 15 47.143 50.255 1.504 55.213 o
3 4 16 43.521 45.184 1.779 49.075 o
3 4 17 35.679 39.611 1.750 54.474 o
3 4 18 9.641 13.200 2.074 57.413 o
3 4 19 1.121 2.379 2.064 64.082 o
3 4 20 25.624 23.914 8.502 3.773 o
3 5 0 1.951 2.349 0.295 1491.550 o
3 5 1 195.657 197.395 3.057 10.357 o
3 5 2 822.835 831.757 12.827 0.796 o
3 5 3 2.070 2.241 0.246 1717.330 o
3 5 4 51.050 49.784 0.914 73.646 o
3 5 5 775.928 799.882 13.829 0.773 o
3 5 6 807.666 809.957 14.006 0.743 o
3 5 7 104.691 101.671 2.025 24.611 o
3 5 8 385.162 369.491 6.556 3.029 o
3 5 9 174.374 171.840 3.362 10.719 o
3 5 10 156.313 154.914 2.939 13.119 o
3 5 11 2.856 2.546 0.570 608.364 o
3 5 12 68.251 67.201 1.553 42.087 o
3 5 13 47.436 47.454 1.307 62.727 o
3 5 14 133.884 132.288 2.683 16.068 o
3 5 15 3.112 4.649 0.953 256.467 o
3 5 16 61.276 60.340 1.926 37.629 o
3 5 17 31.030 37.193 2.221 41.272 o
3 5 18 22.895 27.364 2.369 40.315 o
3 5 19 96.108 96.344 3.706 13.720 o
3 6 0 70.508 71.064 1.238 46.794 o
3 6 1 360.085 359.367 5.485 3.719 o
3 6 2 393.089 404.531 6.104 3.101 o
3 6 3 179.819 184.372 2.890 11.611 o
3 6 4 226.872 226.774 3.489 8.205 o
3 6 5 476.001 460.979 6.959 2.355 o
3 6 6 242.304 238.706 4.305 6.565 o
3 6 7 4.253 4.747 0.580 505.936 o
3 6 8 17.760 17.427 0.737 192.509 o
3 6 9 191.375 181.168 3.371 10.001 o
3 6 10 30.697 31.010 0.983 105.928 o
3 6 11 60.346 57.706 1.435 49.423 o
3 6 12 97.115 92.953 1.956 26.972 o
3 6 13 131.683 124.405 2.467 17.636 o
3 6 14 57.476 59.161 1.710 43.518 o
3 6 15 74.150 76.204 2.369 26.868 o
3 6 16 4.138 5.376 1.523 109.327 o
3 6 17 0.090 2.241 1.504 120.757 o
3 6 18 3.418 4.649 2.192 55.675 o
3 6 19 4.336 3.440 2.546 41.607 o
3 7 0 92.029 92.451 1.573 32.167 o
3 7 1 30.388 30.696 0.747 126.527 o
3 7 2 302.401 300.314 4.600 5.068 o
3 7 3 174.422 175.142 2.762 12.412 o
3 7 4 83.326 80.588 1.474 36.977 o
3 7 5 303.510 295.990 4.541 5.130 o
3 7 6 160.307 154.944 2.516 14.488 o
3 7 7 326.084 315.805 5.642 4.010 o
3 7 8 161.879 160.271 3.076 12.273 o
3 7 9 129.929 127.855 2.536 17.260 o
3 7 10 0.404 0.659 0.452 1220.520 o
3 7 11 34.936 31.836 0.993 98.123 o
3 7 12 119.307 111.785 2.398 19.597 o
3 7 13 175.758 169.638 3.548 10.202 o
3 7 14 0.655 0.098 1.071 237.355 o
3 7 15 246.322 244.859 5.711 4.864 o
3 7 16 4.491 7.450 1.809 78.545 o
3 7 17 56.928 59.524 2.477 29.006 o
3 7 18 29.140 31.856 2.379 38.210 o
3 7 19 6.919 14.743 8.600 3.731 o
3 8 0 134.771 135.532 2.379 17.449 o
3 8 1 331.270 328.219 5.042 4.322 o
3 8 2 249.257 250.118 4.050 6.700 o
3 8 3 55.324 55.376 1.071 62.945 o
3 8 4 56.838 56.772 1.081 61.197 o
3 8 5 540.689 524.808 8.099 1.827 o
3 8 6 1.294 2.231 0.334 1476.950 o
3 8 7 215.374 213.987 3.951 7.801 o
3 8 8 77.718 80.529 1.759 34.177 o
3 8 9 28.747 29.831 0.993 109.352 o
3 8 10 25.585 25.958 1.012 116.738 o
3 8 11 130.684 130.804 2.821 15.629 o
3 8 12 24.853 24.916 1.121 108.434 o
3 8 13 66.560 65.146 2.084 33.094 o
3 8 14 7.876 11.372 1.199 147.563 o
3 8 15 55.083 56.870 2.084 36.397 o
3 8 16 20.657 27.855 2.084 50.099 o
3 8 17 46.203 51.052 2.536 30.270 o
3 8 18 4.437 7.775 2.310 49.558 o
3 9 0 132.015 129.359 2.162 19.114 o
3 9 1 59.801 57.146 1.150 57.350 o
3 9 2 169.455 168.007 2.713 12.966 o
3 9 3 246.078 234.234 3.696 7.390 o
3 9 4 56.924 56.399 1.150 59.255 o
3 9 5 118.505 117.889 2.064 21.652 o
3 9 6 365.015 345.734 5.465 3.743 o
3 9 7 88.470 88.313 1.710 31.689 o
3 9 8 121.051 118.193 2.408 19.099 o
3 9 9 2.256 2.035 0.580 630.777 o
3 9 10 53.794 54.050 1.573 49.289 o
3 9 11 85.112 78.612 2.428 24.632 o
3 9 12 72.191 73.128 2.064 31.550 o
3 9 13 127.887 123.668 3.155 14.364 o
3 9 14 9.648 11.598 1.700 81.681 o
3 9 15 2.730 4.010 1.484 117.980 o
3 9 16 61.035 62.453 2.467 28.352 o
3 9 17 18.742 22.538 2.438 39.837 o
3 10 0 66.699 68.508 1.337 46.846 o
3 10 1 34.495 34.706 0.983 97.382 o
3 10 2 121.124 121.909 2.074 21.087 o
3 10 3 128.207 126.804 2.212 19.290 o
3 10 4 87.161 87.272 1.582 33.705 o
3 10 5 17.053 17.279 0.639 217.147 o
3 10 6 10.239 10.153 0.541 348.781 o
3 10 7 264.704 255.091 4.443 5.952 o
3 10 8 38.835 38.480 1.160 79.537 o
3 10 9 269.998 258.984 5.711 4.606 o
3 10 10 592.153 547.877 11.775 1.172 o
3 10 11 25.858 27.649 1.406 82.332 o
3 10 12 89.612 90.495 2.477 22.950 o
3 10 13 1.829 4.423 1.455 123.714 o
3 10 14 44.166 48.260 2.044 41.021 o
3 10 15 5.875 8.718 1.759 81.028 o
3 10 16 23.886 29.143 2.300 41.825 o
3 10 17 49.617 50.600 3.037 22.927 o
3 11 0 105.725 105.750 1.858 25.659 o
3 11 1 125.892 128.062 2.192 19.562 o
3 11 2 184.141 184.942 2.988 11.162 o
3 11 3 158.154 153.627 2.732 13.824 o
3 11 4 102.957 101.258 1.818 26.773 o
3 11 5 125.734 123.206 2.094 20.418 o
3 11 6 81.299 82.514 1.553 36.113 o
3 11 7 11.885 12.896 0.688 256.682 o
3 11 8 83.616 83.438 1.730 32.968 o
3 11 9 50.442 49.499 1.582 51.379 o
3 11 10 97.838 98.319 2.654 20.250 o
3 11 11 23.783 24.739 1.317 92.701 o
3 11 12 33.645 37.704 1.858 51.778 o
3 11 13 23.029 25.958 1.582 73.864 o
3 11 14 45.704 48.014 2.094 39.468 o
3 11 15 4.919 7.912 1.750 82.957 o
3 11 16 3.791 3.706 2.349 48.730 o
3 12 0 6.514 6.055 0.580 430.519 o
3 12 1 94.374 93.090 1.700 30.167 o
3 12 2 102.543 102.359 1.887 26.111 o
3 12 3 77.777 75.831 1.474 39.218 o
3 12 4 174.391 171.722 3.008 11.742 o
3 12 5 35.410 36.298 1.012 93.144 o
3 12 6 19.530 19.560 0.796 169.621 o
3 12 7 61.704 63.072 1.406 48.447 o
3 12 8 41.041 39.365 1.032 83.531 o
3 12 9 221.912 211.805 5.701 5.240 o
3 12 10 16.588 18.911 1.278 110.368 o
3 12 11 46.551 48.211 1.887 44.384 o
3 12 12 67.088 63.682 2.565 26.149 o
3 12 13 0.029 0.639 1.750 90.402 o
3 12 14 16.031 18.655 1.917 61.275 o
3 12 15 18.500 15.569 2.369 42.702 o
3 13 0 58.608 59.878 1.268 54.072 o
3 13 1 2.324 2.506 0.550 666.440 o
3 13 2 15.519 15.441 0.796 196.116 o
3 13 3 13.957 15.323 0.747 216.562 o
3 13 4 176.260 171.889 3.096 11.406 o
3 13 5 127.218 126.469 2.536 17.512 o
3 13 6 46.890 47.631 1.327 62.287 o
3 13 7 43.126 46.363 1.288 66.753 o
3 13 8 27.227 27.049 1.012 112.698 o
3 13 9 11.006 12.473 1.474 101.196 o
3 13 10 5.473 5.249 1.238 154.738 o
3 13 11 93.684 90.820 2.850 19.375 o
3 13 12 7.757 9.760 1.720 82.374 o
3 13 13 106.453 107.519 3.371 14.742 o
3 13 14 49.454 48.663 3.303 20.206 o
3 14 0 51.020 51.042 1.219 62.432 o
3 14 1 7.686 8.217 0.757 290.191 o
3 14 2 36.208 37.694 1.170 81.991 o
3 14 3 160.861 159.298 3.116 12.205 o
3 14 4 80.520 86.564 1.966 30.150 o
3 14 5 32.323 35.335 1.189 86.145 o
3 14 6 34.007 35.650 1.258 80.082 o
3 14 7 45.839 49.941 1.533 54.953 o
3 14 8 14.144 15.343 1.091 144.516 o
3 14 9 20.235 22.980 1.887 59.662 o
3 14 10 16.504 16.847 1.907 62.002 o
3 14 11 3.258 5.396 1.759 84.508 o
3 14 12 27.878 28.042 2.428 37.638 o
3 14 13 49.957 47.435 2.615 28.726 o
3 15 0 2.890 4.138 0.875 300.696 o
3 15 1 134.423 132.730 3.145 13.866 o
3 15 2 58.877 62.001 1.976 37.049 o
3 15 3 40.768 46.727 1.720 51.757 o
3 15 4 5.477 8.188 1.111 179.939 o
3 15 5 19.778 20.729 1.258 106.114 o
3 15 6 115.837 115.107 2.654 18.097 o
3 15 7 68.296 69.550 1.956 34.393 o
3 15 8 14.386 16.985 1.278 115.618 o
3 15 9 43.210 45.783 2.182 38.280 o
3 15 10 2.809 5.947 1.710 89.295 o
3 15 11 120.169 112.139 3.420 13.757 o
3 15 12 89.782 80.490 4.118 12.259 o
3 16 0 10.306 12.375 1.386 112.648 o
3 16 1 2.809 4.973 1.160 183.375 o
3 16 2 125.429 126.184 3.076 14.802 o
3 16 3 11.364 11.982 1.366 113.767 o
3 16 4 61.970 64.409 2.123 33.418 o
3 16 5 19.729 22.558 1.523 81.980 o
3 16 6 9.479 12.335 1.553 94.874 o
3 16 7 59.657 62.866 2.202 32.675 o
3 16 8 110.200 101.740 2.949 17.122 o
3 16 9 26.391 29.290 2.713 31.523 o
3 16 10 149.133 133.674 4.551 8.699 o
3 17 0 4.719 6.025 1.514 109.332 o
3 17 1 48.851 50.491 2.143 37.315 o
3 17 2 23.467 23.816 2.005 52.879 o
3 17 3 11.165 13.672 1.877 67.383 o
3 17 4 11.898 15.972 1.799 71.239 o
3 17 5 4.505 6.743 1.769 82.071 o
3 17 6 24.838 24.808 2.025 51.403 o
3 17 7 1.570 5.376 1.985 68.104 o
3 17 8 14.281 19.412 2.497 39.437 o
3 18 0 8.097 6.595 3.155 26.895 o
3 18 1 11.069 12.640 2.359 45.227 o
3 18 2 17.795 16.011 2.428 41.028 o
3 18 3 26.126 29.005 2.438 37.649 o
3 18 4 4.987 3.892 2.192 55.244 o
3 18 5 5.344 9.682 3.037 29.066 o
4 0 0 279.130 288.874 6.143 4.080 o
4 0 1 24.920 25.614 0.511 175.452 o
4 0 2 915.269 947.778 14.134 0.651 o
4 0 3 3384.270 3357.930 50.315 0.054 o
4 0 4 264.228 274.572 4.167 6.134 o
4 0 5 327.815 326.577 4.954 4.419 o
4 0 6 1157.820 1172.850 17.555 0.426 o
4 0 7 370.735 367.151 5.760 3.483 o
4 0 8 91.740 89.070 1.504 33.428 o
4 0 9 117.455 117.958 1.946 22.602 o
4 0 10 27.936 27.590 0.718 139.376 o
4 0 11 89.818 87.950 1.573 33.148 o
4 0 12 128.097 127.236 2.153 19.631 o
4 0 13 3.337 3.715 0.541 606.082 o
4 0 14 1.327 1.563 0.462 991.255 o
4 0 15 15.167 17.191 0.845 183.247 o
4 0 16 168.687 164.390 2.791 12.829 o
4 0 17 5.029 7.362 0.944 237.049 o
4 0 18 1.124 3.558 1.474 122.565 o
4 0 19 22.976 27.452 1.985 53.158 o
4 0 20 3.480 5.190 2.182 56.036 o
4 1 0 725.568 759.023 11.303 0.998 o
4 1 1 1571.960 1548.750 23.059 0.246 o
4 1 2 768.453 774.012 11.569 0.936 o
4 1 3 860.257 881.974 13.574 0.720 o
4 1 4 1233.760 1298.430 19.845 0.352 o
4 1 5 333.738 335.404 5.082 4.245 o
4 1 6 1.949 1.356 0.236 1998.710 o
4 1 7 87.804 86.967 1.455 35.247 o
4 1 8 12.346 11.942 0.452 341.844 o
4 1 9 13.988 12.856 0.472 307.103 o
4 1 10 4.966 5.671 0.442 621.541 o
4 1 11 16.966 17.977 0.629 217.644 o
4 1 12 24.813 25.634 0.737 149.204 o
4 1 13 30.828 31.885 0.816 118.477 o
4 1 14 48.639 49.577 1.160 66.664 o
4 1 15 48.040 50.521 1.179 66.027 o
4 1 16 15.459 16.837 0.894 173.015 o
4 1 17 64.357 65.264 1.710 40.440 o
4 1 18 119.465 120.366 2.762 16.998 o
4 1 19 26.024 26.725 1.917 54.889 o
4 1 20 10.886 13.407 2.310 46.927 o
4 2 0 539.941 545.852 8.178 1.791 o
4 2 1 2213.000 2256.210 33.674 0.121 o
4 2 2 288.077 298.703 4.511 5.316 o
4 2 3 130.527 136.495 2.133 19.092 o
4 2 4 94.100 95.430 1.602 31.087 o
4 2 5 272.826 279.919 4.276 5.858 o
4 2 6 320.853 316.218 4.816 4.629 o
4 2 7 3.437 3.076 0.246 1266.790 o
4 2 8 29.854 30.263 0.659 136.100 o
4 2 9 197.175 194.073 3.047 10.385 o
4 2 10 508.292 499.341 7.549 2.053 o
4 2 11 40.862 38.136 0.855 93.926 o
4 2 12 143.432 139.041 2.320 16.958 o
4 2 13 142.660 139.552 2.369 16.760 o
4 2 14 5.140 4.973 0.590 468.142 o
4 2 15 27.617 29.841 0.934 116.616 o
4 2 16 42.730 46.344 1.297 66.631 o
4 2 17 14.202 13.181 0.973 169.141 o
4 2 18 49.527 51.445 2.054 38.985 o
4 2 19 15.823 18.223 2.379 42.717 o
4 2 20 66.329 69.737 4.639 10.816 o
4 3 0 246.196 252.211 3.833 7.024 o
4 3 1 285.725 289.326 4.403 5.501 o
4 3 2 283.213 296.855 4.482 5.411 o
4 3 3 287.752 295.026 4.502 5.350 o
4 3 4 34.548 35.089 0.678 117.889 o
4 3 5 162.635 158.738 2.919 12.807 o
4 3 6 1026.670 998.673 17.250 0.490 o
4 3 7 61.943 61.991 1.327 50.469 o
4 3 8 978.954 942.009 16.296 0.544 o
4 3 9 274.856 265.146 4.767 5.417 o
4 3 10 187.039 185.728 3.460 9.848 o
4 3 11 203.869 194.722 3.774 8.593 o
4 3 12 53.887 54.826 1.514 50.725 o
4 3 13 68.751 66.847 1.523 42.566 o
4 3 14 103.944 102.025 2.162 23.484 o
4 3 15 7.796 8.748 0.855 246.177 o
4 3 16 68.863 70.602 1.966 33.995 o
4 3 17 76.744 78.563 2.310 27.066 o
4 3 18 21.511 22.626 1.779 64.590 o
4 3 19 1.964 2.860 2.585 40.898 o
4 3 20 7.503 13.181 7.686 4.664 o
4 4 0 513.359 508.404 7.637 2.008 o
4 4 1 360.373 376.371 5.701 3.548 o
4 4 2 857.893 889.974 13.289 0.734 o
4 4 3 686.794 685.079 10.271 1.166 o
4 4 4 795.628 794.053 11.864 0.887 o
4 4 5 4.342 4.620 0.472 636.930 o
4 4 6 116.284 118.115 2.270 20.444 o
4 4 7 106.585 106.910 2.113 23.285 o
4 4 8 73.570 74.474 1.582 38.823 o
4 4 9 77.329 75.221 1.632 36.883 o
4 4 10 16.455 16.375 0.737 201.807 o
4 4 11 340.387 331.177 5.897 3.705 o
4 4 12 51.424 53.971 1.307 58.368 o
4 4 13 95.319 90.427 1.946 27.552 o
4 4 14 62.298 60.773 1.612 43.887 o
4 4 15 51.563 55.003 1.917 41.124 o
4 4 16 42.432 45.941 1.750 50.277 o
4 4 17 30.870 33.566 1.671 61.629 o
4 4 18 2.530 4.836 2.300 50.975 o
4 4 19 4.544 9.701 2.428 44.807 o
4 5 0 1098.140 1096.070 16.336 0.483 o
4 5 1 338.626 345.194 5.239 4.067 o
4 5 2 154.054 155.848 2.487 14.947 o
4 5 3 134.659 137.724 2.192 18.354 o
4 5 4 373.290 374.572 5.701 3.475 o
4 5 5 284.360 287.763 5.131 4.857 o
4 5 6 26.563 26.106 0.767 140.071 o
4 5 7 120.600 114.164 2.241 20.416 o
4 5 8 98.702 93.071 1.926 27.018 o
4 5 9 241.333 241.459 4.413 6.416 o
4 5 10 73.254 74.091 1.632 38.123 o
4 5 11 87.891 85.355 1.799 31.002 o
4 5 12 112.456 107.097 2.329 20.945 o
4 5 13 124.648 122.066 2.546 17.815 o
4 5 14 33.574 33.006 1.179 86.676 o
4 5 15 321.725 325.988 6.546 3.456 o
4 5 16 13.138 15.687 1.455 98.553 o
4 5 17 1.149 2.831 1.868 77.814 o
4 5 18 29.149 33.006 2.457 36.200 o
4 5 19 43.830 36.859 2.624 30.144 o
4 6 0 175.104 165.156 2.595 13.143 o
4 6 1 129.103 128.307 2.113 19.719 o
4 6 2 391.192 402.477 6.143 3.098 o
4 6 3 141.652 141.124 2.280 17.204 o
4 6 4 101.198 98.231 1.641 29.039 o
4 6 5 12.159 12.375 0.383 367.367 o
4 6 6 165.483 155.642 2.959 12.614 o
4 6 7 211.197 203.303 3.735 8.399 o
4 6 8 73.519 74.710 1.582 38.804 o
4 6 9 146.837 144.722 2.880 14.067 o
4 6 10 50.834 51.238 1.258 61.148 o
4 6 11 311.737 299.174 5.367 4.375 o
4 6 12 138.778 133.890 2.683 15.706 o
4 6 13 46.947 48.408 1.425 58.477 o
4 6 14 120.510 120.867 2.811 16.633 o
4 6 15 39.841 41.066 1.917 46.926 o
4 6 16 41.041 46.874 2.143 39.597 o
4 6 17 47.291 47.916 2.212 36.478 o
4 6 18 3.676 5.996 2.074 61.504 o
4 6 19 37.764 37.203 3.902 16.052 o
4 7 0 142.202 141.075 2.320 16.974 o
4 7 1 374.785 371.063 5.652 3.501 o
4 7 2 1.928 1.592 0.246 1891.890 o
4 7 3 157.166 153.686 2.546 14.593 o
4 7 4 330.268 314.419 4.885 4.500 o
4 7 5 111.200 111.156 1.887 24.269 o
4 7 6 218.781 214.517 3.941 7.744 o
4 7 7 24.434 25.310 0.894 132.429 o
4 7 8 45.022 45.380 1.248 67.363 o
4 7 9 43.065 43.149 1.160 73.578 o
4 7 10 71.656 69.746 1.622 39.356 o
4 7 11 61.005 60.409 1.484 47.390 o
4 7 12 193.916 186.259 3.823 8.829 o
4 7 13 189.397 184.136 3.961 8.665 o
4 7 14 13.983 14.655 1.504 93.351 o
4 7 15 51.488 54.207 2.025 38.802 o
4 7 16 18.947 20.228 1.809 65.114 o
4 7 17 15.197 17.073 1.995 58.085 o
4 7 18 16.115 16.336 2.202 49.003 o
4 8 0 228.883 227.855 3.715 7.774 o
4 8 1 83.165 85.227 1.533 35.574 o
4 8 2 51.218 52.516 1.062 67.198 o
4 8 3 10.686 10.497 0.501 357.601 o
4 8 4 110.937 111.647 1.887 24.271 o
4 8 5 79.601 78.406 1.514 37.703 o
4 8 6 44.912 43.198 0.885 84.312 o
4 8 7 45.860 44.771 1.189 69.384 o
4 8 8 136.733 133.566 2.644 16.037 o
4 8 9 14.698 13.996 0.816 199.413 o
4 8 10 25.023 24.739 0.934 127.353 o
4 8 11 105.063 103.941 2.447 20.934 o
4 8 12 14.152 15.107 1.042 153.183 o
4 8 13 70.985 70.916 2.123 31.101 o
4 8 14 16.482 17.771 1.396 98.935 o
4 8 15 155.207 157.696 4.109 9.435 o
4 8 16 19.617 19.373 1.858 62.349 o
4 8 17 28.339 27.502 2.379 38.842 o
4 8 18 7.072 10.822 2.536 40.612 o
4 9 0 69.127 71.575 1.425 43.567 o
4 9 1 336.957 321.722 5.042 4.301 o
4 9 2 71.899 71.407 1.356 43.930 o
4 9 3 48.980 49.911 1.062 69.943 o
4 9 4 16.770 17.496 0.659 213.942 o
4 9 5 26.677 26.676 0.747 141.082 o
4 9 6 9.488 9.406 0.482 398.194 o
4 9 7 12.495 12.365 0.816 215.927 o
4 9 8 122.124 114.350 2.300 19.870 o
4 9 9 252.837 237.861 4.747 5.868 o
4 9 10 2.280 2.280 0.619 564.296 o
4 9 11 55.659 53.332 1.691 45.602 o
4 9 12 48.411 48.565 1.691 49.192 o
4 9 13 45.227 44.024 1.779 48.649 o
4 9 14 23.073 24.002 1.681 68.658 o
4 9 15 6.106 7.991 1.406 120.587 o
4 9 16 30.027 32.455 2.506 34.977 o
4 9 17 33.934 31.895 2.546 33.517 o
4 10 0 0.837 0.993 0.423 1258.130 o
4 10 1 168.840 166.975 2.870 12.505 o
4 10 2 29.775 30.558 0.826 121.205 o
4 10 3 141.711 145.705 2.497 16.012 o
4 10 4 69.252 72.194 1.386 44.178 o
4 10 5 18.968 19.343 0.698 189.482 o
4 10 6 52.853 51.740 1.071 65.944 o
4 10 7 145.631 139.296 2.349 16.648 o
4 10 8 43.476 40.024 1.199 72.758 o
4 10 9 27.636 27.118 1.229 93.626 o
4 10 10 61.100 60.271 1.818 39.872 o
4 10 11 140.945 136.623 3.352 12.643 o
4 10 12 43.467 48.752 2.035 41.389 o
4 10 13 6.656 10.399 1.533 101.453 o
4 10 14 108.944 108.109 3.244 15.288 o
4 10 15 40.236 50.816 2.526 31.365 o
4 10 16 44.733 49.174 2.506 31.141 o
4 10 17 22.819 19.540 4.433 13.367 o
4 11 0 192.475 194.112 3.185 10.213 o
4 11 1 55.607 56.861 1.238 57.302 o
4 11 2 139.164 138.834 2.329 17.239 o
4 11 3 53.026 53.843 1.170 61.871 o
4 11 4 115.641 112.276 1.966 23.020 o
4 11 5 151.235 149.489 2.487 15.317 o
4 11 6 39.881 39.414 0.993 86.883 o
4 11 7 2.509 3.155 0.442 852.529 o
4 11 8 129.787 126.597 3.106 14.424 o
4 11 9 188.315 182.210 4.266 8.077 o
4 11 10 54.168 53.843 1.779 43.811 o
4 11 11 0.382 0.934 1.071 236.428 o
4 11 12 47.960 51.120 2.113 38.092 o
4 11 13 72.195 74.975 2.693 23.449 o
4 11 14 2.453 4.079 1.602 102.474 o
4 11 15 3.783 5.612 1.907 72.181 o
4 11 16 38.143 38.667 2.850 27.105 o
4 12 0 13.183 14.478 0.747 223.973 o
4 12 1 14.197 16.100 0.776 205.765 o
4 12 2 107.516 111.824 1.956 24.154 o
4 12 3 212.324 211.736 3.411 8.891 o
4 12 4 8.432 10.645 0.659 314.057 o
4 12 5 115.016 113.505 2.133 21.785 o
4 12 6 195.908 183.645 3.578 9.352 o
4 12 7 37.838 36.416 1.012 90.004 o
4 12 8 10.648 11.480 1.071 164.445 o
4 12 9 39.677 41.144 1.474 62.932 o
4 12 10 0.411 1.258 1.052 243.839 o
4 12 11 53.547 54.571 2.143 35.820 o
4 12 12 188.104 180.539 4.531 7.581 o
4 12 13 130.375 127.560 3.647 12.087 o
4 12 14 13.844 13.515 1.995 59.474 o
4 12 15 65.932 60.556 3.057 20.963 o
4 13 0 2.614 3.823 0.659 480.473 o
4 13 1 199.386 197.385 3.224 9.852 o
4 13 2 57.528 61.048 1.406 50.678 o
4 13 3 30.733 30.440 0.983 106.334 o
4 13 4 141.647 141.272 2.585 15.752 o
4 13 5 47.187 50.619 1.465 56.408 o
4 13 6 35.343 37.891 1.347 73.078 o
4 13 7 59.059 62.109 1.573 45.697 o
4 13 8 140.023 133.055 2.998 14.222 o
4 13 9 126.298 125.319 3.745 11.893 o
4 13 10 63.431 65.461 2.270 30.665 o
4 13 11 11.302 11.421 1.740 77.373 o
4 13 12 11.240 11.490 2.054 58.078 o
4 13 13 22.121 22.469 2.221 45.608 o
4 13 14 33.314 34.637 2.968 26.084 o
4 14 0 3.328 4.285 0.826 324.198 o
4 14 1 54.142 55.642 1.474 51.538 o
4 14 2 68.941 72.499 1.661 39.023 o
4 14 3 38.376 41.970 1.248 73.871 o
4 14 4 76.157 78.475 1.858 33.289 o
4 14 5 48.252 54.502 1.651 49.223 o
4 14 6 202.001 211.647 4.000 8.011 o
4 14 7 175.428 167.584 3.303 10.922 o
4 14 8 1.004 1.632 0.727 473.428 o
4 14 9 73.728 73.835 2.575 24.637 o
4 14 10 15.051 19.579 1.936 60.514 o
4 14 11 126.319 122.027 3.873 11.469 o
4 14 12 33.862 34.706 2.310 38.599 o
4 14 13 38.055 39.336 3.686 17.669 o
4 15 0 35.672 40.436 1.465 66.139 o
4 15 1 59.283 59.662 1.799 40.894 o
4 15 2 136.371 137.901 3.175 13.526 o
4 15 3 186.232 192.835 4.158 8.229 o
4 15 4 56.097 57.450 1.897 39.967 o
4 15 5 6.305 9.131 1.297 136.369 o
4 15 6 5.462 8.020 1.327 134.342 o
4 15 7 15.711 17.555 1.455 94.354 o
4 15 8 129.066 118.184 2.890 15.758 o
4 15 9 6.040 7.549 1.995 64.598 o
4 15 10 9.845 12.483 2.182 52.479 o
4 15 11 44.748 42.353 2.850 26.173 o
4 16 0 80.768 82.249 2.506 24.098 o
4 16 1 69.218 68.793 2.329 28.621 o
4 16 2 36.169 38.362 1.691 56.797 o
4 16 3 36.955 39.866 1.917 48.133 o
4 16 4 29.632 31.787 1.494 71.936 o
4 16 5 15.902 17.800 1.484 91.314 o
4 16 6 130.014 125.093 3.263 13.735 o
4 16 7 17.741 17.397 1.582 81.628 o
4 16 8 3.702 3.283 1.406 129.386 o
4 16 9 5.235 6.055 2.487 43.054 o
4 16 10 5.422 7.961 2.752 35.250 o
4 17 0 16.599 16.188 1.956 59.590 o
4 17 1 41.258 41.783 2.339 35.634 o
4 17 2 16.062 18.213 1.936 60.358 o
4 17 3 17.671 19.717 2.261 45.914 o
4 17 4 66.454 69.432 2.565 25.874 o
4 17 5 82.051 81.787 2.811 21.036 o
4 17 6 21.012 22.076 1.897 59.036 o
4 17 7 2.013 1.769 1.750 88.080 o
4 17 8 144.800 115.893 6.251 5.627 o
4 18 0 18.111 22.076 2.359 42.320 o
4 18 1 30.147 28.524 2.595 33.390 o
4 18 2 6.533 6.743 1.946 67.597 o
4 18 3 80.000 70.140 3.086 19.286 o
4 18 4 45.678 48.752 3.519 18.452 o
5 0 1 195.821 202.133 3.106 10.159 o
5 0 2 76.898 80.470 1.317 41.331 o
5 0 3 131.150 126.312 1.995 20.314 o
5 0 4 47.426 53.941 0.953 73.591 o
5 0 5 7.030 7.332 0.334 605.068 o
5 0 6 0.095 0.197 0.187 6779.560 o
5 0 7 363.808 362.611 5.544 3.652 o
5 0 8 0.002 0.413 0.246 4148.880 o
5 0 9 4.708 5.799 0.413 668.828 o
5 0 10 8.554 9.878 0.570 362.228 o
5 0 11 30.006 29.408 0.757 128.060 o
5 0 12 6.397 6.674 0.560 441.465 o
5 0 13 4.275 5.799 0.619 452.289 o
5 0 14 32.116 32.848 0.934 105.914 o
5 0 15 169.328 164.390 2.723 13.027 o
5 0 16 4.906 4.679 0.727 364.491 o
5 0 17 4.835 5.455 1.130 182.586 o
5 0 18 3.575 3.794 1.376 134.257 o
5 0 19 4.503 4.354 1.877 74.278 o
5 0 20 35.941 30.244 7.519 4.756 o
5 1 0 135.205 137.842 2.153 18.511 o
5 1 1 380.328 393.267 5.927 3.274 o
5 1 2 955.700 957.834 14.291 0.625 o
5 1 3 389.110 399.617 6.025 3.167 o
5 1 4 88.430 89.984 1.474 34.467 o
5 1 5 294.462 293.935 4.580 5.208 o
5 1 6 1.049 0.983 0.206 3041.790 o
5 1 7 301.079 296.334 4.561 5.138 o
5 1 8 184.947 177.649 2.782 11.842 o
5 1 9 28.601 28.248 0.678 140.480 o
5 1 10 136.457 133.251 2.202 18.339 o
5 1 11 67.079 66.945 1.278 48.267 o
5 1 12 1.929 1.160 0.364 1311.390 o
5 1 13 0.604 2.290 0.521 850.055 o
5 1 14 59.056 60.645 1.278 53.394 o
5 1 15 17.395 19.127 0.796 179.083 o
5 1 16 64.450 68.695 1.661 40.888 o
5 1 17 6.760 7.509 1.121 173.919 o
5 1 18 8.552 8.856 1.268 136.671 o
5 1 19 129.623 125.722 3.961 10.996 o
5 1 20 31.198 29.340 7.411 4.909 o
5 2 0 1178.660 1206.560 17.987 0.408 o
5 2 1 569.078 582.268 8.905 1.574 o
5 2 2 182.238 190.092 2.929 11.295 o
5 2 3 220.907 230.833 3.538 8.212 o
5 2 4 24.749 24.612 0.580 170.168 o
5 2 5 119.950 119.442 1.917 22.425 o
5 2 6 143.200 141.498 2.251 17.213 o
5 2 7 24.023 23.049 0.541 181.491 o
5 2 8 248.445 246.235 3.902 6.944 o
5 2 9 282.646 269.884 4.167 5.905 o
5 2 10 142.237 142.265 2.320 16.927 o
5 2 11 119.369 117.102 1.956 22.357 o
5 2 12 146.134 139.729 2.329 16.688 o
5 2 13 86.253 83.192 1.504 35.459 o
5 2 14 22.748 22.970 0.737 160.403 o
5 2 15 17.536 18.999 1.062 135.698 o
5 2 16 124.745 128.799 3.018 15.056 o
5 2 17 11.542 15.313 1.514 94.780 o
5 2 18 58.614 59.750 2.673 26.020 o
5 2 19 6.004 5.583 2.290 50.229 o
5 3 0 138.812 136.013 2.153 18.280 o
5 3 1 369.499 378.386 5.779 3.448 o
5 3 2 673.654 679.389 10.183 1.193 o
5 3 3 68.758 69.737 1.199 48.592 o
5 3 4 396.819 397.032 5.996 3.147 o
5 3 5 1015.600 981.354 14.655 0.582 o
5 3 6 228.537 227.963 4.089 7.193 o
5 3 7 18.176 18.321 0.718 192.117 o
5 3 8 150.397 147.936 3.037 13.192 o
5 3 9 37.274 39.355 1.062 86.094 o
5 3 10 22.797 21.486 0.855 146.713 o
5 3 11 2.667 1.465 0.452 888.796 o
5 3 12 192.078 186.357 3.489 9.623 o
5 3 13 231.281 230.254 4.246 6.892 o
5 3 14 6.017 6.467 0.865 265.179 o
5 3 15 24.959 26.794 1.278 93.235 o
5 3 16 16.367 19.845 1.317 105.707 o
5 3 17 33.134 37.389 1.858 52.046 o
5 3 18 44.513 44.496 2.438 32.810 o
5 3 19 26.887 30.676 2.565 34.377 o
5 4 0 57.773 62.375 1.081 58.872 o
5 4 1 509.744 521.683 8.011 1.920 o
5 4 2 241.708 244.063 3.755 7.294 o
5 4 3 175.837 176.292 2.742 12.383 o
5 4 4 902.429 876.499 14.498 0.657 o
5 4 5 585.790 589.817 10.222 1.350 o
5 4 6 113.973 111.333 2.182 21.655 o
5 4 7 206.119 203.647 3.706 8.571 o
5 4 8 95.770 92.923 1.926 27.490 o
5 4 9 25.980 26.479 0.953 121.354 o
5 4 10 18.891 19.461 0.875 159.311 o
5 4 11 270.120 261.244 4.757 5.504 o
5 4 12 5.443 5.986 0.718 352.905 o
5 4 13 89.663 86.898 1.926 28.996 o
5 4 14 271.939 263.269 5.337 4.905 o
5 4 15 25.548 27.885 1.317 88.876 o
5 4 16 2.540 4.708 1.189 176.808 o
5 4 17 116.340 120.562 3.096 15.345 o
5 4 18 3.434 2.320 1.907 73.419 o
5 4 19 6.711 6.310 2.447 44.015 o
5 5 0 176.621 182.367 2.841 11.925 o
5 5 1 33.200 35.021 0.786 113.023 o
5 5 2 737.811 736.239 11.352 0.993 o
5 5 3 135.356 136.770 2.192 18.335 o
5 5 4 49.354 49.587 0.924 74.916 o
5 5 5 35.192 34.716 0.953 98.350 o
5 5 6 147.141 142.923 2.703 14.843 o
5 5 7 206.129 195.705 3.578 8.924 o
5 5 8 122.216 121.978 2.418 18.777 o
5 5 9 365.640 360.949 6.448 3.192 o
5 5 10 55.669 55.996 1.386 53.244 o
5 5 11 152.524 146.825 2.949 13.456 o
5 5 12 73.405 70.415 1.651 38.247 o
5 5 13 68.725 69.874 1.789 37.132 o
5 5 14 99.766 100.757 2.398 22.022 o
5 5 15 4.430 6.920 1.022 213.784 o
5 5 16 36.986 41.468 1.691 55.660 o
5 5 17 54.834 57.893 2.428 30.204 o
5 5 18 43.680 44.574 2.821 26.588 o
5 5 19 35.385 36.308 3.352 21.055 o
5 6 0 301.803 297.179 4.738 4.974 o
5 6 1 12.397 13.996 0.511 306.189 o
5 6 2 945.531 958.964 14.341 0.627 o
5 6 3 37.504 35.699 0.767 106.024 o
5 6 4 102.883 104.295 1.740 27.278 o
5 6 5 235.685 229.428 3.588 7.817 o
5 6 6 36.735 37.134 0.973 93.309 o
5 6 7 67.260 64.144 1.484 44.347 o
5 6 8 17.588 19.727 0.855 166.676 o
5 6 9 464.356 439.788 7.785 2.196 o
5 6 10 155.763 151.081 2.890 13.419 o
5 6 11 159.907 150.088 2.900 13.206 o
5 6 12 31.717 32.318 1.229 85.907 o
5 6 13 13.733 14.085 0.983 167.242 o
5 6 14 40.800 40.544 1.523 60.430 o
5 6 15 8.386 9.446 1.258 138.061 o
5 6 16 113.924 111.480 3.145 15.465 o
5 6 17 48.660 51.976 2.388 32.364 o
5 6 18 6.508 6.330 2.113 58.112 o
5 7 0 79.764 80.666 1.455 38.249 o
5 7 1 491.505 486.790 7.411 2.149 o
5 7 2 752.676 731.000 10.979 1.013 o
5 7 3 81.891 83.586 1.465 37.103 o
5 7 4 41.304 43.100 0.934 86.155 o
5 7 5 11.790 12.188 0.472 340.563 o
5 7 6 19.274 19.147 0.816 168.124 o
5 7 7 77.713 77.570 1.691 35.565 o
5 7 8 10.106 11.008 0.708 273.623 o
5 7 9 81.468 79.202 1.779 33.210 o
5 7 10 34.609 35.119 1.130 87.425 o
5 7 11 68.249 67.427 1.740 38.469 o
5 7 12 234.849 218.705 4.453 6.631 o
5 7 13 83.772 80.706 2.005 29.591 o
5 7 14 13.184 16.473 1.425 101.040 o
5 7 15 83.185 81.993 2.703 21.913 o
5 7 16 47.736 52.683 2.310 33.928 o
5 7 17 58.886 63.977 2.831 23.829 o
5 7 18 7.136 6.241 2.742 35.364 o
5 8 0 115.766 116.975 1.966 22.721 o
5 8 1 254.227 250.953 3.922 6.776 o
5 8 2 101.461 97.808 1.700 28.443 o
5 8 3 444.865 425.781 6.536 2.660 o
5 8 4 128.411 128.022 2.123 19.740 o
5 8 5 35.515 37.114 0.865 101.872 o
5 8 6 120.973 112.601 2.241 20.456 o
5 8 7 41.387 42.274 1.160 75.416 o
5 8 8 31.178 32.013 1.012 102.095 o
5 8 9 57.327 58.817 1.612 45.982 o
5 8 10 146.991 139.876 2.988 13.741 o
5 8 11 91.826 89.483 2.153 25.963 o
5 8 12 11.634 11.500 0.983 180.149 o
5 8 13 0.115 1.730 0.934 307.598 o
5 8 14 95.859 95.842 2.801 19.381 o
5 8 15 11.645 13.240 1.602 87.524 o
5 8 16 60.327 62.237 2.713 25.182 o
5 8 17 73.497 75.467 2.998 20.333 o
5 8 18 22.503 23.894 5.868 7.795 o
5 9 0 30.886 31.374 0.855 115.627 o
5 9 1 270.805 264.675 4.167 6.110 o
5 9 2 116.427 115.215 1.985 22.603 o
5 9 3 35.257 36.849 0.885 101.199 o
5 9 4 192.049 185.345 2.968 10.913 o
5 9 5 106.590 105.779 1.818 25.875 o
5 9 6 25.015 23.481 0.659 161.658 o
5 9 7 9.965 9.682 0.747 265.875 o
5 9 8 29.609 29.978 1.012 106.147 o
5 9 9 12.379 12.689 0.885 197.697 o
5 9 10 50.315 49.902 1.661 49.034 o
5 9 11 91.322 83.635 2.270 25.194 o
5 9 12 61.630 60.006 1.936 37.390 o
5 9 13 88.075 85.129 2.487 23.317 o
5 9 14 15.870 16.434 1.700 74.974 o
5 9 15 1.418 1.740 1.710 92.650 o
5 9 16 49.476 53.804 2.506 30.064 o
5 9 17 30.974 28.013 2.959 26.807 o
5 10 0 523.345 505.229 7.873 1.936 o
5 10 1 39.188 39.247 1.032 85.639 o
5 10 2 152.011 153.715 2.732 14.148 o
5 10 3 47.369 47.159 1.042 73.193 o
5 10 4 33.678 35.148 0.904 103.670 o
5 10 5 82.336 81.384 1.504 36.707 o
5 10 6 48.581 49.125 1.091 69.462 o
5 10 7 56.858 53.588 1.327 54.937 o
5 10 8 34.221 34.264 1.258 80.541 o
5 10 9 119.746 116.788 2.949 16.048 o
5 10 10 93.517 92.658 2.526 21.983 o
5 10 11 20.121 20.002 1.347 97.554 o
5 10 12 23.204 24.219 1.406 86.661 o
5 10 13 147.743 137.311 3.519 11.755 o
5 10 14 9.508 10.861 1.700 82.102 o
5 10 15 26.580 27.531 2.025 50.282 o
5 10 16 24.524 23.678 2.605 34.483 o
5 11 0 41.351 41.783 1.003 83.394 o
5 11 1 101.923 104.295 1.897 25.968 o
5 11 2 5.825 6.035 0.619 415.106 o
5 11 3 94.150 93.041 1.691 30.324 o
5 11 4 78.009 79.192 1.504 38.192 o
5 11 5 30.286 26.951 0.924 115.153 o
5 11 6 208.660 203.057 3.578 8.768 o
5 11 7 240.897 225.418 5.131 5.634 o
5 11 8 77.727 73.481 2.094 30.103 o
5 11 9 0.244 1.022 0.993 275.144 o
5 11 10 13.352 13.761 1.209 129.963 o
5 11 11 16.693 18.046 1.356 102.422 o
5 11 12 58.610 60.566 2.251 32.250 o
5 11 13 3.011 6.851 1.700 89.647 o
5 11 14 137.750 138.323 4.109 10.119 o
5 11 15 79.291 74.386 2.968 20.181 o
5 11 16 0.214 11.618 5.209 10.161 o
5 12 0 191.273 189.129 3.086 10.576 o
5 12 1 166.054 162.846 2.732 13.190 o
5 12 2 64.034 62.689 1.288 50.309 o
5 12 3 10.407 10.360 0.678 285.332 o
5 12 4 57.037 58.984 1.366 52.419 o
5 12 5 288.031 273.177 4.934 5.069 o
5 12 6 10.062 9.043 0.668 300.032 o
5 12 7 56.085 55.563 1.366 53.704 o
5 12 8 84.027 85.876 2.467 23.925 o
5 12 9 14.935 13.800 1.268 118.696 o
5 12 10 29.508 32.386 1.710 60.895 o
5 12 11 72.162 69.756 2.398 27.215 o
5 12 12 11.035 12.483 1.661 83.371 o
5 12 13 65.735 63.957 2.556 26.425 o
5 12 14 57.537 59.485 2.782 24.785 o
5 12 15 37.548 42.117 4.167 14.214 o
5 13 0 14.233 13.485 0.776 212.896 o
5 13 1 40.681 42.510 1.160 75.941 o
5 13 2 207.310 199.567 3.489 9.025 o
5 13 3 79.207 82.328 1.720 34.210 o
5 13 4 54.438 53.863 1.337 55.835 o
5 13 5 197.138 200.079 3.794 8.649 o
5 13 6 79.046 77.875 1.779 33.887 o
5 13 7 22.427 23.678 0.963 131.183 o
5 13 8 81.644 81.512 2.438 24.770 o
5 13 9 64.691 68.921 2.418 28.061 o
5 13 10 18.042 19.520 1.976 57.249 o
5 13 11 12.702 15.166 1.730 75.677 o
5 13 12 49.635 52.349 2.556 29.356 o
5 13 13 77.131 72.430 2.900 21.054 o
5 13 14 5.891 4.187 3.499 22.215 o
5 14 0 175.583 175.182 3.430 10.437 o
5 14 1 23.526 26.037 1.081 113.579 o
5 14 2 27.565 31.020 1.278 87.787 o
5 14 3 31.768 31.384 1.386 76.567 o
5 14 4 100.308 108.188 2.949 17.565 o
5 14 5 24.185 25.467 1.288 94.191 o
5 14 6 23.422 26.528 1.396 85.990 o
5 14 7 160.264 153.017 3.401 11.416 o
5 14 8 29.870 32.062 1.966 50.420 o
5 14 9 4.337 8.423 1.985 65.841 o
5 14 10 42.132 41.154 2.556 31.288 o
5 14 11 26.130 28.897 2.624 33.380 o
5 14 12 55.239 50.590 2.909 23.915 o
5 15 0 157.918 155.897 3.175 12.196 o
5 15 1 0.994 2.094 1.288 161.223 o
5 15 2 31.815 33.979 1.700 59.693 o
5 15 3 12.496 14.852 1.229 127.753 o
5 15 4 49.666 51.779 1.868 43.357 o
5 15 5 7.976 10.576 1.327 126.542 o
5 15 6 7.405 7.293 1.288 137.675 o
5 15 7 0.484 0.865 1.425 134.803 o
5 15 8 6.499 6.310 1.838 75.243 o
5 15 9 1.156 1.523 1.828 81.608 o
5 15 10 143.861 136.013 4.787 8.209 o
5 15 11 48.297 49.656 3.067 22.742 o
5 16 0 7.682 11.677 1.563 96.259 o
5 16 1 23.124 23.609 1.769 63.923 o
5 16 2 116.763 116.375 3.037 15.754 o
5 16 3 38.948 43.051 1.799 50.639 o
5 16 4 2.271 3.450 1.641 98.424 o
5 16 5 11.600 14.105 1.799 72.038 o
5 16 6 33.365 32.701 1.907 51.106 o
5 16 7 116.571 105.652 2.919 16.761 o
5 16 8 15.079 17.810 2.565 37.579 o
5 16 9 90.388 82.229 3.961 12.938 o
5 17 0 48.068 47.051 2.133 38.111 o
5 17 1 4.514 5.249 1.759 83.526 o
5 17 2 5.293 5.406 1.661 92.053 o
5 17 3 24.514 22.626 2.192 45.880 o
5 17 4 5.952 7.146 1.838 75.331 o
5 17 5 60.858 61.559 2.438 28.868 o
5 17 6 16.433 16.296 2.123 52.026 o
5 17 7 11.411 13.839 2.192 51.307 o
5 18 0 4.449 7.332 2.575 40.288 o
5 18 1 84.011 73.295 3.135 18.507 o
5 18 2 1.153 2.270 2.162 58.485 o
5 18 3 21.781 22.086 3.027 26.964 o
6 0 0 1511.460 1482.570 31.236 0.182 o
6 0 1 387.974 402.438 6.084 3.140 o
6 0 2 21.067 22.862 0.541 196.319 o
6 0 3 565.602 566.640 8.522 1.657 o
6 0 4 275.936 274.897 4.207 5.922 o
6 0 5 56.746 57.883 1.042 62.036 o
6 0 6 19.069 19.796 0.531 218.260 o
6 0 7 0.234 0.265 0.206 5127.460 o
6 0 8 1.000 1.740 0.344 1564.720 o
6 0 9 161.414 158.699 2.575 14.099 o
6 0 10 45.922 45.557 0.953 78.957 o
6 0 11 15.160 16.454 0.659 227.417 o
6 0 12 47.607 50.039 1.071 70.625 o
6 0 13 21.829 22.037 0.727 166.841 o
6 0 14 92.121 97.897 1.926 27.676 o
6 0 15 0.679 1.848 0.590 696.970 o
6 0 16 5.933 6.340 0.944 234.445 o
6 0 17 5.416 6.310 1.140 176.150 o
6 0 18 167.499 168.911 3.548 10.467 o
6 0 19 173.555 158.817 3.804 9.748 o
6 1 0 243.953 243.100 3.715 7.316 o
6 1 1 153.449 159.495 2.487 14.873 o
6 1 2 897.747 915.726 13.692 0.687 o
6 1 3 12.173 14.134 0.462 325.301 o
6 1 4 433.131 441.311 6.684 2.626 o
6 1 5 458.624 455.907 6.890 2.442 o
6 1 6 3.280 3.470 0.383 904.385 o
6 1 7 303.396 299.990 4.620 5.042 o
6 1 8 191.716 187.468 2.959 10.911 o
6 1 9 33.547 34.244 0.767 114.524 o
6 1 10 130.537 131.492 2.182 19.039 o
6 1 11 54.204 55.622 1.121 62.089 o
6 1 12 47.302 49.184 1.052 71.995 o
6 1 13 20.421 20.513 0.747 172.259 o
6 1 14 1.078 1.966 0.570 711.671 o
6 1 15 84.120 82.780 1.710 33.197 o
6 1 16 94.634 100.039 2.212 24.310 o
6 1 17 10.606 11.814 1.140 150.498 o
6 1 18 6.394 5.760 2.015 63.696 o
6 1 19 27.511 26.912 2.615 33.526 o
6 2 0 1061.640 1101.240 16.454 0.489 o
6 2 1 619.816 619.717 9.308 1.404 o
6 2 2 444.919 461.185 6.969 2.457 o
6 2 3 6.298 7.136 0.383 595.303 o
6 2 4 198.030 197.395 3.067 10.255 o
6 2 5 319.823 318.429 4.865 4.592 o
6 2 6 166.483 166.041 2.654 13.358 o
6 2 7 122.532 121.840 2.143 20.494 o
6 2 8 241.737 237.399 3.706 7.430 o
6 2 9 37.230 38.245 0.816 101.389 o
6 2 10 333.708 323.393 4.944 4.389 o
6 2 11 80.472 78.180 1.425 38.859 o
6 2 12 3.566 4.099 0.659 452.821 o
6 2 13 8.578 10.311 0.786 259.984 o
6 2 14 45.979 47.906 1.317 63.146 o
6 2 15 6.523 7.834 1.288 139.087 o
6 2 16 15.373 13.328 1.150 134.698 o
6 2 17 22.479 22.911 1.769 64.483 o
6 2 18 17.853 20.769 2.054 53.573 o
6 2 19 34.847 38.392 2.900 26.744 o
6 3 0 12.451 14.193 0.482 314.492 o
6 3 1 867.554 888.126 13.279 0.730 o
6 3 2 186.454 186.731 2.929 11.198 o
6 3 3 1056.230 1069.150 16.188 0.503 o
6 3 4 307.414 306.123 4.669 4.926 o
6 3 5 481.866 472.410 7.116 2.275 o
6 3 6 345.467 345.085 5.268 3.997 o
6 3 7 291.048 283.084 5.042 4.892 o
6 3 8 71.456 70.218 1.504 41.513 o
6 3 9 66.736 64.055 1.435 45.599 o
6 3 10 20.062 20.660 0.826 160.970 o
6 3 11 39.936 38.077 1.111 81.243 o
6 3 12 5.780 5.966 0.806 297.806 o
6 3 13 11.582 13.240 0.914 192.916 o
6 3 14 22.565 23.629 1.140 111.378 o
6 3 15 110.708 116.100 2.782 17.639 o
6 3 16 53.350 53.047 1.907 41.124 o
6 3 17 77.529 85.630 3.008 19.552 o
6 3 18 19.155 20.130 2.084 51.985 o
6 3 19 24.846 25.251 2.654 33.240 o
6 4 0 417.801 420.257 6.369 2.843 o
6 4 1 157.133 156.979 2.487 14.728 o
6 4 2 71.449 73.000 1.258 45.656 o
6 4 3 208.103 209.495 3.273 9.310 o
6 4 4 126.077 130.912 2.103 19.943 o
6 4 5 714.646 699.548 10.497 1.106 o
6 4 6 207.284 204.934 3.735 8.471 o
6 4 7 85.401 87.900 1.966 29.175 o
6 4 8 34.357 33.930 1.022 95.469 o
6 4 9 77.460 77.806 1.858 33.083 o
6 4 10 29.764 29.172 1.032 104.933 o
6 4 11 97.593 96.049 2.005 26.174 o
6 4 12 69.932 71.064 1.740 37.538 o
6 4 13 350.517 337.321 7.519 2.822 o
6 4 14 96.865 94.722 2.320 23.360 o
6 4 15 8.170 10.704 1.278 133.811 o
6 4 16 149.075 147.091 3.470 11.700 o
6 4 17 27.790 34.657 2.084 46.642 o
6 4 18 6.129 7.922 2.811 33.746 o
6 4 19 32.629 34.441 3.578 19.016 o
6 5 0 3.825 3.794 0.374 860.897 o
6 5 1 160.759 164.704 2.673 13.617 o
6 5 2 53.401 55.907 1.052 64.700 o
6 5 3 232.143 234.107 3.656 7.734 o
6 5 4 727.896 712.542 10.674 1.071 o
6 5 5 34.055 32.622 0.708 119.419 o
6 5 6 131.791 129.507 2.487 17.328 o
6 5 7 173.610 172.646 3.234 11.093 o
6 5 8 330.397 321.339 5.750 3.892 o
6 5 9 52.331 53.922 1.396 55.124 o
6 5 10 103.256 97.818 2.064 24.705 o
6 5 11 87.703 79.054 1.730 32.563 o
6 5 12 117.362 118.940 2.673 17.719 o
6 5 13 17.681 19.383 1.111 128.234 o
6 5 14 77.926 77.246 1.985 31.220 o
6 5 15 43.300 50.727 1.848 46.122 o
6 5 16 19.680 20.955 1.435 89.753 o
6 5 17 22.584 27.885 2.624 34.022 o
6 5 18 2.756 1.769 2.909 32.366 o
6 5 19 88.553 76.912 8.030 3.967 o
6 6 0 12.959 12.227 0.570 289.463 o
6 6 1 528.030 529.221 8.060 1.859 o
6 6 2 314.383 305.612 4.708 4.826 o
6 6 3 58.449 55.976 1.071 60.706 o
6 6 4 161.187 163.908 2.644 13.720 o
6 6 5 39.867 40.024 0.865 93.460 o
6 6 6 42.085 40.761 1.071 79.746 o
6 6 7 237.176 228.838 4.207 6.862 o
6 6 8 144.397 139.473 2.723 15.017 o
6 6 9 109.021 106.350 2.162 22.632 o
6 6 10 86.085 83.654 1.818 31.273 o
6 6 11 35.480 37.743 1.258 77.737 o
6 6 12 39.476 38.166 1.288 72.606 o
6 6 13 59.983 62.001 1.779 40.772 o
6 6 14 91.872 91.262 2.320 24.154 o
6 6 15 56.980 57.794 2.231 33.146 o
6 6 16 14.308 18.213 1.691 76.156 o
6 6 17 96.401 94.800 3.656 13.989 o
6 6 18 20.909 21.457 2.959 28.214 o
6 7 0 27.763 29.428 0.747 134.475 o
6 7 1 318.444 322.095 4.964 4.515 o
6 7 2 63.951 62.709 1.209 52.200 o
6 7 3 11.267 13.289 0.541 313.421 o
6 7 4 120.097 120.375 1.985 21.880 o
6 7 5 68.274 66.404 1.229 48.916 o
6 7 6 39.286 37.399 1.062 84.941 o
6 7 7 164.527 161.038 3.076 12.147 o
6 7 8 69.294 66.994 1.602 40.831 o
6 7 9 73.401 73.521 1.740 36.341 o
6 7 10 76.810 69.284 1.691 36.827 o
6 7 11 18.469 18.655 0.983 145.119 o
6 7 12 54.305 55.003 1.691 45.785 o
6 7 13 12.166 12.453 0.963 180.512 o
6 7 14 30.313 33.084 1.602 65.363 o
6 7 15 9.402 10.389 1.455 106.998 o
6 7 16 3.752 4.954 1.809 80.022 o
6 7 17 4.499 7.686 2.290 50.366 o
6 7 18 31.995 38.284 3.489 19.792 o
6 8 0 3.809 3.529 0.511 631.893 o
6 8 1 164.187 160.743 2.615 13.751 o
6 8 2 7.277 8.256 0.550 411.995 o
6 8 3 49.007 49.784 1.042 70.709 o
6 8 4 95.848 99.165 1.740 28.912 o
6 8 5 47.777 49.705 0.993 73.664 o
6 8 6 75.064 71.870 1.622 38.099 o
6 8 7 259.230 254.108 4.659 5.786 o
6 8 8 34.097 33.055 1.091 91.787 o
6 8 9 14.069 13.672 0.806 205.927 o
6 8 10 16.369 17.270 0.993 151.648 o
6 8 11 14.342 13.938 1.022 157.942 o
6 8 12 8.618 8.738 1.327 127.086 o
6 8 13 42.519 42.481 1.730 51.586 o
6 8 14 19.670 20.936 1.543 81.311 o
6 8 15 12.904 12.168 1.759 74.514 o
6 8 16 24.871 27.885 2.192 45.025 o
6 8 17 28.644 30.539 2.959 26.918 o
6 9 0 246.466 238.392 3.764 7.243 o
6 9 1 68.915 70.140 1.337 45.658 o
6 9 2 5.867 6.448 0.550 465.356 o
6 9 3 41.589 41.252 0.963 85.406 o
6 9 4 15.081 15.805 0.649 232.616 o
6 9 5 1.300 1.710 0.423 1124.930 o
6 9 6 125.156 119.589 2.074 20.787 o
6 9 7 76.174 76.420 1.710 35.775 o
6 9 8 179.473 173.128 3.764 9.496 o
6 9 9 2.012 1.759 0.786 391.115 o
6 9 10 4.250 4.875 0.806 321.352 o
6 9 11 153.667 146.373 3.578 11.192 o
6 9 12 49.782 52.556 1.956 41.042 o
6 9 13 10.263 10.222 1.435 108.254 o
6 9 14 62.022 60.281 2.379 29.664 o
6 9 15 57.006 63.279 2.536 27.872 o
6 9 16 45.282 46.678 2.890 25.349 o
6 9 17 17.135 22.233 3.764 18.348 o
6 10 0 26.231 26.263 0.806 136.495 o
6 10 1 8.795 9.367 0.639 326.964 o
6 10 2 14.248 16.061 0.786 203.283 o
6 10 3 160.837 160.753 2.782 13.327 o
6 10 4 107.050 107.441 1.946 24.590 o
6 10 5 243.217 238.530 3.774 7.289 o
6 10 6 120.834 114.173 2.084 21.465 o
6 10 7 68.212 66.984 1.976 34.360 o
6 10 8 79.409 77.177 2.556 24.020 o
6 10 9 31.234 32.957 1.406 75.217 o
6 10 10 45.233 48.083 1.848 45.915 o
6 10 11 21.062 23.973 1.307 97.374 o
6 10 12 58.475 62.532 2.221 32.593 o
6 10 13 13.118 14.675 1.582 87.130 o
6 10 14 126.032 118.478 3.391 13.495 o
6 10 15 1.231 1.671 1.838 80.641 o
6 10 16 6.418 10.389 2.870 32.234 o
6 11 0 125.170 121.093 2.221 19.774 o
6 11 1 33.654 35.679 0.983 97.885 o
6 11 2 245.721 236.888 4.030 6.898 o
6 11 3 75.670 75.929 1.465 40.000 o
6 11 4 265.185 250.865 4.207 6.249 o
6 11 5 31.864 31.305 0.875 112.257 o
6 11 6 84.484 77.570 1.641 34.663 o
6 11 7 19.472 18.203 1.130 123.216 o
6 11 8 106.539 99.862 2.644 19.512 o
6 11 9 55.428 53.932 1.769 43.630 o
6 11 10 49.687 48.113 1.710 48.215 o
6 11 11 114.567 113.643 3.126 15.476 o
6 11 12 12.502 13.072 1.494 96.923 o
6 11 13 13.837 15.638 1.809 69.489 o
6 11 14 36.333 35.748 2.251 39.392 o
6 11 15 69.458 59.642 3.234 19.134 o
6 12 0 60.538 60.871 1.327 51.365 o
6 12 1 87.218 86.731 1.700 32.237 o
6 12 2 149.645 144.093 2.615 15.039 o
6 12 3 117.898 115.884 2.143 21.277 o
6 12 4 7.574 7.942 0.727 306.924 o
6 12 5 24.436 25.516 0.885 133.285 o
6 12 6 11.786 12.168 0.767 235.316 o
6 12 7 0.039 0.393 0.786 443.815 o
6 12 8 19.676 20.808 1.288 103.244 o
6 12 9 40.814 38.303 1.671 55.331 o
6 12 10 94.641 87.094 2.644 21.123 o
6 12 11 20.690 21.683 1.720 68.660 o
6 12 12 75.746 70.602 2.762 22.597 o
6 12 13 29.224 29.693 2.192 43.565 o
6 12 14 19.816 23.491 2.664 33.940 o
6 13 0 22.968 23.216 1.022 123.655 o
6 13 1 66.095 65.952 1.622 41.595 o
6 13 2 4.914 3.833 0.757 350.613 o
6 13 3 153.455 148.624 2.978 13.256 o
6 13 4 10.569 13.613 1.022 171.414 o
6 13 5 0.677 0.865 0.698 531.991 o
6 13 6 28.298 29.831 1.111 100.261 o
6 13 7 13.081 13.594 1.189 133.696 o
6 13 8 0.482 1.406 1.229 179.522 o
6 13 9 38.828 37.792 2.143 41.309 o
6 13 10 99.700 98.820 3.489 14.638 o
6 13 11 99.222 93.749 3.784 13.264 o
6 13 12 12.861 13.879 2.418 42.682 o
6 13 13 10.561 10.763 2.398 44.240 o
6 14 0 551.873 522.380 9.249 1.598 o
6 14 1 51.999 54.983 1.543 50.673 o
6 14 2 11.203 11.529 0.894 204.043 o
6 14 3 26.592 30.588 1.356 83.556 o
6 14 4 31.741 32.445 1.356 77.865 o
6 14 5 36.637 39.719 1.592 60.176 o
6 14 6 17.603 19.216 1.248 111.785 o
6 14 7 32.480 26.184 1.347 80.647 o
6 14 8 13.895 14.704 2.192 50.351 o
6 14 9 32.389 36.751 2.732 29.838 o
6 14 10 101.995 99.322 3.941 12.351 o
6 14 11 0.119 0.786 2.182 58.129 o
6 14 12 5.469 8.885 2.467 43.341 o
6 15 0 5.276 7.657 1.317 136.872 o
6 15 1 13.312 16.758 1.297 115.222 o
6 15 2 251.188 242.638 5.042 5.522 o
6 15 3 38.352 42.432 1.730 53.380 o
6 15 4 66.084 68.803 2.182 31.277 o
6 15 5 44.538 43.975 1.730 50.451 o
6 15 6 3.213 3.637 1.022 230.351 o
6 15 7 2.644 4.944 1.121 195.716 o
6 15 8 107.761 103.843 3.578 13.721 o
6 15 9 89.710 86.298 3.322 16.443 o
6 15 10 75.201 71.142 3.440 16.849 o
6 15 11 29.609 19.973 3.676 18.629 o
6 16 0 1.421 1.219 1.445 129.054 o
6 16 1 26.001 31.187 1.985 51.291 o
6 16 2 77.018 80.981 2.320 26.740 o
6 16 3 42.933 44.486 1.936 44.778 o
6 16 4 23.198 25.093 1.779 62.966 o
6 16 5 227.427 219.304 4.836 6.205 o
6 16 6 9.880 7.450 1.553 97.195 o
6 16 7 1.266 3.018 1.553 111.094 o
6 16 8 22.777 19.943 2.732 32.299 o
6 16 9 6.835 12.856 3.656 20.119 o
6 17 0 12.442 14.173 1.956 62.041 o
6 17 1 101.576 95.675 3.214 16.197 o
6 17 2 1.510 2.723 1.582 107.004 o
6 17 3 38.146 36.721 2.447 34.413 o
6 17 4 69.492 68.980 2.703 23.938 o
6 17 5 9.403 8.787 1.868 70.491 o
6 17 6 7.110 11.372 2.153 54.975 o
6 18 0 0.032 8.109 2.870 33.189 o
6 18 1 8.764 18.557 6.192 7.131 o
7 0 1 559.670 544.800 8.197 1.747 o
7 0 2 8.959 9.249 0.413 451.432 o
7 0 3 177.721 180.077 2.860 11.870 o
7 0 4 463.294 469.963 7.185 2.318 o
7 0 5 217.390 219.235 3.430 8.628 o
7 0 6 1.489 1.474 0.295 1763.890 o
7 0 7 305.990 301.907 4.639 4.988 o
7 0 8 0.152 0.727 0.256 3405.570 o
7 0 9 0.924 1.602 0.334 1670.560 o
7 0 10 6.978 8.040 0.541 427.475 o
7 0 11 10.403 10.075 0.541 346.909 o
7 0 12 14.393 15.687 0.639 240.548 o
7 0 13 110.933 115.215 2.025 22.965 o
7 0 14 167.979 161.588 2.673 13.328 o
7 0 15 27.425 29.094 1.081 104.553 o
7 0 16 70.040 71.683 1.779 36.745 o
7 0 17 63.682 68.341 1.877 36.980 o
7 0 18 8.258 7.038 1.563 98.270 o
[truncated: 90,054 more chars]
