# Supplementary material for: Towards improved accuracy of Hirshfeld atom refinement with an alternative electron density partition
Source: IUCrJ. 2025 Jan 1;12(Pt 1):74–87. doi: 10.1107/S2052252524011242 (PMC11707693; doi:10.1107/S2052252524011242)
Supplement: Supplementary file 1 [file m-12-00074-sup1.zip › cif_checkcif/NAC_H2O/MP2/3.cif]

data_3
# start Validation Reply Form
_vrf_PLAT183_3
;
PROBLEM: Missing _cell_measurement_reflns_used Value ....     Please Do !  
RESPONSE: This is rerefinement of structure from https://doi.org/10.1107/S2053273314010626
          the information was not included in the original publication
;
_vrf_PLAT184_3
;
PROBLEM: Missing _cell_measurement_theta_min Value ......     Please Do !  
RESPONSE: This is rerefinement of structure from https://doi.org/10.1107/S2053273314010626
          the information was not included in the original publication
;
_vrf_PLAT185_3
;
PROBLEM: Missing _cell_measurement_theta_max Value ......     Please Do !  
RESPONSE: This is rerefinement of structure from https://doi.org/10.1107/S2053273314010626
          the information was not included in the original publication
;
# end Validation Reply Form
_audit_creation_date               2024-03-07
_audit_creation_method
;
Olex2 1.3
(compiled 2020.07.31 svn.rc2a77460 for OlexSys, GUI svn.r6145)
;
_audit_contact_author_address      ?
_audit_contact_author_email        ?
_audit_contact_author_name         ''
_audit_contact_author_phone        ?
_publ_contact_author_id_orcid      ?
_publ_section_references
;
Bourhis, L.J., Dolomanov, O.V., Gildea, R.J., Howard, J.A.K., Puschmann, H.
 (2015). Acta Cryst. A71, 59-75.

Dolomanov, O.V., Bourhis, L.J., Gildea, R.J, Howard, J.A.K. & Puschmann, H.
 (2009), J. Appl. Cryst. 42, 339-341.
;
_chemical_formula_moiety           'C7 H11 N O4, H2 O'
_chemical_formula_sum              'C7 H13 N O5'
_chemical_formula_weight           191.185
_chemical_absolute_configuration   unk
loop_
  _atom_type_symbol
  _atom_type_scat_dispersion_real
  _atom_type_scat_dispersion_imag
  _atom_type_scat_source
  _atom_type_scat_dispersion_source
 H 0.00000 0.00000
 'NoSpherA2 (<-magic spell for checkCif) like software DiSCaMB'
 'Henke, Gullikson and Davis, At. Data and Nucl. Data Tables, 1993, 54, 2'
 C 0.00347 0.00161
 'NoSpherA2 (<-magic spell for checkCif) like software DiSCaMB'
 'Henke, Gullikson and Davis, At. Data and Nucl. Data Tables, 1993, 54, 2'
 O 0.01158 0.00611
 'NoSpherA2 (<-magic spell for checkCif) like software DiSCaMB'
 'Henke, Gullikson and Davis, At. Data and Nucl. Data Tables, 1993, 54, 2'
 N 0.00653 0.00323
 'NoSpherA2 (<-magic spell for checkCif) like software DiSCaMB'
 'Henke, Gullikson and Davis, At. Data and Nucl. Data Tables, 1993, 54, 2'

_space_group_crystal_system        'orthorhombic'
_space_group_IT_number             19
_space_group_name_H-M_alt          'P 21 21 21'
_space_group_name_Hall             ' P 2ac 2ab'
loop_
  _space_group_symop_id
  _space_group_symop_operation_xyz
 1 x,y,z
 2 x+1/2,-y+1/2,-z
 3 -x,y+1/2,-z+1/2
 4 -x+1/2,-y,z+1/2

_symmetry_Int_Tables_number        19
_cell_length_a                     9.854(3)
_cell_length_b                     9.249(3)
_cell_length_c                     10.144(2)
_cell_angle_alpha                  90
_cell_angle_beta                   90
_cell_angle_gamma                  90
_cell_volume                       924.5(5)
_cell_formula_units_Z              4
_cell_measurement_temperature      9(2)
_exptl_absorpt_coefficient_mu      0.061
_exptl_crystal_density_diffrn      1.374
_exptl_crystal_F_000               408.077
_exptl_crystal_size_max            0.34
_exptl_crystal_size_mid            0.28
_exptl_crystal_size_min            0.28
_exptl_crystal_description        rectangular      
_exptl_crystal_colour             colourless            
_diffrn_measurement_device_type   'Huber type 512 four-circle diffractometer and a 165 mm MAR CCD detector'
_diffrn_reflns_av_R_equivalents    0.0000
_diffrn_reflns_av_unetI/netI       0.0258
_diffrn_reflns_Laue_measured_fraction_full  1.0000
_diffrn_reflns_Laue_measured_fraction_max  0.9991
_diffrn_reflns_limit_h_max         20
_diffrn_reflns_limit_h_min         -20
_diffrn_reflns_limit_k_max         18
_diffrn_reflns_limit_k_min         0
_diffrn_reflns_limit_l_max         20
_diffrn_reflns_limit_l_min         0
_diffrn_reflns_number              8275
_diffrn_reflns_point_group_measured_fraction_full  1.0000
_diffrn_reflns_point_group_measured_fraction_max  0.9984
_diffrn_reflns_theta_full          18.0568
_diffrn_reflns_theta_max           31.88
_diffrn_reflns_theta_min           2.09
_diffrn_ambient_temperature        9(2)
_diffrn_measured_fraction_theta_full  1.0000
_diffrn_measured_fraction_theta_max  0.9991
_diffrn_radiation_type             synchrotron
_diffrn_radiation_wavelength       0.5166
_reflns_Friedel_coverage           0.998
_reflns_limit_h_max                20
_reflns_limit_h_min                -20
_reflns_limit_k_max                18
_reflns_limit_k_min                -18
_reflns_limit_l_max                20
_reflns_limit_l_min                -20
_reflns_number_gt                  7877
_reflns_number_total               8275
_reflns_threshold_expression       I>=2u(I)
_computing_molecular_graphics      'Olex2 1.3 (Dolomanov et al., 2009)'
_computing_publication_material    'Olex2 1.3 (Dolomanov et al., 2009)'
_computing_structure_refinement    'olex2.refine 1.3 (Bourhis et al., 2015)'
_computing_data_collection        'XDS (Kabsch, 1991)'   
_refine_diff_density_max           0.2514
_refine_diff_density_min           -0.1932
_refine_diff_density_rms           0.0536
_refine_ls_abs_structure_details  
 'Flack, H. D. (1983). Acta Cryst. A39, 876-881.'
_refine_ls_abs_structure_Flack     0.5(6)
_refine_ls_d_res_high              0.4890
_refine_ls_d_res_low               7.0681
_refine_ls_goodness_of_fit_ref     1.1108
_refine_ls_hydrogen_treatment      refall
_refine_ls_matrix_type             full
_refine_ls_number_constraints      0
_refine_ls_number_parameters       235
_refine_ls_number_reflns           8275
_refine_ls_number_restraints       0
_refine_ls_R_factor_all            0.0272
_refine_ls_R_factor_gt             0.0247
_refine_ls_restrained_S_all        1.1108
_refine_ls_shift/su_max            0.0003
_refine_ls_shift/su_mean           0.0000
_refine_ls_structure_factor_coef   Fsqd
_refine_ls_weighting_details      
 'w=1/[\s^2^(Fo^2^)+(0.0147P)^2^+0.0476P] where P=(Fo^2^+2Fc^2^)/3'
_refine_ls_weighting_scheme        calc
_refine_ls_wR_factor_gt            0.0479
_refine_ls_wR_factor_ref           0.0484
_refine_special_details
;
Aspherical atom refinement in Olex2
with DiSCaMB generated form factors
Exponential Hirshfeld Atom Refinement 
with exponent parameter n = 3
using Gaussian16 generated electron density 
calculated with MP2
using cc-pVTZ basis set and charges 
simulating the crystal field.
;
loop_
  _atom_site_label
  _atom_site_type_symbol
  _atom_site_fract_x
  _atom_site_fract_y
  _atom_site_fract_z
  _atom_site_U_iso_or_equiv
  _atom_site_adp_type
  _atom_site_occupancy
  _atom_site_refinement_flags_posn
 O1 O 0.57869(2) 1.11473(3) 0.77183(2) 0.00756(3) Uani 1.000000 .
 O2 O 0.79425(2) 1.11861(3) 0.84046(2) 0.00655(3) Uani 1.000000 .
 O3 O 0.84071(2) 1.20554(3) 0.55091(2) 0.00706(3) Uani 1.000000 .
 O4 O 0.78342(2) 0.69411(3) 0.51514(2) 0.00647(3) Uani 1.000000 .
 O5 O 0.90009(3) 0.45971(3) 0.43049(3) 0.01085(4) Uani 1.000000 .
 N1 N 0.87821(3) 0.97794(3) 0.61459(3) 0.00490(3) Uani 1.000000 .
 C1 C 0.69672(3) 1.07606(3) 0.76141(3) 0.00472(4) Uani 1.000000 .
 C2 C 0.73844(3) 0.96432(3) 0.66018(3) 0.00475(4) Uani 1.000000 .
 C3 C 0.73468(3) 0.81114(3) 0.71986(3) 0.00648(4) Uani 1.000000 .
 C4 C 0.84128(3) 0.73016(3) 0.63963(3) 0.00558(4) Uani 1.000000 .
 C5 C 0.95445(3) 0.84210(3) 0.62490(3) 0.00645(4) Uani 1.000000 .
 C6 C 0.91993(3) 1.10151(3) 0.55823(3) 0.00503(4) Uani 1.000000 .
 C7 C 1.06212(3) 1.10713(4) 0.50529(3) 0.00817(4) Uani 1.000000 .
 H1 H 0.7563(10) 1.1890(9) 0.9069(8) 0.0160(19) Uani 1.000000 .
 H2 H 0.8330(8) 0.6109(8) 0.4787(8) 0.0144(16) Uani 1.000000 .
 H3 H 0.6700(6) 0.9750(8) 0.5764(5) 0.0152(14) Uani 1.000000 .
 H4 H 0.7653(7) 0.8146(8) 0.8231(5) 0.0175(15) Uani 1.000000 .
 H5 H 0.6349(6) 0.7607(7) 0.7127(7) 0.0180(15) Uani 1.000000 .
 H6 H 0.8764(7) 0.6305(6) 0.6892(6) 0.0151(14) Uani 1.000000 .
 H7 H 1.0199(7) 0.8436(8) 0.7122(7) 0.0215(17) Uani 1.000000 .
 H8 H 1.0151(7) 0.8247(7) 0.5369(6) 0.0143(14) Uani 1.000000 .
 H9 H 1.1349(7) 1.0644(10) 0.5762(7) 0.0272(19) Uani 1.000000 .
 H10 H 1.0898(7) 1.2175(6) 0.4780(9) 0.0235(18) Uani 1.000000 .
 H11 H 1.0702(8) 1.0404(9) 0.4178(7) 0.028(2) Uani 1.000000 .
 H12 H 0.8803(10) 0.3683(8) 0.4752(9) 0.0194(19) Uani 1.000000 .
 H13 H 0.9582(8) 0.4405(9) 0.3573(7) 0.0160(17) Uani 1.000000 .

loop_
  _atom_site_aniso_label
  _atom_site_aniso_U_11
  _atom_site_aniso_U_22
  _atom_site_aniso_U_33
  _atom_site_aniso_U_12
  _atom_site_aniso_U_13
  _atom_site_aniso_U_23
 O1 0.00534(7) 0.00965(8) 0.00770(8) 0.00186(6) -0.00015(6) -0.00244(7)
 O2 0.00596(7) 0.00796(8) 0.00575(7) -0.00002(6) -0.00073(6) -0.00169(6)
 O3 0.00721(8) 0.00510(7) 0.00888(8) 0.00115(6) 0.00103(6) 0.00185(6)
 O4 0.00856(8) 0.00529(7) 0.00556(7) 0.00066(6) -0.00045(6) -0.00037(6)
 O5 0.01334(10) 0.00637(8) 0.01283(10) 0.00112(7) 0.00582(8) 0.00001(7)
 N1 0.00499(7) 0.00391(7) 0.00579(8) 0.00029(6) 0.00094(6) 0.00056(6)
 C1 0.00501(8) 0.00483(8) 0.00432(8) 0.00030(7) 0.00014(7) -0.00036(7)
 C2 0.00515(8) 0.00482(8) 0.00427(8) -0.00001(7) 0.00037(7) -0.00033(7)
 C3 0.00867(9) 0.00510(9) 0.00566(9) -0.00032(8) 0.00222(8) 0.00020(8)
 C4 0.00752(9) 0.00418(8) 0.00503(9) 0.00068(7) 0.00011(7) 0.00034(7)
 C5 0.00582(9) 0.00559(9) 0.00795(10) 0.00099(7) -0.00020(8) 0.00012(8)
 C6 0.00508(8) 0.00483(8) 0.00518(8) -0.00023(7) 0.00047(7) 0.00045(7)
 C7 0.00594(9) 0.00894(10) 0.00963(10) -0.00120(8) 0.00186(8) 0.00011(9)
 H1 0.019(5) 0.016(4) 0.013(4) -0.001(4) -0.005(3) -0.004(3)
 H2 0.015(4) 0.016(3) 0.012(4) 0.003(3) -0.003(3) -0.004(3)
 H3 0.013(3) 0.022(4) 0.010(3) -0.002(3) -0.003(2) 0.003(3)
 H4 0.024(4) 0.014(4) 0.014(2) 0.006(3) 0.000(3) -0.004(2)
 H5 0.014(2) 0.013(3) 0.027(4) -0.007(2) 0.003(3) 0.007(3)
 H6 0.018(4) 0.009(2) 0.019(3) 0.004(2) -0.007(3) 0.003(2)
 H7 0.021(4) 0.018(4) 0.026(3) -0.003(3) -0.013(3) 0.006(3)
 H8 0.013(3) 0.014(4) 0.016(3) 0.001(3) 0.005(2) -0.000(3)
 H9 0.014(3) 0.039(5) 0.029(4) 0.002(3) -0.004(3) 0.011(4)
 H10 0.007(3) 0.015(3) 0.049(5) -0.001(2) 0.009(3) 0.007(3)
 H11 0.025(5) 0.032(4) 0.026(3) -0.009(4) 0.015(3) -0.017(3)
 H12 0.020(5) 0.018(3) 0.020(4) -0.000(3) 0.008(4) 0.003(3)
 H13 0.021(4) 0.010(4) 0.017(3) -0.005(3) 0.007(3) -0.002(3)

loop_
  _geom_bond_atom_site_label_1
  _geom_bond_atom_site_label_2
  _geom_bond_distance
  _geom_bond_site_symmetry_2
  _geom_bond_publ_flag
 O1 C1 1.2214(5) . ?
 O2 C1 1.3121(4) . ?
 O2 H1 1.009(7) . ?
 O3 C6 1.2413(5) . ?
 O4 C4 1.4252(4) . ?
 O4 H2 0.984(6) . ?
 O5 H12 0.979(6) . ?
 O5 H13 0.954(6) . ?
 N1 C2 1.4583(5) . ?
 N1 C5 1.4677(5) . ?
 N1 C6 1.3424(5) . ?
 C1 C2 1.5139(5) . ?
 C2 C3 1.5411(6) . ?
 C2 H3 1.089(5) . ?
 C3 C4 1.5253(5) . ?
 C3 H4 1.090(5) . ?
 C3 H5 1.090(5) . ?
 C4 C5 1.5289(5) . ?
 C4 H6 1.106(5) . ?
 C5 H7 1.096(5) . ?
 C5 H8 1.086(5) . ?
 C6 C7 1.5014(6) . ?
 C7 H9 1.090(6) . ?
 C7 H10 1.092(5) . ?
 C7 H11 1.084(6) . ?

loop_
  _geom_angle_atom_site_label_1
  _geom_angle_atom_site_label_2
  _geom_angle_atom_site_label_3
  _geom_angle
  _geom_angle_site_symmetry_1
  _geom_angle_site_symmetry_3
  _geom_angle_publ_flag
 H1 O2 C1 109.3(5) . . ?
 H2 O4 C4 108.5(5) . . ?
 H13 O5 H12 108.6(7) . . ?
 C5 N1 C2 112.76(2) . . ?
 C6 N1 C2 119.86(2) . . ?
 C6 N1 C5 127.04(2) . . ?
 O2 C1 O1 123.84(3) . . ?
 C2 C1 O1 121.14(3) . . ?
 C2 C1 O2 114.86(2) . . ?
 C1 C2 N1 114.37(2) . . ?
 C3 C2 N1 103.10(2) . . ?
 C3 C2 C1 110.77(2) . . ?
 H3 C2 N1 109.2(3) . . ?
 H3 C2 C1 107.4(4) . . ?
 H3 C2 C3 112.0(4) . . ?
 C4 C3 C2 103.02(2) . . ?
 H4 C3 C2 110.1(4) . . ?
 H4 C3 C4 109.6(4) . . ?
 H5 C3 C2 112.9(4) . . ?
 H5 C3 C4 112.0(4) . . ?
 H5 C3 H4 109.0(6) . . ?
 C3 C4 O4 108.19(2) . . ?
 C5 C4 O4 111.32(2) . . ?
 C5 C4 C3 102.82(2) . . ?
 H6 C4 O4 109.5(4) . . ?
 H6 C4 C3 112.5(4) . . ?
 H6 C4 C5 112.4(4) . . ?
 C4 C5 N1 102.31(2) . . ?
 H7 C5 N1 110.4(4) . . ?
 H7 C5 C4 111.0(4) . . ?
 H8 C5 N1 110.5(4) . . ?
 H8 C5 C4 112.4(4) . . ?
 H8 C5 H7 110.0(5) . . ?
 N1 C6 O3 119.52(3) . . ?
 C7 C6 O3 122.59(3) . . ?
 C7 C6 N1 117.88(3) . . ?
 H9 C7 C6 111.4(4) . . ?
 H10 C7 C6 110.9(4) . . ?
 H10 C7 H9 110.0(6) . . ?
 H11 C7 C6 110.0(4) . . ?
 H11 C7 H9 106.6(7) . . ?
 H11 C7 H10 107.8(6) . . ?

loop_
  _geom_torsion_atom_site_label_1
  _geom_torsion_atom_site_label_2
  _geom_torsion_atom_site_label_3
  _geom_torsion_atom_site_label_4
  _geom_torsion
  _geom_torsion_site_symmetry_1
  _geom_torsion_site_symmetry_2
  _geom_torsion_site_symmetry_3
  _geom_torsion_site_symmetry_4
  _geom_torsion_publ_flag
 O1 C1 C2 N1 151.96(3) . . . . ?
 O1 C1 C2 C3 -92.07(3) . . . . ?
 O2 C1 C2 N1 -32.46(3) . . . . ?
 O2 C1 C2 C3 83.51(3) . . . . ?
 O3 C6 N1 C2 3.30(3) . . . . ?
 O3 C6 N1 C5 176.12(3) . . . . ?
 O4 C4 C3 C2 -77.92(2) . . . . ?
 O4 C4 C5 N1 80.82(2) . . . . ?
 N1 C2 C3 C4 -29.22(2) . . . . ?
 N1 C5 C4 C3 -34.81(2) . . . . ?
 C1 C2 C3 C4 -151.99(3) . . . . ?
 C2 C3 C4 C5 39.94(2) . . . . ?

loop_
  _diffrn_refln_index_h
  _diffrn_refln_index_k
  _diffrn_refln_index_l
  _diffrn_refln_intensity_net
  _diffrn_refln_intensity_u
 1 0 0 0.23 0.05
 2 0 0 3358.72 71.09
 3 0 0 0.32 0.12
 4 0 0 293.9 6.25
 5 0 0 0.14 0.19
 6 0 0 1508.37 31.78
 7 0 0 0.4 0.31
 8 0 0 233.61 5.17
 9 0 0 0.05 0.36
 10 0 0 0.44 0.35
 11 0 0 0.99 0.47
 12 0 0 6.04 0.78
 13 0 0 1.92 0.65
 14 0 0 94.05 2.35
 15 0 0 1.13 0.77
 16 0 0 16.93 2.04
 17 0 0 2.82 1.94
 18 0 0 0.56 1.86
 19 0 0 2.65 2.38
 20 0 0 9.13 3.57
 0 1 0 1.21 0.12
 1 1 0 5952.39 89.25
 2 1 0 308.28 4.7
 3 1 0 730.95 10.87
 4 1 0 772.23 11.5
 5 1 0 140.24 2.19
 6 1 0 247.33 3.78
 7 1 0 0.75 0.23
 8 1 0 0.41 0.21
 9 1 0 6.31 0.46
 10 1 0 10.87 0.52
 11 1 0 0.68 0.35
 12 1 0 14.73 0.75
 13 1 0 8.86 0.59
 14 1 0 96.49 1.77
 15 1 0 0.98 0.58
 16 1 0 1.73 0.95
 17 1 0 118.45 3.26
 18 1 0 3.91 1.4
 19 1 0 20.35 1.96
 20 1 0 18.03 2.74
 0 2 0 4.67 0.24
 1 2 0 34.13 0.59
 2 2 0 1178.89 17.55
 3 2 0 2010.36 30.04
 4 2 0 555.35 8.32
 5 2 0 1227.55 18.3
 6 2 0 1120.4 16.74
 7 2 0 171.67 2.7
 8 2 0 61.13 1.15
 9 2 0 18.63 0.64
 10 2 0 346.22 5.34
 11 2 0 94.76 1.69
 12 2 0 33.06 0.9
 13 2 0 263.07 4.15
 14 2 0 46.81 1.2
 15 2 0 1.01 0.61
 16 2 0 216.88 5.03
 17 2 0 1.88 1.25
 18 2 0 70.47 2.46
 19 2 0 17.47 1.98
 20 2 0 11.55 4.34
 0 3 0 3.35 0.39
 1 3 0 160 2.45
 2 3 0 53.84 0.9
 3 3 0 670.92 10.03
 4 3 0 256.6 3.9
 5 3 0 138.38 2.19
 6 3 0 14.44 0.49
 7 3 0 50.96 1
 8 3 0 236.22 3.69
 9 3 0 84.35 1.53
 10 3 0 76.12 1.44
 11 3 0 56.79 1.17
 12 3 0 10.94 0.63
 13 3 0 48.69 1.15
 14 3 0 113.48 2.03
 15 3 0 27.35 1.08
 16 3 0 1.74 0.95
 17 3 0 22.69 1.6
 18 3 0 58.3 2.39
 19 3 0 71.1 2.67
 0 4 0 390.96 8.37
 1 4 0 555.16 8.32
 2 4 0 846.74 12.61
 3 4 0 3463.44 51.78
 4 4 0 517.25 7.77
 5 4 0 63.46 1.1
 6 4 0 427.57 6.48
 7 4 0 0.43 0.26
 8 4 0 1116.55 16.72
 9 4 0 170.82 2.88
 10 4 0 72.67 1.4
 11 4 0 5.29 0.57
 12 4 0 15.59 0.72
 13 4 0 7.4 0.59
 14 4 0 174.31 3.3
 15 4 0 20.09 1.01
 16 4 0 17.22 1.27
 17 4 0 13.07 1.62
 18 4 0 74.83 2.47
 19 4 0 27.49 2.18
 0 5 0 0.15 0.2
 1 5 0 140.43 2.24
 2 5 0 58.5 1.02
 3 5 0 2.39 0.3
 4 5 0 1115.14 16.62
 5 5 0 185.54 2.89
 6 5 0 3.86 0.38
 7 5 0 8.84 0.49
 8 5 0 17.35 0.62
 9 5 0 1099.28 16.5
 10 5 0 5.16 0.59
 11 5 0 160.55 2.76
 12 5 0 18.16 0.74
 13 5 0 12.01 0.7
 14 5 0 51.57 1.31
 15 5 0 326.24 5.87
 16 5 0 74.4 2.32
 17 5 0 16.92 1.65
 18 5 0 1.21 2.02
 19 5 0 51.18 2.73
 0 6 0 3.49 0.6
 1 6 0 10.5 0.39
 2 6 0 31.12 0.68
 3 6 0 72.3 1.26
 4 6 0 168.03 2.64
 5 6 0 302.35 4.82
 6 6 0 12.44 0.58
 7 6 0 21.05 0.66
 8 6 0 423.02 6.43
 9 6 0 95 1.74
 10 6 0 54.82 1.12
 11 6 0 107.87 1.91
 12 6 0 115.6 2.01
 13 6 0 483.01 8.54
 14 6 0 98.55 2.18
 15 6 0 247.15 5.1
 16 6 0 2.42 1.12
 17 6 0 5.67 1.6
 18 6 0 63.06 2.62
 19 6 0 12.69 2.66
 0 7 0 0.89 0.35
 1 7 0 24.63 0.64
 2 7 0 117.92 1.94
 3 7 0 94.06 1.6
 4 7 0 143.53 2.36
 5 7 0 82.07 1.48
 6 7 0 29.94 0.76
 7 7 0 15.45 0.64
 8 7 0 0.8 0.34
 9 7 0 2.06 0.33
 10 7 0 139.64 2.38
 11 7 0 43.08 1.02
 12 7 0 70.47 1.62
 13 7 0 43.74 1.23
 14 7 0 266.44 4.92
 15 7 0 1.24 1.01
 16 7 0 68.24 2.29
 17 7 0 26.24 1.85
 18 7 0 41.43 2.62
 0 8 0 13.34 0.81
 1 8 0 1101.43 16.49
 2 8 0 415.56 6.32
 3 8 0 137.89 2.42
 4 8 0 231.82 3.78
 5 8 0 119.01 2
 6 8 0 3.59 0.52
 7 8 0 9.14 0.59
 8 8 0 91.23 1.64
 9 8 0 66.25 1.33
 10 8 0 1.79 0.46
 11 8 0 7.9 0.72
 12 8 0 0.41 0.57
 13 8 0 0.46 0.7
 14 8 0 49.69 1.41
 15 8 0 5.61 1.33
 16 8 0 21.86 1.93
 17 8 0 1.34 1.69
 18 8 0 19.05 2.43
 0 9 0 0.34 0.62
 1 9 0 59.99 1.2
 2 9 0 22.68 0.69
 3 9 0 131.61 2.2
 4 9 0 72.82 1.45
 5 9 0 31.92 0.87
 6 9 0 242.54 3.83
 7 9 0 128.63 2.15
 8 9 0 327.75 5.44
 9 9 0 232.88 3.68
 10 9 0 18.86 0.99
 11 9 0 41.04 1.32
 12 9 0 32.91 1.24
 13 9 0 11.55 1.03
 14 9 0 21.89 1.29
 15 9 0 145.2 3.94
 16 9 0 28.71 1.94
 17 9 0 21.99 2.01
 0 10 0 438.99 9.46
 1 10 0 0.63 0.39
 2 10 0 103.81 1.89
 3 10 0 69.7 1.36
 4 10 0 1.01 0.43
 5 10 0 514.02 8.01
 6 10 0 26.72 0.82
 7 10 0 4.34 0.64
 8 10 0 103.6 1.84
 9 10 0 160.82 3.04
 10 10 0 2.33 0.81
 11 10 0 3.49 0.89
 12 10 0 28.79 1.14
 13 10 0 2.68 1.01
 14 10 0 249.04 5.85
 15 10 0 5.83 1.6
 16 10 0 3.91 1.97
 17 10 0 25.17 3.34
 0 11 0 1.12 0.7
 1 11 0 34.58 0.94
 2 11 0 36.69 0.99
 3 11 0 107.59 1.89
 4 11 0 197.49 3.24
 5 11 0 42.51 1.02
 6 11 0 123.2 2.26
 7 11 0 5.08 0.65
 8 11 0 26.19 1.09
 9 11 0 15.1 0.96
 10 11 0 3.08 0.71
 11 11 0 9.01 0.82
 12 11 0 4.81 1.01
 13 11 0 58.23 1.77
 14 11 0 27.56 1.88
 15 11 0 1.41 1.89
 16 11 0 7.04 2.09
 0 12 0 403.65 8.76
 1 12 0 20.36 0.76
 2 12 0 104.66 1.91
 3 12 0 6.16 0.59
 4 12 0 14.73 0.76
 5 12 0 192.42 3.14
 6 12 0 61.93 1.35
 7 12 0 514.5 9.08
 8 12 0 27.74 1.22
 9 12 0 7.6 0.72
 10 12 0 5.11 1.08
 11 12 0 37.8 1.5
 12 12 0 61.25 1.97
 13 12 0 15.59 1.84
 14 12 0 10.79 2.14
 15 12 0 1.69 2.36
 0 13 0 0.69 0.92
 1 13 0 77.06 1.52
 2 13 0 79.86 1.54
 3 13 0 60.92 1.29
 4 13 0 3.89 0.67
 5 13 0 13.72 0.79
 6 13 0 23.62 1.04
 7 13 0 45.67 1.35
 8 13 0 58.54 1.59
 9 13 0 40.77 1.41
 10 13 0 11.33 1.3
 11 13 0 197.58 4.06
 12 13 0 0.66 1.39
 13 13 0 57.34 2.72
 14 13 0 33.91 2.75
 0 14 0 334.03 7.36
 1 14 0 18.48 0.92
 2 14 0 5.06 0.72
 3 14 0 51.93 1.24
 4 14 0 4.36 0.84
 5 14 0 178.23 3.49
 6 14 0 531.47 9.41
 7 14 0 36 1.31
 8 14 0 9.39 1.33
 9 14 0 65.15 1.89
 10 14 0 1.67 1.55
 11 14 0 162.26 4.48
 12 14 0 29.28 2.05
 13 14 0 54.59 2.85
 0 15 0 0.56 1.38
 1 15 0 7.36 1.03
 2 15 0 52.53 1.57
 3 15 0 4.21 0.89
 4 15 0 41.14 1.49
 5 15 0 158.61 3.23
 6 15 0 7.79 1.34
 7 15 0 58.56 2.23
 8 15 0 17.43 1.64
 9 15 0 4.55 1.53
 10 15 0 92.65 3.23
 11 15 0 12.32 2.43
 12 15 0 35.27 2.8
 0 16 0 35.25 2.29
 1 16 0 4.52 1.6
 2 16 0 111.52 3.18
 3 16 0 12.59 1.41
 4 16 0 83.68 2.55
 5 16 0 11.88 1.59
 6 16 0 1.24 1.47
 7 16 0 4.54 1.47
 8 16 0 5.33 1.53
 9 16 0 1.42 1.91
 10 16 0 50.04 2.98
 0 17 0 0.32 2.04
 1 17 0 30.27 2.02
 2 17 0 40.59 2.12
 3 17 0 6.13 1.54
 4 17 0 16.47 1.99
 5 17 0 47.87 2.17
 6 17 0 14.42 1.99
 7 17 0 16.78 2.33
 8 17 0 132.15 4.07
 0 18 0 11.33 2.72
 1 18 0 3.2 1.8
 2 18 0 148.68 4.28
 3 18 0 6.71 3.21
 4 18 0 22.46 2.4
 5 18 0 7.46 2.62
 6 18 0 8.25 2.92
 0 0 1 0.27 0.07
 1 0 1 96.59 1.46
 2 0 1 8097.05 126.13
 3 0 1 207.05 3.14
 4 0 1 26.06 0.52
 5 0 1 205.65 3.16
 6 0 1 409.44 6.19
 7 0 1 554.28 8.34
 8 0 1 0.54 0.23
 9 0 1 84.91 1.5
 10 0 1 0.54 0.3
 11 0 1 42.63 0.94
 12 0 1 10.9 0.63
 13 0 1 94.01 1.71
 14 0 1 94.02 1.71
 15 0 1 8.84 0.66
 16 0 1 2.46 0.86
 17 0 1 15.5 1.36
 18 0 1 73.34 2.58
 19 0 1 169.59 4.79
 20 0 1 7.35 2.94
 0 1 1 386.2 5.79
 -1 1 1 1002.57 16.7
 1 1 1 994.03 14.88
 -2 1 1 1709.17 25.56
 2 1 1 1693.9 25.31
 -3 1 1 586.33 8.76
 3 1 1 580.55 8.66
 -4 1 1 1628.55 24.32
 4 1 1 1575.7 23.46
 -5 1 1 404.39 6.1
 5 1 1 400.11 6.03
 -6 1 1 159.93 2.54
 6 1 1 162.27 2.53
 -7 1 1 89.82 1.51
 7 1 1 88.05 1.53
 -8 1 1 27.7 0.71
 8 1 1 28.71 0.7
 -9 1 1 755.12 11.4
 9 1 1 741.3 11.15
 -10 1 1 68.2 1.28
 10 1 1 66.2 1.27
 -11 1 1 38.29 0.94
 11 1 1 40.39 0.98
 -12 1 1 245.16 3.87
 12 1 1 245.56 3.94
 -13 1 1 12.39 0.69
 13 1 1 13.09 0.66
 -14 1 1 63.07 1.28
 14 1 1 63.86 1.35
 -15 1 1 118.24 2.25
 15 1 1 117.44 2.24
 -16 1 1 15.85 1.2
 16 1 1 14.81 1.33
 -17 1 1 83.18 2.49
 17 1 1 85.24 2.48
 -18 1 1 44.98 1.87
 18 1 1 44.84 1.97
 -19 1 1 17.21 1.76
 19 1 1 19.88 2.03
 -20 1 1 44.42 3.02
 20 1 1 43.06 3.06
 0 2 1 2849.5 42.81
 -1 2 1 544.99 8.37
 1 2 1 535.57 8.03
 -2 2 1 85.21 1.34
 2 2 1 85.46 1.34
 -3 2 1 746.7 11.15
 3 2 1 760.53 11.37
 -4 2 1 2263.35 33.78
 4 2 1 2295.47 34.26
 -5 2 1 607.63 9.09
 5 2 1 592.4 9.06
 -6 2 1 633.34 9.51
 6 2 1 630.5 9.47
 -7 2 1 24.42 0.61
 7 2 1 24.62 0.6
 -8 2 1 717.8 10.8
 8 2 1 706.44 10.62
 -9 2 1 73.23 1.32
 9 2 1 74.11 1.35
 -10 2 1 376.21 5.78
 10 2 1 377.57 5.81
 -11 2 1 30.55 0.83
 11 2 1 28.74 0.81
 -12 2 1 210.37 3.39
 12 2 1 206.25 3.3
 -13 2 1 57.67 1.24
 13 2 1 57.93 1.2
 -14 2 1 203.9 3.3
 14 2 1 201.74 3.27
 -15 2 1 150.17 2.98
 15 2 1 152.49 2.97
 -16 2 1 11.13 1.15
 16 2 1 9.99 1.04
 -17 2 1 17.22 1.49
 17 2 1 18.66 1.54
 -18 2 1 91.85 2.77
 18 2 1 94.26 2.84
 -19 2 1 19.96 2.06
 19 2 1 21.36 2.27
 -20 2 1 23.05 5.01
 20 2 1 17.02 7.63
 0 3 1 701.61 11.59
 -1 3 1 2403.18 36.88
 1 3 1 2483.37 37.14
 -2 3 1 993.74 14.84
 2 3 1 993.16 14.85
 -3 3 1 405.34 6.1
 3 3 1 408.6 6.14
 -4 3 1 296.97 4.51
 4 3 1 294.36 4.48
 -5 3 1 385.88 5.81
 5 3 1 384.97 5.88
 -6 3 1 911.43 13.77
 6 3 1 903.58 13.51
 -7 3 1 140.91 2.28
 7 3 1 136.22 2.18
 -8 3 1 104.19 1.83
 8 3 1 102.67 1.74
 -9 3 1 728.94 11
 9 3 1 719.81 10.84
 -10 3 1 9.08 0.55
 10 3 1 9.14 0.59
 -11 3 1 39.07 0.98
 11 3 1 36.82 0.91
 -12 3 1 28.4 0.87
 12 3 1 28.16 0.84
 -13 3 1 42.52 1.01
 13 3 1 43.55 1
 -14 3 1 53.13 1.29
 14 3 1 51.88 1.23
 -15 3 1 133.84 2.69
 15 3 1 131.53 2.66
 -16 3 1 3.04 0.93
 16 3 1 2.67 0.87
 -17 3 1 33.92 1.64
 17 3 1 32.81 1.74
 -18 3 1 42.33 1.97
 18 3 1 44.48 1.97
 -19 3 1 15.28 2.04
 19 3 1 18.49 2.64
 0 4 1 833.03 12.42
 -1 4 1 3538.94 53.24
 1 4 1 3637.78 60.52
 -2 4 1 897.54 13.43
 2 4 1 887.14 13.24
 -3 4 1 40.18 0.8
 3 4 1 41.91 0.78
 -4 4 1 385.61 5.84
 4 4 1 382.92 5.8
 -5 4 1 533.37 8.02
 5 4 1 530.76 8.15
 -6 4 1 161.02 2.57
 6 4 1 159.71 2.53
 -7 4 1 109.22 1.86
 7 4 1 110.07 1.83
 -8 4 1 104.39 1.79
 8 4 1 107.3 1.81
 -9 4 1 60.49 1.21
 9 4 1 61.88 1.21
 -10 4 1 79.71 1.47
 10 4 1 76.47 1.48
 -11 4 1 39.14 0.95
 11 4 1 38.95 0.94
 -12 4 1 22.95 0.78
 12 4 1 21.34 0.75
 -13 4 1 30.66 0.92
 13 4 1 31.17 0.88
 -14 4 1 20.43 0.9
 14 4 1 22.76 0.97
 -15 4 1 24.9 1.03
 15 4 1 23.89 1.12
 -16 4 1 2.88 0.85
 16 4 1 2.57 0.78
 -17 4 1 43.16 1.88
 17 4 1 41.98 1.79
 -18 4 1 30.23 2.13
 18 4 1 30.4 2.14
 -19 4 1 34.16 2.33
 19 4 1 35.18 2.41
 0 5 1 350.39 5.29
 -1 5 1 498.33 7.5
 1 5 1 518.38 7.81
 -2 5 1 361.54 5.47
 2 5 1 363.93 5.51
 -3 5 1 203.1 3.15
 3 5 1 200.83 3.11
 -4 5 1 347.26 5.27
 4 5 1 351.2 5.33
 -5 5 1 35.03 0.74
 5 5 1 35.63 0.8
 -6 5 1 165.59 2.62
 6 5 1 167.57 2.72
 -7 5 1 908.6 13.63
 7 5 1 897.32 13.46
 -8 5 1 46.61 0.97
 8 5 1 47.27 0.98
 -9 5 1 13.58 0.55
 9 5 1 13.8 0.63
 -10 5 1 121 2.06
 10 5 1 122.14 2.09
 -11 5 1 13.2 0.62
 11 5 1 13.99 0.65
 -12 5 1 60.58 1.26
 12 5 1 59.67 1.22
 -13 5 1 138.51 2.55
 13 5 1 136.72 2.49
 -14 5 1 54.5 1.45
 14 5 1 55.95 1.49
 -15 5 1 27.02 1.16
 15 5 1 25.15 1.07
 -16 5 1 57.83 1.95
 16 5 1 61.77 2.22
 -17 5 1 1.69 1.3
 17 5 1 2.02 1.42
 -18 5 1 1.15 1.59
 18 5 1 1.67 1.35
 -19 5 1 21.59 2.4
 19 5 1 15.82 2.52
 0 6 1 804.13 12.01
 -1 6 1 390.11 6.4
 1 6 1 384.02 5.81
 -2 6 1 216.14 3.36
 2 6 1 222.28 3.45
 -3 6 1 372.86 5.64
 3 6 1 365.62 5.58
 -4 6 1 133.31 2.16
 4 6 1 130.54 2.15
 -5 6 1 13.65 0.48
 5 6 1 14.24 0.52
 -6 6 1 535.24 8.12
 6 6 1 538.43 8.2
 -7 6 1 661.85 9.95
 7 6 1 649 9.79
 -8 6 1 9.09 0.57
 8 6 1 8.73 0.53
 -9 6 1 3.89 0.49
 9 6 1 3.65 0.52
 -10 6 1 81.66 1.51
 10 6 1 78.74 1.49
 -11 6 1 38.69 0.96
 11 6 1 39.94 1.01
 -12 6 1 3.64 0.54
 12 6 1 4.61 0.61
 -13 6 1 258.07 4.7
 13 6 1 269.25 4.94
 -14 6 1 129.02 2.65
 14 6 1 126.55 2.6
 -15 6 1 119.06 2.81
 15 6 1 110.83 2.67
 -16 6 1 52.29 2
 16 6 1 53.31 1.94
 -17 6 1 60.17 2.35
 17 6 1 63.84 2.38
 -18 6 1 36.58 2.37
 18 6 1 34.17 2.11
 -19 6 1 11.92 3.46
 19 6 1 7.77 3.06
 0 7 1 185.72 2.93
 -1 7 1 1115.18 16.67
 1 7 1 1127.46 16.84
 -2 7 1 95.3 1.61
 2 7 1 93.76 1.58
 -3 7 1 30.63 0.73
 3 7 1 31.23 0.76
 -4 7 1 378.89 5.77
 4 7 1 377.52 5.75
 -5 7 1 484.39 7.34
 5 7 1 495.26 7.54
 -6 7 1 325.43 5.16
 6 7 1 327.7 5.05
 -7 7 1 221.1 3.51
 7 7 1 221.8 3.5
 -8 7 1 1.32 0.34
 8 7 1 1.63 0.42
 -9 7 1 79.67 1.5
 9 7 1 76.91 1.47
 -10 7 1 105.44 1.85
 10 7 1 103.46 1.85
 -11 7 1 51.52 1.14
 11 7 1 51.8 1.14
 -12 7 1 24.96 0.94
 12 7 1 25.05 1.02
 -13 7 1 28.22 1.02
 13 7 1 29.16 1.1
 -14 7 1 87.67 1.98
 14 7 1 88.14 1.95
 -15 7 1 0.71 1.18
 15 7 1 2.38 1.08
 -16 7 1 63.02 2.47
 16 7 1 64.98 2.21
 -17 7 1 40.57 2.14
 17 7 1 35.01 2.15
 -18 7 1 9.76 2.13
 18 7 1 4.36 1.9
 0 8 1 1046.29 15.66
 -1 8 1 587.13 8.98
 1 8 1 599.74 9.17
 -2 8 1 105.53 1.82
 2 8 1 112.26 1.9
 -3 8 1 328.71 5.09
 3 8 1 333.93 5.13
 -4 8 1 85.99 1.57
 4 8 1 86.71 1.56
 -5 8 1 253.36 4.24
 5 8 1 255.32 3.99
 -6 8 1 163.51 2.66
 6 8 1 163.54 2.66
 -7 8 1 51.36 1.1
 7 8 1 50.81 1.08
 -8 8 1 47.63 1.04
 8 8 1 49.34 1.08
 -9 8 1 114.09 2
 9 8 1 115.31 2.02
 -10 8 1 40.75 0.97
 10 8 1 39.29 1
 -11 8 1 34.27 1.15
 11 8 1 30.54 1.04
 -12 8 1 7.31 0.79
 12 8 1 6.6 0.76
 -13 8 1 68.24 1.76
 13 8 1 66.81 1.68
 -14 8 1 5.77 0.94
 14 8 1 6.07 0.86
 -15 8 1 6.21 1.18
 15 8 1 5.5 1.27
 -16 8 1 5.38 1.52
 16 8 1 6.18 1.75
 -17 8 1 40.41 2.42
 17 8 1 45.92 2.72
 -18 8 1 41.19 3.13
 18 8 1 35.9 2.6
 0 9 1 88.02 1.58
 -1 9 1 216.31 3.43
 1 9 1 220.53 3.62
 -2 9 1 36.06 0.9
 2 9 1 35.53 0.88
 -3 9 1 60.03 1.2
 3 9 1 58.14 1.17
 -4 9 1 344.36 5.31
 4 9 1 327.32 5.13
 -5 9 1 270.21 4.21
 5 9 1 269.28 4.24
 -6 9 1 69.23 1.4
 6 9 1 71.36 1.36
 -7 9 1 38.19 0.96
 7 9 1 40.91 0.98
 -8 9 1 55.61 1.23
 8 9 1 55.7 1.23
 -9 9 1 0.99 0.4
 9 9 1 1.14 0.38
 -10 9 1 198.43 3.73
 10 9 1 189.41 3.55
 -11 9 1 20.63 0.96
 11 9 1 22.53 0.98
 -12 9 1 27.22 1.08
 12 9 1 27.37 1.05
 -13 9 1 62.3 1.63
 13 9 1 66.21 1.7
 -14 9 1 20.28 1.32
 14 9 1 22.09 1.3
 -15 9 1 29.63 1.82
 15 9 1 29.77 1.74
 -16 9 1 22.13 2.09
 16 9 1 23.73 2.12
 -17 9 1 12.37 2.17
 17 9 1 15.09 2.12
 0 10 1 89.74 1.74
 -1 10 1 76.96 1.43
 1 10 1 74.05 1.47
 -2 10 1 21.83 0.72
 2 10 1 22.07 0.69
 -3 10 1 35.88 0.94
 3 10 1 35.31 1
 -4 10 1 171.26 2.79
 4 10 1 169.88 2.92
 -5 10 1 39.04 0.97
 5 10 1 39.93 1.05
 -6 10 1 9.84 0.64
 6 10 1 9.53 0.65
 -7 10 1 119.78 2.11
 7 10 1 118.48 2.07
 -8 10 1 53.11 1.11
 8 10 1 52.41 1.17
 -9 10 1 35.61 1.05
 9 10 1 38.44 1.24
 -10 10 1 11.38 0.85
 10 10 1 11.68 0.87
 -11 10 1 87.58 1.98
 11 10 1 88.74 1.96
 -12 10 1 64.14 1.93
 12 10 1 66.37 1.66
 -13 10 1 18.85 1.16
 13 10 1 18.82 1.2
 -14 10 1 111.8 2.95
 14 10 1 107.15 2.79
 -15 10 1 5.7 1.66
 15 10 1 8.26 1.55
 -16 10 1 92.4 3.28
 16 10 1 98.23 3.43
 -17 10 1 10.59 3.19
 17 10 1 12.36 2.99
 0 11 1 28.69 0.92
 -1 11 1 128.42 2.2
 1 11 1 124.42 2.15
 -2 11 1 212.74 3.48
 2 11 1 217.83 3.51
 -3 11 1 125.15 2.18
 3 11 1 130.29 2.23
 -4 11 1 57.59 1.21
 4 11 1 57.85 1.26
 -5 11 1 105.26 1.93
 5 11 1 106.11 1.93
 -6 11 1 35.51 0.98
 6 11 1 36.3 1
 -7 11 1 83.92 1.6
 7 11 1 83.56 1.59
 -8 11 1 159.04 3.06
 8 11 1 164.88 3.18
 -9 11 1 52.39 1.4
 9 11 1 55.61 1.49
 -10 11 1 125.98 2.58
 10 11 1 130.8 2.75
 -11 11 1 76.35 1.85
 11 11 1 74.97 1.85
 -12 11 1 111.15 2.45
 12 11 1 113.24 2.49
 -13 11 1 15.39 1.37
 13 11 1 17.01 1.52
 -14 11 1 27.02 1.7
 14 11 1 23.09 1.85
 -15 11 1 65.32 2.65
 15 11 1 67.1 3
 -16 11 1 10.17 2.56
 16 11 1 9.28 2.43
 0 12 1 40.89 1.05
 -1 12 1 32.04 0.94
 1 12 1 30.38 0.87
 -2 12 1 215.24 3.47
 2 12 1 217.05 3.58
 -3 12 1 99.25 1.81
 3 12 1 94.71 1.73
 -4 12 1 16.27 0.77
 4 12 1 16.38 0.79
 -5 12 1 166.42 2.89
 5 12 1 165.68 2.78
 -6 12 1 89.96 1.81
 6 12 1 88.24 1.73
 -7 12 1 9.85 0.75
 7 12 1 8.4 0.72
 -8 12 1 114.07 2.37
 8 12 1 117.76 2.45
 -9 12 1 29.55 1.18
 9 12 1 29.43 1.22
 -10 12 1 20.54 1.05
 10 12 1 21.44 1.1
 -11 12 1 10.4 1.05
 11 12 1 11 1.21
 -12 12 1 5.58 1.17
 12 12 1 5.64 1.2
 -13 12 1 43.51 1.92
 13 12 1 44.85 1.97
 -14 12 1 62.35 2.75
 14 12 1 61.6 2.64
 -15 12 1 80.58 3.24
 15 12 1 80.85 3.02
 0 13 1 13.23 0.76
 -1 13 1 43.24 1.24
 1 13 1 40.46 1.09
 -2 13 1 45.92 1.1
 2 13 1 47.36 1.13
 -3 13 1 2.22 0.53
 3 13 1 2.55 0.56
 -4 13 1 192.45 3.13
 4 13 1 200.82 3.28
 -5 13 1 42.89 1.21
 5 13 1 43.25 1.18
 -6 13 1 66.97 1.62
 6 13 1 67.1 1.65
 -7 13 1 114.42 2.41
 7 13 1 109.63 2.46
 -8 13 1 73.67 1.81
 8 13 1 73.67 1.81
 -9 13 1 209.47 4.02
 9 13 1 210.42 4.08
 -10 13 1 28.72 1.55
 10 13 1 23.96 1.23
 -11 13 1 30.48 1.86
 11 13 1 31.2 1.66
 -12 13 1 94.53 2.71
 12 13 1 95.81 3.11
 -13 13 1 32.57 2.18
 13 13 1 27.69 1.98
 -14 13 1 73.5 3.27
 14 13 1 60.48 2.83
 0 14 1 29.35 1
 -1 14 1 25.08 0.92
 1 14 1 25.42 0.94
 -2 14 1 43.18 1.15
 2 14 1 42.69 1.13
 -3 14 1 7.8 0.84
 3 14 1 8.36 0.77
 -4 14 1 56.92 1.52
 4 14 1 56.61 1.5
 -5 14 1 26.72 1.15
 5 14 1 26.49 1.1
 -6 14 1 55.05 1.5
 6 14 1 55.94 1.57
 -7 14 1 3.73 1.11
 7 14 1 4.32 1.06
 -8 14 1 77.15 2.18
 8 14 1 79.86 2.24
 -9 14 1 27.87 1.64
 9 14 1 24.74 1.42
 -10 14 1 17.92 1.48
 10 14 1 15.86 1.45
 -11 14 1 22.39 1.92
 11 14 1 27.67 1.89
 -12 14 1 82.61 2.91
 12 14 1 83.83 3.06
 -13 14 1 97.17 3.58
 13 14 1 97.86 3.62
 0 15 1 8.02 0.89
 -1 15 1 14.64 1.08
 1 15 1 14.16 1
 -2 15 1 96.23 2.32
 2 15 1 100.45 2.46
 -3 15 1 143.57 3.23
 3 15 1 135.04 3.2
 -4 15 1 65.95 1.98
 4 15 1 60.7 1.83
 -5 15 1 4.67 1.08
 5 15 1 2.13 1.31
 -6 15 1 17.11 1.33
 6 15 1 17.05 1.32
 -7 15 1 135.13 3.21
 7 15 1 134.47 3.27
 -8 15 1 27.77 1.6
 8 15 1 28.13 1.54
 -9 15 1 15.17 1.56
 9 15 1 14.4 1.61
 -10 15 1 6.13 1.89
 10 15 1 5.2 1.83
 -11 15 1 21.58 2.69
 11 15 1 16.62 2.05
 -12 15 1 24.99 2.85
 12 15 1 26.22 2.86
 0 16 1 34.91 1.56
 -1 16 1 72.3 2.51
 1 16 1 70.74 2.36
 -2 16 1 83.12 2.84
 2 16 1 91.19 2.86
 -3 16 1 4.15 1.34
 3 16 1 5.06 1.18
 -4 16 1 74.82 2.47
 4 16 1 69.99 2.37
 -5 16 1 26.43 1.85
 5 16 1 24.02 1.8
 -6 16 1 27.66 2.02
 6 16 1 31.73 2.02
 -7 16 1 6.17 1.42
 7 16 1 5.26 1.49
 -8 16 1 8.19 1.65
 8 16 1 5.82 2.13
 -9 16 1 18.78 2.53
 9 16 1 16.86 2.24
 -10 16 1 6.01 2.47
 10 16 1 7.95 2.28
 0 17 1 108.81 3.6
 -1 17 1 19.18 1.82
 1 17 1 21.99 1.73
 -2 17 1 45.84 1.96
 2 17 1 46.1 2.22
 -3 17 1 53.53 2.48
 3 17 1 51.37 2.18
 -4 17 1 44.56 2.42
 4 17 1 42.51 2.38
 -5 17 1 4.02 1.81
 5 17 1 5.34 1.79
 -6 17 1 98.1 3.38
 6 17 1 97.34 3.27
 -7 17 1 78.07 3.1
 7 17 1 76.48 3
 -8 17 1 17.98 2.31
 8 17 1 14.9 2.46
 0 18 1 25.74 2.35
 -1 18 1 2.68 1.99
 1 18 1 0.62 1.82
 -2 18 1 25.11 2.19
 2 18 1 23.82 2.41
 -3 18 1 12.96 2.11
 3 18 1 12.86 2.4
 -4 18 1 29.29 2.61
 4 18 1 29.02 2.64
 -5 18 1 78.65 3.33
 5 18 1 74.57 3.19
 -6 18 1 13.73 5.13
 6 18 1 18.88 6.3
 0 0 2 665.89 14.14
 1 0 2 1884.24 28.51
 2 0 2 891.22 13.35
 3 0 2 173.6 2.66
 4 0 2 964.27 14.38
 5 0 2 81.87 1.34
 6 0 2 23.26 0.55
 7 0 2 9.41 0.42
 8 0 2 3.41 0.4
 9 0 2 633.28 9.56
 10 0 2 12.95 0.59
 11 0 2 314.42 4.91
 12 0 2 1.13 0.45
 13 0 2 8.18 0.57
 14 0 2 17.86 0.79
 15 0 2 29.29 1.08
 16 0 2 51.11 1.83
 17 0 2 20.74 1.46
 18 0 2 134.55 3.47
 19 0 2 21.26 2.16
 20 0 2 6.77 3.82
 0 1 2 4420.12 67.03
 -1 1 2 4582.16 80.33
 1 1 2 4718.44 82.7
 -2 1 2 864.5 12.95
 2 1 2 878.4 13.29
 -3 1 2 22.71 0.44
 3 1 2 22.37 0.44
 -4 1 2 831.16 12.4
 4 1 2 787.48 11.77
 -5 1 2 1013.66 15.14
 5 1 2 974.5 14.54
 -6 1 2 935.84 13.98
 6 1 2 931.66 13.93
 -7 1 2 54.78 1.03
 7 1 2 54.36 0.98
 -8 1 2 515.24 7.81
 8 1 2 516.26 7.8
 -9 1 2 198.79 3.16
 9 1 2 197.34 3.13
 -10 1 2 408.67 6.26
 10 1 2 400.24 6.11
 -11 1 2 38.19 0.95
 11 1 2 38.86 0.89
 -12 1 2 64.78 1.31
 12 1 2 67.66 1.39
 -13 1 2 102.31 1.84
 13 1 2 102.87 1.85
 -14 1 2 111.77 2.06
 14 1 2 109.77 2.02
 -15 1 2 1.12 0.59
 15 1 2 1.12 0.58
 -16 1 2 49.7 1.56
 16 1 2 52.91 1.69
 -17 1 2 17.33 1.32
 17 1 2 18.56 1.33
 -18 1 2 12.39 1.77
 18 1 2 12.98 1.55
 -19 1 2 66.81 2.76
 19 1 2 68.92 3.01
 -20 1 2 15.42 4.2
 20 1 2 21.79 5.6
 0 2 2 198.1 3
 -1 2 2 3059.01 46.06
 1 2 2 3007.49 46.51
 -2 2 2 1177 17.57
 2 2 2 1195.78 17.86
 -3 2 2 224.8 3.43
 3 2 2 228.22 3.47
 -4 2 2 305.81 4.62
 4 2 2 303.9 4.59
 -5 2 2 194.31 3
 5 2 2 193.4 2.98
 -6 2 2 456.37 6.89
 6 2 2 469.21 7.09
 -7 2 2 761.65 11.43
 7 2 2 766 11.47
 -8 2 2 78.98 1.39
 8 2 2 79.76 1.5
 -9 2 2 226.76 3.54
 9 2 2 224.77 3.54
 -10 2 2 85.85 1.55
 10 2 2 84.83 1.52
 -11 2 2 90.94 1.64
 11 2 2 91.43 1.65
 -12 2 2 27.17 0.83
 12 2 2 26.6 0.81
 -13 2 2 81.46 1.52
 13 2 2 81.74 1.63
 -14 2 2 260.75 4.41
 14 2 2 264.99 4.49
 -15 2 2 171.54 3.29
 15 2 2 170.59 3.3
 -16 2 2 10.19 1
 16 2 2 7.92 1
 -17 2 2 142.6 3.76
 17 2 2 140.31 3.57
 -18 2 2 31.29 2.01
 18 2 2 34.38 1.85
 -19 2 2 16.59 2.38
 19 2 2 17.12 2.39
 0 3 2 1436.07 21.51
 -1 3 2 637.63 9.57
 1 3 2 613.97 9.2
 -2 3 2 1308.61 20.32
 2 3 2 1283.88 19.2
 -3 3 2 482.24 7.25
 3 3 2 477.11 7.14
 -4 3 2 298.88 4.53
 4 3 2 302.02 4.56
 -5 3 2 701.19 10.5
 5 3 2 691.21 10.36
 -6 3 2 188.37 2.95
 6 3 2 189.98 2.98
 -7 3 2 19.56 0.56
 7 3 2 18.56 0.54
 -8 3 2 736.6 11.07
 8 3 2 753.91 11.34
 -9 3 2 100.7 1.73
 9 3 2 103.83 1.79
 -10 3 2 175.19 2.83
 10 3 2 169.21 2.75
 -11 3 2 14.73 0.65
 11 3 2 13.96 0.64
 -12 3 2 59.36 1.26
 12 3 2 57.15 1.2
 -13 3 2 253.85 4.29
 13 3 2 253.26 4
 -14 3 2 9 0.76
 14 3 2 11.37 0.73
 -15 3 2 15.98 1
 15 3 2 15.38 0.97
 -16 3 2 83.51 2.19
 16 3 2 83.32 2.19
 -17 3 2 5.03 1.19
 17 3 2 4.29 1.08
 -18 3 2 1.18 1.36
 18 3 2 0.95 1.29
 -19 3 2 48.5 2.55
 19 3 2 50.67 2.55
 0 4 2 678.22 10.15
 -1 4 2 1926.2 28.73
 1 4 2 1931.21 30.76
 -2 4 2 91.89 1.47
 2 4 2 92.52 1.5
 -3 4 2 641.18 9.63
 3 4 2 622.99 9.34
 -4 4 2 876.5 13.1
 4 4 2 905.46 13.52
 -5 4 2 247.79 3.82
 5 4 2 248.31 3.82
 -6 4 2 72.01 1.26
 6 4 2 74.27 1.28
 -7 4 2 59.47 1.14
 7 4 2 57.11 1.07
 -8 4 2 95.79 1.67
 8 4 2 97.1 1.67
 -9 4 2 48.9 1.03
 9 4 2 48.14 1
 -10 4 2 124.76 2.11
 10 4 2 120.95 2.07
 -11 4 2 13.95 0.6
 11 4 2 14.61 0.62
 -12 4 2 11.61 0.61
 12 4 2 12.25 0.62
 -13 4 2 18.25 0.73
 13 4 2 18.24 0.74
 -14 4 2 3.27 0.6
 14 4 2 3.97 0.68
 -15 4 2 73.57 1.96
 15 4 2 72.24 1.86
 -16 4 2 31.27 1.49
 16 4 2 32.62 1.35
 -17 4 2 6.41 1.37
 17 4 2 9.19 1.38
 -18 4 2 9.97 1.6
 18 4 2 11.89 1.62
 -19 4 2 78.05 3.11
 19 4 2 73.85 2.99
 0 5 2 1317.51 19.65
 -1 5 2 64 1.09
 1 5 2 61.9 1.07
 -2 5 2 326.55 4.95
 2 5 2 324.57 4.92
 -3 5 2 848.25 13.56
 3 5 2 846.23 13.05
 -4 5 2 161.97 2.65
 4 5 2 158.56 2.53
 -5 5 2 750.23 11.26
 5 5 2 749.05 11.55
 -6 5 2 55.93 1.06
 6 5 2 56.88 1.07
 -7 5 2 497.09 7.56
 7 5 2 499.2 7.72
 -8 5 2 41.78 1
 8 5 2 41.61 0.93
 -9 5 2 72.04 1.35
 9 5 2 73.14 1.37
 -10 5 2 8.82 0.58
 10 5 2 7.82 0.54
 -11 5 2 132.97 2.25
 11 5 2 132.29 2.27
 -12 5 2 79.13 1.49
 12 5 2 78.41 1.53
 -13 5 2 17.08 0.8
 13 5 2 18.89 0.81
 -14 5 2 19.3 0.99
 14 5 2 16.58 0.92
 -15 5 2 8.88 1.03
 15 5 2 6.76 0.97
 -16 5 2 10.08 1.17
 16 5 2 8.74 1.18
 -17 5 2 25.61 1.75
 17 5 2 25.42 1.79
 -18 5 2 26.12 2.2
 18 5 2 27.95 2.29
 -19 5 2 3.32 2.3
 19 5 2 1.2 2
 0 6 2 77.34 1.32
 -1 6 2 421.95 6.39
 1 6 2 427.05 6.47
 -2 6 2 508.79 7.64
 2 6 2 498.12 7.53
 -3 6 2 419.5 6.36
 3 6 2 411.57 6.21
 -4 6 2 406.23 6.16
 4 6 2 409.48 6.25
 -5 6 2 965.28 14.42
 5 6 2 975.65 14.59
 -6 6 2 317.45 4.91
 6 6 2 310.93 4.79
 -7 6 2 126.59 2.12
 7 6 2 122.55 2.05
 -8 6 2 26.8 0.78
 8 6 2 27.54 0.75
 -9 6 2 30.15 0.81
 9 6 2 28.98 0.78
 -10 6 2 101.05 1.77
 10 6 2 104 1.82
 -11 6 2 89.8 1.66
 11 6 2 89.87 1.65
 -12 6 2 66.75 1.58
 12 6 2 65.69 1.43
 -13 6 2 109.22 2.25
 13 6 2 111.17 2.27
 -14 6 2 72.1 1.77
 14 6 2 73.81 1.75
 -15 6 2 80.59 2.08
 15 6 2 84.48 2.1
 -16 6 2 32.24 1.42
 16 6 2 35.7 1.6
 -17 6 2 38.2 2.12
 17 6 2 40.83 2.03
 -18 6 2 76.26 3.06
 18 6 2 69.14 2.76
 -19 6 2 78.99 7.29
 19 6 2 75.27 7.01
 0 7 2 6.23 0.43
 -1 7 2 398.41 6.06
 1 7 2 402.79 6.11
 -2 7 2 56.29 1.04
 2 7 2 54.9 1.04
 -3 7 2 316.79 4.85
 3 7 2 305.54 4.68
 -4 7 2 2.03 0.28
 4 7 2 1.62 0.25
 -5 7 2 746.96 11.23
 5 7 2 743.72 11.17
 -6 7 2 65.92 1.24
 6 7 2 63.8 1.23
 -7 7 2 14.69 0.61
 7 7 2 15.5 0.64
 -8 7 2 181.61 3
 8 7 2 177.96 2.86
 -9 7 2 13.37 0.65
 9 7 2 12.84 0.62
 -10 7 2 44.7 1.05
 10 7 2 45.95 1.03
 -11 7 2 144.67 2.42
 11 7 2 145.49 2.47
 -12 7 2 79.69 1.73
 12 7 2 85.88 1.87
 -13 7 2 82.32 1.83
 13 7 2 85.63 1.89
 -14 7 2 108.12 2.56
 14 7 2 107.69 2.4
 -15 7 2 31.51 1.45
 15 7 2 29.5 1.4
 -16 7 2 18.12 1.38
 16 7 2 18.1 1.58
 -17 7 2 6.33 1.7
 17 7 2 8.88 1.76
 -18 7 2 39.55 2.38
 18 7 2 41.29 2.49
 0 8 2 122.56 2.02
 -1 8 2 548.85 8.3
 1 8 2 557.68 8.42
 -2 8 2 224.72 3.51
 2 8 2 220.23 3.46
 -3 8 2 253.24 3.94
 3 8 2 254.47 4.12
 -4 8 2 53.65 1.09
 4 8 2 53.43 1.08
 -5 8 2 102.36 1.77
 5 8 2 99.51 1.73
 -6 8 2 8.65 0.55
 6 8 2 8.4 0.56
 -7 8 2 198.32 3.25
 7 8 2 199.65 3.19
 -8 8 2 227.01 3.6
 8 8 2 224.16 3.57
 -9 8 2 17.15 0.7
 9 8 2 16.89 0.67
 -10 8 2 42.85 1.02
 10 8 2 43.45 1.03
 -11 8 2 12.39 0.89
 11 8 2 12.81 0.74
 -12 8 2 19.91 0.96
 12 8 2 19.66 0.97
 -13 8 2 64.51 1.59
 13 8 2 60.13 1.51
 -14 8 2 46.79 1.65
 14 8 2 46.92 1.54
 -15 8 2 15.22 1.33
 15 8 2 16.97 1.26
 -16 8 2 100.64 2.7
 16 8 2 102.91 2.76
 -17 8 2 1.46 1.82
 17 8 2 1.34 1.79
 -18 8 2 6.64 2.49
 18 8 2 12.53 2.88
 0 9 2 294.91 4.57
 -1 9 2 311.1 4.79
 1 9 2 306.84 4.72
 -2 9 2 15.04 0.61
 2 9 2 15.22 0.62
 -3 9 2 170.46 2.79
 3 9 2 170.93 2.76
 -4 9 2 71.21 1.45
 4 9 2 72.65 1.38
 -5 9 2 116.97 2.01
 5 9 2 117.22 2.02
 -6 9 2 6.63 0.56
 6 9 2 6.56 0.56
 -7 9 2 22.86 0.74
 7 9 2 22.14 0.76
 -8 9 2 129.8 2.19
 8 9 2 127.62 2.19
 -9 9 2 29.68 0.83
 9 9 2 27.57 0.87
 -10 9 2 65.07 1.53
 10 9 2 64.59 1.55
 -11 9 2 2.61 0.66
 11 9 2 3.77 0.67
 -12 9 2 37.72 1.32
 12 9 2 39.73 1.26
 -13 9 2 77.12 2.17
 13 9 2 72.46 1.87
 -14 9 2 29.41 1.42
 14 9 2 29.52 1.48
 -15 9 2 1.34 1.24
 15 9 2 1.53 1.21
 -16 9 2 29.36 1.9
 16 9 2 27.13 2.1
 -17 9 2 18.26 2.37
 17 9 2 17.55 2.4
 0 10 2 106.34 1.92
 -1 10 2 8.12 0.59
 1 10 2 9.17 0.61
 -2 10 2 13.71 0.65
 2 10 2 12.63 0.6
 -3 10 2 122.16 2.08
 3 10 2 124.03 2.11
 -4 10 2 32.43 0.9
 4 10 2 31.09 0.84
 -5 10 2 157.76 2.62
 5 10 2 156.39 2.78
 -6 10 2 15.61 0.7
 6 10 2 16.34 0.8
 -7 10 2 54.37 1.23
 7 10 2 55.73 1.2
 -8 10 2 105.98 1.89
 8 10 2 103.86 1.85
 -9 10 2 79 1.67
 9 10 2 83.83 1.79
 -10 10 2 99.3 2.12
 10 10 2 97.67 2.24
 -11 10 2 1.47 0.63
 11 10 2 0.92 0.74
 -12 10 2 28.94 1.26
 12 10 2 31.02 1.15
 -13 10 2 101.82 2.62
 13 10 2 104.73 2.58
 -14 10 2 177.28 3.9
 14 10 2 177.07 3.98
 -15 10 2 30.36 1.7
 15 10 2 30.23 1.9
 -16 10 2 39.77 2.43
 16 10 2 36.09 2.51
 0 11 2 0.63 0.35
 -1 11 2 66.04 1.34
 1 11 2 64.47 1.34
 -2 11 2 6.72 0.6
 2 11 2 7.6 0.62
 -3 11 2 185.43 3.01
 3 11 2 188.16 3.04
 -4 11 2 144.59 2.43
 4 11 2 141.25 2.37
 -5 11 2 6.8 0.59
 5 11 2 6.14 0.63
 -6 11 2 239.31 3.85
 6 11 2 241.01 4.1
 -7 11 2 26.61 0.97
 7 11 2 23.51 0.95
 -8 11 2 75.29 1.62
 8 11 2 74.27 1.55
 -9 11 2 194.25 3.7
 9 11 2 200.54 3.86
 -10 11 2 139.79 2.82
 10 11 2 136.02 2.75
 -11 11 2 7.9 0.94
 11 11 2 4.68 0.87
 -12 11 2 9.23 1.17
 12 11 2 7.92 1.15
 -13 11 2 139.57 3.34
 13 11 2 141.41 3.53
 -14 11 2 133.54 3.35
 14 11 2 133.42 3.31
 -15 11 2 67.31 2.67
 15 11 2 66.86 2.49
 -16 11 2 10.93 2.48
 16 11 2 6.71 2.2
 0 12 2 64.44 1.38
 -1 12 2 95.13 1.75
 1 12 2 96.2 1.86
 -2 12 2 40.55 1.02
 2 12 2 42.13 1.06
 -3 12 2 103.81 1.85
 3 12 2 104.14 1.92
 -4 12 2 106.59 1.9
 4 12 2 113.77 1.99
 -5 12 2 63.77 1.32
 5 12 2 63.78 1.31
 -6 12 2 147.43 2.64
 6 12 2 146.6 2.66
 -7 12 2 59.7 1.39
 7 12 2 59.1 1.4
 -8 12 2 34.37 1.25
 8 12 2 34.88 1.2
 -9 12 2 108.53 2.32
 9 12 2 110.88 2.33
 -10 12 2 14.52 1.07
 10 12 2 15.43 1.05
 -11 12 2 58.67 1.82
 11 12 2 59.09 1.83
 -12 12 2 20.92 1.48
 12 12 2 20.34 1.34
 -13 12 2 70.69 2.41
 13 12 2 69.46 2.31
 -14 12 2 32.93 1.99
 14 12 2 30.27 2.06
 -15 12 2 16.23 2.32
 15 12 2 15.21 1.98
 0 13 2 71.86 1.44
 -1 13 2 156.52 2.66
 1 13 2 162.94 2.94
 -2 13 2 54.39 1.33
 2 13 2 53.7 1.23
 -3 13 2 14.39 0.77
 3 13 2 15.71 0.81
 -4 13 2 58.99 1.33
 4 13 2 62.11 1.43
 -5 13 2 201.81 3.53
 5 13 2 203.04 3.55
 -6 13 2 4.4 0.76
 6 13 2 3.9 0.77
 -7 13 2 164.06 3.18
 7 13 2 165.43 3.2
 -8 13 2 107.85 2.48
 8 13 2 114.29 2.79
 -9 13 2 3.13 1.15
 9 13 2 1.94 1.04
 -10 13 2 19.16 1.44
 10 13 2 16.22 1.37
 -11 13 2 33.7 1.68
 11 13 2 32.25 1.69
 -12 13 2 144.67 3.52
 12 13 2 147.28 3.5
 -13 13 2 26 1.91
 13 13 2 25.03 2.19
 -14 13 2 12.88 2.26
 14 13 2 14.08 2.09
 0 14 2 15.31 0.83
 -1 14 2 4.32 0.73
 1 14 2 4.07 0.72
 -2 14 2 47.84 1.32
 2 14 2 50.72 1.35
 -3 14 2 41.64 1.22
 3 14 2 38.35 1.19
 -4 14 2 74.44 1.69
 4 14 2 73.76 1.69
 -5 14 2 30.88 1.24
 5 14 2 31.56 1.3
 -6 14 2 12.82 1.13
 6 14 2 11.73 0.91
 -7 14 2 41.57 1.56
 7 14 2 41.97 1.53
 -8 14 2 47.62 1.72
 8 14 2 49.15 1.76
 -9 14 2 22.59 1.47
 9 14 2 19.72 1.47
 -10 14 2 88.39 2.44
 10 14 2 94.74 2.54
 -11 14 2 7.23 1.58
 11 14 2 7.17 1.59
 -12 14 2 22.57 1.95
 12 14 2 19.82 2.07
 -13 14 2 14.03 2.22
 13 14 2 10.82 2.19
 0 15 2 75.29 1.88
 -1 15 2 32.5 1.37
 1 15 2 31.52 1.35
 -2 15 2 13.89 1.1
 2 15 2 14.83 1.21
 -3 15 2 60.98 1.83
 3 15 2 63.08 2.01
 -4 15 2 142.53 3.22
 4 15 2 140.3 3.23
 -5 15 2 36.59 1.62
 5 15 2 34.57 1.73
 -6 15 2 248.83 5.19
 6 15 2 246.86 5.13
 -7 15 2 9.49 1.31
 7 15 2 8.79 1.37
 -8 15 2 5.87 1.4
 8 15 2 3.02 1.13
 -9 15 2 21.91 1.61
 9 15 2 23.83 1.7
 -10 15 2 43.45 2.49
 10 15 2 44.49 2.27
 -11 15 2 61.12 2.59
 11 15 2 63.31 2.55
 -12 15 2 33.78 4.27
 12 15 2 32.92 3.73
 0 16 2 62.23 2.24
 -1 16 2 75.44 2.47
 1 16 2 76.69 2.44
 -2 16 2 59.8 2.05
 2 16 2 56.02 1.86
 -3 16 2 126.75 3.04
 3 16 2 128.38 3.13
 -4 16 2 37.67 1.72
 4 16 2 39.03 1.72
 -5 16 2 118.29 3.04
 5 16 2 118.4 3.09
 -6 16 2 77.42 2.41
 6 16 2 82.39 2.36
 -7 16 2 18.88 1.8
 7 16 2 16.66 1.64
 -8 16 2 10.36 1.77
 8 16 2 14.4 1.84
 -9 16 2 27.94 2.69
 9 16 2 27.13 2.51
 -10 16 2 5.04 2.61
 10 16 2 3.76 2.15
 0 17 2 265.46 6.18
 -1 17 2 10.67 1.59
 1 17 2 9.98 1.8
 -2 17 2 35.03 2.04
 2 17 2 36.68 2.28
 -3 17 2 23.78 2.1
 3 17 2 24.23 2.04
 -4 17 2 17.76 1.86
 4 17 2 18.53 1.97
 -5 17 2 3.8 1.87
 5 17 2 5.5 1.69
 -6 17 2 3.78 1.95
 6 17 2 2.77 1.61
 -7 17 2 6.39 1.96
 7 17 2 4.18 2.01
 -8 17 2 49.89 2.98
 8 17 2 51.82 2.89
 0 18 2 2.73 2.04
 -1 18 2 29.87 2.34
 1 18 2 29.82 2.3
 -2 18 2 33.33 2.64
 2 18 2 27.52 2.22
 -3 18 2 21.08 2.33
 3 18 2 16.29 2.47
 -4 18 2 6.84 2.73
 4 18 2 6.86 1.98
 -5 18 2 2.78 2.13
 5 18 2 2.31 2.2
 0 0 3 0.21 0.12
 1 0 3 3813.06 57.98
 2 0 3 1.83 0.18
 3 0 3 1511.07 22.6
 4 0 3 3416.36 51.19
 5 0 3 128.51 2.03
 6 0 3 576.5 8.67
 7 0 3 183.21 2.91
 8 0 3 717.21 10.77
 9 0 3 74.9 1.37
 10 0 3 229.73 3.64
 11 0 3 32.44 0.84
 12 0 3 3.18 0.49
 13 0 3 85.3 1.6
 14 0 3 162.79 3.12
 15 0 3 29.1 1.08
 16 0 3 5.68 0.78
 17 0 3 3.75 1.07
 18 0 3 11.62 1.66
 19 0 3 24.15 2.21
 0 1 3 6137.22 93.19
 -1 1 3 19.74 0.39
 1 1 3 19.12 0.37
 -2 1 3 6039.5 91.1
 2 1 3 6066.46 93.72
 -3 1 3 563.06 8.5
 3 1 3 552.52 8.83
 -4 1 3 905.35 13.57
 4 1 3 897.32 13.81
 -5 1 3 403.37 6.08
 5 1 3 406.57 6.13
 -6 1 3 15.03 0.48
 6 1 3 14.38 0.47
 -7 1 3 136.18 2.19
 7 1 3 136.18 2.17
 -8 1 3 435.8 6.62
 8 1 3 423.81 6.45
 -9 1 3 69.33 1.28
 9 1 3 70.13 1.32
 -10 1 3 152.56 2.51
 10 1 3 152.26 2.51
 -11 1 3 66.56 1.35
 11 1 3 68.35 1.32
 -12 1 3 78.7 1.48
 12 1 3 80.4 1.5
 -13 1 3 109.77 1.94
 13 1 3 108.97 1.91
 -14 1 3 1.54 0.57
 14 1 3 1.99 0.57
 -15 1 3 8.05 0.79
 15 1 3 7.16 0.87
 -16 1 3 15.43 1.1
 16 1 3 14.94 1.06
 -17 1 3 6.67 1.47
 17 1 3 6.14 1.47
 -18 1 3 2.97 1.65
 18 1 3 2.39 1.43
 -19 1 3 7.75 2.03
 19 1 3 2.55 1.71
 0 2 3 55.53 0.9
 -1 2 3 3603.59 62.88
 1 2 3 3744.93 65.11
 -2 2 3 521.15 9.12
 2 2 3 543.66 9.41
 -3 2 3 1038.06 15.52
 3 2 3 1020.69 17.08
 -4 2 3 139.02 2.19
 4 2 3 138.87 2.17
 -5 2 3 229.49 3.63
 5 2 3 234.85 3.6
 -6 2 3 7.75 0.39
 6 2 3 7.26 0.39
 -7 2 3 5.52 0.4
 7 2 3 5.66 0.39
 -8 2 3 151.61 2.45
 8 2 3 147.08 2.4
 -9 2 3 59.83 1.18
 9 2 3 61 1.22
 -10 2 3 35.88 0.88
 10 2 3 36.14 0.87
 -11 2 3 68.8 1.34
 11 2 3 69.35 1.42
 -12 2 3 72.4 1.4
 12 2 3 72.75 1.41
 -13 2 3 121.05 2.1
 13 2 3 122.97 2.12
 -14 2 3 37.43 1.06
 14 2 3 36.52 1.02
 -15 2 3 241.01 4.45
 15 2 3 229.32 4.28
 -16 2 3 53.19 1.77
 16 2 3 53.3 1.66
 -17 2 3 3.68 1.14
 17 2 3 4.44 1.18
 -18 2 3 22.92 1.82
 18 2 3 22.3 1.69
 -19 2 3 62.53 2.65
 19 2 3 57.97 2.67
 0 3 3 2411.76 36.12
 -1 3 3 1500.88 22.5
 1 3 3 1527.51 22.94
 -2 3 3 29.53 0.55
 2 3 3 29.18 0.56
 -3 3 3 639.2 9.6
 3 3 3 650.73 9.75
 -4 3 3 297.05 4.5
 4 3 3 300.16 4.58
 -5 3 3 70.2 1.2
 5 3 3 70.95 1.22
 -6 3 3 1080.5 16.16
 6 3 3 1087.75 16.47
 -7 3 3 124.89 2.08
 7 3 3 121.28 1.99
 -8 3 3 155.84 2.53
 8 3 3 160.05 2.58
 -9 3 3 26.13 0.73
 9 3 3 27.27 0.75
 -10 3 3 174.99 2.87
 10 3 3 168.44 2.73
 -11 3 3 54.16 1.13
 11 3 3 52.7 1.1
 -12 3 3 177.74 2.86
 12 3 3 175.64 2.87
 -13 3 3 1.51 0.43
 13 3 3 2.68 0.48
 -14 3 3 109.06 2.08
 14 3 3 115.31 2.15
 -15 3 3 31.55 1.27
 15 3 3 35.78 1.3
 -16 3 3 41.33 1.64
 16 3 3 40.52 1.47
 -17 3 3 4.46 1.12
 17 3 3 7.34 1.34
 -18 3 3 11.12 1.61
 18 3 3 15.24 1.84
 -19 3 3 5.25 2.37
 19 3 3 13.73 2.04
 0 4 3 769.18 11.52
 -1 4 3 644.41 9.65
 1 4 3 651.89 9.76
 -2 4 3 1603.47 23.9
 2 4 3 1643.09 24.46
 -3 4 3 248.66 3.8
 3 4 3 243.96 3.73
 -4 4 3 706.71 10.6
 4 4 3 697 10.45
 -5 4 3 181.18 2.85
 5 4 3 179.36 2.79
 -6 4 3 212.5 3.3
 6 4 3 213.14 3.33
 -7 4 3 777.21 11.66
 7 4 3 783.55 11.77
 -8 4 3 6.95 0.43
 8 4 3 6.83 0.49
 -9 4 3 3.01 0.43
 9 4 3 2.59 0.42
 -10 4 3 44.22 1.01
 10 4 3 41.9 0.94
 -11 4 3 88.36 1.63
 11 4 3 88.46 1.76
 -12 4 3 68.8 1.36
 12 4 3 71.49 1.39
 -13 4 3 53.98 1.25
 13 4 3 55.02 1.27
 -14 4 3 16.51 0.82
 14 4 3 15.87 0.8
 -15 4 3 18.56 1.1
 15 4 3 20.86 1.15
 -16 4 3 45.62 1.64
 16 4 3 46.51 1.57
 -17 4 3 106.34 2.99
 17 4 3 108.63 3.09
 -18 4 3 23.07 1.83
 18 4 3 23.05 1.66
 -19 4 3 32.29 2.44
 19 4 3 28.91 2.41
 0 5 3 44.18 0.91
 -1 5 3 562.11 8.44
 1 5 3 561.07 8.45
 -2 5 3 214.42 3.31
 2 5 3 213.57 3.3
 -3 5 3 2.26 0.26
 3 5 3 2.28 0.25
 -4 5 3 142.08 2.26
 4 5 3 140.12 2.23
 -5 5 3 140.81 2.37
 5 5 3 139.15 2.23
 -6 5 3 238.94 3.71
 6 5 3 238.18 3.72
 -7 5 3 576.58 8.7
 7 5 3 560.27 8.45
 -8 5 3 311.9 4.97
 8 5 3 309.4 4.79
 -9 5 3 92.33 1.7
 9 5 3 92.62 1.64
 -10 5 3 183.5 2.97
 10 5 3 180.2 2.94
 -11 5 3 88.52 1.6
 11 5 3 92.5 1.8
 -12 5 3 80.47 1.55
 12 5 3 80.44 1.56
 -13 5 3 84.67 1.7
 13 5 3 84.83 1.71
 -14 5 3 8.34 0.82
 14 5 3 9.09 0.88
 -15 5 3 162.05 3.5
 15 5 3 162.27 3.52
 -16 5 3 200.94 4.37
 16 5 3 195 4.14
 -17 5 3 4.03 1.8
 17 5 3 8.07 1.45
 -18 5 3 2.37 2.08
 18 5 3 0.76 1.42
 -19 5 3 22.41 2.46
 19 5 3 25.78 2.54
 0 6 3 895.25 13.38
 -1 6 3 153.27 2.43
 1 6 3 155.3 2.45
 -2 6 3 20.17 0.53
 2 6 3 19.84 0.54
 -3 6 3 184.61 3.12
 3 6 3 187.58 2.94
 -4 6 3 148.73 2.4
 4 6 3 143.58 2.32
 -5 6 3 38.67 0.82
 5 6 3 36.32 0.78
 -6 6 3 58.19 1.1
 6 6 3 56.95 1.09
 -7 6 3 120.33 2.01
 7 6 3 121.22 2.03
 -8 6 3 13.84 0.6
 8 6 3 14.12 0.56
 -9 6 3 209.87 3.33
 9 6 3 211.55 3.4
 -10 6 3 28.69 0.8
 10 6 3 28.61 0.83
 -11 6 3 218.77 3.48
 11 6 3 216.25 3.46
 -12 6 3 166.8 3.04
 12 6 3 171.88 3.01
 -13 6 3 26.74 1.13
 13 6 3 23.86 0.99
 -14 6 3 45.56 1.44
 14 6 3 47.58 1.51
 -15 6 3 74.87 1.96
 15 6 3 76.99 2.06
 -16 6 3 105.12 2.74
 16 6 3 105.98 2.75
 -17 6 3 62.04 2.42
 17 6 3 61.48 2.45
 -18 6 3 13.01 2.12
 18 6 3 11.8 1.96
 0 7 3 214.48 3.34
 -1 7 3 126.53 2.04
 1 7 3 123.8 2.02
 -2 7 3 12.85 0.49
 2 7 3 12.46 0.51
 -3 7 3 175.22 2.78
 3 7 3 178.19 2.81
 -4 7 3 156.88 2.5
 4 7 3 156.36 2.59
 -5 7 3 84.26 1.5
 5 7 3 85.04 1.49
 -6 7 3 13.24 0.59
 6 7 3 13.52 0.55
 -7 7 3 203.22 3.25
 7 7 3 206.16 3.73
 -8 7 3 392.71 6.05
 8 7 3 393.68 6.04
 -9 7 3 153.33 2.55
 9 7 3 155.03 2.53
 -10 7 3 99.77 1.9
 10 7 3 95.45 1.69
 -11 7 3 135.74 2.31
 11 7 3 141.44 2.4
 -12 7 3 15 0.84
 12 7 3 13.82 0.8
 -13 7 3 22.23 1.01
 13 7 3 23.92 1.16
 -14 7 3 249.18 5.08
 14 7 3 252.39 5.05
 -15 7 3 60.77 1.8
 15 7 3 60.17 1.97
 -16 7 3 20.23 1.43
 16 7 3 23.66 1.72
 -17 7 3 18.15 1.97
 17 7 3 18.17 1.76
 -18 7 3 0 1.83
 18 7 3 1.6 2.16
 0 8 3 158.47 2.55
 -1 8 3 86.53 1.54
 1 8 3 89.04 1.59
 -2 8 3 110.21 1.9
 2 8 3 107.41 1.82
 -3 8 3 60.21 1.18
 3 8 3 56.34 1.09
 -4 8 3 11.99 0.54
 4 8 3 10.68 0.51
 -5 8 3 434.02 6.61
 5 8 3 433.19 6.65
 -6 8 3 51.23 1.07
 6 8 3 50.65 1.06
 -7 8 3 0.31 0.29
 7 8 3 0.44 0.34
 -8 8 3 2.61 0.45
 8 8 3 2.56 0.47
 -9 8 3 170.53 2.78
 9 8 3 171.97 2.84
 -10 8 3 177.04 2.9
 10 8 3 174.49 2.85
 -11 8 3 77.29 1.92
 11 8 3 76.07 1.64
 -12 8 3 114.02 2.46
 12 8 3 105.06 2.14
 -13 8 3 5.49 1.06
 13 8 3 5.03 0.83
 -14 8 3 63.17 1.98
 14 8 3 69.35 1.9
 -15 8 3 117.39 2.82
 15 8 3 114.49 2.8
 -16 8 3 36.96 1.99
 16 8 3 39.62 1.73
 -17 8 3 5.94 1.77
 17 8 3 7.85 1.94
 -18 8 3 23.91 2.85
 18 8 3 30.8 5.08
 0 9 3 267.89 4.17
 -1 9 3 365.83 5.61
 1 9 3 375.76 5.94
 -2 9 3 109.13 1.87
 2 9 3 109.7 1.86
 -3 9 3 238.44 3.74
 3 9 3 238.31 3.76
 -4 9 3 51.69 1.06
 4 9 3 50.78 1.08
 -5 9 3 37 0.89
 5 9 3 37.49 0.9
 -6 9 3 42.51 1
 6 9 3 41.97 0.98
 -7 9 3 140.67 2.37
 7 9 3 138.04 2.35
 -8 9 3 45.6 1.05
 8 9 3 46.59 1.05
 -9 9 3 157.38 2.7
 9 9 3 156.93 2.58
 -10 9 3 62.2 1.48
 10 9 3 61.25 1.44
 -11 9 3 53.97 1.44
 11 9 3 52.25 1.36
 -12 9 3 78.48 1.92
 12 9 3 78.98 1.79
 -13 9 3 38.83 1.31
 13 9 3 42.86 1.47
 -14 9 3 23.73 1.43
 14 9 3 27.03 1.54
 -15 9 3 7.8 1.16
 15 9 3 11.27 1.35
 -16 9 3 72.07 2.34
 16 9 3 68.84 2.42
 -17 9 3 31.65 2.58
 17 9 3 29.6 2.36
 0 10 3 9.3 0.6
 -1 10 3 201.06 3.21
 1 10 3 198.56 3.19
 -2 10 3 44.95 0.99
 2 10 3 43.06 0.98
 -3 10 3 130.64 2.2
 3 10 3 129.01 2.25
 -4 10 3 145.14 2.49
 4 10 3 148.24 2.54
 -5 10 3 49.58 1.1
 5 10 3 47.98 1.06
 -6 10 3 162.08 2.69
 6 10 3 163.55 2.83
 -7 10 3 124.71 2.13
 7 10 3 127.14 2.18
 -8 10 3 92.57 1.79
 8 10 3 91.24 1.74
 -9 10 3 21.77 0.84
 9 10 3 22.07 0.8
 -10 10 3 26.28 1.05
 10 10 3 23 0.94
 -11 10 3 66.82 1.72
 11 10 3 65.64 1.66
 -12 10 3 3.42 0.96
 12 10 3 3.23 0.85
 -13 10 3 111.65 2.64
 13 10 3 110.81 2.74
 -14 10 3 13.76 1.54
 14 10 3 13.24 1.57
 -15 10 3 4.17 1.47
 15 10 3 4.32 1.32
 -16 10 3 18.22 1.96
 16 10 3 18.94 1.84
 0 11 3 262.48 4.15
 -1 11 3 30.54 0.91
 1 11 3 30.98 0.99
 -2 11 3 11.1 0.64
 2 11 3 10.53 0.65
 -3 11 3 160.09 2.66
 3 11 3 156.3 2.78
 -4 11 3 55.43 1.19
 4 11 3 54.78 1.19
 -5 11 3 96.97 1.81
 5 11 3 94.66 1.72
 -6 11 3 79.6 1.55
 6 11 3 77.25 1.49
 -7 11 3 178.02 3.1
 7 11 3 175.85 3.06
 -8 11 3 1.86 0.62
 8 11 3 0.96 0.52
 -9 11 3 7.87 0.87
 9 11 3 7.02 0.76
 -10 11 3 6.29 0.86
 10 11 3 4.3 0.78
 -11 11 3 33.2 1.52
 11 11 3 32.1 1.2
 -12 11 3 54.68 1.71
 12 11 3 58.65 1.95
 -13 11 3 5.57 1.15
 13 11 3 4.92 1.28
 -14 11 3 11.83 1.38
 14 11 3 12.61 1.69
 -15 11 3 3.26 2.06
 15 11 3 5.58 1.67
 -16 11 3 19.35 2.82
 16 11 3 23.26 2.85
 0 12 3 39.66 1.06
 -1 12 3 305.33 4.76
 1 12 3 304.75 4.75
 -2 12 3 92.45 1.76
 2 12 3 94.09 1.77
 -3 12 3 78.75 1.51
 3 12 3 77.15 1.5
 -4 12 3 210.09 3.42
 4 12 3 215.42 3.47
 -5 12 3 12.3 0.7
 5 12 3 10.54 0.69
 -6 12 3 119.26 2.27
 6 12 3 117.9 2.18
 -7 12 3 71.68 1.6
 7 12 3 73.29 1.6
 -8 12 3 44.92 1.35
 8 12 3 46.59 1.35
 -9 12 3 21.26 1.08
 9 12 3 21.5 1.04
 -10 12 3 34.27 1.37
 10 12 3 33.43 1.32
 -11 12 3 1.89 0.93
 11 12 3 2.04 0.9
 -12 12 3 8.83 1.48
 12 12 3 9.82 1.3
 -13 12 3 88.27 2.71
 13 12 3 86.03 2.62
 -14 12 3 2.2 1.56
 14 12 3 2.41 1.47
 -15 12 3 42.72 2.69
 15 12 3 41.09 2.55
 0 13 3 47.39 1.18
 -1 13 3 19.76 0.79
 1 13 3 18.68 0.79
 -2 13 3 119.99 2.28
 2 13 3 119.58 2.18
 -3 13 3 16.52 0.84
 3 13 3 15.59 0.76
 -4 13 3 32.24 1.02
 4 13 3 30.97 1
 -5 13 3 82.38 1.72
 5 13 3 83.76 1.75
 -6 13 3 149.79 3.03
 6 13 3 151.21 3.03
 -7 13 3 66.3 1.83
 7 13 3 64.9 1.63
 -8 13 3 30.65 1.32
 8 13 3 30.01 1.28
 -9 13 3 48.91 1.61
 9 13 3 48.35 1.62
 -10 13 3 25.04 1.47
 10 13 3 23.54 1.46
 -11 13 3 29.64 1.76
 11 13 3 29.38 1.54
 -12 13 3 14.61 1.62
 12 13 3 14.45 1.82
 -13 13 3 17.87 2.2
 13 13 3 16.47 1.87
 -14 13 3 116.72 3.62
 14 13 3 115.26 3.6
 0 14 3 124.67 2.57
 -1 14 3 137.53 2.81
 1 14 3 132.56 2.71
 -2 14 3 30.19 1.1
 2 14 3 30.95 1.15
 -3 14 3 159.79 3.12
 3 14 3 162.07 3.17
 -4 14 3 41.27 1.3
 4 14 3 42.7 1.27
 -5 14 3 36.46 1.42
 5 14 3 31.93 1.41
 -6 14 3 28.27 1.3
 6 14 3 31.12 1.38
 -7 14 3 34.67 1.49
 7 14 3 36.12 1.53
 -8 14 3 75.22 2.17
 8 14 3 76.91 2.16
 -9 14 3 12.79 1.41
 9 14 3 12.78 1.46
 -10 14 3 33.67 1.91
 10 14 3 37.28 1.96
 -11 14 3 11.3 1.87
 11 14 3 10.17 1.49
 -12 14 3 69.95 2.63
 12 14 3 65.74 2.47
 -13 14 3 39.87 3.24
 13 14 3 37.91 2.76
 0 15 3 2.31 0.86
 -1 15 3 24.44 1.22
 1 15 3 23.25 1.21
 -2 15 3 14.32 1.1
 2 15 3 14.63 1.08
 -3 15 3 48.99 1.74
 3 15 3 47.54 1.75
 -4 15 3 189.68 4.1
 4 15 3 196.19 4.23
 -5 15 3 13.58 1.27
 5 15 3 15.11 1.25
 -6 15 3 43.08 1.75
 6 15 3 43.17 1.76
 -7 15 3 41.67 1.83
 7 15 3 43.62 1.88
 -8 15 3 63.14 2.17
 8 15 3 64.91 2.37
 -9 15 3 18.11 1.58
 9 15 3 21.93 1.82
 -10 15 3 10.4 1.67
 10 15 3 5.8 1.84
 -11 15 3 32.81 2.29
 11 15 3 33.33 2.3
 0 16 3 44.88 2.18
 -1 16 3 48.14 1.82
 1 16 3 45.17 1.76
 -2 16 3 24.04 1.58
 2 16 3 22.88 1.58
 -3 16 3 12.28 1.47
 3 16 3 12.19 1.39
 -4 16 3 41.61 1.74
 4 16 3 40.56 1.95
 -5 16 3 41.7 2.04
 5 16 3 43.8 1.83
 -6 16 3 48.03 1.99
 6 16 3 45.26 1.97
 -7 16 3 41.4 2.03
 7 16 3 39.71 1.91
 -8 16 3 2.68 1.59
 8 16 3 2.05 1.76
 -9 16 3 42.77 2.28
 9 16 3 44.5 2.76
 -10 16 3 73.48 3.78
 10 16 3 73.19 3.41
 0 17 3 101.08 3.01
 -1 17 3 14.36 1.78
 1 17 3 15.57 1.88
 -2 17 3 48.75 2.22
 2 17 3 48.02 2.17
 -3 17 3 12.46 1.6
 3 17 3 13.91 1.91
 -4 17 3 18.44 2
 4 17 3 20.06 2.3
 -5 17 3 29.46 2.46
 5 17 3 23.02 2.23
 -6 17 3 38.23 2.28
 6 17 3 37.36 2.49
 -7 17 3 4.74 1.81
 7 17 3 6.14 1.96
 -8 17 3 53.02 3.41
 8 17 3 52.53 3.13
 0 18 3 77.4 3.16
 -1 18 3 8 2.29
 1 18 3 7.09 2.24
 -2 18 3 17.79 2.9
 2 18 3 15.72 2.18
 -3 18 3 25.04 2.53
 3 18 3 29.51 2.48
 -4 18 3 72.65 3.25
 4 18 3 71.36 3.14
 -5 18 3 24.73 2.85
 5 18 3 22.47 3.08
 0 0 4 288.11 6.18
 1 0 4 483.33 7.24
 2 0 4 29.47 0.55
 3 0 4 37.4 0.66
 4 0 4 279.35 4.24
 5 0 4 54.88 0.97
 6 0 4 279.68 4.28
 7 0 4 478.14 7.31
 8 0 4 344.24 5.26
 9 0 4 285.63 4.44
 10 0 4 59.14 1.2
 11 0 4 1.24 0.33
 12 0 4 88.54 1.62
 13 0 4 88.44 1.61
 14 0 4 189.01 3.57
 15 0 4 131.87 2.62
 16 0 4 1 0.73
 17 0 4 17.05 1.52
 18 0 4 21.52 1.89
 19 0 4 0.94 1.94
 0 1 4 3338.75 50.3
 -1 1 4 475.32 7.14
 1 1 4 476.24 7.15
 -2 1 4 262.73 4.06
 2 1 4 264.25 4.02
 -3 1 4 406.92 6.51
 3 1 4 402.61 6.36
 -4 1 4 1264.33 20.2
 4 1 4 1321.02 20.19
 -5 1 4 91.41 1.51
 5 1 4 91.55 1.5
 -6 1 4 437.81 6.62
 6 1 4 448.99 6.8
 -7 1 4 160.26 2.55
 7 1 4 158.85 2.51
 -8 1 4 806.49 12.09
 8 1 4 821.21 12.35
 -9 1 4 334.19 5.28
 9 1 4 326.29 5.09
 -10 1 4 234.2 3.69
 10 1 4 231.57 3.68
 -11 1 4 39.45 0.93
 11 1 4 39.64 0.94
 -12 1 4 4.87 0.52
 12 1 4 5.23 0.6
 -13 1 4 91.3 1.67
 13 1 4 89.11 1.68
 -14 1 4 67.78 1.54
 14 1 4 65.9 1.55
 -15 1 4 62.9 1.58
 15 1 4 65.66 1.73
 -16 1 4 155.76 3.47
 16 1 4 153.8 3.36
 -17 1 4 44.1 1.86
 17 1 4 41.54 1.84
 -18 1 4 19.61 1.9
 18 1 4 15.45 1.6
 -19 1 4 65.15 2.78
 19 1 4 63.22 2.91
 0 2 4 924.14 13.83
 -1 2 4 448.52 6.74
 1 2 4 440.28 6.79
 -2 2 4 991.5 17.14
 2 2 4 983.77 17.25
 -3 2 4 205.28 3.67
 3 2 4 207.41 3.69
 -4 2 4 96.9 1.6
 4 2 4 97.09 1.63
 -5 2 4 26.87 0.59
 5 2 4 25.04 0.59
 -6 2 4 197.17 3.07
 6 2 4 200.83 3.12
 -7 2 4 34.38 0.77
 7 2 4 34.15 0.82
 -8 2 4 389.82 5.95
 8 2 4 385.38 5.88
 -9 2 4 24.44 0.69
 9 2 4 25.53 0.7
 -10 2 4 27.73 0.75
 10 2 4 28.84 0.77
 -11 2 4 249.87 3.94
 11 2 4 249.78 3.93
 -12 2 4 47.17 1.08
 12 2 4 47.5 1.07
 -13 2 4 34.2 0.9
 13 2 4 34.17 0.99
 -14 2 4 3.02 0.65
 14 2 4 2.31 0.62
 -15 2 4 33.51 1.18
 15 2 4 35.71 1.15
 -16 2 4 34.51 1.63
 16 2 4 33.12 1.39
 -17 2 4 136.6 3.61
 17 2 4 143.11 3.74
 -18 2 4 72.59 2.53
 18 2 4 70.61 2.49
 -19 2 4 24.01 2.24
 19 2 4 26.33 2.15
 0 3 4 159.93 2.47
 -1 3 4 120.24 1.88
 1 3 4 115.86 1.87
 -2 3 4 1149.56 19.86
 2 3 4 1192.7 20.63
 -3 3 4 167.09 3.03
 3 3 4 165.55 2.99
 -4 3 4 34.52 0.69
 4 3 4 35.7 0.69
 -5 3 4 411.74 6.23
 5 3 4 403.94 6.1
 -6 3 4 313.03 4.82
 6 3 4 311.45 4.75
 -7 3 4 459.43 6.96
 7 3 4 459.17 6.96
 -8 3 4 87.25 1.53
 8 3 4 84.91 1.48
 -9 3 4 93.24 1.63
 9 3 4 94.54 1.67
 -10 3 4 212.41 3.36
 10 3 4 216.46 3.46
 -11 3 4 90.44 1.73
 11 3 4 92.53 1.69
 -12 3 4 78.26 1.47
 12 3 4 83.16 1.55
 -13 3 4 131.65 2.44
 13 3 4 125.95 2.31
 -14 3 4 23.82 1.01
 14 3 4 25.18 1.08
 -15 3 4 60.42 1.64
 15 3 4 59.32 1.72
 -16 3 4 25.84 1.41
 16 3 4 24.55 1.3
 -17 3 4 60.89 2
 17 3 4 61.34 2.21
 -18 3 4 7.53 1.61
 18 3 4 7.56 1.85
 -19 3 4 15.64 2.46
 19 3 4 16.59 2.39
 0 4 4 991.58 14.84
 -1 4 4 586.53 8.8
 1 4 4 581.13 8.71
 -2 4 4 122.05 1.95
 2 4 4 122.77 2
 -3 4 4 178.07 3.22
 3 4 4 178.03 3.21
 -4 4 4 807.73 12.28
 4 4 4 807.87 12.07
 -5 4 4 923.44 13.81
 5 4 4 891.75 14.75
 -6 4 4 130.74 2.11
 6 4 4 133.19 2.14
 -7 4 4 543.89 8.21
 7 4 4 529.84 8.01
 -8 4 4 128.34 2.11
 8 4 4 129.91 2.15
 -9 4 4 244.63 3.91
 9 4 4 246.76 3.89
 -10 4 4 20.33 0.67
 10 4 4 20.22 0.65
 -11 4 4 55.13 1.15
 11 4 4 55.65 1.15
 -12 4 4 130.88 2.22
 12 4 4 131.6 2.24
 -13 4 4 10.74 0.82
 13 4 4 8.97 0.81
 -14 4 4 11.76 0.88
 14 4 4 10.42 0.86
 -15 4 4 49.35 1.61
 15 4 4 47.57 1.51
 -16 4 4 47.55 1.73
 16 4 4 46.62 1.67
 -17 4 4 22.3 1.38
 17 4 4 23.34 1.41
 -18 4 4 0.34 1.57
 18 4 4 1.17 1.64
 -19 4 4 20.46 2.15
 19 4 4 18.88 2.26
 0 5 4 447.7 6.74
 -1 5 4 186.43 2.9
 1 5 4 190.61 2.95
 -2 5 4 166.17 2.79
 2 5 4 170.77 2.71
 -3 5 4 53.21 1.05
 3 5 4 50.65 0.93
 -4 5 4 382.36 5.82
 4 5 4 381.09 5.8
 -5 5 4 50.67 0.95
 5 5 4 50.45 0.94
 -6 5 4 737.02 11.08
 6 5 4 724.94 10.86
 -7 5 4 124.41 2.06
 7 5 4 127.13 2.11
 -8 5 4 59.91 1.23
 8 5 4 55.64 1.19
 -9 5 4 150.39 2.49
 9 5 4 153.38 2.51
 -10 5 4 97.1 1.74
 10 5 4 96.18 1.69
 -11 5 4 138.67 2.38
 11 5 4 135.7 2.32
 -12 5 4 5.53 0.6
 12 5 4 6.35 0.62
 -13 5 4 33.69 1.05
 13 5 4 34.89 0.98
 -14 5 4 76.27 1.95
 14 5 4 75.43 1.89
 -15 5 4 3.02 0.93
 15 5 4 0.75 0.87
 -16 5 4 47.22 1.75
 16 5 4 47.33 1.78
 -17 5 4 22.99 1.58
 17 5 4 21.84 1.53
 -18 5 4 57.13 2.51
 18 5 4 54.51 2.6
 -19 5 4 8.7 3.15
 19 5 4 3.53 3.65
 0 6 4 199.85 3.11
 -1 6 4 128.8 2.21
 1 6 4 135.5 2.2
 -2 6 4 482.63 7.54
 2 6 4 479.92 7.23
 -3 6 4 232.72 3.58
 3 6 4 230.72 3.55
 -4 6 4 101.63 1.68
 4 6 4 99.94 1.67
 -5 6 4 106.54 1.78
 5 6 4 106.11 1.77
 -6 6 4 166.05 2.67
 6 6 4 166.76 2.69
 -7 6 4 90.4 1.58
 7 6 4 87.44 1.52
 -8 6 4 113.31 1.94
 8 6 4 111.95 1.9
 -9 6 4 319.6 4.95
 9 6 4 322.08 4.97
 -10 6 4 73.53 1.4
 10 6 4 77.72 1.47
 -11 6 4 5.75 0.55
 11 6 4 6.55 0.56
 -12 6 4 88.4 1.81
 12 6 4 88.64 1.73
 -13 6 4 3.92 0.69
 13 6 4 3.84 0.72
 -14 6 4 26.3 1.2
 14 6 4 29.62 1.23
 -15 6 4 16.53 1.16
 15 6 4 17.39 1.18
 -16 6 4 111.68 2.78
 16 6 4 112.43 2.79
 -17 6 4 43.04 2.24
 17 6 4 40.44 2.03
 -18 6 4 43.12 2.58
 18 6 4 41.26 2.47
 0 7 4 20.84 0.6
 -1 7 4 434.16 6.58
 1 7 4 436.24 6.62
 -2 7 4 229.89 3.57
 2 7 4 227.54 3.51
 -3 7 4 83.65 1.47
 3 7 4 81.99 1.5
 -4 7 4 323.88 4.98
 4 7 4 319.89 4.97
 -5 7 4 43.6 0.92
 5 7 4 43.85 0.95
 -6 7 4 123.18 2.1
 6 7 4 122.47 2.02
 -7 7 4 321.05 4.96
 7 7 4 318.33 4.89
 -8 7 4 9.51 0.55
 8 7 4 9.51 0.55
 -9 7 4 224.76 3.57
 9 7 4 215.41 3.43
 -10 7 4 44.59 1.03
 10 7 4 43.91 1.01
 -11 7 4 9.9 0.61
 11 7 4 8.69 0.63
 -12 7 4 56.77 1.43
 12 7 4 57.18 1.36
 -13 7 4 18.41 1.03
 13 7 4 18.61 1.09
 -14 7 4 116.22 2.85
 14 7 4 116.94 2.63
 -15 7 4 56.75 1.85
 15 7 4 57.72 1.76
 -16 7 4 19.75 1.55
 16 7 4 18.56 1.34
 -17 7 4 3.5 1.57
 17 7 4 0.31 1.42
 -18 7 4 23.25 2.55
 18 7 4 20.55 2.31
 0 8 4 286.12 4.43
 -1 8 4 180.22 2.93
 1 8 4 174.3 2.79
 -2 8 4 748.36 11.25
 2 8 4 725.91 11.01
 -3 8 4 59.76 1.13
 3 8 4 57.76 1.1
 -4 8 4 114.97 2.05
 4 8 4 113.59 1.92
 -5 8 4 129.56 2.15
 5 8 4 130.25 2.16
 -6 8 4 100.09 1.76
 6 8 4 100.89 1.77
 -7 8 4 121.91 2.06
 7 8 4 129.32 2.17
 -8 8 4 22.28 0.73
 8 8 4 23.05 0.76
 -9 8 4 35.06 0.86
 9 8 4 34.13 0.83
 -10 8 4 42.95 1.02
 10 8 4 43.02 1.03
 -11 8 4 9.81 0.77
 11 8 4 8.97 0.71
 -12 8 4 145.13 3.04
 12 8 4 140.99 2.79
 -13 8 4 107.96 2.47
 13 8 4 110.15 2.64
 -14 8 4 18.69 1.42
 14 8 4 18.93 1.29
 -15 8 4 6.22 1.16
 15 8 4 4.67 1.24
 -16 8 4 19.8 1.53
 16 8 4 19.63 1.65
 -17 8 4 24.53 1.99
 17 8 4 23.8 1.92
 0 9 4 373.62 5.75
 -1 9 4 93.66 1.64
 1 9 4 90.62 1.6
 -2 9 4 142.68 2.36
 2 9 4 142.37 2.36
 -3 9 4 56.3 1.14
 3 9 4 57.38 1.17
 -4 9 4 17.51 0.67
 4 9 4 17.8 0.67
 -5 9 4 192.58 3.22
 5 9 4 188.57 3.02
 -6 9 4 16.35 0.65
 6 9 4 16.08 0.66
 -7 9 4 31.57 0.87
 7 9 4 30.4 0.91
 -8 9 4 42.33 0.97
 8 9 4 41.46 0.96
 -9 9 4 39.6 0.95
 9 9 4 39.33 0.96
 -10 9 4 34.27 1.06
 10 9 4 30.98 1
 -11 9 4 138.13 2.8
 11 9 4 135.65 2.91
 -12 9 4 47.35 1.52
 12 9 4 52 1.47
 -13 9 4 61.17 1.84
 13 9 4 68.02 1.99
 -14 9 4 187.36 4.09
 14 9 4 187.64 4.07
 -15 9 4 42.11 1.8
 15 9 4 43.94 1.96
 -16 9 4 14.84 1.81
 16 9 4 12.45 1.79
 -17 9 4 14.43 2.06
 17 9 4 15.59 1.96
 0 10 4 719.26 11.09
 -1 10 4 281.89 4.79
 1 10 4 278.06 4.45
 -2 10 4 20.58 0.72
 2 10 4 20.19 0.71
 -3 10 4 91.89 1.67
 3 10 4 88.79 1.61
 -4 10 4 72.4 1.36
 4 10 4 73.45 1.41
 -5 10 4 36.91 0.93
 5 10 4 35.76 0.92
 -6 10 4 106.59 1.88
 6 10 4 109.31 1.98
 -7 10 4 58.95 1.21
 7 10 4 56.28 1.17
 -8 10 4 49.94 1.18
 8 10 4 50.3 1.19
 -9 10 4 59.68 1.36
 9 10 4 55.47 1.29
 -10 10 4 78.96 1.8
 10 10 4 83.84 1.85
 -11 10 4 33.41 1.29
 11 10 4 31.5 1.16
 -12 10 4 21.93 1.25
 12 10 4 22.02 1.24
 -13 10 4 181.9 3.98
 13 10 4 185.03 4.19
 -14 10 4 17.67 1.5
 14 10 4 14.5 1.41
 -15 10 4 109.15 3
 15 10 4 113.35 3.13
 -16 10 4 9.83 2.08
 16 10 4 7.19 2.14
 0 11 4 41.31 1.05
 -1 11 4 4.11 0.56
 1 11 4 4.17 0.59
 -2 11 4 34.48 0.91
 2 11 4 35.46 0.97
 -3 11 4 104.83 1.86
 3 11 4 103.02 1.85
 -4 11 4 116.5 2.02
 4 11 4 114.23 2
 -5 11 4 80.25 1.57
 5 11 4 80.57 1.53
 -6 11 4 257.75 4.35
 6 11 4 255.23 4.28
 -7 11 4 15.87 0.74
 7 11 4 17.02 0.76
 -8 11 4 22.03 0.97
 8 11 4 22.02 0.89
 -9 11 4 62.8 1.8
 9 11 4 61.67 1.52
 -10 11 4 24.95 1.27
 10 11 4 25.33 1.16
 -11 11 4 21.3 1.18
 11 11 4 19.35 1.13
 -12 11 4 95.1 2.44
 12 11 4 93.51 2.59
 -13 11 4 4.06 1.51
 13 11 4 6.8 1.42
 -14 11 4 6.03 1.49
 14 11 4 6.58 1.76
 -15 11 4 27.6 2.1
 15 11 4 25.26 1.87
 0 12 4 2.53 0.59
 -1 12 4 49.7 1.11
 1 12 4 53.4 1.21
 -2 12 4 125.57 2.19
 2 12 4 127.65 2.23
 -3 12 4 170.01 2.79
 3 12 4 174.71 3.06
 -4 12 4 10.37 0.69
 4 12 4 10.83 0.67
 -5 12 4 57.97 1.34
 5 12 4 60.01 1.39
 -6 12 4 9.49 0.75
 6 12 4 8.08 0.74
 -7 12 4 102.05 2.01
 7 12 4 106.85 2.09
 -8 12 4 12.47 0.96
 8 12 4 13.24 0.98
 -9 12 4 16.01 1.01
 9 12 4 15.98 1.05
 -10 12 4 83.42 2.15
 10 12 4 85.96 2.14
 -11 12 4 27.66 1.59
 11 12 4 26.21 1.42
 -12 12 4 10.89 1.3
 12 12 4 12.34 1.55
 -13 12 4 32.64 1.74
 13 12 4 29.48 1.83
 -14 12 4 5.54 1.8
 14 12 4 4.56 1.67
 -15 12 4 33.32 3.43
 15 12 4 31.95 3.71
 0 13 4 23.95 0.94
 -1 13 4 154.79 3
 1 13 4 156.96 3.3
 -2 13 4 113.51 2.33
 2 13 4 114.81 2.5
 -3 13 4 179.91 3.23
 3 13 4 174.88 3.15
 -4 13 4 138.46 2.53
 4 13 4 143.73 2.63
 -5 13 4 56.02 1.54
 5 13 4 54.8 1.36
 -6 13 4 9.78 0.9
 6 13 4 13.85 1.04
 -7 13 4 49.93 1.53
 7 13 4 54.09 1.72
 -8 13 4 54.61 1.73
 8 13 4 51.98 1.63
 -9 13 4 18.46 1.21
 9 13 4 17.25 1.14
 -10 13 4 110.11 2.75
 10 13 4 108 2.68
 -11 13 4 47.99 1.93
 11 13 4 45.42 1.83
 -12 13 4 9.09 1.64
 12 13 4 11.68 1.71
 -13 13 4 38.79 2.16
 13 13 4 41.04 2.18
 -14 13 4 22.87 3.82
 14 13 4 22.68 2.87
 0 14 4 1.84 0.67
 -1 14 4 66.86 1.72
 1 14 4 66.09 1.61
 -2 14 4 129.3 2.7
 2 14 4 130.27 2.75
 -3 14 4 85.15 1.94
 3 14 4 88.07 2
 -4 14 4 81.16 1.91
 4 14 4 79.84 1.89
 -5 14 4 101.46 2.76
 5 14 4 110.07 3
 -6 14 4 36.52 1.59
 6 14 4 33.01 1.38
 -7 14 4 10.59 1.2
 7 14 4 9.25 1.16
 -8 14 4 25.54 1.43
 8 14 4 27.37 1.5
 -9 14 4 44.85 1.92
 9 14 4 44.68 1.73
 -10 14 4 42.5 1.91
 10 14 4 40.35 1.83
 -11 14 4 2.72 1.54
 11 14 4 3.84 1.71
 -12 14 4 21.41 2.17
 12 14 4 21.01 1.9
 0 15 4 25.75 1.25
 -1 15 4 17.52 1.16
 1 15 4 19.34 1.2
 -2 15 4 166.43 3.43
 2 15 4 161.88 3.3
 -3 15 4 6.43 0.99
 3 15 4 8.33 1.13
 -4 15 4 59.51 1.91
 4 15 4 58.45 1.93
 -5 15 4 54.66 1.86
 5 15 4 52.68 1.9
 -6 15 4 69.84 2.11
 6 15 4 70 2.22
 -7 15 4 0.65 1.34
 7 15 4 1.23 1.27
 -8 15 4 2.91 1.38
 8 15 4 4.22 1.29
 -9 15 4 8.57 1.61
 9 15 4 10.13 1.66
 -10 15 4 29.87 2.09
 10 15 4 28.66 1.96
 -11 15 4 2.76 1.78
 11 15 4 3.83 2.1
 0 16 4 216.94 4.19
 -1 16 4 22.1 1.42
 1 16 4 24.38 1.61
 -2 16 4 18.51 1.75
 2 16 4 19.83 1.79
 -3 16 4 66.07 2.25
 3 16 4 65.53 2.16
 -4 16 4 35.72 1.72
 4 16 4 32.34 1.52
 -5 16 4 2.51 1.39
 5 16 4 3.51 1.67
 -6 16 4 23.41 1.81
 6 16 4 25.53 1.81
 -7 16 4 12.05 1.78
 7 16 4 15.23 1.65
 -8 16 4 72.66 2.62
 8 16 4 72.06 2.43
 -9 16 4 22.64 2.11
 9 16 4 16.68 1.94
 -10 16 4 14.11 3.51
 10 16 4 7.84 4.25
 0 17 4 0.91 1.47
 -1 17 4 28.16 2.12
 1 17 4 25.96 2.05
 -2 17 4 6.09 1.69
 2 17 4 9.79 1.74
 -3 17 4 12.78 1.87
 3 17 4 16.25 1.83
 -4 17 4 66.14 2.46
 4 17 4 70.64 2.61
 -5 17 4 7.22 1.61
 5 17 4 7.27 1.87
 -6 17 4 68.59 2.63
 6 17 4 70.18 2.75
 -7 17 4 20.7 2.36
 7 17 4 22.03 2.29
 0 18 4 19.51 2.51
 -1 18 4 35.31 2.55
 1 18 4 36.71 2.64
 -2 18 4 145.09 4.12
 2 18 4 154.18 4.59
 -3 18 4 6.65 2.39
 3 18 4 3.96 2.23
 -4 18 4 47.43 3.2
 4 18 4 49.6 3.58
 0 0 5 0.09 0.16
 1 0 5 888.63 13.33
 2 0 5 629.9 9.47
 3 0 5 264.48 4.05
 4 0 5 332.26 5.04
 5 0 5 7.46 0.34
 6 0 5 58.89 1.06
 7 0 5 223.05 3.49
 8 0 5 22.37 0.61
 9 0 5 34.18 0.85
 10 0 5 39.96 0.95
 11 0 5 15.57 0.65
 12 0 5 18.88 0.71
 13 0 5 231.39 4.24
 14 0 5 19.83 0.88
 15 0 5 42.88 1.23
 16 0 5 128.54 2.7
 17 0 5 30 1.81
 18 0 5 18.71 1.83
 19 0 5 18.04 2.1
 0 1 5 776.03 11.64
 -1 1 5 250.73 3.81
 1 1 5 251.32 3.81
 -2 1 5 857.63 13.11
 2 1 5 854.77 12.83
 -3 1 5 1243.31 18.88
 3 1 5 1218.23 18.25
 -4 1 5 346.6 5.25
 4 1 5 341.24 5.17
 -5 1 5 302.03 4.62
 5 1 5 299.05 4.66
 -6 1 5 465.78 7.06
 6 1 5 463.84 7.01
 -7 1 5 219.85 3.45
 7 1 5 229.97 3.57
 -8 1 5 19.08 0.63
 8 1 5 18.03 0.62
 -9 1 5 119.65 2
 9 1 5 120.55 1.99
 -10 1 5 131.69 2.28
 10 1 5 127.38 2.14
 -11 1 5 431.15 6.62
 11 1 5 424.47 6.5
 -12 1 5 13.26 0.65
 12 1 5 11.42 0.64
 -13 1 5 60.34 1.45
 13 1 5 58.17 1.33
 -14 1 5 270.16 4.9
 14 1 5 287.46 5.22
 -15 1 5 18.72 1.05
 15 1 5 21.16 1.07
 -16 1 5 80.31 2.25
 16 1 5 81.34 2.19
 -17 1 5 9.42 1.33
 17 1 5 13.44 1.6
 -18 1 5 14.07 1.95
 18 1 5 10.04 1.69
 -19 1 5 6.84 2.06
 19 1 5 8.15 1.94
 0 2 5 1824.71 27.83
 -1 2 5 262.17 3.98
 1 2 5 251.1 3.83
 -2 2 5 573.6 9.96
 2 2 5 565.94 9.87
 -3 2 5 335.11 5.91
 3 2 5 336.38 5.93
 -4 2 5 279.49 4.25
 4 2 5 284.79 4.35
 -5 2 5 122.92 1.98
 5 2 5 121.52 1.95
 -6 2 5 319.24 4.87
 6 2 5 323.97 4.95
 -7 2 5 1.08 0.22
 7 2 5 1.89 0.31
 -8 2 5 222.59 3.51
 8 2 5 225.74 3.55
 -9 2 5 127.86 2.15
 9 2 5 127.44 2.23
 -10 2 5 77.49 1.42
 10 2 5 79.38 1.45
 -11 2 5 204.96 3.28
 11 2 5 205.3 3.42
 -12 2 5 97.13 1.81
 12 2 5 99.38 1.79
 -13 2 5 74.42 1.76
 13 2 5 75.72 1.69
 -14 2 5 18.39 0.82
 14 2 5 19.85 0.94
 -15 2 5 40.65 1.26
 15 2 5 37.04 1.27
 -16 2 5 1.67 0.86
 16 2 5 0.46 0.86
 -17 2 5 98.28 2.61
 17 2 5 97.82 2.59
 -18 2 5 24.61 1.91
 18 2 5 22.78 1.83
 -19 2 5 29.78 2.56
 19 2 5 27.82 2.36
 0 3 5 33.95 0.66
 -1 3 5 7.56 0.27
 1 3 5 7.7 0.27
 -2 3 5 17.16 0.62
 2 3 5 17.75 0.62
 -3 3 5 47.35 1.11
 3 3 5 50.19 1.09
 -4 3 5 163.5 2.99
 4 3 5 161.5 2.97
 -5 3 5 1021.97 15.25
 5 3 5 998.43 14.91
 -6 3 5 489.38 7.4
 6 3 5 480.63 7.24
 -7 3 5 243.72 3.79
 7 3 5 235.19 3.66
 -8 3 5 440.05 6.7
 8 3 5 431.28 6.56
 -9 3 5 93.91 1.63
 9 3 5 96.53 1.68
 -10 3 5 137.36 2.29
 10 3 5 129.76 2.18
 -11 3 5 29.83 0.86
 11 3 5 27.07 0.82
 -12 3 5 66.49 1.3
 12 3 5 67.11 1.32
 -13 3 5 0.61 0.43
 13 3 5 1.16 0.43
 -14 3 5 3.25 0.67
 14 3 5 1.69 0.63
 -15 3 5 50.85 1.61
 15 3 5 47.55 1.44
 -16 3 5 17 1.35
 16 3 5 21.7 1.38
 -17 3 5 182.54 4.02
 17 3 5 178.69 4.19
 -18 3 5 44.12 2.11
 18 3 5 45.44 2.41
 -19 3 5 19.89 2.22
 19 3 5 26.11 2.56
 0 4 5 357.02 5.39
 -1 4 5 34.04 0.65
 1 4 5 33.69 0.66
 -2 4 5 166.7 3.05
 2 4 5 173 3.13
 -3 4 5 105 2.02
 3 4 5 104.97 1.98
 -4 4 5 4.5 0.48
 4 4 5 4.7 0.48
 -5 4 5 597.4 10.41
 5 4 5 600.08 10.4
 -6 4 5 720.59 10.8
 6 4 5 711.72 10.68
 -7 4 5 311.69 4.8
 7 4 5 311.58 4.99
 -8 4 5 44.68 0.95
 8 4 5 44.76 0.98
 -9 4 5 48.41 1
 9 4 5 48.72 1.03
 -10 4 5 74.73 1.42
 10 4 5 75.94 1.4
 -11 4 5 30.82 0.83
 11 4 5 30.07 0.83
 -12 4 5 72.35 1.54
 12 4 5 67.78 1.4
 -13 4 5 65.74 1.53
 13 4 5 68.26 1.62
 -14 4 5 29.85 1.02
 14 4 5 30.6 1.02
 -15 4 5 26.42 1.26
 15 4 5 24.71 1.14
 -16 4 5 39.58 1.69
 16 4 5 36.55 1.84
 -17 4 5 7.59 1.45
 17 4 5 10.36 1.6
 -18 4 5 69.62 2.58
 18 4 5 67.12 2.76
 -19 4 5 10.9 2.92
 19 4 5 4.05 2.63
 0 5 5 0.2 0.19
 -1 5 5 703.19 10.56
 1 5 5 690.84 10.37
 -2 5 5 462.1 7.08
 2 5 5 461.59 6.96
 -3 5 5 785.31 13.73
 3 5 5 813.8 14.07
 -4 5 5 291.64 5.22
 4 5 5 292.77 5.22
 -5 5 5 36.77 0.97
 5 5 5 35.32 0.97
 -6 5 5 32.21 0.79
 6 5 5 33.19 0.72
 -7 5 5 243.44 3.8
 7 5 5 247.41 3.85
 -8 5 5 59.79 1.16
 8 5 5 59.25 1.2
 -9 5 5 52.57 1.12
 9 5 5 51.64 1.06
 -10 5 5 94.13 1.67
 10 5 5 96.32 1.78
 -11 5 5 119.02 2.1
 11 5 5 115.74 2.15
 -12 5 5 1.26 0.45
 12 5 5 2.09 0.49
 -13 5 5 23.54 1.02
 13 5 5 23.14 0.93
 -14 5 5 32.24 1.28
 14 5 5 32.08 1.27
 -15 5 5 14.19 1.28
 15 5 5 13.09 1.13
 -16 5 5 17.04 1.33
 16 5 5 17.59 1.57
 -17 5 5 49.54 1.97
 17 5 5 47.75 1.88
 -18 5 5 40.43 2.24
 18 5 5 42.35 2.45
 0 6 5 471.91 7.12
 -1 6 5 277.94 4.26
 1 6 5 272.65 4.19
 -2 6 5 696.86 10.45
 2 6 5 675.63 10.2
 -3 6 5 470.06 7.1
 3 6 5 469 7.08
 -4 6 5 13.78 0.45
 4 6 5 12.59 0.39
 -5 6 5 235.16 3.65
 5 6 5 233.42 3.65
 -6 6 5 40.82 0.85
 6 6 5 40.72 0.88
 -7 6 5 31.26 0.76
 7 6 5 30.91 0.75
 -8 6 5 42.98 0.93
 8 6 5 43.59 0.94
 -9 6 5 142.06 2.46
 9 6 5 138.79 2.28
 -10 6 5 91.9 1.71
 10 6 5 94.26 1.7
 -11 6 5 51.9 1.13
 11 6 5 51.9 1.16
 -12 6 5 84.39 1.79
 12 6 5 88.06 1.98
 -13 6 5 60.49 1.71
 13 6 5 60.12 1.6
 -14 6 5 24.2 1.2
 14 6 5 21.71 1.17
 -15 6 5 16.78 1.19
 15 6 5 16.78 1.28
 -16 6 5 23.18 1.49
 16 6 5 22.2 1.42
 -17 6 5 19.6 1.66
 17 6 5 20.05 1.81
 -18 6 5 21.41 2.09
 18 6 5 19.49 1.98
 0 7 5 33.53 0.78
 -1 7 5 35 0.78
 1 7 5 33.91 0.77
 -2 7 5 341.61 5.22
 2 7 5 339.84 5.2
 -3 7 5 308.66 4.76
 3 7 5 301.14 4.62
 -4 7 5 115.63 1.91
 4 7 5 113.09 1.92
 -5 7 5 14.44 0.51
 5 7 5 12.4 0.48
 -6 7 5 71.26 1.31
 6 7 5 67.56 1.25
 -7 7 5 86.03 1.55
 7 7 5 87.04 1.51
 -8 7 5 123.91 2.09
 8 7 5 121.15 2.04
 -9 7 5 153.35 2.52
 9 7 5 159.02 2.58
 -10 7 5 43.47 1.01
 10 7 5 42.8 0.96
 -11 7 5 42.62 1.15
 11 7 5 40.37 1
 -12 7 5 36.37 1.23
 12 7 5 36.53 1.22
 -13 7 5 111.27 2.58
 13 7 5 113.47 2.54
 -14 7 5 48.18 1.52
 14 7 5 48.5 1.55
 -15 7 5 106.04 2.58
 15 7 5 112.86 2.75
 -16 7 5 16.11 1.46
 16 7 5 14.3 1.52
 -17 7 5 3.5 1.49
 17 7 5 2.79 1.87
 -18 7 5 50.64 3.05
 18 7 5 67.42 4.4
 0 8 5 28.03 0.7
 -1 8 5 190.83 3.11
 1 8 5 191.63 3.03
 -2 8 5 32.33 0.8
 2 8 5 31.91 0.76
 -3 8 5 538.22 8.16
 3 8 5 533.94 8.24
 -4 8 5 81.16 1.46
 4 8 5 79.77 1.54
 -5 8 5 38.92 0.91
 5 8 5 37.76 0.88
 -6 8 5 51.7 1.06
 6 8 5 50.57 1.01
 -7 8 5 1.51 0.34
 7 8 5 1.51 0.43
 -8 8 5 138.01 2.35
 8 8 5 137.05 2.28
 -9 8 5 10.02 0.55
 9 8 5 9.33 0.6
 -10 8 5 30.78 0.87
 10 8 5 32.3 0.87
 -11 8 5 7.06 0.74
 11 8 5 7.78 0.69
 -12 8 5 35.05 1.2
 12 8 5 34.39 1.13
 -13 8 5 47.27 1.67
 13 8 5 48.5 1.49
 -14 8 5 150.6 3.3
 14 8 5 146.71 3.47
 -15 8 5 21.14 1.55
 15 8 5 22.05 1.51
 -16 8 5 8.53 1.6
 16 8 5 8.57 1.63
 -17 8 5 17.57 2.09
 17 8 5 18.96 1.97
 0 9 5 187.81 3.01
 -1 9 5 52.5 1.13
 1 9 5 51.52 1.18
 -2 9 5 105.55 2
 2 9 5 105.45 1.84
 -3 9 5 121.42 2.06
 3 9 5 119.94 2.1
 -4 9 5 27.44 0.73
 4 9 5 27.14 0.76
 -5 9 5 110.1 1.92
 5 9 5 107.62 1.85
 -6 9 5 1.83 0.4
 6 9 5 1.74 0.43
 -7 9 5 128.74 2.18
 7 9 5 128.92 2.2
 -8 9 5 245.24 3.85
 8 9 5 239.85 4.06
 -9 9 5 286.5 5
 9 9 5 292.98 4.88
 -10 9 5 25.24 0.91
 10 9 5 26.26 0.9
 -11 9 5 37.15 1.22
 11 9 5 37.57 1.24
 -12 9 5 81.22 2.15
 12 9 5 84.29 2.06
 -13 9 5 41.86 1.63
 13 9 5 39.56 1.51
 -14 9 5 22.66 1.48
 14 9 5 23.21 1.43
 -15 9 5 18.99 1.53
 15 9 5 19.5 1.54
 -16 9 5 12.81 2.09
 16 9 5 14.1 1.78
 -17 9 5 13.15 2.91
 17 9 5 6.93 2.82
 0 10 5 0.71 0.4
 -1 10 5 154.12 2.54
 1 10 5 152.27 2.5
 -2 10 5 66.91 1.42
 2 10 5 63.01 1.26
 -3 10 5 17.66 0.65
 3 10 5 17.58 0.65
 -4 10 5 21.23 0.73
 4 10 5 19.68 0.71
 -5 10 5 87.54 1.61
 5 10 5 82.8 1.53
 -6 10 5 240.69 3.8
 6 10 5 242.68 3.84
 -7 10 5 58.18 1.17
 7 10 5 60.13 1.24
 -8 10 5 157.48 2.8
 8 10 5 159.24 2.8
 -9 10 5 83.21 1.69
 9 10 5 80.01 1.6
 -10 10 5 38.24 1.21
 10 10 5 39.86 1.21
 -11 10 5 72.15 1.86
 11 10 5 66.51 1.67
 -12 10 5 105.14 2.45
 12 10 5 110.43 2.56
 -13 10 5 13.99 1.29
 13 10 5 12.97 1.18
 -14 10 5 13.77 1.36
 14 10 5 14.96 1.59
 -15 10 5 42.12 1.99
 15 10 5 44.71 1.99
 -16 10 5 2.84 2.42
 16 10 5 3.63 1.97
 0 11 5 55.28 1.13
 -1 11 5 11.4 0.62
 1 11 5 10.59 0.67
 -2 11 5 88.66 1.62
 2 11 5 85.58 1.71
 -3 11 5 127.95 2.18
 3 11 5 125.35 2.13
 -4 11 5 148.12 2.47
 4 11 5 152.09 2.53
 -5 11 5 30.72 0.88
 5 11 5 27.42 0.94
 -6 11 5 34.15 1
 6 11 5 31.85 0.89
 -7 11 5 76.83 1.67
 7 11 5 74.11 1.53
 -8 11 5 15.12 0.77
 8 11 5 14.43 0.73
 -9 11 5 65.8 1.73
 9 11 5 61.15 1.58
 -10 11 5 23.03 1.17
 10 11 5 23.74 1.08
 -11 11 5 196.04 4.11
 11 11 5 189.99 4.11
 -12 11 5 21.6 1.38
 12 11 5 21.45 1.3
 -13 11 5 77.18 2.28
 13 11 5 77.3 2.35
 -14 11 5 30.46 1.8
 14 11 5 32.02 2
 -15 11 5 34.94 2.24
 15 11 5 37.53 2.2
 0 12 5 131.98 2.35
 -1 12 5 3.48 0.49
 1 12 5 4.89 0.66
 -2 12 5 10.43 0.66
 2 12 5 13.22 0.69
 -3 12 5 37.17 1.05
 3 12 5 36.93 1.03
 -4 12 5 114.11 2.11
 4 12 5 115.48 2.17
 -5 12 5 291 4.9
 5 12 5 277.93 5.02
 -6 12 5 27.34 0.96
 6 12 5 25.96 0.9
 -7 12 5 35.21 1.13
 7 12 5 34.15 1.13
 -8 12 5 7.72 0.99
 8 12 5 6.64 0.76
 -9 12 5 51.95 1.64
 9 12 5 51.98 1.5
 -10 12 5 9.46 1.17
 10 12 5 11.4 1.09
 -11 12 5 150.93 3.34
 11 12 5 153.45 3.44
 -12 12 5 105.05 2.67
 12 12 5 103.26 2.7
 -13 12 5 7.9 1.7
 13 12 5 3.48 1.6
 -14 12 5 18.58 1.92
 14 12 5 18.75 1.86
 0 13 5 58.17 1.45
 -1 13 5 36.59 1.29
 1 13 5 38.65 1.24
 -2 13 5 4.26 0.72
 2 13 5 4.9 0.69
 -3 13 5 135.88 2.71
 3 13 5 128.67 2.58
 -4 13 5 52.8 1.46
 4 13 5 51.5 1.49
 -5 13 5 197.98 3.74
 5 13 5 203.56 3.86
 -6 13 5 0.5 0.69
 6 13 5 0.88 0.71
 -7 13 5 31.51 1.34
 7 13 5 32.9 1.31
 -8 13 5 2.27 0.75
 8 13 5 2.85 0.82
 -9 13 5 108.79 2.67
 9 13 5 105.23 2.54
 -10 13 5 3.06 1.14
 10 13 5 0.8 1.24
 -11 13 5 35.33 1.81
 11 13 5 36.64 1.66
 -12 13 5 59.93 2.2
 12 13 5 60.94 2.15
 -13 13 5 14.27 1.84
 13 13 5 13.89 1.79
 0 14 5 1.35 0.71
 -1 14 5 6.69 0.93
 1 14 5 6.6 0.87
 -2 14 5 37.88 1.18
 2 14 5 36.96 1.29
 -3 14 5 34.69 1.29
 3 14 5 35.95 1.21
 -4 14 5 51.97 1.51
 4 14 5 55.45 1.68
 -5 14 5 26.6 1.3
 5 14 5 25.91 1.31
 -6 14 5 40.96 1.65
 6 14 5 40.41 1.62
 -7 14 5 28.75 1.52
 7 14 5 26.41 1.33
 -8 14 5 20.51 1.39
 8 14 5 19.8 1.34
 -9 14 5 20.85 1.38
 9 14 5 20.67 1.38
 -10 14 5 19.94 1.58
 10 14 5 17.99 1.55
 -11 14 5 2.83 1.57
 11 14 5 1.26 1.52
 -12 14 5 77.96 2.89
 12 14 5 78.2 2.61
 0 15 5 159.45 3.25
 -1 15 5 165.37 3.33
 1 15 5 162.56 3.25
 -2 15 5 50.53 1.55
 2 15 5 47.72 1.53
 -3 15 5 22.14 1.19
 3 15 5 21.09 1.28
 -4 15 5 5.94 1.11
 4 15 5 9.29 1.32
 -5 15 5 9.14 1.24
 5 15 5 10.76 1.35
 -6 15 5 50.06 1.91
 6 15 5 44.74 1.76
 -7 15 5 38.64 1.78
 7 15 5 36.59 1.7
 -8 15 5 129.63 3.15
 8 15 5 130.62 3.34
 -9 15 5 2.09 1.59
 9 15 5 3.16 1.6
 -10 15 5 4.56 1.74
 10 15 5 2.73 1.58
 -11 15 5 36.71 2.99
 11 15 5 33.73 2.66
 0 16 5 38.8 1.56
 -1 16 5 33.28 1.61
 1 16 5 33.75 1.62
 -2 16 5 162.6 3.78
 2 16 5 163.84 3.7
 -3 16 5 21.95 1.47
 3 16 5 22.95 1.55
 -4 16 5 16.74 1.53
 4 16 5 18.11 1.51
 -5 16 5 11.18 1.51
 5 16 5 14.35 1.83
 -6 16 5 223.52 5.01
 6 16 5 223.12 4.92
 -7 16 5 37.54 2.15
 7 16 5 42.28 2.26
 -8 16 5 3.91 1.82
 8 16 5 5.32 2
 -9 16 5 6.75 2.02
 9 16 5 4.25 2.15
 0 17 5 33.19 2.47
 -1 17 5 35.35 1.86
 1 17 5 41.57 2.25
 -2 17 5 38 1.89
 2 17 5 38.95 1.96
 -3 17 5 5.22 1.56
 3 17 5 6.86 1.8
 -4 17 5 82.96 2.78
 4 17 5 83.21 2.86
 -5 17 5 63.13 2.65
 5 17 5 62.63 2.48
 -6 17 5 15.07 2.15
 6 17 5 8.94 1.9
 -7 17 5 1.35 2.98
 7 17 5 4.86 2.3
 0 18 5 177.29 4.79
 -1 18 5 9.38 2.61
 1 18 5 8.09 2.6
 -2 18 5 4.62 2.22
 2 18 5 6.52 2.57
 -3 18 5 7.15 2.38
 3 18 5 9.85 3.09
 0 0 6 1.22 0.29
 1 0 6 14.16 0.39
 2 0 6 859.13 12.88
 3 0 6 1401.66 20.89
 4 0 6 1193.26 17.86
 5 0 6 0.2 0.19
 6 0 6 20.14 0.54
 7 0 6 1.5 0.3
 8 0 6 6.01 0.48
 9 0 6 0.38 0.33
 10 0 6 95.3 1.68
 11 0 6 24.29 0.85
 12 0 6 73.61 1.4
 13 0 6 2.29 0.52
 14 0 6 44.56 1.26
 15 0 6 110.29 2.32
 16 0 6 1.8 0.84
 17 0 6 8.48 1.32
 18 0 6 67.58 2.8
 19 0 6 5.25 2.52
 0 1 6 35.57 0.67
 -1 1 6 914.62 13.68
 1 1 6 918.5 13.75
 -2 1 6 137.8 2.18
 2 1 6 135.77 2.15
 -3 1 6 619.02 9.33
 3 1 6 618.46 9.29
 -4 1 6 1.93 0.27
 4 1 6 1.38 0.24
 -5 1 6 1.1 0.19
 5 1 6 1 0.21
 -6 1 6 3.57 0.37
 6 1 6 3.53 0.39
 -7 1 6 109.57 1.81
 7 1 6 105.39 1.75
 -8 1 6 15.18 0.58
 8 1 6 15.36 0.57
 -9 1 6 292.26 4.53
 9 1 6 288.65 4.64
 -10 1 6 2.09 0.43
 10 1 6 2.83 0.41
 -11 1 6 39.68 0.97
 11 1 6 40.44 0.95
 -12 1 6 193.01 3.12
 12 1 6 192.48 3.12
 -13 1 6 136.79 2.66
 13 1 6 139.6 2.74
 -14 1 6 59.49 1.47
 14 1 6 57.79 1.48
 -15 1 6 32.19 1.21
 15 1 6 32.4 1.17
 -16 1 6 81.09 2.32
 16 1 6 76.84 2
 -17 1 6 48.42 2.18
 17 1 6 47.15 1.94
 -18 1 6 4.47 2.4
 18 1 6 1.11 2.04
 -19 1 6 12.57 2.34
 19 1 6 14.63 2.46
 0 2 6 538.62 8.11
 -1 2 6 1521.64 22.71
 1 2 6 1488.56 24.2
 -2 2 6 1356.88 20.32
 2 2 6 1342.6 20.07
 -3 2 6 309.45 5.48
 3 2 6 308.51 5.84
 -4 2 6 322.59 4.92
 4 2 6 321.72 4.9
 -5 2 6 146.48 2.32
 5 2 6 143.96 2.29
 -6 2 6 167.77 2.64
 6 2 6 168.93 2.7
 -7 2 6 756.02 11.35
 7 2 6 741.62 11.13
 -8 2 6 137.9 2.29
 8 2 6 141.62 2.33
 -9 2 6 37.47 0.86
 9 2 6 36.47 0.81
 -10 2 6 197.9 3.17
 10 2 6 193.1 3.37
 -11 2 6 27.38 0.81
 11 2 6 26.85 0.8
 -12 2 6 60.84 1.3
 12 2 6 61.48 1.32
 -13 2 6 9.17 0.69
 13 2 6 9.93 0.71
 -14 2 6 18.49 0.88
 14 2 6 18.91 0.97
 -15 2 6 82.1 1.89
 15 2 6 84.37 1.94
 -16 2 6 20.75 1.36
 16 2 6 20.33 1.34
 -17 2 6 6.96 1.37
 17 2 6 7.98 1.43
 -18 2 6 3.5 1.82
 18 2 6 5.32 1.71
 -19 2 6 28.09 2.73
 19 2 6 29.26 3.15
 0 3 6 166.48 2.58
 -1 3 6 596.16 8.92
 1 3 6 597.27 8.97
 -2 3 6 428.61 7.51
 2 3 6 435.52 7.61
 -3 3 6 135.52 2.54
 3 3 6 132.16 2.5
 -4 3 6 1034.53 18.46
 4 3 6 1016.05 17.55
 -5 3 6 226.88 4.11
 5 3 6 231.93 4.16
 -6 3 6 345.63 5.26
 6 3 6 351.09 5.36
 -7 3 6 500.47 7.58
 7 3 6 496.21 7.67
 -8 3 6 166.11 2.69
 8 3 6 174.3 2.8
 -9 3 6 31.77 0.83
 9 3 6 32.75 0.81
 -10 3 6 62.43 1.27
 10 3 6 61.22 1.2
 -11 3 6 131.11 2.22
 11 3 6 135.07 2.26
 -12 3 6 32.5 1.03
 12 3 6 30.17 0.95
 -13 3 6 49.81 1.3
 13 3 6 49.88 1.41
 -14 3 6 0.76 0.7
 14 3 6 0.78 0.56
 -15 3 6 155.93 3.38
 15 3 6 161.89 3.49
 -16 3 6 31.86 1.56
 16 3 6 33.77 1.47
 -17 3 6 16.23 1.6
 17 3 6 18.86 1.55
 -18 3 6 11.52 1.92
 18 3 6 12.71 1.76
 -19 3 6 33.03 3.12
 19 3 6 39.52 5.39
 0 4 6 45.21 0.83
 -1 4 6 158.43 2.49
 1 4 6 161.36 2.53
 -2 4 6 2.06 0.39
 2 4 6 1.38 0.26
 -3 4 6 52.69 1.16
 3 4 6 54.91 1.2
 -4 4 6 123.78 2.36
 4 4 6 120.17 2.31
 -5 4 6 112.58 2.19
 5 4 6 113.27 2.22
 -6 4 6 202.28 3.73
 6 4 6 208.5 3.8
 -7 4 6 108.47 1.81
 7 4 6 107.06 1.81
 -8 4 6 44.54 0.92
 8 4 6 42.51 0.9
 -9 4 6 8.79 0.51
 9 4 6 7.23 0.49
 -10 4 6 84.32 1.52
 10 4 6 84.65 1.55
 -11 4 6 26.87 0.81
 11 4 6 27.09 0.79
 -12 4 6 285.75 5.17
 12 4 6 286.65 5.16
 -13 4 6 9.68 0.75
 13 4 6 11.69 0.77
 -14 4 6 30.17 1.23
 14 4 6 30.43 1.07
 -15 4 6 1.29 0.85
 15 4 6 0.99 0.78
 -16 4 6 88.4 2.45
 16 4 6 85.02 2.24
 -17 4 6 22.94 1.56
 17 4 6 22.34 1.68
 -18 4 6 37.27 1.98
 18 4 6 36.24 2.01
 0 5 6 34.66 0.71
 -1 5 6 135.15 2.17
 1 5 6 136.11 2.19
 -2 5 6 120.56 2.31
 2 5 6 120.37 2.34
 -3 5 6 812.31 14.11
 3 5 6 824.05 14.25
 -4 5 6 25.93 0.8
 4 5 6 26.56 0.78
 -5 5 6 146.99 2.77
 5 5 6 145.41 2.75
 -6 5 6 131.31 2.52
 6 5 6 131.76 2.53
 -7 5 6 212.58 3.92
 7 5 6 217.84 4.18
 -8 5 6 3.99 0.39
 8 5 6 4.03 0.36
 -9 5 6 85.34 1.55
 9 5 6 84.13 1.58
 -10 5 6 110.96 1.9
 10 5 6 108.36 1.86
 -11 5 6 116.59 2.03
 11 5 6 117.69 2.01
 -12 5 6 195.44 3.72
 12 5 6 196.07 3.67
 -13 5 6 17.19 0.9
 13 5 6 18.81 0.89
 -14 5 6 12.6 1.06
 14 5 6 13.89 1.01
 -15 5 6 28.9 1.42
 15 5 6 26.45 1.24
 -16 5 6 40.78 1.71
 16 5 6 40.66 1.76
 -17 5 6 94.69 2.66
 17 5 6 86.41 2.49
 -18 5 6 56.27 2.35
 18 5 6 54.31 2.26
 0 6 6 15 0.46
 -1 6 6 49.64 0.94
 1 6 6 48.52 0.94
 -2 6 6 67.27 1.2
 2 6 6 70.6 1.35
 -3 6 6 243.83 4.44
 3 6 6 242.86 4.38
 -4 6 6 164.59 3.08
 4 6 6 158.35 3.01
 -5 6 6 38.14 1.06
 5 6 6 37.78 0.99
 -6 6 6 42.06 1.15
 6 6 6 41.47 1.09
 -7 6 6 15.64 0.81
 7 6 6 16.05 0.8
 -8 6 6 22.37 0.65
 8 6 6 22.26 0.66
 -9 6 6 168.85 2.76
 9 6 6 165.28 2.74
 -10 6 6 145.12 2.41
 10 6 6 147.22 2.48
 -11 6 6 26.56 0.85
 11 6 6 27.2 0.82
 -12 6 6 0.15 0.51
 12 6 6 0.74 0.51
 -13 6 6 8.99 0.99
 13 6 6 8.83 0.81
 -14 6 6 5.72 0.89
 14 6 6 4.75 0.87
 -15 6 6 117.37 2.83
 15 6 6 122.19 2.94
 -16 6 6 43.31 1.74
 16 6 6 42.73 1.71
 -17 6 6 12.07 1.71
 17 6 6 9.98 1.71
 -18 6 6 24.65 2.43
 18 6 6 32.19 2.67
 0 7 6 382.41 5.84
 -1 7 6 347.24 5.3
 1 7 6 342.96 5.25
 -2 7 6 67.45 1.24
 2 7 6 70.78 1.26
 -3 7 6 158.46 2.53
 3 7 6 157.64 2.56
 -4 7 6 225.95 4.14
 4 7 6 218.25 4.01
 -5 7 6 20.48 0.89
 5 7 6 19.48 0.83
 -6 7 6 41.67 1.19
 6 7 6 38.05 1.08
 -7 7 6 258.51 4.79
 7 7 6 246.16 4.65
 -8 7 6 157.32 3.08
 8 7 6 157.92 3.01
 -9 7 6 30.22 0.83
 9 7 6 31.73 0.78
 -10 7 6 160.11 2.64
 10 7 6 156.56 2.62
 -11 7 6 138 2.78
 11 7 6 143.45 2.8
 -12 7 6 98.08 2.24
 12 7 6 102.66 2.31
 -13 7 6 125.16 2.79
 13 7 6 119.01 2.67
 -14 7 6 8.47 1.05
 14 7 6 9.91 0.98
 -15 7 6 27.55 1.44
 15 7 6 30.84 1.54
 -16 7 6 41.83 2
 16 7 6 46 1.97
 -17 7 6 80.73 2.73
 17 7 6 83.29 2.75
 0 8 6 87.67 1.53
 -1 8 6 193.34 3.09
 1 8 6 200.62 3.17
 -2 8 6 43.51 0.92
 2 8 6 44.03 0.92
 -3 8 6 2.11 0.34
 3 8 6 2.27 0.34
 -4 8 6 46.3 0.95
 4 8 6 43.95 0.9
 -5 8 6 118.24 2.36
 5 8 6 114.56 2.28
 -6 8 6 79.03 1.78
 6 8 6 73.12 1.65
 -7 8 6 39.28 1.17
 7 8 6 37.53 1.1
 -8 8 6 80.28 1.83
 8 8 6 77.85 1.72
 -9 8 6 96.13 1.68
 9 8 6 100 1.79
 -10 8 6 65.78 1.58
 10 8 6 64.02 1.27
 -11 8 6 52.43 1.46
 11 8 6 54.58 1.45
 -12 8 6 27.09 1.13
 12 8 6 28.36 1.07
 -13 8 6 8.86 0.95
 13 8 6 7.34 0.95
 -14 8 6 66.56 1.96
 14 8 6 69.78 2
 -15 8 6 96.14 2.51
 15 8 6 101.1 2.56
 -16 8 6 70.9 2.47
 16 8 6 77.13 2.54
 -17 8 6 23.41 2.39
 17 8 6 22.39 2.15
 0 9 6 134.73 2.24
 -1 9 6 30.29 0.79
 1 9 6 31.93 0.86
 -2 9 6 13.05 0.56
 2 9 6 13.08 0.53
 -3 9 6 361.35 5.58
 3 9 6 351.75 5.56
 -4 9 6 11.08 0.51
 4 9 6 9.57 0.49
 -5 9 6 25.48 0.69
 5 9 6 23.89 0.67
 -6 9 6 124.77 2.09
 6 9 6 121.67 2.11
 -7 9 6 48.09 1.27
 7 9 6 46.38 1.07
 -8 9 6 98.22 1.7
 8 9 6 99.99 1.72
 -9 9 6 7.22 0.54
 9 9 6 8.48 0.5
 -10 9 6 123.81 2.66
 10 9 6 126.52 2.72
 -11 9 6 218.41 4.48
 11 9 6 218.22 4.39
 -12 9 6 124.01 2.8
 12 9 6 123.48 2.71
 -13 9 6 94.71 2.36
 13 9 6 100.4 2.51
 -14 9 6 26 1.42
 14 9 6 28.45 1.66
 -15 9 6 26.78 1.58
 15 9 6 26.39 1.74
 -16 9 6 17.37 2.14
 16 9 6 20.84 1.93
 0 10 6 5.34 0.48
 -1 10 6 355.65 5.71
 1 10 6 352.76 5.55
 -2 10 6 23.64 0.75
 2 10 6 24.54 0.76
 -3 10 6 11.53 0.55
 3 10 6 10.33 0.55
 -4 10 6 54.93 1.12
 4 10 6 52.64 1.09
 -5 10 6 49.11 1.08
 5 10 6 49.98 1.11
 -6 10 6 113.73 2.05
 6 10 6 116.16 2.12
 -7 10 6 26.61 0.78
 7 10 6 25.88 0.74
 -8 10 6 32.92 0.97
 8 10 6 33.47 0.95
 -9 10 6 16.8 0.78
 9 10 6 18.28 0.79
 -10 10 6 50.09 1.38
 10 10 6 51.79 1.4
 -11 10 6 29.71 1.13
 11 10 6 29.98 1.13
 -12 10 6 121.35 2.87
 12 10 6 123.5 3.2
 -13 10 6 30.68 1.34
 13 10 6 28.49 1.4
 -14 10 6 14.62 1.45
 14 10 6 13.94 1.55
 -15 10 6 19.31 1.78
 15 10 6 19.84 1.68
 -16 10 6 21.91 3.33
 16 10 6 18.14 3.05
 0 11 6 4.76 0.56
 -1 11 6 241.6 4.02
 1 11 6 240.53 4.07
 -2 11 6 13.44 0.62
 2 11 6 14.7 0.67
 -3 11 6 80.44 1.54
 3 11 6 83.95 1.58
 -4 11 6 41.94 1.02
 4 11 6 40.1 1.01
 -5 11 6 200.01 3.44
 5 11 6 206.59 3.64
 -6 11 6 82.67 1.72
 6 11 6 78.92 1.67
 -7 11 6 63.78 1.45
 7 11 6 63.94 1.42
 -8 11 6 2.96 0.64
 8 11 6 3.39 0.55
 -9 11 6 25.57 0.97
 9 11 6 23.88 0.9
 -10 11 6 17.8 0.95
 10 11 6 18.09 0.86
 -11 11 6 25.29 1.15
 11 11 6 25.72 1.27
 -12 11 6 2.9 0.99
 12 11 6 3.36 1.07
 -13 11 6 55.71 1.8
 13 11 6 59.79 2
 -14 11 6 0.89 1.42
 14 11 6 1.2 1.3
 -15 11 6 3.96 2.69
 15 11 6 4.31 2.01
 0 12 6 41.46 1.15
 -1 12 6 49.08 1.28
 1 12 6 47.33 1.24
 -2 12 6 375.63 6.8
 2 12 6 370.1 6.76
 -3 12 6 23.1 0.93
 3 12 6 19.9 0.81
 -4 12 6 195.73 3.99
 4 12 6 186.84 3.64
 -5 12 6 10.51 0.77
 5 12 6 9.2 0.68
 -6 12 6 13.08 0.78
 6 12 6 12.38 0.78
 -7 12 6 155.7 3.3
 7 12 6 152.93 2.95
 -8 12 6 58.86 1.56
 8 12 6 59.95 1.59
 -9 12 6 33.45 1.19
 9 12 6 34.58 1.2
 -10 12 6 3.71 0.84
 10 12 6 3.74 0.89
 -11 12 6 28.4 2
 11 12 6 35.33 2.36
 -12 12 6 77.48 3.09
 12 12 6 76.03 3.19
 -13 12 6 14.48 2.35
 13 12 6 19.6 2.74
 -14 12 6 47.02 2.95
 14 12 6 53.08 3.14
 0 13 6 33.82 1.23
 -1 13 6 83.75 1.87
 1 13 6 81.64 2
 -2 13 6 2.05 0.69
 2 13 6 2.62 0.68
 -3 13 6 50.74 1.41
 3 13 6 48.46 1.35
 -4 13 6 40.61 1.35
 4 13 6 38.55 1.37
 -5 13 6 82.44 1.87
 5 13 6 79.23 1.81
 -6 13 6 31.43 1.12
 6 13 6 30.35 1.13
 -7 13 6 27.63 1.2
 7 13 6 24.69 1.11
 -8 13 6 16.14 1.11
 8 13 6 15.53 1.09
 -9 13 6 26.21 1.25
 9 13 6 29.15 1.4
 -10 13 6 18.63 2
 10 13 6 16.79 2.01
 -11 13 6 47.36 2.51
 11 13 6 46.21 2.65
 -12 13 6 6.97 2.6
 12 13 6 7.29 2.12
 -13 13 6 24.02 3.13
 13 13 6 20.51 2.66
 0 14 6 29.95 1.19
 -1 14 6 5.48 0.76
 1 14 6 4.25 0.82
 -2 14 6 95.34 2.24
 2 14 6 90.72 2.1
 -3 14 6 35.38 1.28
 3 14 6 36.27 1.28
 -4 14 6 203.73 4.3
 4 14 6 215.33 4.07
 -5 14 6 25.7 1.39
 5 14 6 26.99 1.42
 -6 14 6 21.39 1.31
 6 14 6 19.55 1.27
 -7 14 6 107.77 2.7
 7 14 6 105.25 2.55
 -8 14 6 11.03 1.19
 8 14 6 10.52 1.32
 -9 14 6 34.52 1.86
 9 14 6 32.84 1.53
 -10 14 6 20.82 2.11
 10 14 6 30.56 2.73
 -11 14 6 10.65 2.25
 11 14 6 9.28 2.25
 -12 14 6 39.51 3.4
 12 14 6 45.34 3.87
 0 15 6 0.61 1
 -1 15 6 79.43 2.12
 1 15 6 80.56 2.15
 -2 15 6 6.63 1.1
 2 15 6 3.59 0.9
 -3 15 6 115.46 2.53
 3 15 6 117.11 2.7
 -4 15 6 7.69 1.22
 4 15 6 8.16 1.35
 -5 15 6 7.18 1.32
 5 15 6 7.42 1.31
 -6 15 6 5.07 1.27
 6 15 6 3.7 1.04
 -7 15 6 55.3 2
 7 15 6 54.68 2.05
 -8 15 6 19.94 1.67
 8 15 6 20.73 1.59
 -9 15 6 2.53 1.52
 9 15 6 3.75 1.53
 -10 15 6 49.03 3.17
 10 15 6 50.92 3.13
 0 16 6 9.9 1.51
 -1 16 6 84.76 2.25
 1 16 6 87.27 2.34
 -2 16 6 31.61 1.83
 2 16 6 31.62 1.79
 -3 16 6 10.94 1.56
 3 16 6 12.55 1.58
 -4 16 6 130.22 3.66
 4 16 6 127.27 3.32
 -5 16 6 34.45 1.94
 5 16 6 33.27 1.94
 -6 16 6 14.12 1.88
 6 16 6 7.58 1.58
 -7 16 6 2.46 1.8
 7 16 6 2.32 1.58
 -8 16 6 48.49 2.49
 8 16 6 48.5 2.46
 -9 16 6 42.51 5.46
 0 17 6 8.38 2.12
 -1 17 6 14.54 1.74
 1 17 6 14.66 2.04
 -2 17 6 61.67 2.52
 2 17 6 61.56 2.6
 -3 17 6 26.98 2.06
 3 17 6 25.24 2.06
 -4 17 6 24.36 2.09
 4 17 6 22.46 1.93
 -5 17 6 19.9 2.15
 5 17 6 16.58 2.16
 -6 17 6 13.67 2.79
 6 17 6 11.57 2.19
 0 18 6 8.66 3.01
 -1 18 6 16.92 4.05
 1 18 6 21.77 3.62
 -2 18 6 30.3 6.81
 2 18 6 24.85 6.22
 0 0 7 0.46 0.29
 1 0 7 142.83 2.27
 2 0 7 573.84 8.63
 3 0 7 378.83 5.76
 4 0 7 373.54 5.86
 5 0 7 368.92 5.64
 6 0 7 0.27 0.21
 7 0 7 307.16 4.72
 8 0 7 284.16 4.57
 9 0 7 8.36 0.54
 10 0 7 352.93 5.44
 11 0 7 108.44 1.89
 12 0 7 18.31 0.82
 13 0 7 73.33 1.68
 14 0 7 0.72 0.81
 15 0 7 56.63 1.6
 16 0 7 141.18 3.01
 17 0 7 131.9 3.55
 18 0 7 7.02 1.94
 0 1 7 586.34 8.8
 -1 1 7 14.56 0.41
 1 1 7 13.93 0.42
 -2 1 7 238.4 3.74
 2 1 7 234.3 3.87
 -3 1 7 147.85 2.33
 3 1 7 147.84 2.33
 -4 1 7 92.45 1.55
 4 1 7 88.48 1.48
 -5 1 7 306.41 4.92
 5 1 7 301.49 4.64
 -6 1 7 305.84 4.72
 6 1 7 305.21 4.7
 -7 1 7 167.5 2.74
 7 1 7 167.38 2.67
 -8 1 7 36.71 0.85
 8 1 7 34.82 0.84
 -9 1 7 42.58 0.91
 9 1 7 41.65 0.96
 -10 1 7 223.36 3.56
 10 1 7 225.35 3.6
 -11 1 7 30.76 0.92
 11 1 7 31.58 0.86
 -12 1 7 30.16 1.01
 12 1 7 30.12 0.97
 -13 1 7 81.55 1.8
 13 1 7 83.86 1.82
 -14 1 7 12.54 0.86
 14 1 7 11.38 0.87
 -15 1 7 20.18 1.05
 15 1 7 21.77 1.15
 -16 1 7 257.37 4.86
 16 1 7 264.7 5.07
 -17 1 7 81.33 2.4
 17 1 7 77.54 2.3
 -18 1 7 52.68 2.51
 18 1 7 54.77 2.54
 0 2 7 345.26 5.35
 -1 2 7 52.18 0.93
 1 2 7 53.06 0.94
 -2 2 7 348.52 5.29
 2 2 7 347.67 5.27
 -3 2 7 221.57 3.46
 3 2 7 219.59 3.38
 -4 2 7 3.18 0.24
 4 2 7 3.13 0.25
 -5 2 7 24.36 0.58
 5 2 7 23.45 0.55
 -6 2 7 123.49 2.01
 6 2 7 123.96 2.18
 -7 2 7 165.34 2.66
 7 2 7 165.02 2.71
 -8 2 7 191.81 3.33
 8 2 7 192.95 3.09
 -9 2 7 73.75 1.39
 9 2 7 73.53 1.39
 -10 2 7 22.35 0.69
 10 2 7 22.45 0.68
 -11 2 7 62.82 1.25
 11 2 7 62.92 1.34
 -12 2 7 64.26 1.45
 12 2 7 64.86 1.51
 -13 2 7 71.41 1.62
 13 2 7 70.94 1.62
 -14 2 7 66.12 1.63
 14 2 7 65.62 1.53
 -15 2 7 41.53 1.3
 15 2 7 43.77 1.39
 -16 2 7 36.17 1.7
 16 2 7 34.18 1.57
 -17 2 7 29.85 1.67
 17 2 7 28.87 1.83
 -18 2 7 22.42 2.07
 18 2 7 25.93 2.31
 0 3 7 17.02 0.45
 -1 3 7 214.68 3.32
 1 3 7 212.3 3.29
 -2 3 7 228.02 4.07
 2 3 7 228.95 4.11
 -3 3 7 394.06 6.95
 3 3 7 382.93 6.72
 -4 3 7 62.63 1.37
 4 3 7 63.07 1.35
 -5 3 7 20.54 0.74
 5 3 7 18.64 0.73
 -6 3 7 289.13 5.2
 6 3 7 288.01 5.13
 -7 3 7 13.45 0.46
 7 3 7 13.4 0.48
 -8 3 7 139.36 2.27
 8 3 7 141.83 2.37
 -9 3 7 29.26 0.78
 9 3 7 28.01 0.76
 -10 3 7 97.13 1.73
 10 3 7 95.96 1.69
 -11 3 7 199.56 3.21
 11 3 7 200.08 3.32
 -12 3 7 12.26 0.71
 12 3 7 11.53 0.67
 -13 3 7 30.42 1.1
 13 3 7 30.11 1.06
 -14 3 7 58.75 1.54
 14 3 7 58.57 1.55
 -15 3 7 10.65 1.02
 15 3 7 12.19 1.01
 -16 3 7 2.24 1.3
 16 3 7 1.99 1.12
 -17 3 7 103.48 2.81
 17 3 7 101.44 2.77
 -18 3 7 44.36 2.33
 18 3 7 43.11 2.2
 0 4 7 405.35 6.13
 -1 4 7 310.16 4.73
 1 4 7 311.75 4.73
 -2 4 7 631.98 11.34
 2 4 7 657.29 11.77
 -3 4 7 546.82 9.53
 3 4 7 555.55 9.71
 -4 4 7 108.28 2.12
 4 4 7 108.77 2.15
 -5 4 7 206.2 3.81
 5 4 7 207.19 3.77
 -6 4 7 89.71 1.88
 6 4 7 89.43 2
 -7 4 7 173.09 3.26
 7 4 7 168.82 3.17
 -8 4 7 77.4 1.4
 8 4 7 77.61 1.4
 -9 4 7 94.99 1.65
 9 4 7 94.1 1.73
 -10 4 7 129.36 2.16
 10 4 7 130.19 2.16
 -11 4 7 37.36 0.93
 11 4 7 36.94 0.9
 -12 4 7 36.84 1.06
 12 4 7 37.09 1.11
 -13 4 7 18.72 0.96
 13 4 7 19.77 0.87
 -14 4 7 3.77 0.72
 14 4 7 3.29 0.75
 -15 4 7 67.03 1.95
 15 4 7 66.81 1.85
 -16 4 7 145.49 3.34
 16 4 7 142.01 3.33
 -17 4 7 1.59 1.33
 17 4 7 3.15 1.37
 -18 4 7 3.92 1.91
 18 4 7 6.16 1.79
 0 5 7 293.63 4.49
 -1 5 7 83.68 1.41
 1 5 7 85.69 1.49
 -2 5 7 168.01 3.1
 2 5 7 167.76 3.12
 -3 5 7 103.52 2.04
 3 5 7 103.44 2.06
 -4 5 7 119.48 2.32
 4 5 7 116.15 2.28
 -5 5 7 202.06 3.77
 5 5 7 199.11 3.64
 -6 5 7 174.1 3.27
 6 5 7 175.65 3.29
 -7 5 7 201.55 3.78
 7 5 7 204.94 3.83
 -8 5 7 392.98 7.01
 8 5 7 384.22 6.85
 -9 5 7 109.91 2.11
 9 5 7 108.34 1.84
 -10 5 7 48.77 1.05
 10 5 7 48.9 1.03
 -11 5 7 61.83 1.34
 11 5 7 62.26 1.44
 -12 5 7 174.92 3.33
 12 5 7 175.48 3.43
 -13 5 7 7.95 0.85
 13 5 7 7.69 0.73
 -14 5 7 64.82 1.77
 14 5 7 67.13 1.82
 -15 5 7 17.91 1.32
 15 5 7 20.9 1.23
 -16 5 7 57.19 2.02
 16 5 7 55.25 2.07
 -17 5 7 21.12 1.8
 17 5 7 21.71 1.97
 -18 5 7 11.89 2.38
 18 5 7 11.03 2.48
 0 6 7 26.73 0.64
 -1 6 7 397.44 6.04
 1 6 7 393.34 5.95
 -2 6 7 131.53 2.51
 2 6 7 133.85 2.57
 -3 6 7 4.93 0.55
 3 6 7 4.83 0.59
 -4 6 7 207.67 3.81
 4 6 7 206.84 3.8
 -5 6 7 65.69 1.47
 5 6 7 65.26 1.51
 -6 6 7 230.89 4.24
 6 6 7 232.82 4.28
 -7 6 7 41.12 1.17
 7 6 7 41.1 1.14
 -8 6 7 141.68 2.75
 8 6 7 145.35 3.15
 -9 6 7 69.06 1.64
 9 6 7 67.32 1.61
 -10 6 7 3.98 0.69
 10 6 7 5.05 0.5
 -11 6 7 53.73 1.3
 11 6 7 55.57 1.25
 -12 6 7 22.19 0.89
 12 6 7 22.04 0.84
 -13 6 7 83 2.03
 13 6 7 83.78 2.08
 -14 6 7 32.94 1.48
 14 6 7 33.29 1.37
 -15 6 7 41.89 1.63
 15 6 7 45.31 1.73
 -16 6 7 16.93 1.52
 16 6 7 17.4 1.52
 -17 6 7 33.25 2.09
 17 6 7 31.8 2.11
 0 7 7 242.39 3.75
 -1 7 7 77.37 1.35
 1 7 7 76.37 1.37
 -2 7 7 199.3 3.26
 2 7 7 195.69 3.07
 -3 7 7 320.52 5.73
 3 7 7 321.3 5.74
 -4 7 7 24.13 0.92
 4 7 7 25.75 0.91
 -5 7 7 81.14 1.76
 5 7 7 78.92 1.72
 -6 7 7 164.04 3.11
 6 7 7 163.84 3.13
 -7 7 7 22.71 0.89
 7 7 7 24.01 0.94
 -8 7 7 70.48 1.61
 8 7 7 71.02 1.62
 -9 7 7 79.85 1.84
 9 7 7 81 1.75
 -10 7 7 4.13 0.67
 10 7 7 1.48 0.61
 -11 7 7 11.42 1.03
 11 7 7 9.98 0.91
 -12 7 7 3.67 0.65
 12 7 7 5.77 0.73
 -13 7 7 1.55 0.72
 13 7 7 1.82 0.76
 -14 7 7 13.93 1.25
 14 7 7 12.46 1.15
 -15 7 7 45.51 1.7
 15 7 7 47.49 1.79
 -16 7 7 20.68 1.7
 16 7 7 19.19 1.67
 -17 7 7 3.86 1.98
 17 7 7 5.92 1.9
 0 8 7 0.51 0.31
 -1 8 7 17.77 0.61
 1 8 7 17.97 0.59
 -2 8 7 63.85 1.2
 2 8 7 64.41 1.33
 -3 8 7 216.71 4
 3 8 7 217.71 4.02
 -4 8 7 47.55 1.19
 4 8 7 45.55 1.21
 -5 8 7 42.21 1.28
 5 8 7 43.01 1.18
 -6 8 7 254.31 4.62
 6 8 7 258.53 4.74
 -7 8 7 48.67 1.3
 7 8 7 47.41 1.36
 -8 8 7 205.43 3.83
 8 8 7 209.34 4.09
 -9 8 7 108.15 2.53
 9 8 7 108.46 2.56
 -10 8 7 18.84 1.01
 10 8 7 16.33 1.03
 -11 8 7 12.34 1.32
 11 8 7 13.76 1.34
 -12 8 7 176.02 4.84
 12 8 7 173.19 4.8
 -13 8 7 8.93 1.08
 13 8 7 9.24 0.88
 -14 8 7 11.23 1.09
 14 8 7 12.54 1.2
 -15 8 7 21.47 1.45
 15 8 7 22.24 1.63
 -16 8 7 40.06 1.93
 16 8 7 44.62 2.11
 0 9 7 163.64 2.66
 -1 9 7 215.44 3.46
 1 9 7 215.01 3.39
 -2 9 7 99.41 1.94
 2 9 7 97.83 1.72
 -3 9 7 92.64 1.68
 3 9 7 89.85 1.74
 -4 9 7 13.81 0.83
 4 9 7 12.58 0.83
 -5 9 7 11.43 0.83
 5 9 7 9.85 0.76
 -6 9 7 77.12 1.74
 6 9 7 77.75 1.74
 -7 9 7 27.26 1.06
 7 9 7 26.92 0.99
 -8 9 7 34.29 1.24
 8 9 7 34.48 1.3
 -9 9 7 17.31 1.18
 9 9 7 19.55 1.14
 -10 9 7 13.85 1.23
 10 9 7 14.52 1.35
 -11 9 7 241.01 6.46
 11 9 7 254.04 6.54
 -12 9 7 16.92 1.51
 12 9 7 19.76 1.65
 -13 9 7 147.72 4.41
 13 9 7 144.43 4.66
 -14 9 7 67.84 2.83
 14 9 7 69.2 2.72
 -15 9 7 31.07 2.51
 15 9 7 33.37 2.63
 -16 9 7 20.19 3.07
 16 9 7 17.61 2.68
 0 10 7 40.61 1
 -1 10 7 206.44 3.3
 1 10 7 202.53 3.21
 -2 10 7 86.67 1.55
 2 10 7 83.97 1.52
 -3 10 7 266.63 4.16
 3 10 7 259.53 4.52
 -4 10 7 143.36 2.36
 4 10 7 141.72 2.39
 -5 10 7 52.59 1.55
 5 10 7 54.52 1.35
 -6 10 7 66.73 1.97
 6 10 7 68.15 2.01
 -7 10 7 83.89 2.21
 7 10 7 83.22 2.22
 -8 10 7 119.73 3.04
 8 10 7 114.07 3.34
 -9 10 7 12.36 1.2
 9 10 7 10.87 1.25
 -10 10 7 276.92 7.3
 10 10 7 275.55 7.08
 -11 10 7 38.95 1.88
 11 10 7 38.29 1.95
 -12 10 7 97.34 3.34
 12 10 7 99.9 3.66
 -13 10 7 86.29 2.91
 13 10 7 83.03 3.16
 -14 10 7 8.87 2.09
 14 10 7 12.62 2.04
 -15 10 7 13.47 2.59
 15 10 7 15.54 2.53
 0 11 7 56.6 1.35
 -1 11 7 69.07 1.52
 1 11 7 66.67 1.48
 -2 11 7 196.03 3.64
 2 11 7 199.95 3.68
 -3 11 7 13.14 0.71
 3 11 7 13.12 0.7
 -4 11 7 3.12 0.56
 4 11 7 3.21 0.45
 -5 11 7 232.34 5.28
 5 11 7 229.34 5.22
 -6 11 7 19.05 1.2
 6 11 7 18.52 1.15
 -7 11 7 24.18 1.44
 7 11 7 21.41 1.26
 -8 11 7 14.71 1.29
 8 11 7 13.48 1.28
 -9 11 7 27.33 1.52
 9 11 7 25.52 1.58
 -10 11 7 93.65 2.96
 10 11 7 98.9 3.22
 -11 11 7 90.95 3.22
 11 11 7 86.52 3.06
 -12 11 7 8.45 1.61
 12 11 7 7.8 2
 -13 11 7 38.99 2.58
 13 11 7 35.75 2.43
 -14 11 7 2.58 2.11
 14 11 7 0.08 1.8
 0 12 7 148.09 2.84
 -1 12 7 35.52 1.16
 1 12 7 34.02 1.09
 -2 12 7 163.28 3.13
 2 12 7 162.82 3.1
 -3 12 7 64.65 1.56
 3 12 7 64.17 1.43
 -4 12 7 38.74 1.21
 4 12 7 37.05 1.03
 -5 12 7 54.73 1.36
 5 12 7 56.53 1.39
 -6 12 7 0.86 1.02
 6 12 7 0.4 0.8
 -7 12 7 23.02 1.41
 7 12 7 22.6 1.32
 -8 12 7 1.91 1.17
 8 12 7 2.06 1.38
 -9 12 7 27.43 1.78
 9 12 7 29.47 1.88
 -10 12 7 26.5 1.81
 10 12 7 28.79 1.94
 -11 12 7 20.2 2.2
 11 12 7 22.09 1.86
 -12 12 7 20.87 2.2
 12 12 7 17.03 2.55
 -13 12 7 3.96 2.41
 13 12 7 3.37 2.56
 -14 12 7 20.97 4.14
 0 13 7 4.76 0.84
 -1 13 7 0.1 0.68
 1 13 7 0.58 0.64
 -2 13 7 13.2 0.97
 2 13 7 16.41 0.84
 -3 13 7 46.09 1.36
 3 13 7 47.17 1.31
 -4 13 7 63.25 1.62
 4 13 7 63.19 1.6
 -5 13 7 24.84 1.02
 5 13 7 24.09 0.98
 -6 13 7 13.38 1.31
 6 13 7 13.83 1.21
 -7 13 7 84.91 2.79
 7 13 7 89.42 2.96
 -8 13 7 16.54 1.96
 8 13 7 14.96 1.81
 -9 13 7 7.41 1.63
 9 13 7 7.01 2.11
 -10 13 7 34.51 2.03
 10 13 7 36.9 2.23
 -11 13 7 31.18 2.57
 11 13 7 28.48 2.65
 -12 13 7 1.82 2.43
 12 13 7 2.1 2.21
 0 14 7 2.28 0.95
 -1 14 7 10.35 1.02
 1 14 7 10.76 1.01
 -2 14 7 198.24 3.84
 2 14 7 191.03 3.68
 -3 14 7 46.91 1.47
 3 14 7 50.81 1.56
 -4 14 7 183.09 3.55
 4 14 7 170.5 3.36
 -5 14 7 159.43 3.44
 5 14 7 155.68 3.46
 -6 14 7 29.28 1.37
 6 14 7 26.64 1.37
 -7 14 7 91.03 3.13
 7 14 7 87.57 3.17
 -8 14 7 63.91 2.6
 8 14 7 60.24 2.76
 -9 14 7 2.33 1.92
 9 14 7 1.95 1.75
 -10 14 7 32.4 2.57
 10 14 7 33.51 2.58
 -11 14 7 7.98 2.84
 11 14 7 3.69 2.3
 0 15 7 15.84 1.28
 -1 15 7 16.54 1.34
 1 15 7 17.08 1.37
 -2 15 7 50.12 1.8
 2 15 7 48.31 1.67
 -3 15 7 70.05 2.02
 3 15 7 70.76 1.99
 -4 15 7 16.96 1.52
 4 15 7 17.86 1.48
 -5 15 7 0.54 1.19
 5 15 7 0.88 1.45
 -6 15 7 3.75 1.19
 6 15 7 5.03 1.14
 -7 15 7 16.62 2.13
 7 15 7 21.39 2.6
 -8 15 7 14.4 2.38
 8 15 7 14.18 2.59
 -9 15 7 26.08 2.63
 9 15 7 23.6 2.39
 -10 15 7 95.96 4.79
 10 15 7 96.73 4.4
 0 16 7 17.44 1.54
 -1 16 7 25.58 1.62
 1 16 7 29.15 1.7
 -2 16 7 3.61 1.34
 2 16 7 5.83 1.61
 -3 16 7 64.32 2.3
 3 16 7 63.96 2.24
 -4 16 7 20.25 1.72
 4 16 7 17.7 1.61
 -5 16 7 116.65 3.17
 5 16 7 107.49 2.97
 -6 16 7 2.46 1.52
 6 16 7 3.07 1.58
 -7 16 7 25.49 2.71
 7 16 7 23.53 2.55
 -8 16 7 80.82 3.72
 8 16 7 94.26 4.27
 0 17 7 76.09 2.63
 -1 17 7 12.56 1.89
 1 17 7 15.07 1.76
 -2 17 7 12.98 2.2
 2 17 7 9.75 1.89
 -3 17 7 4.19 2.08
 3 17 7 5.47 2.02
 -4 17 7 0.89 1.97
 4 17 7 1.8 1.78
 -5 17 7 13.95 2.73
 5 17 7 14.08 2.23
 0 0 8 221.77 4.85
 1 0 8 166.84 2.62
 2 0 8 1.23 0.24
 3 0 8 72.9 1.26
 4 0 8 90.62 1.53
 5 0 8 0.42 0.25
 6 0 8 1.77 0.35
 7 0 8 0.74 0.26
 8 0 8 78.37 1.42
 9 0 8 8.56 0.58
 10 0 8 34.8 0.86
 11 0 8 145.66 2.6
 12 0 8 301.01 5.4
 13 0 8 66.48 1.57
 14 0 8 7.88 0.83
 15 0 8 49.44 1.66
 16 0 8 78.12 2.18
 17 0 8 4.61 1.77
 18 0 8 22.58 2.16
 0 1 8 0.43 0.21
 -1 1 8 94.65 1.56
 1 1 8 94.4 1.55
 -2 1 8 1203.26 17.94
 2 1 8 1195.88 17.89
 -3 1 8 266.78 4.1
 3 1 8 259.01 3.98
 -4 1 8 13.53 0.47
 4 1 8 12.15 0.46
 -5 1 8 184.32 2.9
 5 1 8 180.74 2.83
 -6 1 8 189.95 3
 6 1 8 190.73 3.01
 -7 1 8 284.62 4.64
 7 1 8 291.52 4.51
 -8 1 8 32.32 0.8
 8 1 8 29.3 0.75
 -9 1 8 71.51 1.33
 9 1 8 70.9 1.35
 -10 1 8 84.24 1.54
 10 1 8 84.27 1.55
 -11 1 8 199.91 3.46
 11 1 8 197.81 3.49
 -12 1 8 234.04 4.99
 12 1 8 224.49 4.14
 -13 1 8 20.61 0.97
 13 1 8 21.8 0.92
 -14 1 8 10.31 1
 14 1 8 9.54 0.91
 -15 1 8 62.24 1.74
 15 1 8 62.14 1.74
 -16 1 8 7.19 1.26
 16 1 8 6.04 1.1
 -17 1 8 16.36 1.68
 17 1 8 17.54 1.8
 -18 1 8 56.51 2.57
 18 1 8 53.15 2.69
 0 2 8 27.74 0.62
 -1 2 8 146.59 2.33
 1 2 8 146.73 2.32
 -2 2 8 103.72 1.69
 2 2 8 102.54 1.68
 -3 2 8 75.61 1.3
 3 2 8 75.21 1.35
 -4 2 8 30.48 0.65
 4 2 8 30.79 0.67
 -5 2 8 246.22 3.95
 5 2 8 250.52 3.97
 -6 2 8 240.72 3.75
 6 2 8 241.53 3.77
 -7 2 8 116.72 1.94
 7 2 8 115.14 1.94
 -8 2 8 138.5 2.29
 8 2 8 138.5 2.28
 -9 2 8 29.68 0.78
 9 2 8 29 0.75
 -10 2 8 17.15 0.66
 10 2 8 16.92 0.6
 -11 2 8 15.7 0.71
 11 2 8 15.69 0.72
 -12 2 8 26.27 0.93
 12 2 8 23.3 0.93
 -13 2 8 33.95 1.2
 13 2 8 32.47 1.11
 -14 2 8 21.4 1.05
 14 2 8 20.96 1.2
 -15 2 8 29.85 1.52
 15 2 8 32.69 1.29
 -16 2 8 120.68 2.96
 16 2 8 119.75 3
 -17 2 8 54.23 2.33
 17 2 8 52.99 2.17
 -18 2 8 2.32 1.5
 18 2 8 2.87 2.12
 0 3 8 74.58 1.28
 -1 3 8 478.87 7.23
 1 3 8 465.56 7.04
 -2 3 8 779.86 11.65
 2 3 8 738.14 11.06
 -3 3 8 19.21 0.67
 3 3 8 18.96 0.69
 -4 3 8 950.13 16.45
 4 3 8 958.4 16.58
 -5 3 8 151.13 2.85
 5 3 8 150.51 3.09
 -6 3 8 75.71 1.66
 6 3 8 71.44 1.53
 -7 3 8 87.88 1.85
 7 3 8 88.15 1.9
 -8 3 8 263.06 4.08
 8 3 8 266.15 4.12
 -9 3 8 40.77 0.91
 9 3 8 40.88 0.96
 -10 3 8 42.13 1
 10 3 8 40.44 0.95
 -11 3 8 75.66 1.53
 11 3 8 76.22 1.6
 -12 3 8 30.44 1
 12 3 8 29.44 1.05
 -13 3 8 28.31 1.14
 13 3 8 27.15 1.02
 -14 3 8 61.81 1.59
 14 3 8 64.53 1.66
 -15 3 8 106.23 2.62
 15 3 8 109.63 2.67
 -16 3 8 36.98 1.64
 16 3 8 40.41 1.71
 -17 3 8 70.56 2.39
 17 3 8 74.21 2.5
 -18 3 8 26.01 2.07
 18 3 8 30.42 2.32
 0 4 8 29.26 0.67
 -1 4 8 154.25 2.43
 1 4 8 153.52 2.42
 -2 4 8 201.81 3.68
 2 4 8 204.27 3.75
 -3 4 8 317.19 5.66
 3 4 8 317.1 5.66
 -4 4 8 76.36 1.62
 4 4 8 75.77 1.61
 -5 4 8 93.19 1.94
 5 4 8 94.54 1.96
 -6 4 8 34.87 1.04
 6 4 8 34.52 1.04
 -7 4 8 80.23 1.7
 7 4 8 84.6 1.81
 -8 4 8 94.69 1.97
 8 4 8 92.98 1.94
 -9 4 8 117.19 2.32
 9 4 8 118.5 2.37
 -10 4 8 75.84 1.42
 10 4 8 80.48 1.47
 -11 4 8 1.26 0.49
 11 4 8 1.75 0.42
 -12 4 8 21.58 0.87
 12 4 8 20.53 0.8
 -13 4 8 2 0.66
 13 4 8 2.08 0.63
 -14 4 8 16.15 1.1
 14 4 8 15.16 1.06
 -15 4 8 52.75 1.8
 15 4 8 52.62 1.89
 -16 4 8 48.29 2
 16 4 8 47.16 1.92
 -17 4 8 43.28 2.1
 17 4 8 45.08 2.32
 -18 4 8 62.6 3.46
 18 4 8 68.9 3.57
 0 5 8 281.94 4.36
 -1 5 8 103.5 1.73
 1 5 8 104.4 1.75
 -2 5 8 116.65 2.26
 2 5 8 116.75 2.28
 -3 5 8 377.89 6.67
 3 5 8 375.92 6.67
 -4 5 8 94.36 1.94
 4 5 8 94.69 1.96
 -5 5 8 120.96 2.41
 5 5 8 124.1 2.46
 -6 5 8 328.69 5.88
 6 5 8 326.93 5.85
 -7 5 8 160.27 3.13
 7 5 8 162.89 3.1
 -8 5 8 21.38 0.91
 8 5 8 19.88 0.9
 -9 5 8 128.1 2.65
 9 5 8 137.2 2.75
 -10 5 8 1.42 0.6
 10 5 8 2.18 0.68
 -11 5 8 22.89 0.74
 11 5 8 23.48 0.77
 -12 5 8 39.48 1.11
 12 5 8 38.71 1.06
 -13 5 8 12.52 0.87
 13 5 8 11.31 0.86
 -14 5 8 28.38 1.35
 14 5 8 29.86 1.34
 -15 5 8 58.54 1.82
 15 5 8 61.33 2.28
 -16 5 8 2.49 1.35
 16 5 8 4.3 1.49
 -17 5 8 45.26 2.36
 17 5 8 44.2 2.17
 0 6 8 6.37 0.39
 -1 6 8 58.14 1.09
 1 6 8 58.33 1.1
 -2 6 8 302.71 5.43
 2 6 8 306.14 5.68
 -3 6 8 18.13 0.7
 3 6 8 17.73 0.75
 -4 6 8 76.11 1.67
 4 6 8 76.01 1.61
 -5 6 8 19.35 0.87
 5 6 8 20.07 0.87
 -6 6 8 149.24 3.09
 6 6 8 141.9 2.77
 -7 6 8 144.89 2.78
 7 6 8 145.76 2.83
 -8 6 8 43.43 1.36
 8 6 8 43.91 1.25
 -9 6 8 41.87 1.23
 9 6 8 45.38 1.23
 -10 6 8 5.17 0.86
 10 6 8 2.68 0.56
 -11 6 8 45.25 1.67
 11 6 8 44.59 1.61
 -12 6 8 68.12 2.03
 12 6 8 67.84 1.94
 -13 6 8 16.81 0.92
 13 6 8 15.82 0.87
 -14 6 8 10.94 1.08
 14 6 8 9.75 1.02
 -15 6 8 11.97 1.27
 15 6 8 14 1.33
 -16 6 8 25.39 1.66
 16 6 8 27.91 1.8
 -17 6 8 68.25 2.66
 17 6 8 64.96 2.61
 0 7 8 1.57 0.29
 -1 7 8 180.9 2.84
 1 7 8 179.55 2.83
 -2 7 8 5.32 0.63
 2 7 8 4.75 0.72
 -3 7 8 162.32 3.04
 3 7 8 163.06 3.13
 -4 7 8 46.23 1.21
 4 7 8 46.17 1.27
 -5 7 8 10.31 0.69
 5 7 8 11.2 0.72
 -6 7 8 66.84 1.56
 6 7 8 68.16 1.63
 -7 7 8 4.38 0.66
 7 7 8 6.03 0.64
 -8 7 8 12.85 0.82
 8 7 8 13.15 0.78
 -9 7 8 62.56 1.66
 9 7 8 60.54 1.61
 -10 7 8 236.55 5.34
 10 7 8 226.92 5.12
 -11 7 8 67.04 2.24
 11 7 8 65.84 2.29
 -12 7 8 57.77 2.29
 12 7 8 57.23 2.14
 -13 7 8 2.18 1.3
 13 7 8 4.47 1.55
 -14 7 8 7.71 1.51
 14 7 8 4.95 1.49
 -15 7 8 16.6 2.14
 15 7 8 11.56 1.96
 -16 7 8 89.37 3.92
 16 7 8 88.05 3.68
 -17 7 8 49.19 3.56
 17 7 8 39.28 5.19
 0 8 8 15.02 0.54
 -1 8 8 69.9 1.36
 1 8 8 72.05 1.32
 -2 8 8 71.4 1.43
 2 8 8 73.99 1.59
 -3 8 8 78.57 1.67
 3 8 8 81.93 1.79
 -4 8 8 133.5 2.63
 4 8 8 135.89 2.69
 -5 8 8 33.44 1.11
 5 8 8 32.57 1.03
 -6 8 8 35.65 1.14
 6 8 8 33.63 1.11
 -7 8 8 43.13 1.23
 7 8 8 44.26 1.23
 -8 8 8 78.16 1.9
 8 8 8 75.87 1.89
 -9 8 8 30.23 1.28
 9 8 8 26.34 1.12
 -10 8 8 73.52 2.51
 10 8 8 77.15 2.71
 -11 8 8 321.3 8.36
 11 8 8 326.18 8.39
 -12 8 8 46.65 2.23
 12 8 8 45.02 1.93
 -13 8 8 98.14 3.26
 13 8 8 93.68 3.34
 -14 8 8 24.78 2.09
 14 8 8 23.57 2.27
 -15 8 8 7.28 2.03
 15 8 8 5.55 1.88
 -16 8 8 4.53 2.66
 16 8 8 3.35 2.27
 0 9 8 0.72 0.33
 -1 9 8 157.41 2.53
 1 9 8 153.22 2.53
 -2 9 8 118.59 2
 2 9 8 112.59 1.99
 -3 9 8 122.84 2.45
 3 9 8 120.25 2.45
 -4 9 8 119.52 2.36
 4 9 8 116.34 2.34
 -5 9 8 32.21 1.06
 5 9 8 30.5 1.03
 -6 9 8 172.42 3.6
 6 9 8 176.14 3.83
 -7 9 8 117.9 2.63
 7 9 8 126.2 3.06
 -8 9 8 6.25 0.98
 8 9 8 4.5 1.04
 -9 9 8 190.14 4.41
 9 9 8 193.65 4.48
 -10 9 8 35.38 1.75
 10 9 8 33.02 1.59
 -11 9 8 108.32 3.41
 11 9 8 103.36 3.26
 -12 9 8 60.76 2.29
 12 9 8 58.97 2.39
 -13 9 8 2.95 1.89
 13 9 8 3.84 1.99
 -14 9 8 5.58 1.99
 14 9 8 3.99 1.63
 -15 9 8 8.89 2.45
 15 9 8 9.59 2.31
 0 10 8 0.54 0.4
 -1 10 8 15.29 0.63
 1 10 8 13.54 0.61
 -2 10 8 16.54 0.62
 2 10 8 15.57 0.63
 -3 10 8 37.26 1.1
 3 10 8 39.15 1.18
 -4 10 8 41.41 1.31
 4 10 8 40.72 1.22
 -5 10 8 34.45 1.33
 5 10 8 34.86 1.28
 -6 10 8 82.93 2.28
 6 10 8 78.52 2.6
 -7 10 8 41.93 1.59
 7 10 8 38.44 1.54
 -8 10 8 45.77 1.63
 8 10 8 45.34 1.61
 -9 10 8 79.97 2.65
 9 10 8 78.07 2.52
 -10 10 8 76.14 2.73
 10 10 8 75.34 2.68
 -11 10 8 9.45 1.48
 11 10 8 7.84 1.61
 -12 10 8 30.44 2.24
 12 10 8 31.94 2.06
 -13 10 8 7.93 1.66
 13 10 8 5.43 1.69
 -14 10 8 14.56 2.51
 14 10 8 11.77 2.56
 -15 10 8 32.39 3.21
 15 10 8 36.57 3.28
 0 11 8 1.17 0.51
 -1 11 8 0.94 0.38
 1 11 8 1.49 0.52
 -2 11 8 222.03 4.04
 2 11 8 218.55 3.98
 -3 11 8 84.13 1.77
 3 11 8 84.89 1.76
 -4 11 8 128.04 3.21
 4 11 8 128.8 3.16
 -5 11 8 72.91 2.21
 5 11 8 74.76 2.13
 -6 11 8 105.47 2.88
 6 11 8 101.6 2.69
 -7 11 8 153.22 3.87
 7 11 8 152.39 3.64
 -8 11 8 94.28 3.04
 8 11 8 93.81 3
 -9 11 8 54.23 2.15
 9 11 8 53.94 2.17
 -10 11 8 22.37 1.76
 10 11 8 25.96 2.37
 -11 11 8 2.84 1.42
 11 11 8 1.72 1.4
 -12 11 8 30.86 2.21
 12 11 8 32.09 2.31
 -13 11 8 4.26 2.21
 13 11 8 6.84 2.27
 -14 11 8 22.35 2.83
 14 11 8 26.74 2.8
 0 12 8 133.32 2.62
 -1 12 8 15 0.84
 1 12 8 14.94 0.83
 -2 12 8 6.76 0.72
 2 12 8 6.22 0.65
 -3 12 8 41.89 1.11
 3 12 8 40.05 1.05
 -4 12 8 13.08 1.1
 4 12 8 11.68 1.09
 -5 12 8 83.02 2.39
 5 12 8 87.37 2.51
 -6 12 8 23.68 1.55
 6 12 8 21.17 1.31
 -7 12 8 102.96 3.35
 7 12 8 98.01 3.19
 -8 12 8 6.44 1.57
 8 12 8 7.34 2.11
 -9 12 8 23.14 1.75
 9 12 8 23 1.78
 -10 12 8 23.12 1.85
 10 12 8 23.87 2.24
 -11 12 8 70.61 2.95
 11 12 8 72.94 2.91
 -12 12 8 13.13 2.35
 12 12 8 9.99 2.03
 -13 12 8 48.8 3.16
 13 12 8 47.69 3.05
 0 13 8 9.14 0.9
 -1 13 8 36.41 1.19
 1 13 8 34.92 1.13
 -2 13 8 97.02 2.14
 2 13 8 94.96 2.04
 -3 13 8 30.11 1.07
 3 13 8 27.52 1.03
 -4 13 8 140.34 3.06
 4 13 8 135.37 3.05
 -5 13 8 83.04 2.58
 5 13 8 82.93 2.48
 -6 13 8 2.17 1.37
 6 13 8 1.43 1.25
 -7 13 8 74.37 2.65
 7 13 8 80.13 3.01
 -8 13 8 15.87 1.95
 8 13 8 18.23 1.96
 -9 13 8 13.99 1.78
 9 13 8 19.13 2.46
 -10 13 8 89.84 3.28
 10 13 8 98.28 3.53
 -11 13 8 0.29 2.14
 11 13 8 4.69 2.42
 -12 13 8 147.18 5.09
 12 13 8 141.32 5.08
 0 14 8 10.35 1.02
 -1 14 8 34.56 1.33
 1 14 8 34.89 1.39
 -2 14 8 38.87 1.52
 2 14 8 35.6 1.35
 -3 14 8 16.28 1.12
 3 14 8 15.61 1.11
 -4 14 8 0.45 0.84
 4 14 8 1.66 0.74
 -5 14 8 30.42 1.82
 5 14 8 32.62 2
 -6 14 8 20.35 2.12
 6 14 8 14.96 2.23
 -7 14 8 80.42 3.12
 7 14 8 83.44 3.41
 -8 14 8 9.11 1.95
 8 14 8 10.62 2.06
 -9 14 8 52.75 3.07
 9 14 8 49.56 2.87
 -10 14 8 56.8 3.11
 10 14 8 59.52 3.41
 -11 14 8 33.4 3.19
 11 14 8 28.42 4.53
 0 15 8 6.46 1.36
 -1 15 8 19.5 1.44
 1 15 8 20.33 1.32
 -2 15 8 27.8 1.55
 2 15 8 24.47 1.47
 -3 15 8 20.39 1.54
 3 15 8 17.28 1.3
 -4 15 8 121.37 2.93
 4 15 8 120.24 2.94
 -5 15 8 7.17 1.7
 5 15 8 6.42 1.87
 -6 15 8 107.83 3.56
 6 15 8 105.65 3.64
 -7 15 8 32.8 2.59
 7 15 8 34.26 2.62
 -8 15 8 51.8 2.97
 8 15 8 47.13 2.7
 -9 15 8 32.16 3.71
 9 15 8 33.22 3.13
 0 16 8 4.8 1.47
 -1 16 8 73.23 2.32
 1 16 8 76.11 2.41
 -2 16 8 32.16 1.84
 2 16 8 37.2 1.94
 -3 16 8 112.21 3.3
 3 16 8 103.51 3
 -4 16 8 5.44 1.56
 4 16 8 3.34 1.43
 -5 16 8 16.65 2.52
 5 16 8 18.12 2.61
 -6 16 8 23.67 3.04
 6 16 8 20.29 2.78
 -7 16 8 28.43 2.89
 7 16 8 37.24 3.23
 0 17 8 31.26 2.23
 -1 17 8 3.39 1.67
 1 17 8 1.98 1.95
 -2 17 8 77.7 3.1
 2 17 8 73.73 2.86
 -3 17 8 18.62 2.97
 3 17 8 19.75 2.54
 -4 17 8 124.71 5.17
 4 17 8 117.91 6.36
 0 0 9 0.14 0.29
 1 0 9 173.89 2.75
 2 0 9 7.64 0.44
 3 0 9 108.71 1.95
 4 0 9 120.01 1.98
 5 0 9 5.9 0.42
 6 0 9 161.46 2.62
 7 0 9 1.63 0.34
 8 0 9 108.45 1.85
 9 0 9 0.87 0.47
 10 0 9 228.52 3.65
 11 0 9 60.39 1.43
 12 0 9 30.35 1.01
 13 0 9 2.07 0.63
 14 0 9 193.43 3.64
 15 0 9 47.37 1.64
 16 0 9 22.24 1.54
 17 0 9 1 1.53
 18 0 9 3.67 2.46
 0 1 9 781.93 11.77
 -1 1 9 364.61 5.56
 1 1 9 368.87 5.62
 -2 1 9 78.09 1.38
 2 1 9 77.17 1.35
 -3 1 9 50.31 1
 3 1 9 48.91 0.96
 -4 1 9 14.49 0.49
 4 1 9 13.08 0.48
 -5 1 9 28.14 0.68
 5 1 9 28.74 0.69
 -6 1 9 35.15 0.79
 6 1 9 34.84 0.78
 -7 1 9 119.18 2
 7 1 9 116.71 2.02
 -8 1 9 74.92 1.38
 8 1 9 75.31 1.41
 -9 1 9 69.03 1.33
 9 1 9 71.03 1.49
 -10 1 9 23.22 0.78
 10 1 9 23.37 0.76
 -11 1 9 32.81 1
 11 1 9 31.32 0.93
 -12 1 9 54.54 1.38
 12 1 9 54.87 1.42
 -13 1 9 57.06 1.49
 13 1 9 57.62 1.51
 -14 1 9 6.85 0.86
 14 1 9 7.66 0.8
 -15 1 9 31.31 1.32
 15 1 9 32.52 1.47
 -16 1 9 48.62 1.71
 16 1 9 51.88 1.83
 -17 1 9 45.23 2.08
 17 1 9 43.69 2.33
 -18 1 9 3.45 2.62
 18 1 9 3.99 2.89
 0 2 9 145.83 2.32
 -1 2 9 61.08 1.15
 1 2 9 62.58 1.14
 -2 2 9 235.46 3.66
 2 2 9 233.26 3.63
 -3 2 9 827.8 12.41
 3 2 9 835.54 12.52
 -4 2 9 200.54 3.13
 4 2 9 197.45 3.1
 -5 2 9 279.57 4.33
 5 2 9 274.58 4.24
 -6 2 9 36.24 0.78
 6 2 9 38.91 0.83
 -7 2 9 11.57 0.51
 7 2 9 11.17 0.48
 -8 2 9 68.22 1.27
 8 2 9 68.34 1.27
 -9 2 9 38.92 0.91
 9 2 9 38.85 0.91
 -10 2 9 79.76 1.56
 10 2 9 78.6 1.45
 -11 2 9 297.56 5.75
 11 2 9 290.02 5.2
 -12 2 9 23.13 0.95
 12 2 9 26.06 0.98
 -13 2 9 41.75 1.36
 13 2 9 41.47 1.29
 -14 2 9 71.02 1.73
 14 2 9 72.88 1.91
 -15 2 9 4.31 1.05
 15 2 9 4.31 1.03
 -16 2 9 25.99 1.7
 16 2 9 28.33 1.69
 -17 2 9 34.13 2.07
 17 2 9 34.19 1.99
 -18 2 9 29.36 3.01
 18 2 9 31.14 3.22
 0 3 9 2.86 0.33
 -1 3 9 215.92 3.37
 1 3 9 215.82 3.35
 -2 3 9 358.75 5.49
 2 3 9 351.46 5.38
 -3 3 9 274.41 4.92
 3 3 9 275.65 4.95
 -4 3 9 272.44 4.92
 4 3 9 269.76 4.85
 -5 3 9 38.03 1.06
 5 3 9 40.04 1.08
 -6 3 9 66.05 1.47
 6 3 9 65.17 1.46
 -7 3 9 36.77 1.04
 7 3 9 37.87 1.03
 -8 3 9 18.22 0.86
 8 3 9 15.38 0.83
 -9 3 9 223.76 3.51
 9 3 9 222.44 3.51
 -10 3 9 121.53 2.19
 10 3 9 123.86 2.21
 -11 3 9 45.86 1.21
 11 3 9 47.56 1.22
 -12 3 9 31.24 1.05
 12 3 9 33.17 1.02
 -13 3 9 54.59 1.53
 13 3 9 58.56 1.48
 -14 3 9 4.81 0.9
 14 3 9 2.9 0.88
 -15 3 9 100.15 2.52
 15 3 9 103.09 2.66
 -16 3 9 23.09 1.74
 16 3 9 23.03 1.8
 -17 3 9 42.97 2.09
 17 3 9 41.45 2.08
 0 4 9 85.49 1.45
 -1 4 9 86.4 1.55
 1 4 9 86.01 1.72
 -2 4 9 88.99 1.84
 2 4 9 86.74 1.8
 -3 4 9 146.42 2.78
 3 4 9 145.68 2.73
 -4 4 9 74.25 1.6
 4 4 9 76.53 1.66
 -5 4 9 27.39 0.91
 5 4 9 26.94 0.97
 -6 4 9 78.52 1.72
 6 4 9 79.16 1.89
 -7 4 9 37.02 1.05
 7 4 9 38.63 1.09
 -8 4 9 79.13 1.74
 8 4 9 81.03 1.82
 -9 4 9 170.27 3.26
 9 4 9 169.29 3.26
 -10 4 9 22.4 1.03
 10 4 9 21.88 1.01
 -11 4 9 109.76 2.5
 11 4 9 113.41 2.83
 -12 4 9 43.08 1.14
 12 4 9 46.75 1.24
 -13 4 9 117.56 2.4
 13 4 9 115.54 2.36
 -14 4 9 6.5 1.1
 14 4 9 5.9 1.03
 -15 4 9 12.32 1.29
 15 4 9 13.77 1.34
 -16 4 9 73.56 2.22
 16 4 9 77.58 2.43
 -17 4 9 59.42 2.43
 17 4 9 60.01 2.3
 0 5 9 8.22 0.45
 -1 5 9 50.83 0.98
 1 5 9 52.04 0.99
 -2 5 9 0.63 0.34
 2 5 9 1.55 0.43
 -3 5 9 174.17 3.55
 3 5 9 174.83 3.42
 -4 5 9 242.21 4.42
 4 5 9 245.66 4.49
 -5 5 9 355.37 6.33
 5 5 9 367.23 6.56
 -6 5 9 57.4 1.42
 6 5 9 54.86 1.42
 -7 5 9 173.6 3.28
 7 5 9 174.06 3.29
 -8 5 9 10.04 0.76
 8 5 9 10.01 0.74
 -9 5 9 30.66 1.18
 9 5 9 30.6 1.14
 -10 5 9 172.28 3.61
 10 5 9 175.04 3.64
 -11 5 9 69.85 2.11
 11 5 9 67.49 1.98
 -12 5 9 50.55 1.68
 12 5 9 45.63 1.63
 -13 5 9 59.76 2.46
 13 5 9 58.16 2.41
 -14 5 9 18.85 1.16
 14 5 9 19.76 1.2
 -15 5 9 28.45 1.54
 15 5 9 29.14 1.52
 -16 5 9 4.61 1.44
 16 5 9 2.25 1.44
 -17 5 9 11.95 2.14
 17 5 9 9.2 1.94
 0 6 9 0.7 0.27
 -1 6 9 24.24 0.63
 1 6 9 23.88 0.61
 -2 6 9 77.56 1.66
 2 6 9 76.94 1.81
 -3 6 9 184.15 3.43
 3 6 9 184.32 3.43
 -4 6 9 147.13 2.84
 4 6 9 147.24 2.93
 -5 6 9 457.44 8.08
 5 6 9 447.44 7.92
 -6 6 9 103.89 2.13
 6 6 9 108.2 2.2
 -7 6 9 139.65 2.7
 7 6 9 135.03 2.66
 -8 6 9 16.03 0.81
 8 6 9 15.56 0.77
 -9 6 9 90.49 2.17
 9 6 9 91.62 2.12
 -10 6 9 30.5 1.21
 10 6 9 30.71 1.2
 -11 6 9 82.28 2.37
 11 6 9 82.74 2.37
 -12 6 9 14.37 1.4
 12 6 9 13.07 1.24
 -13 6 9 50.44 2.09
 13 6 9 47.27 2.2
 -14 6 9 17.82 1.78
 14 6 9 19.33 1.97
 -15 6 9 21.5 2.08
 15 6 9 21.59 2.57
 -16 6 9 25.5 2.66
 16 6 9 22.58 2.57
 0 7 9 219.51 3.45
 -1 7 9 136.69 2.21
 1 7 9 137.49 2.24
 -2 7 9 139.05 2.68
 2 7 9 138.99 2.71
 -3 7 9 131.18 2.55
 3 7 9 130.08 2.58
 -4 7 9 46.78 1.27
 4 7 9 43.9 1.18
 -5 7 9 85.52 1.88
 5 7 9 80.58 1.81
 -6 7 9 72.08 1.9
 6 7 9 74.8 1.77
 -7 7 9 5.47 0.66
 7 7 9 5.84 0.72
 -8 7 9 1.35 0.55
 8 7 9 2.72 0.73
 -9 7 9 1.79 0.73
 9 7 9 1.23 0.69
 -10 7 9 7.89 1.1
 10 7 9 5.12 1.02
 -11 7 9 61.22 2.71
 11 7 9 66.09 2.25
 -12 7 9 221.84 6.01
 12 7 9 234.09 6.19
 -13 7 9 52.31 2.32
 13 7 9 53.88 2.41
 -14 7 9 10.26 1.83
 14 7 9 16.31 2.02
 -15 7 9 6.43 2.1
 15 7 9 9.24 2.22
 -16 7 9 0.59 2.3
 16 7 9 0.45 2.01
 0 8 9 473.28 7.17
 -1 8 9 113.32 1.93
 1 8 9 112.71 2.09
 -2 8 9 72.98 1.68
 2 8 9 70.65 1.59
 -3 8 9 30.61 0.97
 3 8 9 30.35 1.01
 -4 8 9 16.76 0.9
 4 8 9 14.24 0.83
 -5 8 9 56.65 1.38
 5 8 9 59.84 1.64
 -6 8 9 14.32 0.97
 6 8 9 13.91 0.82
 -7 8 9 21.4 1.04
 7 8 9 22.18 1.1
 -8 8 9 15.89 0.98
 8 8 9 16.74 0.96
 -9 8 9 77.16 2.22
 9 8 9 75.49 2.16
 -10 8 9 6.28 1.3
 10 8 9 2.01 1.14
 -11 8 9 225.14 5.98
 11 8 9 222.18 5.94
 -12 8 9 2.95 1.24
 12 8 9 3.23 1.35
 -13 8 9 79.47 2.94
 13 8 9 81.96 3.19
 -14 8 9 26.47 2.23
 14 8 9 27.38 2.43
 -15 8 9 61.49 3.16
 15 8 9 60.33 3.22
 -16 8 9 17.85 4.18
 16 8 9 2.58 4.06
 0 9 9 188.77 3.06
 -1 9 9 6.58 0.52
 1 9 9 6.83 0.48
 -2 9 9 414.57 7.37
 2 9 9 415.38 7.34
 -3 9 9 3.5 0.61
 3 9 9 2.07 0.59
 -4 9 9 250.53 5
 4 9 9 242 4.83
 -5 9 9 14.27 0.92
 5 9 9 12.91 0.9
 -6 9 9 2.91 0.8
 6 9 9 1.79 0.8
 -7 9 9 73.78 2.08
 7 9 9 73.37 2.03
 -8 9 9 66.14 1.96
 8 9 9 67.92 2.01
 -9 9 9 21.46 1.47
 9 9 9 21.51 1.38
 -10 9 9 32.6 1.85
 10 9 9 33.48 1.89
 -11 9 9 15.01 1.45
 11 9 9 13.64 1.63
 -12 9 9 66.93 2.6
 12 9 9 66.89 2.86
 -13 9 9 2.04 1.45
 13 9 9 2.2 1.6
 -14 9 9 23.72 2.26
 14 9 9 27.78 2.67
 -15 9 9 70.7 3.86
 15 9 9 71.98 3.15
 0 10 9 0.35 0.39
 -1 10 9 54.73 1.25
 1 10 9 55.99 1.44
 -2 10 9 44.26 1.46
 2 10 9 41.94 1.43
 -3 10 9 268.71 6.01
 3 10 9 263.49 5.81
 -4 10 9 29.16 1.26
 4 10 9 27.59 1.25
 -5 10 9 122.29 3.6
 5 10 9 118.82 3
 -6 10 9 32.89 1.43
 6 10 9 33.53 1.43
 -7 10 9 13.1 1.13
 7 10 9 15.19 1.28
 -8 10 9 63.82 2.05
 8 10 9 67.47 2.01
 -9 10 9 20.94 1.47
 9 10 9 19.82 1.59
 -10 10 9 69.92 2.49
 10 10 9 67.09 2.94
 -11 10 9 22.7 1.84
 11 10 9 20.03 1.93
 -12 10 9 93.16 3.33
 12 10 9 87.47 3.34
 -13 10 9 14.56 2.25
 13 10 9 17.44 2.26
 -14 10 9 25.74 2.58
 14 10 9 25.05 2.41
 0 11 9 62.31 1.51
 -1 11 9 29.45 0.96
 1 11 9 28.94 0.9
 -2 11 9 26.77 0.83
 2 11 9 23.41 0.76
 -3 11 9 51.79 1.93
 3 11 9 50.36 1.61
 -4 11 9 193.51 4.7
 4 11 9 185.38 4.34
 -5 11 9 1.68 0.78
 5 11 9 1.04 1.01
 -6 11 9 57.98 2
 6 11 9 54.87 1.8
 -7 11 9 86.02 2.57
 7 11 9 85.22 2.41
 -8 11 9 55.55 2.13
 8 11 9 61.77 2.42
 -9 11 9 77.43 2.75
 9 11 9 74.43 2.79
 -10 11 9 5.24 1.56
 10 11 9 1.01 1.52
 -11 11 9 14.92 2.25
 11 11 9 13.05 2.39
 -12 11 9 78.69 3.34
 12 11 9 81.92 3.28
 -13 11 9 40.26 2.91
 13 11 9 46.14 3.35
 0 12 9 0.44 0.62
 -1 12 9 21.77 1.02
 1 12 9 19.94 0.9
 -2 12 9 13.33 0.8
 2 12 9 11.71 0.8
 -3 12 9 230.5 5.29
 3 12 9 215.49 5.8
 -4 12 9 39.53 1.5
 4 12 9 41.86 1.5
 -5 12 9 17.84 1.4
 5 12 9 14.04 1.29
 -6 12 9 43.86 1.96
 6 12 9 38.97 1.7
 -7 12 9 62.68 2.47
 7 12 9 60.56 2.53
 -8 12 9 95.77 3.15
 8 12 9 94.11 3.21
 -9 12 9 23.94 1.92
 9 12 9 24.31 1.95
 -10 12 9 13.8 1.87
 10 12 9 19.93 2.27
 -11 12 9 71.9 3.38
 11 12 9 68.57 3.01
 -12 12 9 27.15 2.55
 12 12 9 27.27 2.38
 0 13 9 11.68 0.98
 -1 13 9 16.27 1.03
 1 13 9 16.78 0.96
 -2 13 9 6.51 0.79
 2 13 9 9.33 0.88
 -3 13 9 17.46 1.51
 3 13 9 12.69 1.5
 -4 13 9 125.56 3.32
 4 13 9 127.5 3.81
 -5 13 9 69.06 2.51
 5 13 9 70.12 2.46
 -6 13 9 42.1 2.18
 6 13 9 38.45 2.18
 -7 13 9 12.32 1.52
 7 13 9 9.4 1.64
 -8 13 9 45.87 2.42
 8 13 9 44.33 2.67
 -9 13 9 2.11 1.83
 9 13 9 1.91 2.07
 -10 13 9 36.61 2.99
 10 13 9 38.2 2.68
 -11 13 9 14.33 2.39
 11 13 9 15.74 2.51
 0 14 9 17.48 1.29
 -1 14 9 36.11 1.44
 1 14 9 33.76 1.28
 -2 14 9 1.37 0.94
 2 14 9 1.05 1.04
 -3 14 9 22.09 1.78
 3 14 9 23.38 1.92
 -4 14 9 68.23 2.74
 4 14 9 75.12 2.62
 -5 14 9 3.35 1.86
 5 14 9 8.57 2.02
 -6 14 9 36.84 2.27
 6 14 9 37.39 2.78
 -7 14 9 12.23 1.98
 7 14 9 15.66 2.62
 -8 14 9 16.96 2.87
 8 14 9 9.89 2.29
 -9 14 9 26.98 2.75
 9 14 9 25.73 2.54
 -10 14 9 14.45 2.79
 10 14 9 16.77 2.91
 0 15 9 31.79 1.65
 -1 15 9 38.64 1.6
 1 15 9 39.88 1.8
 -2 15 9 14.42 1.36
 2 15 9 15.45 1.4
 -3 15 9 46.25 2.38
 3 15 9 46.58 2.22
 -4 15 9 4.74 1.86
 4 15 9 7.68 2.03
 -5 15 9 2.04 2.03
 5 15 9 1.55 1.86
 -6 15 9 82.08 3.57
 6 15 9 87.8 3.38
 -7 15 9 0.86 2.06
 7 15 9 3.54 1.93
 -8 15 9 14.96 2.79
 8 15 9 16.39 2.56
 0 16 9 4.98 1.83
 -1 16 9 52.23 2.1
 1 16 9 53.1 2.35
 -2 16 9 20.34 1.79
 2 16 9 19.43 1.78
 -3 16 9 27.4 2.6
 3 16 9 29.8 2.76
 -4 16 9 4.9 2.4
 4 16 9 6.16 2.53
 -5 16 9 79.67 3.74
 5 16 9 83.66 4.03
 -6 16 9 9.35 3.02
 6 16 9 13.08 3.72
 0 17 9 25.09 3.56
 -1 17 9 11.14 4.67
 1 17 9 6.36 4.57
 0 0 10 495.09 10.57
 1 0 10 225.36 3.52
 2 0 10 122.87 2.04
 3 0 10 30.18 0.76
 4 0 10 28.07 0.73
 5 0 10 10.05 0.58
 6 0 10 46.35 0.97
 7 0 10 8.18 0.55
 8 0 10 66.76 1.28
 9 0 10 129.8 2.21
 10 0 10 4.7 0.53
 11 0 10 160.08 3.04
 12 0 10 178.89 3.41
 13 0 10 20.02 1.23
 14 0 10 2.09 0.99
 15 0 10 26.96 1.46
 16 0 10 65.18 2.12
 17 0 10 186.01 3.98
 0 1 10 78.87 1.4
 -1 1 10 241.53 3.75
 1 1 10 242.9 3.77
 -2 1 10 113.76 1.89
 2 1 10 112.28 1.89
 -3 1 10 41.32 0.84
 3 1 10 42.72 0.87
 -4 1 10 5.53 0.43
 4 1 10 5.77 0.45
 -5 1 10 139.46 2.28
 5 1 10 135.57 2.24
 -6 1 10 131.07 2.16
 6 1 10 133.78 2.22
 -7 1 10 63.99 1.25
 7 1 10 64.51 1.22
 -8 1 10 39.66 0.97
 8 1 10 39.62 0.96
 -9 1 10 102.47 1.79
 9 1 10 103.25 1.83
 -10 1 10 46.01 1.11
 10 1 10 45.5 1.14
 -11 1 10 62.98 1.48
 11 1 10 63.85 1.53
 -12 1 10 150.81 3.05
 12 1 10 151.41 2.96
 -13 1 10 16.57 1.12
 13 1 10 18.84 1.04
 -14 1 10 3.47 0.92
 14 1 10 3.9 1.07
 -15 1 10 27.01 1.47
 15 1 10 25.74 1.35
 -16 1 10 24.59 1.57
 16 1 10 25.06 1.65
 -17 1 10 9.47 2.23
 17 1 10 12.33 2.02
 0 2 10 0.91 0.26
 -1 2 10 134.01 2.18
 1 2 10 134.79 2.21
 -2 2 10 43.88 0.89
 2 2 10 46.28 0.9
 -3 2 10 302.02 4.65
 3 2 10 301.26 4.63
 -4 2 10 508.84 7.69
 4 2 10 508.03 7.68
 -5 2 10 146.62 2.4
 5 2 10 144.74 2.36
 -6 2 10 329.96 5.04
 6 2 10 329.02 5.03
 -7 2 10 68.18 1.27
 7 2 10 65.57 1.24
 -8 2 10 109.44 1.87
 8 2 10 111.3 1.89
 -9 2 10 5.46 0.51
 9 2 10 4.19 0.5
 -10 2 10 78.58 1.58
 10 2 10 78.18 1.55
 -11 2 10 80.79 1.76
 11 2 10 81.21 1.76
 -12 2 10 5.29 0.77
 12 2 10 6.32 0.72
 -13 2 10 16.29 0.99
 13 2 10 14.68 0.96
 -14 2 10 8.83 1.17
 14 2 10 7.2 1.02
 -15 2 10 26.26 1.39
 15 2 10 28.23 1.45
 -16 2 10 70.75 2.47
 16 2 10 75.25 2.6
 -17 2 10 16.85 2.01
 17 2 10 9.9 1.91
 0 3 10 32.58 0.75
 -1 3 10 209.43 3.3
 1 3 10 209.09 3.28
 -2 3 10 79.94 1.38
 2 3 10 83.04 1.43
 -3 3 10 180.1 3.36
 3 3 10 184.49 3.44
 -4 3 10 186.97 3.48
 4 3 10 188.96 3.52
 -5 3 10 23.37 0.87
 5 3 10 21.86 0.87
 -6 3 10 20.79 0.84
 6 3 10 21.02 0.84
 -7 3 10 71.92 1.69
 7 3 10 72.75 1.7
 -8 3 10 31.12 1.01
 8 3 10 29.83 0.98
 -9 3 10 54.19 1.56
 9 3 10 50.04 1.32
 -10 3 10 34.95 1.22
 10 3 10 34.24 1.22
 -11 3 10 53.36 1.29
 11 3 10 53.1 1.31
 -12 3 10 42.03 1.23
 12 3 10 41.81 1.18
 -13 3 10 31.52 1.14
 13 3 10 30.98 1.19
 -14 3 10 71.57 1.84
 14 3 10 73.04 1.84
 -15 3 10 40.23 1.7
 15 3 10 43.14 1.72
 -16 3 10 1.01 1.6
 16 3 10 0.84 1.39
 -17 3 10 48.24 2.53
 17 3 10 46.65 2.49
 0 4 10 1.44 0.3
 -1 4 10 75.81 1.35
 1 4 10 77.31 1.37
 -2 4 10 71.87 1.61
 2 4 10 70.89 1.55
 -3 4 10 324.85 5.9
 3 4 10 319.22 5.96
 -4 4 10 17.8 0.75
 4 4 10 16.66 0.75
 -5 4 10 20.23 0.84
 5 4 10 19.8 0.89
 -6 4 10 29.9 0.97
 6 4 10 29.68 1.05
 -7 4 10 127.39 2.52
 7 4 10 123.16 2.45
 -8 4 10 152.6 2.96
 8 4 10 151.39 2.97
 -9 4 10 233.4 4.73
 9 4 10 238.13 4.79
 -10 4 10 280.95 5.56
 10 4 10 277.34 5.56
 -11 4 10 64.87 1.91
 11 4 10 63.43 1.9
 -12 4 10 102.47 2.66
 12 4 10 98.32 2.54
 -13 4 10 10.04 1.36
 13 4 10 13.82 1.33
 -14 4 10 108.09 2.55
 14 4 10 104.33 2.98
 -15 4 10 25.72 1.44
 15 4 10 27.47 1.65
 -16 4 10 32.16 1.9
 16 4 10 32.86 2.05
 -17 4 10 27.5 3.32
 17 4 10 35.34 3.58
 0 5 10 27.81 0.69
 -1 5 10 57.65 1.07
 1 5 10 55.7 1.06
 -2 5 10 58.09 1.4
 2 5 10 59.17 1.38
 -3 5 10 154.94 2.96
 3 5 10 157.61 2.99
 -4 5 10 76.98 1.67
 4 5 10 75.38 1.66
 -5 5 10 55.01 1.37
 5 5 10 56.97 1.41
 -6 5 10 100.51 2.06
 6 5 10 99.52 2.1
 -7 5 10 7.2 0.72
 7 5 10 7.54 0.72
 -8 5 10 9.98 0.81
 8 5 10 11.3 0.92
 -9 5 10 126.55 2.8
 9 5 10 130.67 3.25
 -10 5 10 17.49 1.12
 10 5 10 20.03 1.16
 -11 5 10 8.95 1.25
 11 5 10 7.95 1.27
 -12 5 10 24.2 1.37
 12 5 10 20.56 1.26
 -13 5 10 109.69 3.52
 13 5 10 106.75 3.59
 -14 5 10 22.01 1.9
 14 5 10 26.7 1.98
 -15 5 10 3.62 1.63
 15 5 10 3.54 2.1
 -16 5 10 54.38 3.05
 16 5 10 53.38 3.1
 0 6 10 183.47 2.9
 -1 6 10 177.69 2.8
 1 6 10 175.07 2.77
 -2 6 10 109.35 2.19
 2 6 10 110.71 2.2
 -3 6 10 31 0.98
 3 6 10 31.55 1
 -4 6 10 52.66 1.31
 4 6 10 52.13 1.28
 -5 6 10 156.48 3.09
 5 6 10 153.71 2.94
 -6 6 10 85.03 1.89
 6 6 10 85.11 1.85
 -7 6 10 188.56 3.93
 7 6 10 185.4 3.75
 -8 6 10 52.49 1.48
 8 6 10 52.96 1.52
 -9 6 10 136.51 2.99
 9 6 10 135.99 2.94
 -10 6 10 35.34 1.33
 10 6 10 35.27 1.4
 -11 6 10 28.58 1.46
 11 6 10 32.18 1.5
 -12 6 10 47.08 1.96
 12 6 10 50.24 2.09
 -13 6 10 52.26 2.42
 13 6 10 53.95 2.46
 -14 6 10 11.13 1.75
 14 6 10 15.45 2.27
 -15 6 10 34.63 2.46
 15 6 10 31.63 2.65
 -16 6 10 7.02 2.94
 16 6 10 9.78 2.42
 0 7 10 246.39 3.93
 -1 7 10 78.36 1.51
 1 7 10 80.54 1.43
 -2 7 10 17.77 0.81
 2 7 10 18.97 0.8
 -3 7 10 1.56 0.64
 3 7 10 0.67 0.46
 -4 7 10 73.31 1.64
 4 7 10 70.96 1.65
 -5 7 10 34.55 1.16
 5 7 10 35.73 1.15
 -6 7 10 76.66 1.91
 6 7 10 70.49 1.72
 -7 7 10 73.95 1.89
 7 7 10 71.02 1.8
 -8 7 10 35.37 1.23
 8 7 10 35.03 1.24
 -9 7 10 3.19 0.85
 9 7 10 1.92 0.73
 -10 7 10 38.58 1.68
 10 7 10 38.74 1.82
 -11 7 10 42.21 1.96
 11 7 10 38.31 1.83
 -12 7 10 77.96 2.8
 12 7 10 76.88 2.87
 -13 7 10 12.71 1.6
 13 7 10 11.51 2.01
 -14 7 10 27.7 2.02
 14 7 10 36 2.92
 -15 7 10 55.82 3.59
 15 7 10 53.87 3.01
 -16 7 10 29.63 5.74
 0 8 10 5.62 0.46
 -1 8 10 31.4 0.73
 1 8 10 33 0.78
 -2 8 10 246.45 4.5
 2 8 10 239.28 4.41
 -3 8 10 28.39 1.08
 3 8 10 26.41 1.03
 -4 8 10 26.89 0.97
 4 8 10 25.17 0.95
 -5 8 10 138.77 2.97
 5 8 10 142.31 3.04
 -6 8 10 19.89 0.99
 6 8 10 17.57 1.01
 -7 8 10 90.8 2.21
 7 8 10 85.42 2.09
 -8 8 10 7.97 0.87
 8 8 10 8.68 0.92
 -9 8 10 61.38 2.22
 9 8 10 58.38 2.17
 -10 8 10 55.14 2.1
 10 8 10 53.33 2.14
 -11 8 10 94.45 3.1
 11 8 10 90.66 3.17
 -12 8 10 3.99 1.73
 12 8 10 5.3 1.95
 -13 8 10 51.21 2.75
 13 8 10 52.24 2.73
 -14 8 10 26.94 2.58
 14 8 10 30.95 2.51
 -15 8 10 39.26 2.81
 15 8 10 40.9 2.67
 0 9 10 16.75 0.7
 -1 9 10 23.97 0.71
 1 9 10 24.77 0.71
 -2 9 10 56.66 1.52
 2 9 10 54.23 1.42
 -3 9 10 53.07 1.47
 3 9 10 54.99 1.6
 -4 9 10 1.52 0.55
 4 9 10 2.32 0.63
 -5 9 10 49.66 1.57
 5 9 10 50.77 1.69
 -6 9 10 4.7 1.03
 6 9 10 4.96 0.82
 -7 9 10 21.82 1.27
 7 9 10 23.87 1.29
 -8 9 10 76.35 2.27
 8 9 10 73.69 2.23
 -9 9 10 71.64 2.35
 9 9 10 71.53 2.52
 -10 9 10 121.57 3.65
 10 9 10 121.29 3.81
 -11 9 10 45.9 2.24
 11 9 10 45.37 2.27
 -12 9 10 58.68 2.62
 12 9 10 62.2 2.79
 -13 9 10 20.36 2.05
 13 9 10 22.17 2.35
 -14 9 10 40.54 2.78
 14 9 10 42.43 2.86
 0 10 10 1.83 0.59
 -1 10 10 32.03 1.02
 1 10 10 34.81 1.09
 -2 10 10 12.82 1
 2 10 10 12.84 1.12
 -3 10 10 535.99 11.57
 3 10 10 557.41 11.98
 -4 10 10 61.68 1.88
 4 10 10 61.32 1.85
 -5 10 10 93.35 2.51
 5 10 10 94.27 2.57
 -6 10 10 50.15 1.84
 6 10 10 48.92 1.88
 -7 10 10 17.61 1.33
 7 10 10 17.63 1.16
 -8 10 10 55.72 2.17
 8 10 10 54.73 2.05
 -9 10 10 51.46 2.3
 9 10 10 50.51 2.44
 -10 10 10 80.8 2.81
 10 10 10 78.96 3.04
 -11 10 10 27.46 2.11
 11 10 10 30.33 2.18
 -12 10 10 18.41 2.38
 12 10 10 18.73 2.55
 -13 10 10 3.82 2.63
 13 10 10 4.7 2.32
 -14 10 10 11.48 3.18
 14 10 10 3.28 3.42
 0 11 10 36.34 1.04
 -1 11 10 39.51 1.11
 1 11 10 38.49 1.1
 -2 11 10 275.6 6.18
 2 11 10 266.65 5.98
 -3 11 10 97.36 2.5
 3 11 10 100.03 2.7
 -4 11 10 56.17 1.83
 4 11 10 54.78 1.81
 -5 11 10 13.53 1.34
 5 11 10 14 1.23
 -6 11 10 54.78 1.94
 6 11 10 48.95 1.74
 -7 11 10 41.95 1.82
 7 11 10 43.5 1.98
 -8 11 10 61.45 2.54
 8 11 10 65.53 2.88
 -9 11 10 90.74 3.05
 9 11 10 88.9 3.3
 -10 11 10 24.75 2.05
 10 11 10 26.32 2.22
 -11 11 10 2.51 1.68
 11 11 10 2.51 1.7
 -12 11 10 58.15 3.2
 12 11 10 54.52 3.09
 -13 11 10 6.39 2.94
 13 11 10 15.1 2.92
 0 12 10 40.46 1.19
 -1 12 10 18.49 0.93
 1 12 10 20.33 0.93
 -2 12 10 26.56 1.49
 2 12 10 25.14 1.29
 -3 12 10 18.87 1.27
 3 12 10 19.24 1.3
 -4 12 10 1.48 1.12
 4 12 10 1.28 1.07
 -5 12 10 30.58 1.65
 5 12 10 32.95 1.74
 -6 12 10 89.79 2.56
 6 12 10 88.61 2.69
 -7 12 10 5.34 1.83
 7 12 10 3.93 1.83
 -8 12 10 20.84 1.81
 8 12 10 25.77 1.99
 -9 12 10 59.78 2.6
 9 12 10 61.78 3.05
 -10 12 10 22.11 2.27
 10 12 10 22.47 2.21
 -11 12 10 87.42 3.63
 11 12 10 87.24 3.69
 -12 12 10 39.93 3.85
 12 12 10 47.88 4.13
 0 13 10 25.42 1.08
 -1 13 10 113.92 2.41
 1 13 10 110.55 2.38
 -2 13 10 77.58 2.39
 2 13 10 75.75 2.37
 -3 13 10 4.87 1.29
 3 13 10 5.34 1.26
 -4 13 10 66 2.21
 4 13 10 66.6 2.31
 -5 13 10 19.27 1.69
 5 13 10 19.86 2.01
 -6 13 10 102.79 3.47
 6 13 10 100.54 3.55
 -7 13 10 6.95 2.14
 7 13 10 5.32 2.11
 -8 13 10 22.3 2.05
 8 13 10 26.51 2.8
 -9 13 10 9.57 2.35
 9 13 10 11.11 2.42
 -10 13 10 5.91 2.72
 10 13 10 2.66 3.01
 0 14 10 3.27 1.11
 -1 14 10 26.13 1.38
 1 14 10 25.28 1.39
 -2 14 10 41.99 2.17
 2 14 10 42 2.07
 -3 14 10 20.42 1.92
 3 14 10 17.14 1.94
 -4 14 10 18.76 1.78
 4 14 10 19.92 1.97
 -5 14 10 43.49 2.68
 5 14 10 41.87 2.6
 -6 14 10 99.55 3.6
 6 14 10 101.05 4.01
 -7 14 10 3.01 2.5
 7 14 10 3.14 2.15
 -8 14 10 44.88 2.82
 8 14 10 44.15 2.93
 -9 14 10 7.54 2.65
 9 14 10 8.4 2.78
 0 15 10 7.09 1.44
 -1 15 10 103.35 2.77
 1 15 10 98.92 2.51
 -2 15 10 4.22 1.85
 2 15 10 4.32 1.86
 -3 15 10 5.88 1.95
 3 15 10 6.05 1.74
 -4 15 10 11.66 2.25
 4 15 10 12.7 2.22
 -5 15 10 138.42 5.15
 5 15 10 138.38 4.87
 -6 15 10 80.72 3.97
 6 15 10 72.38 3.5
 -7 15 10 27.83 3.2
 7 15 10 37.08 3.35
 0 16 10 20.29 1.89
 -1 16 10 21.29 1.91
 1 16 10 23.23 2.03
 -2 16 10 11.38 2.72
 2 16 10 15.44 2.35
 -3 16 10 127.73 4.56
 3 16 10 136 4.63
 -4 16 10 11.24 2.9
 4 16 10 8.1 2.8
 0 0 11 0.59 0.52
 1 0 11 90.15 1.56
 2 0 11 649.36 10.45
 3 0 11 0.66 0.45
 4 0 11 89.48 1.6
 5 0 11 29.92 0.77
 6 0 11 16.74 0.67
 7 0 11 10.25 0.55
 8 0 11 83.18 1.52
 9 0 11 89.69 1.68
 10 0 11 397.13 7.17
 11 0 11 50.54 1.37
 12 0 11 22.11 1.06
 13 0 11 67.29 1.76
 14 0 11 3.56 1.08
 15 0 11 8.61 1.33
 16 0 11 31.97 1.75
 17 0 11 53.05 3.11
 0 1 11 100.52 1.75
 -1 1 11 364.57 5.6
 1 1 11 358.98 5.61
 -2 1 11 30.66 0.8
 2 1 11 30.57 0.77
 -3 1 11 43.26 0.95
 3 1 11 44.47 0.93
 -4 1 11 18.04 0.63
 4 1 11 18.29 0.64
 -5 1 11 68.57 1.3
 5 1 11 68.11 1.3
 -6 1 11 55.26 1.11
 6 1 11 56.59 1.14
 -7 1 11 46.67 1
 7 1 11 47.38 1.05
 -8 1 11 83.61 1.53
 8 1 11 79.6 1.47
 -9 1 11 32.58 0.86
 9 1 11 33.14 0.88
 -10 1 11 93.31 2
 10 1 11 90.2 1.92
 -11 1 11 46.46 1.34
 11 1 11 46.34 1.31
 -12 1 11 2.04 0.76
 12 1 11 3.47 0.71
 -13 1 11 76.15 1.86
 13 1 11 76.22 1.86
 -14 1 11 35.09 1.49
 14 1 11 35.65 1.54
 -15 1 11 22.57 1.5
 15 1 11 21.99 1.56
 -16 1 11 55.25 2.22
 16 1 11 58.84 2.19
 -17 1 11 23.52 2.55
 17 1 11 23.59 2.67
 0 2 11 341.98 5.26
 -1 2 11 105.29 1.85
 1 2 11 105.06 1.8
 -2 2 11 22.69 0.63
 2 2 11 21.61 0.64
 -3 2 11 135.42 2.24
 3 2 11 134.91 2.23
 -4 2 11 40.88 0.89
 4 2 11 38.8 0.87
 -5 2 11 117.41 1.97
 5 2 11 119.14 1.99
 -6 2 11 80.54 1.46
 6 2 11 79.54 1.45
 -7 2 11 26.48 0.7
 7 2 11 26.32 0.72
 -8 2 11 285.94 4.44
 8 2 11 296.24 4.59
 -9 2 11 43.48 1.01
 9 2 11 44.05 1.02
 -10 2 11 73.29 1.6
 10 2 11 73.56 1.57
 -11 2 11 35.75 1.1
 11 2 11 35.46 1.09
 -12 2 11 18.63 0.93
 12 2 11 20.74 0.98
 -13 2 11 3.22 0.9
 13 2 11 2.09 0.98
 -14 2 11 16.68 1.32
 14 2 11 17.3 1.3
 -15 2 11 20.11 1.44
 15 2 11 19.76 1.51
 -16 2 11 13.31 1.85
 16 2 11 12.64 1.96
 0 3 11 88.95 1.56
 -1 3 11 64.11 1.22
 1 3 11 64.56 1.21
 -2 3 11 64.74 1.19
 2 3 11 62.81 1.16
 -3 3 11 30.98 0.72
 3 3 11 29.46 0.72
 -4 3 11 206.09 4.18
 4 3 11 198.11 3.84
 -5 3 11 3.45 0.69
 5 3 11 1.49 0.46
 -6 3 11 41.55 1.18
 6 3 11 38.74 1.13
 -7 3 11 78.99 1.74
 7 3 11 79.66 1.74
 -8 3 11 175.91 3.42
 8 3 11 178.16 3.36
 -9 3 11 122.71 2.72
 9 3 11 121.94 2.67
 -10 3 11 107.63 2.72
 10 3 11 105.88 2.67
 -11 3 11 21.53 1.1
 11 3 11 23.64 1.29
 -12 3 11 65.48 2.02
 12 3 11 62.96 2.15
 -13 3 11 53.29 1.98
 13 3 11 53.71 2.14
 -14 3 11 13.38 1.08
 14 3 11 12.09 1.09
 -15 3 11 2 1.3
 15 3 11 1.61 1.32
 -16 3 11 15.03 1.83
 16 3 11 14.86 1.64
 0 4 11 59.23 1.13
 -1 4 11 31.92 0.77
 1 4 11 31.78 0.77
 -2 4 11 40.15 0.85
 2 4 11 39.89 0.83
 -3 4 11 85.52 1.81
 3 4 11 83.13 1.77
 -4 4 11 330.34 5.91
 4 4 11 336.94 6
 -5 4 11 268.26 4.87
 5 4 11 265.79 4.84
 -6 4 11 95.1 1.97
 6 4 11 97.72 2.04
 -7 4 11 111.01 2.24
 7 4 11 114.79 2.36
 -8 4 11 117.22 2.6
 8 4 11 113.73 2.51
 -9 4 11 193.1 4
 9 4 11 196.49 4.04
 -10 4 11 282.87 6.36
 10 4 11 280.02 6.24
 -11 4 11 3.45 0.95
 11 4 11 2.92 1.01
 -12 4 11 56.55 1.94
 12 4 11 57.75 1.99
 -13 4 11 16.52 1.44
 13 4 11 15.49 1.57
 -14 4 11 40.51 2.31
 14 4 11 39.32 2.42
 -15 4 11 15.11 2.02
 15 4 11 15.33 2.44
 -16 4 11 23.77 2.65
 16 4 11 19.82 2.44
 0 5 11 0.97 0.33
 -1 5 11 103.75 1.77
 1 5 11 103.43 1.77
 -2 5 11 73.97 1.63
 2 5 11 76.12 1.66
 -3 5 11 4.55 0.83
 3 5 11 2.59 0.58
 -4 5 11 89.23 1.89
 4 5 11 86.84 1.83
 -5 5 11 150.05 2.88
 5 5 11 149.38 3
 -6 5 11 84.07 1.76
 6 5 11 80.43 1.76
 -7 5 11 51.48 1.48
 7 5 11 53.94 1.56
 -8 5 11 2.42 0.71
 8 5 11 2.3 0.78
 -9 5 11 13.07 0.88
 9 5 11 13.64 1.02
 -10 5 11 25.55 1.2
 10 5 11 23.44 1.25
 -11 5 11 52.7 1.77
 11 5 11 50.23 1.83
 -12 5 11 2.88 1.45
 12 5 11 1.3 1.45
 -13 5 11 26.6 1.85
 13 5 11 25.43 2.1
 -14 5 11 27.51 2.67
 14 5 11 26.94 2.53
 -15 5 11 4.56 1.95
 15 5 11 2.05 2.05
 -16 5 11 6.88 2.65
 16 5 11 11.46 2.63
 0 6 11 11.05 0.51
 -1 6 11 67.68 1.24
 1 6 11 69.45 1.27
 -2 6 11 204.02 3.79
 2 6 11 197.74 3.7
 -3 6 11 62.19 1.48
 3 6 11 58.71 1.46
 -4 6 11 297.09 5.33
 4 6 11 304.38 5.46
 -5 6 11 154.09 2.96
 5 6 11 152.7 2.95
 -6 6 11 35.77 1.25
 6 6 11 38.4 1.28
 -7 6 11 24.33 1.08
 7 6 11 23.89 1.15
 -8 6 11 68.31 1.79
 8 6 11 64.58 1.72
 -9 6 11 12.1 1.08
 9 6 11 14.44 0.94
 -10 6 11 25.11 1.26
 10 6 11 24.37 1.44
 -11 6 11 56.58 2.19
 11 6 11 57.87 2.11
 -12 6 11 22.68 1.71
 12 6 11 19.13 1.79
 -13 6 11 33.17 2.06
 13 6 11 33.58 2.42
 -14 6 11 45.78 2.54
 14 6 11 46.54 2.46
 -15 6 11 11.36 2.64
 15 6 11 17.2 2.43
 0 7 11 63.87 1.18
 -1 7 11 32.92 1.05
 1 7 11 31.16 1.05
 -2 7 11 29 0.97
 2 7 11 27.12 0.95
 -3 7 11 35.84 1.06
 3 7 11 32.39 1.01
 -4 7 11 61.68 1.53
 4 7 11 61.46 1.51
 -5 7 11 71.66 1.85
 5 7 11 68.6 1.77
 -6 7 11 19.53 1.03
 6 7 11 18.98 1
 -7 7 11 16.64 1.02
 7 7 11 18.16 1.08
 -8 7 11 62.43 1.7
 8 7 11 67.33 1.83
 -9 7 11 96.76 3.01
 9 7 11 94.93 3.01
 -10 7 11 20.49 1.55
 10 7 11 20.97 1.68
 -11 7 11 15.78 1.56
 11 7 11 15.65 1.62
 -12 7 11 32.55 1.95
 12 7 11 29.68 2.05
 -13 7 11 32.57 2.42
 13 7 11 28.75 2.52
 -14 7 11 53.54 3.27
 14 7 11 54.51 3.06
 -15 7 11 19.68 2.94
 15 7 11 19.52 2.78
 0 8 11 0.77 0.36
 -1 8 11 31.51 1.01
 1 8 11 29.42 1.01
 -2 8 11 155.01 3.17
 2 8 11 151.2 2.93
 -3 8 11 127.74 2.76
 3 8 11 133.08 2.87
 -4 8 11 108.17 2.77
 4 8 11 105.75 2.49
 -5 8 11 90.51 2.17
 5 8 11 91.04 2.19
 -6 8 11 15.71 1.03
 6 8 11 14.18 1.04
 -7 8 11 155.6 3.66
 7 8 11 155.71 3.68
 -8 8 11 64 1.97
 8 8 11 64.39 1.98
 -9 8 11 47.46 1.98
 9 8 11 46.77 2
 -10 8 11 7.8 1.55
 10 8 11 4.07 1.23
 -11 8 11 95.8 3.33
 11 8 11 89.59 3.21
 -12 8 11 119.83 3.74
 12 8 11 123.85 4.16
 -13 8 11 5.02 1.79
 13 8 11 3.92 2.16
 -14 8 11 32.84 2.89
 14 8 11 31.32 2.71
 0 9 11 23.14 0.79
 -1 9 11 147.83 3.53
 1 9 11 149.76 3.59
 -2 9 11 36.97 1.41
 2 9 11 32.26 1.75
 -3 9 11 84.87 2.26
 3 9 11 79.98 2.47
 -4 9 11 57.02 1.81
 4 9 11 54.26 1.72
 -5 9 11 89.71 2.47
 5 9 11 85.09 2.31
 -6 9 11 147.59 3.6
 6 9 11 148.92 3.64
 -7 9 11 25.15 1.33
 7 9 11 25.76 1.44
 -8 9 11 7.99 1.29
 8 9 11 6.79 1.2
 -9 9 11 32.85 1.83
 9 9 11 32.54 2.04
 -10 9 11 13.82 1.7
 10 9 11 13.89 1.87
 -11 9 11 54.59 2.47
 11 9 11 55.09 2.58
 -12 9 11 16.27 2.04
 12 9 11 16.87 2.37
 -13 9 11 59.71 3.19
 13 9 11 61 3.36
 -14 9 11 10.76 2.99
 14 9 11 20.51 3.78
 0 10 11 37.07 1
 -1 10 11 163.71 3.86
 1 10 11 161.58 3.78
 -2 10 11 49.53 1.66
 2 10 11 46.94 1.69
 -3 10 11 27.78 1.35
 3 10 11 28.13 1.43
 -4 10 11 140.02 3.44
 4 10 11 139 3.41
 -5 10 11 23.78 1.4
 5 10 11 20.35 1.37
 -6 10 11 24.75 1.41
 6 10 11 24.39 1.33
 -7 10 11 47.41 1.73
 7 10 11 45.64 1.73
 -8 10 11 7.6 1.5
 8 10 11 5.6 1.76
 -9 10 11 15.79 1.96
 9 10 11 12.01 1.78
 -10 10 11 143.57 4.24
 10 10 11 151.56 4.76
 -11 10 11 7.65 2.12
 11 10 11 4.43 1.91
 -12 10 11 29.33 2.96
 12 10 11 23.06 2.53
 -13 10 11 5.23 2.44
 13 10 11 8.12 2.51
 0 11 11 29.64 1.02
 -1 11 11 69.39 2.02
 1 11 11 69.03 1.96
 -2 11 11 30.75 1.33
 2 11 11 31.41 1.38
 -3 11 11 26.73 1.26
 3 11 11 25.17 1.34
 -4 11 11 0.38 1.08
 4 11 11 0.95 1.09
 -5 11 11 17.11 1.49
 5 11 11 18.36 1.38
 -6 11 11 116.45 3.13
 6 11 11 115.62 3.18
 -7 11 11 11.28 1.72
 7 11 11 9.78 1.88
 -8 11 11 8 1.49
 8 11 11 5.88 1.74
 -9 11 11 21.28 1.89
 9 11 11 22.54 2.16
 -10 11 11 4.97 1.92
 10 11 11 2.29 1.77
 -11 11 11 23.75 2.57
 11 11 11 23.86 2.33
 -12 11 11 66.37 3.32
 12 11 11 72.07 3.43
 0 12 11 1.53 0.78
 -1 12 11 29.32 1.33
 1 12 11 28.59 1.49
 -2 12 11 13.14 1.3
 2 12 11 11.59 1.38
 -3 12 11 51.58 1.88
 3 12 11 49.05 1.92
 -4 12 11 55.7 2.05
 4 12 11 55.52 2.18
 -5 12 11 71.96 2.36
 5 12 11 70.97 2.44
 -6 12 11 23.28 1.87
 6 12 11 22.06 1.75
 -7 12 11 16.68 1.84
 7 12 11 19.51 2.26
 -8 12 11 21.24 2.16
 8 12 11 19.89 2.36
 -9 12 11 43.37 2.4
 9 12 11 42.98 2.68
 -10 12 11 37.61 2.81
 10 12 11 39.33 2.81
 -11 12 11 3.44 2.92
 11 12 11 7.32 2.95
 0 13 11 30.08 1.37
 -1 13 11 8.99 1.42
 1 13 11 6.04 1.29
 -2 13 11 121.88 3.33
 2 13 11 120.84 3.32
 -3 13 11 93.25 2.76
 3 13 11 92.4 2.9
 -4 13 11 12.82 1.58
 4 13 11 11.62 1.77
 -5 13 11 15.04 1.71
 5 13 11 15.43 1.76
 -6 13 11 102.56 3.55
 6 13 11 95.38 3.85
 -7 13 11 33.24 2.57
 7 13 11 35.25 2.76
 -8 13 11 53.05 3.09
 8 13 11 49.71 2.7
 -9 13 11 3.61 2.43
 9 13 11 6.05 2.47
 -10 13 11 5.53 5.06
 0 14 11 29.36 1.43
 -1 14 11 18.81 1.81
 1 14 11 23.08 1.94
 -2 14 11 4.33 1.83
 2 14 11 5.77 1.81
 -3 14 11 4.4 1.83
 3 14 11 5.49 1.79
 -4 14 11 127.48 3.85
 4 14 11 124.15 3.94
 -5 14 11 32.37 2.9
 5 14 11 29.4 2.67
 -6 14 11 0.91 2.44
 6 14 11 0.8 2.22
 -7 14 11 30.47 2.68
 7 14 11 29.86 2.46
 -8 14 11 17.76 3.39
 8 14 11 22.19 3.19
 0 15 11 10.71 1.68
 -1 15 11 7.68 2.2
 1 15 11 5.46 2.4
 -2 15 11 2.14 1.95
 2 15 11 5.43 2.16
 -3 15 11 112.55 3.68
 3 15 11 114.09 3.48
 -4 15 11 42.89 2.97
 4 15 11 43.09 2.9
 -5 15 11 46.64 3.21
 5 15 11 50.52 3.12
 -6 15 11 28.75 3.79
 6 15 11 20.32 3.74
 0 16 11 0 2.51
 1 16 11 7.62 4.85
 0 0 12 4.73 0.66
 1 0 12 21.15 0.67
 2 0 12 122.37 2.06
 3 0 12 7.04 0.52
 4 0 12 129.45 2.19
 5 0 12 6.79 0.57
 6 0 12 50.91 1.09
 7 0 12 15.96 0.65
 8 0 12 30.02 0.94
 9 0 12 178.85 3.39
 10 0 12 140.48 2.75
 11 0 12 429.32 7.62
 12 0 12 27.13 1.26
 13 0 12 73.03 1.96
 14 0 12 19.62 1.58
 15 0 12 1.45 1.67
 16 0 12 18.73 1.96
 0 1 12 1.12 0.4
 -1 1 12 38.24 0.91
 1 1 12 36.65 0.9
 -2 1 12 5.61 0.52
 2 1 12 5.52 0.49
 -3 1 12 363.83 5.59
 3 1 12 357.68 5.48
 -4 1 12 25.05 0.72
 4 1 12 26.08 0.75
 -5 1 12 2.09 0.42
 5 1 12 1.18 0.37
 -6 1 12 46.82 1.02
 6 1 12 50.04 1.07
 -7 1 12 126.46 2.15
 7 1 12 122.76 2.07
 -8 1 12 35.81 0.88
 8 1 12 38.73 0.95
 -9 1 12 40.88 1.08
 9 1 12 40.9 1.02
 -10 1 12 13.29 0.82
 10 1 12 14.7 0.84
 -11 1 12 5.99 0.86
 11 1 12 7.38 0.86
 -12 1 12 83.72 1.98
 12 1 12 83.38 2.02
 -13 1 12 49.08 1.68
 13 1 12 47.13 1.56
 -14 1 12 29.53 1.55
 14 1 12 31.98 1.44
 -15 1 12 9.78 1.45
 15 1 12 7.06 1.61
 -16 1 12 41.7 2.3
 16 1 12 42.84 2.45
 0 2 12 201.47 3.2
 -1 2 12 143.65 2.36
 1 2 12 144.28 2.39
 -2 2 12 293.76 4.58
 2 2 12 292.54 4.51
 -3 2 12 93.13 1.6
 3 2 12 91.28 1.61
 -4 2 12 143.87 2.43
 4 2 12 141.46 2.36
 -5 2 12 140.99 2.31
 5 2 12 142.16 2.37
 -6 2 12 3.04 0.56
 6 2 12 4.17 0.67
 -7 2 12 82.58 1.87
 7 2 12 79.91 1.79
 -8 2 12 17.38 0.87
 8 2 12 18.57 0.93
 -9 2 12 8.09 0.88
 9 2 12 8.05 0.99
 -10 2 12 187.16 4.35
 10 2 12 193 4.48
 -11 2 12 65.6 1.54
 11 2 12 66.53 1.57
 -12 2 12 48.03 1.4
 12 2 12 48.72 1.44
 -13 2 12 32.47 1.27
 13 2 12 31.52 1.27
 -14 2 12 53.79 1.78
 14 2 12 52.21 1.75
 -15 2 12 24.36 1.64
 15 2 12 26.76 1.67
 -16 2 12 18.59 2.71
 16 2 12 15.06 2.13
 0 3 12 19.7 0.65
 -1 3 12 98.05 1.7
 1 3 12 95.83 1.71
 -2 3 12 70.14 1.39
 2 3 12 70.25 1.32
 -3 3 12 21.53 0.63
 3 3 12 21.89 0.62
 -4 3 12 54.32 1.38
 4 3 12 55.78 1.54
 -5 3 12 183.89 3.47
 5 3 12 189.6 3.55
 -6 3 12 4.84 0.83
 6 3 12 6.07 0.82
 -7 3 12 20.59 0.88
 7 3 12 19.63 0.89
 -8 3 12 45.95 1.42
 8 3 12 44.77 1.45
 -9 3 12 58.13 1.6
 9 3 12 60.09 1.72
 -10 3 12 85.53 2.32
 10 3 12 93.38 2.6
 -11 3 12 142.85 3.59
 11 3 12 148.6 3.77
 -12 3 12 27.45 1.53
 12 3 12 27.93 1.56
 -13 3 12 14.84 1.67
 13 3 12 11.14 1.58
 -14 3 12 10.93 1.47
 14 3 12 11.5 1.67
 -15 3 12 15.15 2.42
 15 3 12 12.73 2.32
 -16 3 12 13.88 2.68
 16 3 12 14.56 3.17
 0 4 12 59.99 1.19
 -1 4 12 42.35 0.93
 1 4 12 41.45 0.91
 -2 4 12 94 1.63
 2 4 12 92.12 1.59
 -3 4 12 80.38 1.77
 3 4 12 75.86 1.67
 -4 4 12 52.13 1.32
 4 4 12 54.91 1.33
 -5 4 12 7.45 0.72
 5 4 12 6.09 0.73
 -6 4 12 72.12 1.71
 6 4 12 72.3 1.77
 -7 4 12 73.62 1.89
 7 4 12 71.62 1.81
 -8 4 12 221.06 4.53
 8 4 12 227.16 4.75
 -9 4 12 1.9 0.87
 9 4 12 0.12 0.76
 -10 4 12 13.58 1.14
 10 4 12 13.1 1.29
 -11 4 12 37.91 1.54
 11 4 12 35.9 1.63
 -12 4 12 33.84 1.84
 12 4 12 37.55 1.99
 -13 4 12 95.29 3.34
 13 4 12 98.62 3.66
 -14 4 12 44.94 2.67
 14 4 12 45.99 2.48
 -15 4 12 36.56 2.7
 15 4 12 39.61 2.74
 0 5 12 294.11 4.89
 -1 5 12 172.74 2.93
 1 5 12 181.54 2.9
 -2 5 12 164.63 3.11
 2 5 12 167.58 3.18
 -3 5 12 69.53 1.58
 3 5 12 68.37 1.58
 -4 5 12 115.57 2.56
 4 5 12 108.96 2.37
 -5 5 12 72.9 1.66
 5 5 12 71.64 1.68
 -6 5 12 118.85 2.66
 6 5 12 121.01 2.72
 -7 5 12 3.67 0.79
 7 5 12 1.67 0.71
 -8 5 12 39.06 1.33
 8 5 12 40.6 1.35
 -9 5 12 4.41 1
 9 5 12 6.56 0.98
 -10 5 12 18.73 1.24
 10 5 12 18.19 1.3
 -11 5 12 123.82 3.22
 11 5 12 115.82 3.16
 -12 5 12 9.63 1.74
 12 5 12 8.65 1.4
 -13 5 12 50.47 2.51
 13 5 12 50.8 2.38
 -14 5 12 63.27 3.04
 14 5 12 66.28 2.95
 -15 5 12 25.91 2.64
 15 5 12 25.99 2.5
 0 6 12 102.7 1.76
 -1 6 12 57.19 1.36
 1 6 12 57.68 1.37
 -2 6 12 37.03 1.04
 2 6 12 37.01 1.08
 -3 6 12 102.63 2.12
 3 6 12 94.57 1.99
 -4 6 12 136.34 2.7
 4 6 12 136.22 2.73
 -5 6 12 30.21 1.23
 5 6 12 32.88 1.25
 -6 6 12 39.54 1.31
 6 6 12 38.83 1.31
 -7 6 12 5.91 0.86
 7 6 12 8.8 0.97
 -8 6 12 50.15 1.58
 8 6 12 49.34 1.59
 -9 6 12 56.59 1.8
 9 6 12 53.21 1.78
 -10 6 12 49.28 2.06
 10 6 12 47.24 2.25
 -11 6 12 10.57 1.75
 11 6 12 13.34 1.77
 -12 6 12 69.19 3.15
 12 6 12 73.06 2.88
 -13 6 12 2.49 1.64
 13 6 12 1.21 1.67
 -14 6 12 10.17 2.49
 14 6 12 7.99 2.07
 -15 6 12 11.8 2.62
 15 6 12 13.37 2.74
 0 7 12 54.83 1.09
 -1 7 12 20.31 0.82
 1 7 12 19.78 0.87
 -2 7 12 25.59 1.01
 2 7 12 25.4 0.98
 -3 7 12 121.45 2.66
 3 7 12 113.73 2.44
 -4 7 12 191.18 3.93
 4 7 12 189.5 3.89
 -5 7 12 232.78 4.72
 5 7 12 222.51 4.53
 -6 7 12 54.71 1.6
 6 7 12 55.96 1.72
 -7 7 12 26.58 1.28
 7 7 12 23.12 1.2
 -8 7 12 12.3 1.28
 8 7 12 11.71 1.26
 -9 7 12 28.32 1.74
 9 7 12 30.65 1.89
 -10 7 12 0.28 1.56
 10 7 12 1.06 1.56
 -11 7 12 202.86 5.56
 11 7 12 197.07 5.41
 -12 7 12 0.65 1.55
 12 7 12 1.75 1.59
 -13 7 12 3.1 1.76
 13 7 12 1.23 1.79
 -14 7 12 23.33 3.1
 14 7 12 24.41 3.01
 0 8 12 5.41 0.49
 -1 8 12 38.35 1.27
 1 8 12 35.24 1.21
 -2 8 12 26.87 1.18
 2 8 12 27.33 1.09
 -3 8 12 26.23 1.12
 3 8 12 25.35 1.14
 -4 8 12 14.64 0.96
 4 8 12 15.37 1.06
 -5 8 12 11.38 1.07
 5 8 12 11.7 1
 -6 8 12 11.02 1.2
 6 8 12 8.89 1.35
 -7 8 12 29.51 1.42
 7 8 12 29.41 1.54
 -8 8 12 47.21 1.76
 8 8 12 50.21 1.96
 -9 8 12 23.78 1.82
 9 8 12 19.31 1.94
 -10 8 12 167.75 4.79
 10 8 12 167.98 4.8
 -11 8 12 32.98 1.94
 11 8 12 32.68 2.18
 -12 8 12 20.03 2.45
 12 8 12 22.41 2.52
 -13 8 12 5.59 2.25
 13 8 12 3.47 1.96
 -14 8 12 24.1 3.24
 14 8 12 29.6 5.11
 0 9 12 98.45 2.02
 -1 9 12 30.53 1.23
 1 9 12 30.27 1.29
 -2 9 12 201.73 4.62
 2 9 12 211.83 4.83
 -3 9 12 74.3 2.07
 3 9 12 74.4 2.1
 -4 9 12 48.66 1.65
 4 9 12 49.41 1.72
 -5 9 12 63.23 1.93
 5 9 12 61.05 1.97
 -6 9 12 54.48 1.91
 6 9 12 53.47 1.99
 -7 9 12 79.68 2.38
 7 9 12 77.86 2.38
 -8 9 12 25.64 1.79
 8 9 12 27.26 1.77
 -9 9 12 2.59 1.49
 9 9 12 0.83 1.45
 -10 9 12 34.2 2.24
 10 9 12 38.99 2.49
 -11 9 12 35.71 2.38
 11 9 12 38.88 2.75
 -12 9 12 6.75 2.23
 12 9 12 10.05 2.06
 -13 9 12 20.68 3.2
 13 9 12 21.39 3.28
 0 10 12 1.63 0.51
 -1 10 12 3.14 0.89
 1 10 12 3.2 0.97
 -2 10 12 140.47 3.38
 2 10 12 139.34 3.47
 -3 10 12 94.69 2.57
 3 10 12 92.07 2.52
 -4 10 12 45.65 1.71
 4 10 12 49.6 2.07
 -5 10 12 21.46 1.27
 5 10 12 24.64 1.43
 -6 10 12 54.45 1.96
 6 10 12 63.62 2.26
 -7 10 12 53.79 2.02
 7 10 12 55.82 2.06
 -8 10 12 65.25 2.49
 8 10 12 64.72 2.62
 -9 10 12 56.24 2.42
 9 10 12 52.78 2.78
 -10 10 12 5.88 2.13
 10 10 12 6.56 2
 -11 10 12 33.7 2.75
 11 10 12 31.47 2.59
 -12 10 12 73.87 3.87
 12 10 12 75.85 3.59
 0 11 12 27.29 1.02
 -1 11 12 109.21 2.82
 1 11 12 108.91 2.88
 -2 11 12 16.98 1.31
 2 11 12 17.06 1.58
 -3 11 12 37.13 1.66
 3 11 12 38.36 1.89
 -4 11 12 51.74 1.99
 4 11 12 52.01 2.15
 -5 11 12 58.15 2.19
 5 11 12 61.62 2.29
 -6 11 12 14.84 1.49
 6 11 12 13.3 1.52
 -7 11 12 4.17 1.58
 7 11 12 4.31 1.84
 -8 11 12 65.61 2.88
 8 11 12 63.6 3.07
 -9 11 12 7.74 2.31
 9 11 12 3.9 2.37
 -10 11 12 36.37 2.65
 10 11 12 34.62 2.52
 -11 11 12 32.25 2.78
 11 11 12 34.27 2.75
 0 12 12 48.23 1.56
 -1 12 12 11.65 1.38
 1 12 12 9.7 1.36
 -2 12 12 14.1 1.54
 2 12 12 14.71 1.62
 -3 12 12 64.96 2.78
 3 12 12 64.79 2.61
 -4 12 12 192.53 4.75
 4 12 12 183.68 4.61
 -5 12 12 12.18 1.54
 5 12 12 12.7 1.69
 -6 12 12 73.51 2.95
 6 12 12 71.83 2.81
 -7 12 12 22.25 2.16
 7 12 12 29.49 2.58
 -8 12 12 22.67 2.69
 8 12 12 22.43 2.57
 -9 12 12 33.56 2.84
 9 12 12 33.08 2.48
 -10 12 12 8.21 2.91
 10 12 12 14.43 3.82
 0 13 12 133.23 5.33
 -1 13 12 24.61 1.67
 1 13 12 27.47 1.8
 -2 13 12 113.55 3.33
 2 13 12 112.2 3.31
 -3 13 12 13.42 1.85
 3 13 12 9.93 1.75
 -4 13 12 16.58 2
 4 13 12 11.69 2.09
 -5 13 12 50.69 2.4
 5 13 12 53.26 2.6
 -6 13 12 11.69 2.25
 6 13 12 14.12 2.46
 -7 13 12 5.2 2.34
 7 13 12 5.33 2.29
 -8 13 12 19.15 2.93
 8 13 12 13.24 2.81
 0 14 12 31.92 3.2
 -1 14 12 16.48 2.12
 1 14 12 13.55 2.07
 -2 14 12 20.75 2.29
 2 14 12 29.07 2.24
 -3 14 12 32.84 2.53
 3 14 12 28.53 2.47
 -4 14 12 35.06 2.47
 4 14 12 35.31 2.35
 -5 14 12 52.95 3.27
 5 14 12 51.47 2.96
 -6 14 12 6.75 2.72
 6 14 12 9.04 2.51
 0 15 12 8.66 4.13
 -1 15 12 11.39 2.26
 1 15 12 8.78 2.17
 -2 15 12 13.43 2.62
 2 15 12 24.46 2.72
 -3 15 12 84.78 3.8
 3 15 12 81.89 4.19
 0 0 13 1.23 0.74
 1 0 13 37.68 0.9
 2 0 13 7.73 0.63
 3 0 13 11.55 0.64
 4 0 13 3.78 0.55
 5 0 13 5.9 0.63
 6 0 13 22.42 0.74
 7 0 13 117.22 2.06
 8 0 13 18.64 0.75
 9 0 13 243.92 4.44
 10 0 13 127.8 2.81
 11 0 13 18.06 1.15
 12 0 13 80.33 2.03
 13 0 13 3.54 1.19
 14 0 13 23.89 1.68
 15 0 13 9.34 1.71
 0 1 13 166.9 2.7
 -1 1 13 10.49 0.64
 1 1 13 9.13 0.62
 -2 1 13 286.75 4.5
 2 1 13 293.95 4.58
 -3 1 13 64.58 1.27
 3 1 13 64.66 1.26
 -4 1 13 31.62 0.83
 4 1 13 32.44 0.83
 -5 1 13 0.82 0.37
 5 1 13 2.33 0.53
 -6 1 13 22.44 0.77
 6 1 13 20.87 0.76
 -7 1 13 28.82 0.84
 7 1 13 31.18 0.85
 -8 1 13 24.91 0.96
 8 1 13 24.84 0.84
 -9 1 13 173.61 3.3
 9 1 13 175.8 3.34
 -10 1 13 26.47 1.12
 10 1 13 29.31 1.21
 -11 1 13 67.47 1.67
 11 1 13 65.69 1.68
 -12 1 13 24.71 1.4
 12 1 13 23.2 1.31
 -13 1 13 17.06 1.33
 13 1 13 19.39 1.44
 -14 1 13 27.55 1.72
 14 1 13 27.78 1.74
 -15 1 13 84.29 2.66
 15 1 13 82.78 2.66
 0 2 13 16.98 0.65
 -1 2 13 258.78 4.05
 1 2 13 262.87 4.15
 -2 2 13 55.99 1.13
 2 2 13 57.69 1.13
 -3 2 13 8.21 0.54
 3 2 13 7.64 0.55
 -4 2 13 141.62 2.34
 4 2 13 141.98 2.41
 -5 2 13 86.61 1.54
 5 2 13 84.64 1.53
 -6 2 13 9.11 0.78
 6 2 13 10.49 0.8
 -7 2 13 141.06 2.79
 7 2 13 142.73 2.76
 -8 2 13 7.19 0.9
 8 2 13 8.68 0.95
 -9 2 13 252.04 5.64
 9 2 13 243.6 5.57
 -10 2 13 43.21 1.85
 10 2 13 40.29 1.77
 -11 2 13 26.96 1.59
 11 2 13 27.19 1.7
 -12 2 13 180.71 4.36
 12 2 13 183.06 4.46
 -13 2 13 2.17 1.93
 13 2 13 2.07 1.65
 -14 2 13 2.37 1.75
 14 2 13 2.52 1.49
 -15 2 13 23.79 2.2
 15 2 13 21.52 2.41
 0 3 13 0.55 0.37
 -1 3 13 16.2 0.64
 1 3 13 17.33 0.69
 -2 3 13 55.55 1.11
 2 3 13 56.46 1.15
 -3 3 13 55.95 1.1
 3 3 13 53.83 1.12
 -4 3 13 65.34 1.48
 4 3 13 68.01 1.55
 -5 3 13 229.46 4.28
 5 3 13 234.26 4.32
 -6 3 13 11.95 0.85
 6 3 13 13.47 0.93
 -7 3 13 27.59 1.17
 7 3 13 28.24 1.19
 -8 3 13 53.99 1.66
 8 3 13 51.86 1.68
 -9 3 13 35.65 1.49
 9 3 13 33.39 1.59
 -10 3 13 68.28 2.15
 10 3 13 65.88 2.19
 -11 3 13 131.81 3.53
 11 3 13 128.31 3.38
 -12 3 13 5.64 1.29
 12 3 13 9.08 1.61
 -13 3 13 10.46 1.86
 13 3 13 13.35 1.86
 -14 3 13 22.9 2.75
 14 3 13 19.8 2.53
 -15 3 13 2.73 2.3
 15 3 13 2.72 2.59
 0 4 13 89.95 1.61
 -1 4 13 58.62 1.24
 1 4 13 57.09 1.14
 -2 4 13 4.52 0.48
 2 4 13 3.95 0.46
 -3 4 13 49.01 1.27
 3 4 13 47.58 1.24
 -4 4 13 93.9 1.97
 4 4 13 92 1.98
 -5 4 13 90.43 1.97
 5 4 13 88.41 1.96
 -6 4 13 352.07 6.94
 6 4 13 343.19 7.65
 -7 4 13 34.83 1.33
 7 4 13 36.68 1.43
 -8 4 13 24.98 1.26
 8 4 13 20.66 1.29
 -9 4 13 59.01 1.86
 9 4 13 57.58 1.91
 -10 4 13 4.99 1.34
 10 4 13 3.29 1.09
 -11 4 13 11.1 1.4
 11 4 13 12.14 1.57
 -12 4 13 3.4 1.34
 12 4 13 4.48 1.42
 -13 4 13 18.71 2.02
 13 4 13 13.69 2.23
 -14 4 13 17.12 2.49
 14 4 13 21.15 2.78
 -15 4 13 5.14 2.69
 15 4 13 5.38 2.93
 0 5 13 1.14 0.44
 -1 5 13 199.24 3.45
 1 5 13 195.98 3.33
 -2 5 13 6.05 0.68
 2 5 13 4.59 0.64
 -3 5 13 47.78 1.28
 3 5 13 48.28 1.33
 -4 5 13 125.49 2.5
 4 5 13 124.19 2.59
 -5 5 13 70.47 1.81
 5 5 13 71.09 1.82
 -6 5 13 21.16 1.11
 6 5 13 19.72 1.13
 -7 5 13 21.74 1.1
 7 5 13 24.83 1.09
 -8 5 13 15.66 1.12
 8 5 13 19 1.17
 -9 5 13 34.49 1.62
 9 5 13 35.8 1.71
 -10 5 13 103.13 2.87
 10 5 13 102.6 2.83
 -11 5 13 2.86 1.91
 11 5 13 8.2 1.61
 -12 5 13 4.62 2
 12 5 13 1.89 1.81
 -13 5 13 30.96 2.39
 13 5 13 31.69 2.55
 -14 5 13 5.33 2.26
 14 5 13 4.3 2.34
 0 6 13 28.97 0.85
 -1 6 13 8.7 0.78
 1 6 13 7.78 0.77
 -2 6 13 62.96 1.56
 2 6 13 64.19 1.54
 -3 6 13 130.12 2.62
 3 6 13 126.57 2.51
 -4 6 13 46.45 1.41
 4 6 13 49.25 1.45
 -5 6 13 13.9 0.94
 5 6 13 14.33 1
 -6 6 13 63.09 1.87
 6 6 13 63.08 1.81
 -7 6 13 28.99 1.3
 7 6 13 27.78 1.35
 -8 6 13 2.03 0.99
 8 6 13 1.73 1.12
 -9 6 13 85.14 2.95
 9 6 13 88.95 3.08
 -10 6 13 40.62 2.29
 10 6 13 44.09 2.4
 -11 6 13 20.45 2
 11 6 13 17.86 2.07
 -12 6 13 14.76 2.2
 12 6 13 11.89 2.19
 -13 6 13 120.42 4.51
 13 6 13 121.04 4.66
 -14 6 13 8.88 2.75
 14 6 13 16.37 2.99
 0 7 13 49.98 1.06
 -1 7 13 20.49 0.92
 1 7 13 20.3 0.92
 -2 7 13 53.1 1.56
 2 7 13 52.33 1.57
 -3 7 13 174.18 3.64
 3 7 13 172.59 3.61
 -4 7 13 184.61 3.85
 4 7 13 187.34 4.03
 -5 7 13 85.09 2.06
 5 7 13 82.11 2.04
 -6 7 13 11.72 0.99
 6 7 13 12.67 0.98
 -7 7 13 34.17 1.61
 7 7 13 27.95 1.65
 -8 7 13 37.37 1.91
 8 7 13 40.97 1.94
 -9 7 13 32.71 2.04
 9 7 13 33.31 2.07
 -10 7 13 125.16 4.15
 10 7 13 118.72 4.02
 -11 7 13 24.82 2.16
 11 7 13 22.36 2.3
 -12 7 13 41.92 2.97
 12 7 13 38.6 2.51
 -13 7 13 86.77 3.73
 13 7 13 86.92 3.74
 0 8 13 21.3 0.73
 -1 8 13 11.48 0.94
 1 8 13 12.67 1.07
 -2 8 13 45.74 1.57
 2 8 13 41.58 1.55
 -3 8 13 68.23 2.09
 3 8 13 66.28 2.12
 -4 8 13 69.76 2.03
 4 8 13 72.15 2.16
 -5 8 13 2.18 1.09
 5 8 13 1.76 0.95
 -6 8 13 43.87 1.65
 6 8 13 43.22 1.76
 -7 8 13 58.11 2.13
 7 8 13 57.27 2.15
 -8 8 13 37.97 2.02
 8 8 13 37.64 2.06
 -9 8 13 45.46 2.44
 9 8 13 40.75 2.23
 -10 8 13 71.84 3.05
 10 8 13 69.03 3.34
 -11 8 13 20.91 2.35
 11 8 13 18.58 2.28
 -12 8 13 56.55 3.3
 12 8 13 53.25 3.12
 -13 8 13 84.61 4.36
 13 8 13 85.95 4.31
 0 9 13 102.88 4.14
 -1 9 13 64.88 1.9
 1 9 13 64.88 1.93
 -2 9 13 5.53 1.05
 2 9 13 5.49 1.15
 -3 9 13 131.43 3.36
 3 9 13 125.82 3.21
 -4 9 13 47.91 1.66
 4 9 13 44.79 1.81
 -5 9 13 88.26 2.45
 5 9 13 86.61 2.53
 -6 9 13 8.87 1.37
 6 9 13 10.4 1.46
 -7 9 13 55.04 2.1
 7 9 13 55.69 2.32
 -8 9 13 9.08 1.57
 8 9 13 4.98 1.57
 -9 9 13 30.12 1.99
 9 9 13 29.48 2.09
 -10 9 13 18.97 2.05
 10 9 13 18.47 2
 -11 9 13 1.77 2.38
 11 9 13 6.21 2.32
 -12 9 13 34.68 3.72
 12 9 13 34.95 3.55
 0 10 13 162 5.86
 -1 10 13 1.99 0.91
 1 10 13 4.4 1.25
 -2 10 13 53.07 1.85
 2 10 13 51.57 1.83
 -3 10 13 3.78 1.35
 3 10 13 4.5 1.48
 -4 10 13 8.19 1.47
 4 10 13 10.58 1.56
 -5 10 13 145.02 3.69
 5 10 13 139.7 3.58
 -6 10 13 13.72 1.51
 6 10 13 14.93 1.61
 -7 10 13 30.14 2.12
 7 10 13 32.35 2.07
 -8 10 13 0.32 1.78
 8 10 13 2.11 1.68
 -9 10 13 36.24 2.38
 9 10 13 39.26 2.81
 -10 10 13 16.71 2.7
 10 10 13 14.91 2.46
 -11 10 13 82.29 3.64
 11 10 13 82.53 3.54
 0 11 13 28 2.28
 -1 11 13 97.57 2.82
 1 11 13 94.19 2.7
 -2 11 13 46.83 1.96
 2 11 13 45.28 2.02
 -3 11 13 25.97 1.68
 3 11 13 26.41 1.61
 -4 11 13 79.65 2.64
 4 11 13 76.28 2.74
 -5 11 13 3.14 1.51
 5 11 13 6.97 1.73
 -6 11 13 15.58 1.69
 6 11 13 15.91 1.84
 -7 11 13 20.03 2.32
 7 11 13 18.44 2.1
 -8 11 13 10.58 2.35
 8 11 13 16.69 2.44
 -9 11 13 0.91 2.72
 9 11 13 2.47 2.44
 -10 11 13 18.9 2.94
 10 11 13 20.17 2.82
 0 12 13 10.78 2.48
 -1 12 13 39.8 1.85
 1 12 13 38.33 1.77
 -2 12 13 71.14 2.52
 2 12 13 71.32 2.47
 -3 12 13 0.82 1.51
 3 12 13 0.65 1.78
 -4 12 13 133.74 3.64
 4 12 13 129.78 3.71
 -5 12 13 65.39 2.61
 5 12 13 65.07 2.6
 -6 12 13 32.09 2.32
 6 12 13 30.21 2.23
 -7 12 13 72.62 3.66
 7 12 13 72.33 3.65
 -8 12 13 10.23 2.37
 8 12 13 5.65 2.13
 -9 12 13 10.72 3.07
 9 12 13 24.66 5.76
 0 13 13 41.3 3.02
 -1 13 13 5.64 1.61
 1 13 13 3.94 1.6
 -2 13 13 25.01 2.17
 2 13 13 23.5 2.12
 -3 13 13 108.15 3.53
 3 13 13 109.39 3.43
 -4 13 13 24.46 2.32
 4 13 13 22.86 2.26
 -5 13 13 77.58 3.22
 5 13 13 73.69 2.95
 -6 13 13 14.67 2.95
 6 13 13 10.95 2.44
 -7 13 13 14.69 3.23
 7 13 13 15.13 2.93
 0 14 13 39 3.64
 -1 14 13 70.71 4.04
 1 14 13 72.26 4.02
 -2 14 13 42.91 2.73
 2 14 13 45.28 2.5
 -3 14 13 49.43 2.77
 3 14 13 48.26 2.66
 -4 14 13 40.39 3.23
 4 14 13 40.02 3.75
 0 0 14 212.17 4.79
 1 0 14 104.6 1.85
 2 0 14 2.57 0.58
 3 0 14 445.26 6.8
 4 0 14 1.59 0.47
 5 0 14 33.42 0.95
 6 0 14 99.6 1.96
 7 0 14 164.4 2.72
 8 0 14 16.1 0.87
 9 0 14 163.03 3.28
 10 0 14 16.13 1.05
 11 0 14 1.79 1
 12 0 14 73.53 2.01
 13 0 14 31.83 1.76
 14 0 14 13.89 1.87
 0 1 14 286.68 4.53
 -1 1 14 41.49 1.03
 1 1 14 42.57 1.06
 -2 1 14 22.96 0.84
 2 1 14 23.34 0.78
 -3 1 14 130.44 2.24
 3 1 14 133.46 2.25
 -4 1 14 51.12 1.15
 4 1 14 50.44 1.18
 -5 1 14 61.21 1.29
 5 1 14 61.7 1.3
 -6 1 14 1.71 0.57
 6 1 14 2 0.58
 -7 1 14 1.54 0.46
 7 1 14 0.91 0.51
 -8 1 14 192.37 3.57
 8 1 14 187.64 3.5
 -9 1 14 25.59 1.05
 9 1 14 24.91 1
 -10 1 14 147.86 2.93
 10 1 14 148.77 3.01
 -11 1 14 31.41 1.27
 11 1 14 27.14 1.25
 -12 1 14 38.96 1.45
 12 1 14 37.24 1.67
 -13 1 14 13.4 1.93
 13 1 14 12.71 1.92
 -14 1 14 37.01 2.45
 14 1 14 41.03 2.52
 0 2 14 48.96 1.1
 -1 2 14 19.39 0.76
 1 2 14 21.3 0.8
 -2 2 14 63.41 1.28
 2 2 14 63.16 1.3
 -3 2 14 8.22 0.59
 3 2 14 8.41 0.63
 -4 2 14 6.3 0.56
 4 2 14 5.06 0.6
 -5 2 14 23.25 0.74
 5 2 14 23.37 0.75
 -6 2 14 48.64 1.38
 6 2 14 48.74 1.34
 -7 2 14 41.26 1.32
 7 2 14 44.79 1.49
 -8 2 14 17.75 1.19
 8 2 14 18.16 1.24
 -9 2 14 48.89 1.71
 9 2 14 56.43 2.03
 -10 2 14 47.96 1.82
 10 2 14 48.23 1.92
 -11 2 14 124.63 3.36
 11 2 14 123.89 3.29
 -12 2 14 10.86 1.99
 12 2 14 10.97 1.75
 -13 2 14 46.71 2.45
 13 2 14 46 2.29
 -14 2 14 4.08 2.5
 14 2 14 2.05 2.37
 0 3 14 271.73 4.25
 -1 3 14 53.49 1.17
 1 3 14 54.22 1.2
 -2 3 14 100.41 1.81
 2 3 14 98.44 1.8
 -3 3 14 20.08 0.7
 3 3 14 19.26 0.69
 -4 3 14 105.28 2.22
 4 3 14 103.8 2.2
 -5 3 14 7.29 0.82
 5 3 14 6.58 0.88
 -6 3 14 23.6 1.07
 6 3 14 24.04 1.16
 -7 3 14 101.14 2.4
 7 3 14 102.51 2.45
 -8 3 14 42.2 1.63
 8 3 14 47.43 1.75
 -9 3 14 2.63 0.97
 9 3 14 3.64 1.08
 -10 3 14 4.43 0.99
 10 3 14 6.62 1.36
 -11 3 14 20.91 1.82
 11 3 14 20.67 1.95
 -12 3 14 20.34 1.72
 12 3 14 23.76 1.94
 -13 3 14 5.46 1.84
 13 3 14 6.91 2
 -14 3 14 19.66 2.61
 14 3 14 18.21 2.73
 0 4 14 6.76 0.65
 -1 4 14 123.78 2.11
 1 4 14 123.14 2.11
 -2 4 14 34.73 0.87
 2 4 14 35.11 0.88
 -3 4 14 3.71 0.73
 3 4 14 3.41 0.69
 -4 4 14 61.67 1.54
 4 4 14 61.83 1.64
 -5 4 14 263.7 5.34
 5 4 14 267.85 5.43
 -6 4 14 95.9 2.23
 6 4 14 96.37 2.36
 -7 4 14 2.76 0.78
 7 4 14 1.94 0.82
 -8 4 14 45.49 1.84
 8 4 14 45.63 1.89
 -9 4 14 144.36 4.28
 9 4 14 146.34 3.69
 -10 4 14 6.48 1.22
 10 4 14 9.28 1.54
 -11 4 14 4.28 1.24
 11 4 14 6.08 1.37
 -12 4 14 19.29 2.22
 12 4 14 15.39 2.14
 -13 4 14 31.48 2.95
 13 4 14 29.94 2.55
 -14 4 14 8.2 2.69
 14 4 14 10.26 2.84
 0 5 14 26.38 0.82
 -1 5 14 10.31 0.62
 1 5 14 11.01 0.6
 -2 5 14 22.94 0.97
 2 5 14 22.41 1.04
 -3 5 14 133.84 2.96
 3 5 14 134.59 2.73
 -4 5 14 34.94 1.26
 4 5 14 33.58 1.2
 -5 5 14 104.34 2.66
 5 5 14 102.51 2.44
 -6 5 14 77.94 1.99
 6 5 14 78.59 2.02
 -7 5 14 13.42 1.31
 7 5 14 12.45 1.46
 -8 5 14 62.42 2.03
 8 5 14 63.87 2.17
 -9 5 14 74.11 2.39
 9 5 14 72.69 2.47
 -10 5 14 43.1 2.46
 10 5 14 44.52 2.62
 -11 5 14 5.53 1.92
 11 5 14 2.03 1.88
 -12 5 14 54.24 2.92
 12 5 14 56.37 2.89
 -13 5 14 3 2.32
 13 5 14 4.11 2.17
 0 6 14 24.6 0.77
 -1 6 14 104.78 2.6
 1 6 14 105.83 2.24
 -2 6 14 35.92 1.25
 2 6 14 33.03 1.25
 -3 6 14 60.38 1.71
 3 6 14 60.19 1.74
 -4 6 14 120.96 2.79
 4 6 14 122.97 2.86
 -5 6 14 42.69 1.42
 5 6 14 41.25 1.55
 -6 6 14 92 2.24
 6 6 14 92.85 2.36
 -7 6 14 14.18 1.17
 7 6 14 12.8 1.17
 -8 6 14 190.54 5.25
 8 6 14 185.54 5.21
 -9 6 14 89.16 3.14
 9 6 14 94.32 3.36
 -10 6 14 136.72 4.05
 10 6 14 145.11 4.58
 -11 6 14 23.35 2.29
 11 6 14 25.18 2.21
 -12 6 14 4.32 2.15
 12 6 14 6.67 2.2
 -13 6 14 3.5 2.32
 13 6 14 1.73 2.58
 0 7 14 4.71 0.59
 -1 7 14 21.66 1.05
 1 7 14 21.61 1.25
 -2 7 14 145.49 3.69
 2 7 14 136.06 3.36
 -3 7 14 1.75 1.08
 3 7 14 0.1 1.09
 -4 7 14 15.37 1.4
 4 7 14 14.91 1.53
 -5 7 14 15.34 1.28
 5 7 14 16.76 1.45
 -6 7 14 30.89 1.54
 6 7 14 33.66 1.63
 -7 7 14 43.44 2.07
 7 7 14 36.12 1.85
 -8 7 14 11.47 1.81
 8 7 14 11.49 1.79
 -9 7 14 35.83 2.33
 9 7 14 36.54 2.41
 -10 7 14 10.7 2.17
 10 7 14 9.84 2.3
 -11 7 14 14.32 2.14
 11 7 14 10.52 2.34
 -12 7 14 15.52 2.47
 12 7 14 13.21 2.7
 0 8 14 2.6 1.83
 -1 8 14 141.34 3.42
 1 8 14 132.72 3.28
 -2 8 14 94.58 2.53
 2 8 14 94.43 2.58
 -3 8 14 8.92 1.06
 3 8 14 11.57 1.22
 -4 8 14 18.74 1.28
 4 8 14 18.08 1.42
 -5 8 14 101.81 2.89
 5 8 14 97.51 2.85
 -6 8 14 21.58 1.46
 6 8 14 21.3 1.57
 -7 8 14 63.15 2.37
 7 8 14 64.8 2.59
 -8 8 14 73.64 2.84
 8 8 14 73.22 2.97
 -9 8 14 29.34 2.42
 9 8 14 28.24 2.37
 -10 8 14 4.55 2.27
 10 8 14 4.15 2.47
 -11 8 14 9.19 2.35
 11 8 14 7.33 2.52
 -12 8 14 29.38 3.27
 12 8 14 35.97 3.35
 0 9 14 79.98 3.28
 -1 9 14 60.11 1.93
 1 9 14 59.97 1.9
 -2 9 14 41.45 1.86
 2 9 14 38.08 1.8
 -3 9 14 8.39 1.56
 3 9 14 11.8 1.73
 -4 9 14 25.08 1.66
 4 9 14 24.42 1.71
 -5 9 14 18.19 1.63
 5 9 14 16.72 1.73
 -6 9 14 66.66 2.47
 6 9 14 61.33 2.42
 -7 9 14 13.4 1.94
 7 9 14 18.01 1.94
 -8 9 14 0.95 1.37
 8 9 14 2.05 1.49
 -9 9 14 31.33 2.62
 9 9 14 30.91 2.9
 -10 9 14 18.23 2.45
 10 9 14 20.12 2.57
 -11 9 14 35.5 3.1
 11 9 14 36.95 3.27
 0 10 14 11.59 2.05
 -1 10 14 27.24 1.33
 1 10 14 28.09 1.54
 -2 10 14 15.89 1.31
 2 10 14 12.71 1.59
 -3 10 14 48.49 1.95
 3 10 14 49.1 2.08
 -4 10 14 112.72 3.35
 4 10 14 109.99 3.3
 -5 10 14 10.59 1.67
 5 10 14 11.05 1.73
 -6 10 14 120.62 3.61
 6 10 14 120.54 3.45
 -7 10 14 48.08 2.53
 7 10 14 48.55 2.63
 -8 10 14 14.84 2.37
 8 10 14 11.37 2.24
 -9 10 14 38.9 2.94
 9 10 14 43.39 3.08
 -10 10 14 4.73 2.62
 10 10 14 7.41 2.68
 0 11 14 38.21 3.02
 -1 11 14 45.54 3.13
 1 11 14 49.37 3.65
 -2 11 14 20.49 1.67
 2 11 14 21.94 1.91
 -3 11 14 51.12 2.36
 3 11 14 48.85 2.13
 -4 11 14 5.55 1.59
 4 11 14 4.15 1.63
 -5 11 14 140.35 4.05
 5 11 14 140.73 4.18
 -6 11 14 33.34 2.46
 6 11 14 36.37 2.29
 -7 11 14 25.94 2.46
 7 11 14 25.84 2.57
 -8 11 14 1.47 2.32
 8 11 14 2.84 2.43
 -9 11 14 8.37 3.17
 9 11 14 7.07 5.27
 0 12 14 23.26 3.67
 -1 12 14 8.53 3.57
 1 12 14 6.18 3.71
 -2 12 14 0 1.56
 2 12 14 2.19 1.78
 -3 12 14 17.19 2.06
 3 12 14 18.98 1.95
 -4 12 14 15.07 2.03
 4 12 14 13.75 2.03
 -5 12 14 57.61 2.96
 5 12 14 60.52 2.83
 -6 12 14 22.09 2.71
 6 12 14 23.9 2.71
 -7 12 14 26.3 2.83
 7 12 14 31.62 3.2
 0 13 14 12.3 3.93
 -1 13 14 19.55 3.41
 1 13 14 26.77 3.86
 -2 13 14 7.23 2.12
 2 13 14 5.02 1.96
 -3 13 14 50.15 2.89
 3 13 14 49.51 3.36
 -4 13 14 35.93 3.04
 4 13 14 35.24 3.02
 -5 13 14 8.42 2.69
 5 13 14 4.26 3.56
 0 0 15 0.51 0.75
 1 0 15 82.31 1.58
 2 0 15 29.57 0.94
 3 0 15 1.59 0.62
 4 0 15 17.49 0.86
 5 0 15 167.25 2.77
 6 0 15 1.88 0.6
 7 0 15 29.6 1.1
 8 0 15 1.82 0.85
 9 0 15 0.79 0.86
 10 0 15 28.43 1.25
 11 0 15 9.55 1.21
 12 0 15 4.63 1.31
 13 0 15 13.71 1.7
 0 1 15 67.17 1.42
 -1 1 15 180.67 2.99
 1 1 15 180.38 2.95
 -2 1 15 88.9 1.7
 2 1 15 87.48 1.67
 -3 1 15 63.32 1.39
 3 1 15 62.82 1.37
 -4 1 15 48.47 1.21
 4 1 15 51.4 1.2
 -5 1 15 19.56 0.89
 5 1 15 19.46 0.81
 -6 1 15 87.4 1.81
 6 1 15 84.22 1.74
 -7 1 15 14.4 0.9
 7 1 15 16.93 0.96
 -8 1 15 18.28 0.95
 8 1 15 17.4 0.88
 -9 1 15 9.64 1.31
 9 1 15 10.12 1.52
 -10 1 15 43.85 2.02
 10 1 15 40.64 2
 -11 1 15 90.36 2.96
 11 1 15 88.99 3.17
 -12 1 15 57.47 2.45
 12 1 15 58.4 2.49
 -13 1 15 18.29 2.26
 13 1 15 17.01 2.3
 0 2 15 18.56 0.75
 -1 2 15 138.19 2.36
 1 2 15 138.33 2.38
 -2 2 15 21.81 0.9
 2 2 15 22.27 0.86
 -3 2 15 50.86 1.16
 3 2 15 48.71 1.13
 -4 2 15 30.56 0.95
 4 2 15 30.36 0.95
 -5 2 15 20.43 1.09
 5 2 15 19.33 1.08
 -6 2 15 5.46 1
 6 2 15 7.97 1.31
 -7 2 15 5.07 1.19
 7 2 15 3.76 1.24
 -8 2 15 67.82 2.32
 8 2 15 65.6 2.39
 -9 2 15 131.35 3.38
 9 2 15 134.99 3.59
 -10 2 15 13.2 1.8
 10 2 15 10.92 1.72
 -11 2 15 7.05 1.43
 11 2 15 10.12 1.79
 -12 2 15 78.31 2.92
 12 2 15 84.34 2.96
 -13 2 15 5.9 2.34
 13 2 15 4.94 2.18
 0 3 15 547.88 8.32
 -1 3 15 81.24 1.72
 1 3 15 83.59 1.6
 -2 3 15 43.09 1.07
 2 3 15 44.87 1.1
 -3 3 15 9.88 0.63
 3 3 15 12.26 0.65
 -4 3 15 7.7 0.89
 4 3 15 8.9 0.87
 -5 3 15 27.17 1.25
 5 3 15 27.26 1.3
 -6 3 15 110.52 2.72
 6 3 15 118.12 2.83
 -7 3 15 15.85 1.18
 7 3 15 14.61 1.26
 -8 3 15 80.87 2.42
 8 3 15 77.97 2.41
 -9 3 15 10.78 1.7
 9 3 15 15.32 1.69
 -10 3 15 27.05 2.11
 10 3 15 25.19 1.95
 -11 3 15 1.66 1.5
 11 3 15 1.45 1.57
 -12 3 15 49.24 3.07
 12 3 15 55.71 3.06
 -13 3 15 35.09 2.52
 13 3 15 34.16 2.53
 0 4 15 1.41 0.51
 -1 4 15 9.88 0.72
 1 4 15 10.31 0.69
 -2 4 15 30.58 1.06
 2 4 15 29.3 0.95
 -3 4 15 49.95 1.41
 3 4 15 51.13 1.53
 -4 4 15 55.61 1.75
 4 4 15 55.96 1.95
 -5 4 15 25.37 1.27
 5 4 15 28.37 1.34
 -6 4 15 8.1 1.16
 6 4 15 10.89 1.3
 -7 4 15 10.93 1.14
 7 4 15 11.96 1.12
 -8 4 15 35.21 1.8
 8 4 15 36.86 1.8
 -9 4 15 44.43 2.08
 9 4 15 44.81 2.26
 -10 4 15 32.31 1.88
 10 4 15 36.75 1.92
 -11 4 15 10.18 1.78
 11 4 15 15.67 2.07
 -12 4 15 23.06 2.77
 12 4 15 23.48 2.87
 -13 4 15 28.07 3.26
 13 4 15 36.17 3.66
 0 5 15 20.47 0.86
 -1 5 15 37.1 1
 1 5 15 36.29 0.97
 -2 5 15 68.69 1.89
 2 5 15 69.06 1.93
 -3 5 15 3.78 1.02
 3 5 15 4.73 0.97
 -4 5 15 316.29 6.32
 4 5 15 331.66 6.66
 -5 5 15 5.13 1
 5 5 15 7.04 1.04
 -6 5 15 48.18 1.73
 6 5 15 51.61 1.88
 -7 5 15 23.23 1.43
 7 5 15 24.96 1.45
 -8 5 15 10.23 1.4
 8 5 15 13.53 1.6
 -9 5 15 2.45 1.78
 9 5 15 2.95 1.75
 -10 5 15 125.86 4.02
 10 5 15 118.41 5.02
 -11 5 15 1.5 2.04
 11 5 15 5.37 2.17
 -12 5 15 17.82 2.6
 12 5 15 16.19 2.71
 0 6 15 22.57 0.9
 -1 6 15 23.37 1.29
 1 6 15 22.72 1.41
 -2 6 15 16.41 1.25
 2 6 15 15.12 1.26
 -3 6 15 76.97 2.33
 3 6 15 77.53 2.41
 -4 6 15 44.04 2.01
 4 6 15 41.78 1.95
 -5 6 15 9.69 1.26
 5 6 15 9.61 1.28
 -6 6 15 57.03 2.19
 6 6 15 58.8 2.27
 -7 6 15 15.77 1.82
 7 6 15 14.54 1.67
 -8 6 15 18.81 1.77
 8 6 15 17.34 1.85
 -9 6 15 128.08 4.02
 9 6 15 132.09 4.19
 -10 6 15 40.53 2.59
 10 6 15 36.59 2.45
 -11 6 15 49.78 2.89
 11 6 15 47.52 2.94
 -12 6 15 28.09 3.42
 12 6 15 38.24 3.67
 0 7 15 15.06 1.78
 -1 7 15 80.84 2.32
 1 7 15 82.81 2.57
 -2 7 15 57.32 1.96
 2 7 15 59.59 2.27
 -3 7 15 243.99 5.67
 3 7 15 249.12 5.81
 -4 7 15 53.33 1.89
 4 7 15 55.15 2.06
 -5 7 15 86.32 2.75
 5 7 15 83.42 2.75
 -6 7 15 10.54 1.37
 6 7 15 10.57 1.48
 -7 7 15 13.22 1.81
 7 7 15 12.83 1.82
 -8 7 15 175.77 5.11
 8 7 15 174.66 5.3
 -9 7 15 1.38 1.85
 9 7 15 1.21 1.82
 -10 7 15 14.78 2.42
 10 7 15 18.57 2.49
 -11 7 15 0.26 2.69
 11 7 15 1.52 2.75
 0 8 15 26.38 2.41
 -1 8 15 37.39 1.66
 1 8 15 33.29 1.59
 -2 8 15 26.04 1.43
 2 8 15 26.08 1.63
 -3 8 15 59.01 2.16
 3 8 15 57.86 2.12
 -4 8 15 153.45 3.98
 4 8 15 160.44 4.18
 -5 8 15 13.2 1.5
 5 8 15 13.47 1.63
 -6 8 15 17.02 1.99
 6 8 15 12.38 1.79
 -7 8 15 29.17 2.34
 7 8 15 25.73 2.59
 -8 8 15 5.93 2.17
 8 8 15 3.62 1.91
 -9 8 15 59.07 3.03
 9 8 15 62.65 3.12
 -10 8 15 2.7 2.2
 10 8 15 3.02 2.25
 0 9 15 3.47 2.09
 -1 9 15 149.45 3.97
 1 9 15 149.62 3.68
 -2 9 15 59.54 2.23
 2 9 15 58.45 2.11
 -3 9 15 3.36 1.35
 3 9 15 4.08 1.51
 -4 9 15 6.98 1.56
 4 9 15 8.13 1.43
 -5 9 15 2.87 1.34
 5 9 15 1.77 1.74
 -6 9 15 56.59 2.37
 6 9 15 64.38 2.58
 -7 9 15 23.46 2.25
 7 9 15 26.59 2.61
 -8 9 15 33.63 3.35
 8 9 15 28.75 2.91
 -9 9 15 13.36 2.62
 9 9 15 10.98 2.6
 -10 9 15 48.04 3.97
 10 9 15 35.63 6.61
 0 10 15 57.95 3.48
 -1 10 15 24.83 2.99
 1 10 15 29.83 2.68
 -2 10 15 23.03 1.76
 2 10 15 22.16 1.63
 -3 10 15 4.45 1.81
 3 10 15 8.87 1.79
 -4 10 15 43.1 2.42
 4 10 15 51.7 2.57
 -5 10 15 30.36 2.51
 5 10 15 28.01 2.06
 -6 10 15 3 1.82
 6 10 15 1.7 1.87
 -7 10 15 28 2.92
 7 10 15 30.33 3.18
 -8 10 15 2.63 2.78
 8 10 15 2.76 2.62
 0 11 15 145.46 5.65
 -1 11 15 38.85 3.07
 1 11 15 35.98 2.89
 -2 11 15 19.65 2.02
 2 11 15 16.96 1.84
 -3 11 15 3.04 1.95
 3 11 15 8.05 1.78
 -4 11 15 7.25 2.37
 4 11 15 5.71 1.94
 -5 11 15 82.97 3.17
 5 11 15 75.68 3.02
 -6 11 15 63.12 3.42
 6 11 15 60.68 3.29
 -7 11 15 8.22 2.55
 7 11 15 15.12 2.92
 0 12 15 11.07 3.15
 -1 12 15 4.37 3.01
 1 12 15 3.22 2.71
 -2 12 15 6.49 2.58
 2 12 15 6.76 1.78
 -3 12 15 20.39 2.41
 3 12 15 15.84 2.41
 -4 12 15 61.27 3.11
 4 12 15 61.61 3.11
 -5 12 15 35.27 3.58
 5 12 15 42.85 4.24
 0 13 15 9.55 3.71
 -1 13 15 5.72 4.05
 1 13 15 25.67 7.62
 0 0 16 19.12 1.49
 1 0 16 21.46 0.92
 2 0 16 254.52 4.1
 3 0 16 91.61 1.83
 4 0 16 167.25 2.84
 5 0 16 4.76 0.74
 6 0 16 6.45 0.96
 7 0 16 72.93 1.81
 8 0 16 61.43 1.74
 9 0 16 88.15 2.14
 10 0 16 0.88 1.08
 11 0 16 13.54 1.33
 12 0 16 8.01 3.71
 0 1 16 1.45 0.74
 -1 1 16 101.58 1.89
 1 1 16 105.77 1.96
 -2 1 16 8.14 0.89
 2 1 16 10.34 0.87
 -3 1 16 164.19 2.81
 3 1 16 163.49 2.87
 -4 1 16 18.17 0.89
 4 1 16 17.13 0.91
 -5 1 16 69.05 1.68
 5 1 16 69.89 1.69
 -6 1 16 97.72 2.23
 6 1 16 101.78 2.25
 -7 1 16 23.04 1.43
 7 1 16 24.88 1.24
 -8 1 16 82.83 2.69
 8 1 16 85.46 2.75
 -9 1 16 6.02 1.62
 9 1 16 5.72 1.27
 -10 1 16 88.8 3.09
 10 1 16 86.53 2.95
 -11 1 16 5.94 2.04
 11 1 16 7.34 2.2
 -12 1 16 8.16 2.25
 12 1 16 9.47 2.19
 0 2 16 4.7 0.81
 -1 2 16 60.3 1.41
 1 2 16 58.45 1.36
 -2 2 16 24.18 0.97
 2 2 16 22.92 0.98
 -3 2 16 27.32 1
 3 2 16 29.52 1.05
 -4 2 16 45.07 1.28
 4 2 16 47.15 1.32
 -5 2 16 127.76 2.98
 5 2 16 131.04 3.07
 -6 2 16 15.95 1.65
 6 2 16 13.56 1.17
 -7 2 16 50.61 1.93
 7 2 16 49.92 1.88
 -8 2 16 1.6 1.45
 8 2 16 1.97 1.45
 -9 2 16 79.65 2.88
 9 2 16 69.07 2.85
 -10 2 16 110.79 3.25
 10 2 16 118.08 3.45
 -11 2 16 51.31 2.77
 11 2 16 47.5 2.46
 -12 2 16 2.89 2.35
 12 2 16 2.44 2.09
 0 3 16 12.31 0.88
 -1 3 16 7.3 0.87
 1 3 16 7.27 0.75
 -2 3 16 28.3 0.99
 2 3 16 28.99 0.99
 -3 3 16 47.66 1.59
 3 3 16 47.09 1.36
 -4 3 16 69.61 1.95
 4 3 16 71.83 2
 -5 3 16 18.37 1.33
 5 3 16 20.19 1.34
 -6 3 16 55.91 1.88
 6 3 16 53.97 1.94
 -7 3 16 62.36 2.33
 7 3 16 58.9 2.31
 -8 3 16 14.5 1.66
 8 3 16 16.46 1.8
 -9 3 16 23.58 1.8
 9 3 16 19.62 1.8
 -10 3 16 26.98 2.05
 10 3 16 26.49 2.01
 -11 3 16 49.1 2.69
 11 3 16 51.33 2.51
 -12 3 16 1.67 2.51
 12 3 16 2.28 2.83
 0 4 16 0.31 0.57
 -1 4 16 22.98 0.95
 1 4 16 22.47 0.89
 -2 4 16 24.5 1.28
 2 4 16 25.87 1.36
 -3 4 16 46.99 1.77
 3 4 16 45.97 1.81
 -4 4 16 45.45 1.68
 4 4 16 46.74 1.78
 -5 4 16 2.66 1.16
 5 4 16 4.79 1.21
 -6 4 16 147.8 3.47
 6 4 16 149.65 3.53
 -7 4 16 39.67 1.92
 7 4 16 37.96 2.04
 -8 4 16 50.45 2.49
 8 4 16 54.56 2.54
 -9 4 16 18.74 1.83
 9 4 16 19.61 1.83
 -10 4 16 60.52 2.89
 10 4 16 59.54 2.57
 -11 4 16 33.6 2.81
 11 4 16 35.96 2.92
 -12 4 16 17.24 3.6
 12 4 16 22.13 6.89
 0 5 16 390.11 6.96
 -1 5 16 5.02 1.13
 1 5 16 6.25 1.09
 -2 5 16 81.65 2.38
 2 5 16 86.58 2.32
 -3 5 16 66.03 2.27
 3 5 16 61.39 1.96
 -4 5 16 13.89 1.24
 4 5 16 15.96 1.48
 -5 5 16 39.16 1.66
 5 5 16 42.19 1.72
 -6 5 16 22.72 1.67
 6 5 16 21.32 1.46
 -7 5 16 42.34 2.36
 7 5 16 39.87 2.43
 -8 5 16 13.56 1.8
 8 5 16 8.49 1.64
 -9 5 16 6.79 2.26
 9 5 16 7.6 2.23
 -10 5 16 2.49 2.13
 10 5 16 0.31 2.41
 -11 5 16 8.04 2.7
 11 5 16 8.95 2.43
 0 6 16 7.07 0.82
 -1 6 16 68.71 2.14
 1 6 16 64.87 2.14
 -2 6 16 85.18 2.53
 2 6 16 81.76 2.46
 -3 6 16 4.94 1.33
 3 6 16 5.47 1.55
 -4 6 16 40.73 1.85
 4 6 16 47.69 2.18
 -5 6 16 116.03 3.16
 5 6 16 113.42 3.2
 -6 6 16 14.86 1.55
 6 6 16 18.53 1.72
 -7 6 16 41.35 2.34
 7 6 16 43.74 2.41
 -8 6 16 42.19 2.41
 8 6 16 40.66 2.51
 -9 6 16 13.93 2.21
 9 6 16 12.79 2.47
 -10 6 16 2.2 2.15
 10 6 16 1.58 2.63
 -11 6 16 6.91 3.52
 11 6 16 3.87 4.95
 0 7 16 34.91 3.26
 -1 7 16 11.44 1.43
 1 7 16 9.82 1.3
 -2 7 16 14.32 1.62
 2 7 16 11.37 1.5
 -3 7 16 7.7 1.31
 3 7 16 7.58 1.84
 -4 7 16 23.32 1.59
 4 7 16 20.58 1.84
 -5 7 16 54.84 2.25
 5 7 16 53.6 2.35
 -6 7 16 2.92 1.61
 6 7 16 5.04 1.84
 -7 7 16 20.73 2.51
 7 7 16 20.5 2.61
 -8 7 16 6.38 2.66
 8 7 16 9.85 2.82
 -9 7 16 34.48 2.87
 9 7 16 35.17 2.9
 -10 7 16 31.29 3.79
 10 7 16 40.59 4.13
 0 8 16 0.21 2.24
 -1 8 16 127.54 3.27
 1 8 16 125.13 3.67
 -2 8 16 62.45 2.33
 2 8 16 60.38 2.35
 -3 8 16 23.53 1.86
 3 8 16 28.34 2.12
 -4 8 16 24.19 1.98
 4 8 16 19.71 1.89
 -5 8 16 63.57 2.57
 5 8 16 63.32 2.76
 -6 8 16 25.67 2.2
 6 8 16 28.37 2.23
 -7 8 16 30.99 2.98
 7 8 16 27.85 2.82
 -8 8 16 30.09 2.89
 8 8 16 34.93 2.91
 -9 8 16 9.66 2.81
 9 8 16 12.64 3.1
 0 9 16 12.48 2.34
 -1 9 16 13.17 2.73
 1 9 16 14.45 2.87
 -2 9 16 16.28 1.75
 2 9 16 12.3 1.92
 -3 9 16 64.93 2.65
 3 9 16 63.54 2.51
 -4 9 16 33.62 2.34
 4 9 16 33.02 2.55
 -5 9 16 49 2.51
 5 9 16 54.74 2.55
 -6 9 16 47.48 2.99
 6 9 16 47.49 2.94
 -7 9 16 63.6 3.33
 7 9 16 62.82 3.34
 -8 9 16 11.51 3.03
 8 9 16 16.28 3.36
 0 10 16 1.8 2.52
 -1 10 16 3.96 2.45
 1 10 16 1.33 2.85
 -2 10 16 30.94 2.11
 2 10 16 34.32 2.16
 -3 10 16 25.77 2.24
 3 10 16 29.65 2.34
 -4 10 16 45.43 2.6
 4 10 16 50.03 2.55
 -5 10 16 25.56 2.9
 5 10 16 24.09 2.65
 -6 10 16 6.26 2.76
 6 10 16 10.57 2.92
 -7 10 16 19.37 3.86
 7 10 16 10.89 6.91
 0 11 16 4.8 3.26
 -1 11 16 7.02 2.79
 1 11 16 7.79 2.94
 -2 11 16 6.41 3.07
 2 11 16 3.99 2.8
 -3 11 16 5.16 2.92
 3 11 16 3.77 2.39
 -4 11 16 41.5 2.95
 4 11 16 39.34 2.9
 -5 11 16 6.28 3.4
 5 11 16 11.82 5.3
 0 12 16 37.69 6.28
 -1 12 16 32.35 5.74
 1 12 16 20.35 5.96
 0 0 17 0.44 1.02
 1 0 17 9.24 1.05
 2 0 17 170.35 3
 3 0 17 18.74 1.1
 4 0 17 7.49 0.96
 5 0 17 5.55 1.15
 6 0 17 6.42 1.16
 7 0 17 69.53 1.91
 8 0 17 62.76 1.86
 9 0 17 1.61 1.14
 10 0 17 0.25 2.4
 11 0 17 71.84 4.2
 0 1 17 21.43 1.16
 -1 1 17 203.69 3.43
 1 1 17 210.75 3.6
 -2 1 17 3.52 0.79
 2 1 17 5.4 0.88
 -3 1 17 48.44 1.38
 3 1 17 49.92 1.41
 -4 1 17 69.82 1.75
 4 1 17 66.4 1.74
 -5 1 17 8.02 1.01
 5 1 17 7.64 1.14
 -6 1 17 12.57 1.13
 6 1 17 12.02 1.16
 -7 1 17 91.03 2.74
 7 1 17 93.94 2.87
 -8 1 17 5.74 1.63
 8 1 17 1.05 1.58
 -9 1 17 25.3 2.08
 9 1 17 23.23 2.01
 -10 1 17 13.51 2.31
 10 1 17 15.18 2.17
 -11 1 17 2.84 2.32
 11 1 17 4.71 2.34
 0 2 17 3.03 0.89
 -1 2 17 31.11 1.2
 1 2 17 30.58 1.19
 -2 2 17 78.19 1.77
 2 2 17 80.64 1.8
 -3 2 17 35.29 1.26
 3 2 17 36.94 1.35
 -4 2 17 16.02 1.03
 4 2 17 13.41 0.99
 -5 2 17 13.98 1.52
 5 2 17 15.58 1.54
 -6 2 17 24.53 1.69
 6 2 17 23.31 1.8
 -7 2 17 20.71 1.93
 7 2 17 25.31 2.13
 -8 2 17 64.63 2.64
 8 2 17 68.78 2.75
 -9 2 17 24.52 2.15
 9 2 17 27.71 2.22
 -10 2 17 2.21 2.5
 10 2 17 4.47 2.37
 -11 2 17 5.29 3.23
 11 2 17 10 3.24
 0 3 17 20.68 1.06
 -1 3 17 36.75 1.27
 1 3 17 38.35 1.33
 -2 3 17 58.25 1.66
 2 3 17 55.11 1.57
 -3 3 17 44.94 1.87
 3 3 17 44.65 1.95
 -4 3 17 77.77 2.22
 4 3 17 79.93 2.35
 -5 3 17 33.82 2
 5 3 17 38.04 1.89
 -6 3 17 86.47 2.95
 6 3 17 87.12 3.06
 -7 3 17 31.17 1.79
 7 3 17 36.16 1.95
 -8 3 17 16.49 1.77
 8 3 17 18.69 2.04
 -9 3 17 82.41 3.23
 9 3 17 84.34 3.41
 -10 3 17 0.05 2.27
 10 3 17 5.69 2.44
 -11 3 17 3.96 3.63
 11 3 17 6.62 4.77
 0 4 17 1.88 0.98
 -1 4 17 38.54 1.45
 1 4 17 39.56 1.67
 -2 4 17 38.13 1.77
 2 4 17 38.79 1.84
 -3 4 17 40.96 1.8
 3 4 17 40.3 1.78
 -4 4 17 32.39 1.71
 4 4 17 34.15 1.7
 -5 4 17 119.15 3.08
 5 4 17 122.66 3.15
 -6 4 17 29.59 1.9
 6 4 17 35.26 2.12
 -7 4 17 3.63 1.67
 7 4 17 3.69 1.74
 -8 4 17 2.51 1.99
 8 4 17 4.89 1.92
 -9 4 17 21.33 2.78
 9 4 17 22.11 2.87
 -10 4 17 36.2 3.2
 10 4 17 32.16 3.06
 0 5 17 4.37 1.06
 -1 5 17 37.05 1.93
 1 5 17 37.37 2
 -2 5 17 24.46 1.74
 2 5 17 21.93 1.67
 -3 5 17 35.51 2.13
 3 5 17 37.84 2.26
 -4 5 17 1.83 2.07
 4 5 17 2.88 1.9
 -5 5 17 55.78 2.25
 5 5 17 58.9 2.47
 -6 5 17 23.92 2.56
 6 5 17 28.37 2.67
 -7 5 17 162.29 5.12
 7 5 17 159.45 5.13
 -8 5 17 26.31 2.58
 8 5 17 24.63 2.42
 -9 5 17 5.44 2.77
 9 5 17 3.15 2.9
 -10 5 17 26.76 3.7
 10 5 17 36.23 4.49
 0 6 17 313.06 10.09
 -1 6 17 5.14 1.52
 1 6 17 3.7 1.59
 -2 6 17 115.57 3.51
 2 6 17 119.64 3.42
 -3 6 17 0.56 1.5
 3 6 17 2.28 1.53
 -4 6 17 49.31 2.36
 4 6 17 48.75 2.25
 -5 6 17 50.36 2.39
 5 6 17 52.88 2.43
 -6 6 17 96.9 3.62
 6 6 17 96.45 3.72
 -7 6 17 46.17 3.17
 7 6 17 51.8 3.4
 -8 6 17 45.26 3.26
 8 6 17 49.33 3.38
 -9 6 17 20.04 2.88
 9 6 17 21.06 3.1
 0 7 17 37.83 3.03
 -1 7 17 54.85 2.28
 1 7 17 50.82 2
 -2 7 17 39.02 2.41
 2 7 17 35.94 2.2
 -3 7 17 60.85 2.57
 3 7 17 60.56 2.52
 -4 7 17 18.95 1.89
 4 7 17 17.37 2.03
 -5 7 17 61.22 2.94
 5 7 17 65.09 2.88
 -6 7 17 6.2 2.24
 6 7 17 7.82 2.33
 -7 7 17 17.62 2.92
 7 7 17 11.95 2.73
 -8 7 17 14.06 2.82
 8 7 17 17.61 2.89
 0 8 17 16.8 3.73
 -1 8 17 10.69 2.5
 1 8 17 12.2 2.73
 -2 8 17 12.99 1.9
 2 8 17 9.78 1.81
 -3 8 17 44.28 2.63
 3 8 17 51.94 2.58
 -4 8 17 37.95 2.96
 4 8 17 27.98 2.42
 -5 8 17 73.99 2.9
 5 8 17 76.78 3.05
 -6 8 17 33.59 2.9
 6 8 17 31.07 3.01
 -7 8 17 54.95 3.48
 7 8 17 53.28 3.36
 0 9 17 17.59 3.12
 -1 9 17 59.06 4.07
 1 9 17 58.54 4.31
 -2 9 17 56.79 2.45
 2 9 17 55.02 2.39
 -3 9 17 21.72 2.54
 3 9 17 22.93 2.48
 -4 9 17 33.75 2.92
 4 9 17 32.45 2.59
 -5 9 17 35.33 2.88
 5 9 17 28.5 3.01
 -6 9 17 19.8 3.71
 6 9 17 22.62 3.83
 0 10 17 3.72 3.41
 -1 10 17 0.43 2.7
 1 10 17 1.74 2.83
 -2 10 17 32.43 4.14
 2 10 17 39.52 4.13
 -3 10 17 43.11 3.1
 3 10 17 51.48 3.09
 -4 10 17 27.75 4.01
 4 10 17 19.88 4.51
 0 0 18 332.84 7.56
 1 0 18 7.67 1.32
 2 0 18 2.71 1.07
 3 0 18 6.57 1.3
 4 0 18 3.62 1.5
 5 0 18 3.86 1.4
 6 0 18 171.85 3.61
 7 0 18 7.16 1.59
 8 0 18 1.29 1.36
 9 0 18 2.27 3.19
 0 1 18 1.71 1.11
 -1 1 18 115.05 2.36
 1 1 18 116.12 2.45
 -2 1 18 100.24 2.28
 2 1 18 102.58 2.33
 -3 1 18 2.19 1.08
 3 1 18 2.42 1.2
 -4 1 18 128.82 2.94
 4 1 18 122.46 2.81
 -5 1 18 7.91 1.34
 5 1 18 9.01 1.29
 -6 1 18 8.68 1.93
 6 1 18 5.86 2.05
 -7 1 18 55.26 2.64
 7 1 18 54.31 2.58
 -8 1 18 2.49 1.96
 8 1 18 1.28 2.05
 -9 1 18 6.93 2.44
 9 1 18 5.65 2.25
 0 2 18 42.56 1.54
 -1 2 18 44.9 1.56
 1 2 18 46.08 1.58
 -2 2 18 18.85 1.34
 2 2 18 21.06 1.41
 -3 2 18 17.91 1.23
 3 2 18 16.83 1.25
 -4 2 18 56.03 2.14
 4 2 18 52.34 2.09
 -5 2 18 61.58 2.74
 5 2 18 60.79 2.72
 -6 2 18 18.13 2.11
 6 2 18 21.13 2.09
 -7 2 18 40.02 2.65
 7 2 18 44.04 2.66
 -8 2 18 97.42 3.67
 8 2 18 106.15 3.76
 -9 2 18 6.88 2.28
 9 2 18 5.78 2.44
 0 3 18 5.42 1.22
 -1 3 18 45.03 1.88
 1 3 18 43.45 1.69
 -2 3 18 34.07 1.38
 2 3 18 35.75 1.44
 -3 3 18 37.84 2
 3 3 18 42.86 2.1
 -4 3 18 24.37 1.85
 4 3 18 23.02 1.81
 -5 3 18 47.66 2.54
 5 3 18 45.27 2.48
 -6 3 18 20.71 2.07
 6 3 18 20.48 2.12
 -7 3 18 82.37 3.11
 7 3 18 81.39 3.1
 -8 3 18 52.1 2.86
 8 3 18 52.28 2.9
 -9 3 18 15.11 2.69
 9 3 18 21.6 3.02
 0 4 18 51.88 1.74
 -1 4 18 9.62 1.31
 1 4 18 8.1 1.36
 -2 4 18 34.55 1.91
 2 4 18 41.05 2.25
 -3 4 18 13.21 2.16
 3 4 18 13.43 2.11
 -4 4 18 4.24 2.37
 4 4 18 4.92 2.34
 -5 4 18 3.44 2.04
 5 4 18 2.36 1.94
 -6 4 18 6.44 2.11
 6 4 18 8.06 2.86
 -7 4 18 8.64 2.53
 7 4 18 8.81 2.31
 -8 4 18 93.45 3.88
 8 4 18 82.44 3.67
 -9 4 18 12.15 7.81
 9 4 18 13.72 6.52
 0 5 18 31.05 1.55
 -1 5 18 56.45 2.65
 1 5 18 56.1 2.58
 -2 5 18 46.73 2.27
 2 5 18 48.22 2.37
 -3 5 18 28.62 2.25
 3 5 18 27.84 2.41
 -4 5 18 34.84 2.56
 4 5 18 33.58 2.5
 -5 5 18 42.62 3.12
 5 5 18 45.35 2.87
 -6 5 18 1.64 2.77
 6 5 18 1.8 2.96
 -7 5 18 2.61 3.02
 7 5 18 1.99 3.3
 -8 5 18 13.1 3.73
 8 5 18 18.83 4.07
 0 6 18 5.55 2.33
 -1 6 18 28.51 2.07
 1 6 18 29.55 1.93
 -2 6 18 43.84 2.47
 2 6 18 42.97 2.3
 -3 6 18 3.41 2.06
 3 6 18 4.73 2.23
 -4 6 18 4.69 2.1
 4 6 18 6.1 2.11
 -5 6 18 8 2.09
 5 6 18 6.44 2.15
 -6 6 18 24.42 3.01
 6 6 18 21.83 3.01
 -7 6 18 15.63 3.02
 7 6 18 18.69 3.11
 0 7 18 91.28 5.1
 -1 7 18 105.27 5.12
 1 7 18 105.72 4.82
 -2 7 18 41.22 2.49
 2 7 18 40.67 2.42
 -3 7 18 33.05 2.44
 3 7 18 32.41 2.42
 -4 7 18 19.56 2.34
 4 7 18 16.62 2.24
 -5 7 18 8.08 2.8
 5 7 18 6.35 2.79
 -6 7 18 27.9 3.47
 6 7 18 38.95 3.55
 0 8 18 10.13 3.41
 -1 8 18 28.15 4.47
 1 8 18 31.01 4.29
 -2 8 18 22.3 2.35
 2 8 18 24.48 2.29
 -3 8 18 3.72 2.39
 3 8 18 7.91 2.35
 -4 8 18 14.3 2.81
 4 8 18 11.01 2.58
 -5 8 18 19.44 3.41
 5 8 18 24.31 5.97
 0 9 18 9.95 5.29
 -1 9 18 45.43 5.04
 1 9 18 46.08 4.89
 -2 9 18 54.55 5.3
 2 9 18 54.47 5.74
 0 0 19 0.93 1.67
 1 0 19 4.63 1.46
 2 0 19 30.96 1.73
 3 0 19 3.19 1.63
 4 0 19 27.93 2.02
 5 0 19 4.43 1.91
 6 0 19 161.58 3.87
 7 0 19 12.06 2.43
 8 0 19 50.95 6.59
 0 1 19 61.7 2.04
 -1 1 19 22.83 1.65
 1 1 19 26.56 1.74
 -2 1 19 39.7 1.89
 2 1 19 34.02 1.74
 -3 1 19 49.19 1.99
 3 1 19 45.18 1.93
 -4 1 19 30.69 1.88
 4 1 19 27.19 1.95
 -5 1 19 127.66 4.16
 5 1 19 127.91 4.03
 -6 1 19 24.8 2.72
 6 1 19 27.38 2.66
 -7 1 19 38.47 2.78
 7 1 19 44.33 2.75
 0 2 19 19.54 1.98
 -1 2 19 7.86 1.7
 1 2 19 4.6 1.83
 -2 2 19 12.02 1.55
 2 2 19 11.71 1.5
 -3 2 19 70.91 2.03
 3 2 19 74.67 2.2
 -4 2 19 17.06 2.54
 4 2 19 18.54 2.42
 -5 2 19 4.91 2.3
 5 2 19 5.68 2.33
 -6 2 19 35.35 2.87
 6 2 19 39.06 2.95
 -7 2 19 36.23 3.05
 7 2 19 41.9 3.24
 0 3 19 2.22 1.58
 -1 3 19 1.83 1.57
 1 3 19 2.85 1.55
 -2 3 19 75.12 3.07
 2 3 19 71.88 2.57
 -3 3 19 8.04 2
 3 3 19 6.65 2.02
 -4 3 19 2.26 2.28
 4 3 19 2.91 2.63
 -5 3 19 30.07 2.62
 5 3 19 31.21 2.61
 -6 3 19 22.83 2.76
 6 3 19 25.69 2.7
 -7 3 19 9.59 3.35
 7 3 19 15.54 3.89
 0 4 19 11.48 1.62
 -1 4 19 4.78 2.57
 1 4 19 5.84 2.14
 -2 4 19 40.95 2.8
 2 4 19 36.73 2.51
 -3 4 19 2.32 2.01
 3 4 19 2.42 2.1
 -4 4 19 3.38 2.11
 4 4 19 9.87 2.47
 -5 4 19 7.43 2.67
 5 4 19 6.42 2.49
 -6 4 19 28.74 3.43
 6 4 19 35.04 3.64
 0 5 19 1.04 4.11
 -1 5 19 6.1 2.6
 1 5 19 5.14 2.4
 -2 5 19 24.4 2.56
 2 5 19 25.16 2.51
 -3 5 19 91.45 3.64
 3 5 19 98.02 3.77
 -4 5 19 44.52 2.72
 4 5 19 37.5 2.67
 -5 5 19 32.31 3.17
 5 5 19 36.94 3.41
 6 5 19 78.25 8.17
 0 6 19 54.34 4.84
 -1 6 19 11.16 2.25
 1 6 19 6.75 1.92
 -2 6 19 5.4 2.57
 2 6 19 6.69 2.38
 -3 6 19 3.44 2.95
 3 6 19 3.5 2.59
 -4 6 19 32.69 3.08
 4 6 19 37.85 3.97
 0 7 19 48.4 4.46
 -1 7 19 148.77 7.39
 1 7 19 151.07 7.61
 -2 7 19 7.08 3.96
 2 7 19 13.77 5.61
 3 7 19 15 8.75
 0 0 20 2.65 3
 1 0 20 71.66 2.81
 2 0 20 5.74 1.86
 3 0 20 17.54 2.23
 4 0 20 5.28 2.22
 5 0 20 30.77 7.65
 0 1 20 127.79 3.45
 -1 1 20 3.2 1.68
 1 1 20 2.65 2.01
 -2 1 20 20.4 2.05
 2 1 20 22.04 2.22
 -3 1 20 15.24 2.08
 3 1 20 13.56 2.14
 -4 1 20 13.57 3.26
 4 1 20 13.64 2.35
 -5 1 20 32.73 5.19
 5 1 20 29.85 7.54
 0 2 20 0.97 1.81
 -1 2 20 93.03 3.06
 1 2 20 90.8 2.92
 -2 2 20 11.99 2.18
 2 2 20 8.58 2.03
 -3 2 20 3.47 3.34
 3 2 20 3.25 2.61
 -4 2 20 58.71 3.73
 4 2 20 70.95 4.72
 0 3 20 44.14 2.52
 -1 3 20 5.8 2.23
 1 3 20 7.98 2.15
 -2 3 20 32.32 3.26
 2 3 20 35.47 3.29
 -3 3 20 55.26 4.04
 3 3 20 63.49 4.58
 -4 3 20 7.16 4.92
 4 3 20 13.41 7.82
 0 4 20 7.11 2.99
 -1 4 20 8.51 2.8
 1 4 20 16.26 3.23
 -2 4 20 12.02 3.88
 2 4 20 10.09 3.97
 -3 4 20 24.54 5.42
 3 4 20 24.33 8.65

_iucr_refine_fcf_details
;
data_3
_computing_structure_refinement   'olex2.refine 1.3 (Bourhis et al., 2015)'
_computing_data_collection        'XDS (Kabsch, 1991)'   
_shelx_refln_list_code            4
loop_
  _space_group_symop_id
  _space_group_symop_operation_xyz
  1  x,y,z
  2  x+1/2,-y+1/2,-z
  3  -x,y+1/2,-z+1/2
  4  -x+1/2,-y,z+1/2

_space_group_crystal_system       orthorhombic
_space_group_IT_number            19
_space_group_name_H-M_alt         'P 21 21 21'
_space_group_name_Hall            ' P 2ac 2ab'
_symmetry_space_group_name_H-M    'P 21 21 21'
_symmetry_space_group_name_Hall   ' P 2ac 2ab'
_symmetry_Int_Tables_number       19
_cell_length_a                    9.854(3)
_cell_length_b                    9.249(3)
_cell_length_c                    10.144(2)
_cell_angle_alpha                 90
_cell_angle_beta                  90
_cell_angle_gamma                 90
_cell_volume                      924.5(5)
loop_
  _refln_index_h
  _refln_index_k
  _refln_index_l
  _refln_F_squared_calc
  _refln_F_squared_meas
  _refln_F_squared_sigma
  _refln_F_squared_weight
  _refln_observed_status
-20 -2 -1 17.290 22.643 4.922 11.043 o
-20 -1 -2 12.289 15.148 4.126 15.735 o
-20 -1 -1 41.299 43.636 2.967 24.886 o
-19 -6 -2 103.828 77.596 7.161 4.819 o
-19 -6 -1 5.603 11.710 3.399 23.336 o
-19 -5 -4 0.328 8.546 3.094 28.629 o
-19 -5 -3 21.511 22.015 2.417 39.921 o
-19 -5 -2 0.924 3.261 2.259 53.671 o
-19 -5 -1 19.995 21.209 2.358 42.055 o
-19 -4 -5 1.886 10.708 2.868 32.893 o
-19 -4 -4 17.101 20.099 2.112 51.618 o
-19 -4 -3 29.158 31.720 2.397 37.781 o
-19 -4 -2 73.928 76.673 3.055 19.738 o
-19 -4 -1 31.271 33.557 2.289 39.853 o
-19 -3 -6 41.665 32.447 3.065 24.098 o
-19 -3 -5 22.657 19.539 2.181 47.296 o
-19 -3 -4 16.800 15.364 2.417 41.709 o
-19 -3 -3 10.084 5.157 2.328 47.686 o
-19 -3 -2 47.554 47.644 2.505 30.834 o
-19 -3 -1 15.427 15.010 2.004 58.066 o
-19 -2 -6 28.087 27.594 2.682 32.036 o
-19 -2 -5 26.518 29.255 2.515 35.725 o
-19 -2 -4 22.660 23.586 2.200 46.019 o
-19 -2 -3 61.437 61.427 2.603 26.475 o
-19 -2 -2 15.753 16.297 2.338 44.331 o
-19 -2 -1 16.575 19.608 2.024 55.687 o
-19 -1 -6 14.537 12.348 2.299 46.532 o
-19 -1 -5 6.252 6.719 2.024 63.137 o
-19 -1 -4 63.460 64.001 2.731 24.504 o
-19 -1 -3 4.633 7.613 1.994 65.478 o
-19 -1 -2 66.834 65.631 2.711 24.281 o
-19 -1 -1 14.540 16.906 1.729 73.849 o
-18 -8 -3 26.626 23.488 2.800 30.268 o
-18 -8 -2 7.748 6.523 2.446 43.878 o
-18 -8 -1 38.820 40.463 3.075 23.870 o
-18 -7 -5 57.964 49.746 2.996 22.700 o
-18 -7 -4 19.839 22.840 2.505 37.819 o
-18 -7 -3 0.915 0.000 1.798 85.368 o
-18 -7 -2 37.059 38.852 2.338 36.801 o
-18 -7 -1 5.950 9.588 2.092 58.850 o
-18 -6 -6 26.190 24.215 2.387 39.462 o
-18 -6 -5 18.704 21.032 2.053 53.284 o
-18 -6 -4 39.314 42.359 2.534 32.020 o
-18 -6 -3 11.317 12.780 2.083 56.475 o
-18 -6 -2 75.885 74.915 3.006 20.080 o
-18 -6 -1 34.119 35.935 2.328 37.961 o
-18 -5 -7 5.981 11.680 2.338 47.546 o
-18 -5 -6 54.208 55.277 2.309 32.489 o
-18 -5 -5 42.860 39.717 2.200 38.614 o
-18 -5 -4 53.156 56.122 2.466 29.969 o
-18 -5 -3 0.747 2.328 2.043 65.715 o
-18 -5 -2 24.200 25.659 2.161 46.573 o
-18 -5 -1 1.617 1.130 1.562 110.934 o
-18 -4 -8 73.333 61.495 3.399 17.515 o
-18 -4 -7 3.670 3.851 1.876 75.215 o
-18 -4 -6 36.044 36.612 1.945 48.071 o
-18 -4 -5 69.465 68.392 2.534 25.914 o
-18 -4 -4 0.141 0.334 1.542 116.549 o
-18 -4 -3 23.300 22.663 1.798 62.618 o
-18 -4 -2 12.648 9.794 1.572 91.070 o
-18 -4 -1 26.372 29.697 2.092 47.593 o
-18 -3 -8 28.463 25.551 2.033 49.652 o
-18 -3 -7 43.774 43.577 2.289 36.006 o
-18 -3 -6 12.142 11.317 1.886 67.035 o
-18 -3 -5 43.778 43.342 2.073 41.036 o
-18 -3 -4 7.774 7.397 1.582 96.722 o
-18 -3 -3 11.470 10.924 1.582 90.788 o
-18 -3 -2 1.048 1.159 1.336 151.553 o
-18 -3 -1 43.417 41.583 1.935 45.062 o
-18 -2 -9 49.653 28.842 2.957 24.922 o
-18 -2 -8 0.446 2.279 1.474 125.288 o
-18 -2 -7 23.905 22.024 2.033 51.937 o
-18 -2 -6 4.167 3.438 1.788 82.198 o
-18 -2 -5 21.710 24.176 1.876 59.198 o
-18 -2 -4 71.781 71.309 2.485 26.036 o
-18 -2 -3 20.665 22.516 1.788 64.631 o
-18 -2 -2 31.723 30.738 1.975 49.660 o
-18 -2 -1 93.609 90.229 2.721 20.394 o
-18 -1 -9 1.765 3.389 2.574 41.331 o
-18 -1 -8 57.152 55.513 2.525 28.525 o
-18 -1 -7 52.744 51.751 2.466 30.368 o
-18 -1 -6 0.218 4.391 2.358 49.395 o
-18 -1 -5 12.736 13.822 1.916 64.291 o
-18 -1 -4 14.663 19.264 1.866 64.570 o
-18 -1 -3 0.799 2.918 1.621 103.123 o
-18 -1 -2 11.610 12.171 1.739 77.009 o
-18 -1 -1 40.880 44.186 1.837 48.389 o
-17 -10 -1 9.735 10.403 3.134 26.986 o
-17 -9 -5 9.482 12.918 2.859 31.989 o
-17 -9 -4 15.948 14.175 2.024 57.079 o
-17 -9 -3 28.928 31.092 2.534 34.691 o
-17 -9 -2 16.533 17.938 2.328 44.243 o
-17 -9 -1 10.996 12.152 2.132 54.435 o
-17 -8 -6 18.828 22.997 2.348 42.417 o
-17 -8 -5 16.727 17.260 2.053 54.781 o
-17 -8 -4 22.889 24.097 1.955 55.154 o
-17 -8 -3 5.069 5.835 1.739 84.796 o
-17 -8 -2 1.078 1.434 1.788 85.553 o
-17 -8 -1 38.458 39.697 2.377 35.564 o
-17 -7 -8 51.748 48.322 3.497 18.325 o
-17 -7 -7 3.384 3.792 1.945 70.412 o
-17 -7 -6 84.165 79.306 2.682 22.111 o
-17 -7 -5 3.195 3.438 1.464 120.995 o
-17 -7 -4 1.360 3.438 1.542 112.370 o
-17 -7 -3 16.283 17.830 1.935 60.443 o
-17 -7 -2 6.067 6.218 1.670 90.142 o
-17 -7 -1 36.024 39.854 2.102 42.861 o
-17 -6 -8 68.273 67.046 2.613 25.190 o
-17 -6 -7 30.850 32.663 2.053 46.977 o
-17 -6 -6 9.270 11.857 1.680 83.691 o
-17 -6 -5 17.719 19.254 1.631 77.356 o
-17 -6 -4 39.040 42.281 2.200 39.215 o
-17 -6 -3 62.430 60.945 2.377 29.531 o
-17 -6 -2 37.388 37.526 2.083 43.353 o
-17 -6 -1 57.919 59.108 2.309 31.497 o
-17 -5 -9 11.357 11.739 2.102 55.736 o
-17 -5 -8 42.381 44.462 2.318 35.575 o
-17 -5 -7 17.523 20.747 1.768 68.121 o
-17 -5 -6 90.732 93.019 2.613 21.434 o
-17 -5 -5 48.486 48.666 1.935 42.410 o
-17 -5 -4 20.433 22.584 1.552 79.258 o
-17 -5 -3 5.155 3.959 1.768 82.900 o
-17 -5 -2 21.718 25.158 1.719 66.975 o
-17 -5 -1 0.856 1.660 1.277 165.241 o
-17 -4 -10 27.416 27.015 3.261 23.014 o
-17 -4 -9 58.990 58.372 2.387 30.123 o
-17 -4 -8 41.220 42.516 2.063 42.100 o
-17 -4 -7 3.909 1.562 1.307 149.827 o
-17 -4 -6 20.509 22.535 1.532 80.605 o
-17 -4 -5 9.183 7.456 1.424 113.407 o
-17 -4 -4 19.936 21.907 1.356 95.682 o
-17 -4 -3 108.669 104.464 2.937 17.169 o
-17 -4 -2 7.212 6.297 1.346 129.459 o
-17 -4 -1 41.430 42.398 1.847 48.212 o
-17 -3 -10 47.831 47.389 2.485 31.149 o
-17 -3 -9 39.681 42.212 2.053 42.839 o
-17 -3 -8 71.199 69.315 2.348 27.992 o
-17 -3 -7 102.994 101.654 2.760 18.850 o
-17 -3 -6 16.156 15.944 1.572 84.565 o
-17 -3 -5 180.344 179.319 3.949 8.937 o
-17 -3 -4 59.032 59.816 1.965 37.415 o
-17 -3 -3 4.439 4.381 1.100 195.335 o
-17 -3 -2 3.546 4.941 1.169 178.334 o
-17 -3 -1 30.898 33.322 1.611 64.418 o
-17 -2 -10 16.587 16.553 1.975 58.642 o
-17 -2 -9 31.618 33.528 2.033 47.226 o
-17 -2 -8 51.729 53.273 2.289 33.482 o
-17 -2 -7 26.212 29.323 1.641 67.104 o
-17 -2 -6 6.739 6.837 1.346 129.872 o
-17 -2 -5 99.321 96.546 2.564 20.861 o
-17 -2 -4 136.766 134.190 3.546 12.089 o
-17 -2 -3 3.453 3.615 1.120 195.525 o
-17 -2 -2 139.513 140.084 3.694 11.362 o
-17 -2 -1 16.138 16.916 1.464 93.386 o
-17 -1 -11 25.459 23.105 2.505 36.721 o
-17 -1 -10 12.031 9.303 2.191 51.984 o
-17 -1 -9 42.258 44.432 2.043 42.056 o
-17 -1 -8 15.045 16.071 1.650 79.374 o
-17 -1 -7 80.942 79.895 2.358 25.788 o
-17 -1 -6 41.907 47.566 2.142 39.296 o
-17 -1 -5 10.415 9.254 1.307 126.188 o
-17 -1 -4 41.487 43.322 1.827 48.629 o
-17 -1 -3 4.525 6.552 1.444 119.029 o
-17 -1 -2 17.656 17.024 1.297 108.005 o
-17 -1 -1 80.904 81.712 2.446 24.706 o
-16 -11 -3 19.270 19.009 2.770 32.120 o
-16 -11 -2 6.253 10.737 2.436 44.068 o
-16 -11 -1 6.933 9.991 2.515 41.446 o
-16 -10 -6 18.829 21.523 3.271 23.744 o
-16 -10 -5 3.896 2.790 2.377 47.813 o
-16 -10 -4 8.606 9.657 2.043 60.272 o
-16 -10 -3 15.883 17.898 1.925 61.124 o
-16 -10 -2 31.944 39.068 2.387 36.697 o
-16 -10 -1 93.677 90.770 3.222 16.722 o
-16 -9 -7 20.184 19.834 3.016 27.460 o
-16 -9 -6 17.483 17.064 2.102 52.427 o
-16 -9 -5 12.074 12.584 2.053 57.629 o
-16 -9 -4 12.996 14.578 1.778 72.406 o
-16 -9 -3 68.147 70.798 2.299 29.007 o
-16 -9 -2 26.316 28.842 1.866 56.404 o
-16 -9 -1 20.630 21.739 2.053 52.425 o
-16 -8 -9 4.647 17.535 4.106 16.087 o
-16 -8 -8 1.755 4.450 2.613 40.020 o
-16 -8 -7 40.829 39.353 1.896 47.461 o
-16 -8 -6 69.596 69.649 2.426 27.170 o
-16 -8 -5 8.805 8.380 1.572 96.025 o
-16 -8 -4 17.183 19.451 1.503 87.477 o
-16 -8 -3 36.763 36.308 1.955 47.560 o
-16 -8 -2 99.828 98.864 2.652 20.019 o
-16 -8 -1 4.199 5.285 1.493 113.568 o
-16 -7 -10 33.209 29.107 5.639 8.302 o
-16 -7 -9 0.164 0.580 2.259 54.376 o
-16 -7 -8 85.472 87.793 3.851 13.555 o
-16 -7 -7 17.866 20.315 1.670 74.165 o
-16 -7 -6 40.375 41.092 1.965 45.273 o
-16 -7 -5 14.067 15.826 1.434 99.391 o
-16 -7 -4 17.284 19.401 1.523 85.798 o
-16 -7 -3 18.544 19.873 1.405 94.210 o
-16 -7 -2 16.107 17.800 1.356 103.438 o
-16 -7 -1 62.213 61.908 2.426 28.771 o
-16 -6 -10 8.326 6.896 2.888 31.894 o
-16 -6 -9 23.547 25.050 2.613 34.378 o
-16 -6 -8 25.903 24.942 1.631 69.282 o
-16 -6 -7 14.963 16.631 1.493 92.171 o
-16 -6 -6 39.842 42.546 1.709 53.340 o
-16 -6 -5 19.988 22.771 1.464 86.123 o
-16 -6 -4 105.623 109.710 2.731 18.537 o
-16 -6 -3 100.605 103.265 2.692 19.472 o
-16 -6 -2 32.331 31.671 1.395 75.306 o
-16 -6 -1 49.886 51.367 1.965 40.906 o
-16 -5 -11 6.094 6.759 2.603 39.285 o
-16 -5 -10 54.504 53.420 2.996 22.843 o
-16 -5 -9 2.561 4.529 1.415 129.090 o
-16 -5 -8 1.589 2.446 1.326 150.575 o
-16 -5 -7 51.497 56.181 1.984 39.374 o
-16 -5 -6 36.803 40.060 1.680 56.412 o
-16 -5 -5 15.631 16.739 1.307 110.299 o
-16 -5 -4 45.458 46.387 1.719 49.840 o
-16 -5 -3 199.476 197.395 4.293 7.646 o
-16 -5 -2 8.781 9.902 1.149 156.844 o
-16 -5 -1 55.609 56.810 1.916 39.702 o
-16 -4 -11 24.555 23.351 2.603 34.571 o
-16 -4 -10 28.049 31.593 1.866 55.023 o
-16 -4 -9 72.969 72.262 2.181 29.746 o
-16 -4 -8 43.749 47.438 1.965 43.246 o
-16 -4 -7 138.908 142.923 3.281 12.840 o
-16 -4 -6 83.820 86.840 2.407 24.459 o
-16 -4 -5 38.035 38.882 1.660 56.852 o
-16 -4 -4 45.398 46.711 1.699 50.405 o
-16 -4 -3 43.737 44.815 1.611 54.438 o
-16 -4 -2 29.283 30.718 1.464 74.234 o
-16 -4 -1 2.792 2.829 0.835 334.421 o
-16 -3 -12 12.224 13.635 2.633 36.773 o
-16 -3 -11 14.749 14.765 1.798 69.926 o
-16 -3 -10 0.264 0.992 1.572 111.590 o
-16 -3 -9 19.458 22.683 1.709 69.769 o
-16 -3 -8 36.152 36.328 1.611 60.494 o
-16 -3 -7 0.373 2.200 1.277 165.912 o
-16 -3 -6 30.997 31.298 1.532 68.954 o
-16 -3 -5 18.419 16.700 1.326 103.994 o
-16 -3 -4 22.377 25.384 1.385 88.395 o
-16 -3 -3 38.019 40.601 1.611 58.336 o
-16 -3 -2 80.599 82.037 2.151 28.106 o
-16 -3 -1 1.971 2.986 0.914 294.351 o
-16 -2 -12 14.577 18.262 2.662 35.267 o
-16 -2 -11 11.762 13.075 1.817 71.094 o
-16 -2 -10 66.919 69.502 2.426 27.551 o
-16 -2 -9 24.097 25.531 1.670 68.082 o
-16 -2 -8 116.613 118.551 2.908 16.375 o
-16 -2 -7 28.742 35.532 1.670 62.249 o
-16 -2 -6 20.215 20.384 1.336 98.076 o
-16 -2 -5 0.131 1.641 0.845 374.155 o
-16 -2 -4 29.848 33.901 1.601 65.365 o
-16 -2 -3 51.099 52.252 1.739 46.049 o
-16 -2 -2 7.940 10.010 0.982 200.000 o
-16 -2 -1 9.535 10.934 1.130 156.931 o
-16 -1 -12 39.774 40.964 2.259 37.798 o
-16 -1 -11 54.880 54.275 2.181 34.784 o
-16 -1 -10 21.742 24.156 1.542 78.163 o
-16 -1 -9 45.647 47.762 1.680 50.695 o
-16 -1 -8 6.305 7.063 1.238 150.190 o
-16 -1 -7 267.359 252.829 4.774 5.552 o
-16 -1 -6 75.196 79.659 2.279 27.530 o
-16 -1 -5 76.530 78.893 2.210 28.249 o
-16 -1 -4 155.460 153.012 3.409 11.534 o
-16 -1 -3 14.666 15.158 1.081 144.915 o
-16 -1 -2 49.206 48.823 1.532 53.495 o
-16 -1 -1 14.707 15.570 1.179 129.366 o
-15 -12 -4 28.896 32.732 3.369 21.436 o
-15 -12 -3 45.184 41.966 2.643 29.296 o
-15 -12 -2 13.667 15.944 2.279 46.978 o
-15 -12 -1 84.838 79.158 3.183 17.889 o
-15 -11 -6 3.029 3.890 2.643 38.970 o
-15 -11 -5 36.584 34.324 2.200 40.792 o
-15 -11 -4 26.348 27.113 2.063 49.057 o
-15 -11 -3 3.656 3.202 2.024 65.275 o
-15 -11 -2 65.431 66.122 2.623 25.459 o
-15 -11 -1 65.755 64.168 2.603 25.779 o
-15 -10 -8 34.479 31.819 3.153 23.619 o
-15 -10 -7 13.799 13.232 2.544 38.872 o
-15 -10 -6 18.753 18.969 1.749 69.075 o
-15 -10 -5 42.327 41.377 1.955 44.887 o
-15 -10 -4 110.701 107.224 2.947 16.886 o
-15 -10 -3 4.991 4.096 1.444 120.329 o
-15 -10 -2 25.974 29.824 1.670 65.554 o
-15 -10 -1 6.424 5.599 1.631 94.043 o
-15 -9 -9 77.837 69.453 3.792 14.526 o
-15 -9 -8 7.894 8.733 2.407 44.928 o
-15 -9 -7 29.825 30.522 2.466 36.128 o
-15 -9 -6 22.695 26.308 1.552 75.856 o
-15 -9 -5 18.355 18.655 1.503 86.697 o
-15 -9 -4 41.137 41.367 1.768 51.036 o
-15 -9 -3 9.055 7.662 1.140 161.531 o
-15 -9 -2 0.409 1.316 1.218 183.405 o
-15 -9 -1 25.383 29.107 1.788 60.299 o
-15 -8 -10 41.546 38.567 2.760 28.105 o
-15 -8 -9 63.178 60.405 3.104 20.720 o
-15 -8 -8 1.130 7.152 1.994 67.432 o
-15 -8 -7 20.412 21.091 1.424 89.707 o
-15 -8 -6 94.687 94.444 2.466 22.249 o
-15 -8 -5 17.688 20.767 1.523 84.748 o
-15 -8 -4 4.219 6.110 1.140 181.420 o
-15 -8 -3 108.599 115.319 2.770 17.847 o
-15 -8 -2 14.536 14.951 1.307 113.533 o
-15 -8 -1 5.509 6.100 1.159 171.588 o
-15 -7 -11 16.616 19.333 2.888 30.122 o
-15 -7 -10 56.005 54.835 3.527 17.673 o
-15 -7 -9 7.113 6.317 2.063 60.624 o
-15 -7 -8 12.441 16.307 2.102 54.438 o
-15 -7 -7 41.643 44.707 1.670 53.410 o
-15 -7 -6 26.403 27.064 1.415 81.370 o
-15 -7 -5 106.775 104.169 2.534 20.053 o
-15 -7 -4 54.577 55.749 1.817 42.368 o
-15 -7 -3 57.872 59.698 1.768 41.877 o
-15 -7 -2 28.267 30.954 1.424 77.318 o
-15 -7 -1 0.854 0.697 1.159 201.429 o
-15 -6 -12 10.278 11.592 2.574 38.884 o
-15 -6 -11 13.505 11.160 2.593 37.790 o
-15 -6 -10 30.267 34.019 2.417 36.850 o
-15 -6 -9 16.683 21.121 2.043 54.469 o
-15 -6 -8 11.051 11.759 1.248 131.234 o
-15 -6 -7 39.474 41.151 1.601 57.815 o
-15 -6 -6 116.567 115.299 2.780 17.221 o
-15 -6 -5 15.632 16.484 1.169 127.768 o
-15 -6 -4 14.810 16.238 1.140 134.060 o
-15 -6 -3 75.909 73.549 1.925 32.752 o
-15 -6 -2 80.313 79.168 2.043 29.751 o
-15 -6 -1 111.277 116.959 2.760 17.655 o
-15 -5 -12 28.840 25.453 2.593 33.905 o
-15 -5 -11 2.568 4.480 1.916 72.791 o
-15 -5 -10 1.555 3.556 1.601 104.229 o
-15 -5 -9 27.594 27.948 1.513 73.776 o
-15 -5 -8 55.231 57.507 1.788 42.583 o
-15 -5 -7 18.704 17.594 1.297 105.984 o
-15 -5 -6 25.159 28.390 1.395 83.270 o
-15 -5 -5 11.696 13.940 1.257 126.144 o
-15 -5 -4 0.915 2.967 0.914 305.464 o
-15 -5 -3 161.442 159.191 3.438 11.119 o
-15 -5 -2 5.498 8.723 1.012 206.817 o
-15 -5 -1 25.441 26.543 1.140 104.238 o
-15 -4 -13 0.855 5.049 2.643 39.255 o
-15 -4 -12 36.861 35.915 2.652 30.717 o
-15 -4 -11 13.179 14.843 1.984 60.098 o
-15 -4 -10 22.057 25.266 1.415 86.528 o
-15 -4 -9 10.997 12.103 1.267 128.004 o
-15 -4 -8 49.197 51.819 1.768 46.009 o
-15 -4 -7 62.515 65.847 1.916 36.770 o
-15 -4 -6 0.647 1.267 0.835 377.189 o
-15 -4 -5 23.701 25.954 1.238 98.546 o
-15 -4 -4 45.098 48.479 1.582 53.925 o
-15 -4 -3 17.013 18.233 1.081 134.988 o
-15 -4 -2 70.929 72.272 1.925 33.937 o
-15 -4 -1 22.339 24.461 1.012 124.539 o
-15 -3 -13 3.130 2.682 2.259 53.036 o
-15 -3 -12 11.629 14.883 2.377 44.246 o
-15 -3 -11 0.913 1.965 1.277 164.585 o
-15 -3 -10 37.817 39.520 1.670 56.425 o
-15 -3 -9 96.438 98.383 2.476 21.780 o
-15 -3 -8 104.019 104.356 2.574 20.001 o
-15 -3 -7 8.067 10.462 1.002 192.923 o
-15 -3 -6 162.431 153.179 3.320 11.559 o
-15 -3 -5 46.283 49.953 1.582 53.033 o
-15 -3 -4 58.704 59.354 1.611 45.276 o
-15 -3 -3 31.146 30.993 1.248 85.786 o
-15 -3 -2 13.360 15.698 0.982 165.587 o
-15 -3 -1 131.788 131.479 2.643 16.386 o
-15 -2 -13 20.836 23.370 2.161 47.962 o
-15 -2 -12 21.999 23.930 1.611 73.570 o
-15 -2 -11 16.205 19.755 1.415 96.193 o
-15 -2 -10 25.166 25.797 1.365 86.689 o
-15 -2 -9 2.995 4.234 1.031 226.566 o
-15 -2 -8 29.347 29.323 1.493 73.033 o
-15 -2 -7 40.815 40.797 1.277 70.791 o
-15 -2 -6 82.272 80.651 1.857 31.715 o
-15 -2 -5 37.119 39.933 1.238 76.148 o
-15 -2 -4 34.942 32.919 1.159 86.240 o
-15 -2 -3 241.117 236.758 4.371 6.489 o
-15 -2 -2 172.607 168.513 3.232 11.172 o
-15 -2 -1 153.909 147.520 2.927 13.409 o
-15 -1 -13 79.159 82.803 2.613 23.109 o
-15 -1 -12 7.762 9.607 1.424 113.956 o
-15 -1 -11 18.996 22.172 1.474 86.652 o
-15 -1 -10 22.093 26.533 1.444 83.668 o
-15 -1 -9 28.373 30.758 1.297 85.570 o
-15 -1 -8 57.200 61.142 1.709 43.193 o
-15 -1 -7 19.767 19.824 1.031 133.188 o
-15 -1 -6 29.159 31.622 1.189 91.763 o
-15 -1 -5 18.206 18.390 1.031 138.816 o
-15 -1 -4 61.338 61.790 1.552 45.258 o
-15 -1 -3 6.121 7.908 0.776 298.784 o
-15 -1 -2 0.690 1.100 0.580 741.514 o
-15 -1 -1 117.042 116.154 2.210 20.805 o
-14 -13 -4 19.201 22.466 3.753 18.391 o
-14 -13 -3 127.992 114.661 3.556 12.760 o
-14 -13 -2 13.735 12.653 2.220 49.673 o
-14 -13 -1 67.418 72.203 3.212 19.027 o
-14 -12 -7 23.147 20.600 4.067 15.720 o
-14 -12 -6 52.404 46.190 2.898 24.548 o
-14 -12 -5 20.024 18.252 1.886 60.995 o
-14 -12 -4 4.276 5.442 1.768 83.012 o
-14 -12 -3 1.989 2.161 1.532 113.771 o
-14 -12 -2 30.305 32.349 1.955 50.582 o
-14 -12 -1 59.960 61.250 2.701 25.402 o
-14 -11 -8 25.849 21.956 2.780 30.837 o
-14 -11 -7 1.768 2.534 2.073 63.359 o
-14 -11 -6 0.832 0.874 1.395 140.147 o
-14 -11 -5 29.281 29.923 1.768 59.001 o
-14 -11 -4 6.351 5.924 1.464 113.794 o
-14 -11 -3 9.861 11.621 1.356 118.025 o
-14 -11 -2 132.939 131.184 3.291 13.316 o
-14 -11 -1 21.744 26.543 1.670 69.290 o
-14 -10 -10 2.633 11.277 3.124 27.760 o
-14 -10 -9 26.671 25.286 2.534 35.602 o
-14 -10 -8 10.476 14.303 2.466 41.742 o
-14 -10 -7 9.996 8.713 2.053 59.349 o
-14 -10 -6 11.365 14.362 1.424 105.030 o
-14 -10 -5 13.399 13.527 1.336 112.992 o
-14 -10 -4 12.777 17.358 1.474 96.115 o
-14 -10 -3 10.773 13.517 1.513 96.845 o
-14 -10 -2 178.714 174.152 3.831 9.316 o
-14 -10 -1 105.106 109.827 2.898 17.476 o
-14 -9 -11 8.137 10.570 2.937 30.690 o
-14 -9 -10 41.586 39.825 2.731 28.487 o
-14 -9 -9 24.153 23.302 2.220 44.987 o
-14 -9 -8 4.938 5.482 1.955 68.382 o
-14 -9 -7 66.597 66.643 2.780 23.480 o
-14 -9 -6 23.910 25.541 1.395 85.952 o
-14 -9 -5 20.773 22.260 1.454 86.353 o
-14 -9 -4 188.890 184.054 4.018 8.535 o
-14 -9 -3 23.249 23.311 1.405 87.055 o
-14 -9 -2 26.951 28.891 1.395 81.310 o
-14 -9 -1 18.295 19.922 1.297 104.866 o
-14 -8 -12 22.758 23.675 3.183 24.542 o
-14 -8 -11 29.312 32.261 2.839 28.699 o
-14 -8 -10 29.613 26.465 2.534 34.976 o
-14 -8 -9 23.073 26.003 2.191 45.873 o
-14 -8 -8 21.267 24.343 2.053 51.709 o
-14 -8 -7 10.085 11.032 1.071 167.200 o
-14 -8 -6 61.903 65.386 1.925 36.792 o
-14 -8 -5 151.615 147.943 3.242 12.349 o
-14 -8 -4 14.376 18.360 1.395 101.355 o
-14 -8 -3 65.697 62.056 1.945 35.925 o
-14 -8 -2 44.837 45.965 1.621 53.329 o
-14 -8 -1 5.458 5.668 0.923 248.017 o
-14 -7 -12 23.413 22.918 3.045 26.520 o
-14 -7 -11 51.689 52.595 3.212 20.811 o
-14 -7 -10 29.863 27.211 1.984 50.632 o
-14 -7 -9 12.793 10.079 1.798 72.719 o
-14 -7 -8 4.239 7.574 1.483 113.105 o
-14 -7 -7 11.414 13.684 1.228 131.365 o
-14 -7 -6 7.719 8.321 1.031 191.401 o
-14 -7 -5 46.456 47.330 1.493 56.515 o
-14 -7 -4 115.592 114.169 2.800 17.211 o
-14 -7 -3 254.153 244.784 4.990 5.519 o
-14 -7 -2 105.241 106.212 2.515 20.244 o
-14 -7 -1 86.646 86.123 1.945 29.269 o
-14 -6 -13 13.207 8.723 2.701 35.304 o
-14 -6 -12 5.380 9.991 2.446 44.027 o
-14 -6 -11 46.710 44.972 2.495 31.347 o
-14 -6 -10 8.569 10.934 1.719 81.404 o
-14 -6 -9 16.567 17.506 1.749 70.969 o
-14 -6 -8 9.664 10.747 1.061 171.367 o
-14 -6 -7 29.140 32.359 1.454 74.261 o
-14 -6 -6 3.522 5.619 0.874 287.236 o
-14 -6 -5 21.405 23.773 1.179 109.070 o
-14 -6 -4 24.971 25.836 1.179 101.989 o
-14 -6 -3 44.132 44.756 1.415 61.379 o
-14 -6 -2 69.988 70.828 1.739 37.455 o
-14 -6 -1 123.963 126.744 2.603 17.308 o
-14 -5 -13 3.439 5.236 2.220 54.320 o
-14 -5 -12 64.208 62.154 2.986 21.728 o
-14 -5 -11 20.770 27.025 2.623 34.452 o
-14 -5 -10 22.389 21.622 1.866 59.958 o
-14 -5 -9 17.300 18.517 1.140 126.026 o
-14 -5 -8 24.608 27.879 1.326 89.100 o
-14 -5 -7 61.775 63.676 1.739 40.737 o
-14 -5 -6 12.502 12.378 1.041 162.708 o
-14 -5 -5 28.695 31.671 1.257 87.426 o
-14 -5 -4 73.817 74.924 1.916 33.191 o
-14 -5 -3 7.541 8.193 0.806 269.969 o
-14 -5 -2 16.282 18.959 0.973 152.378 o
-14 -5 -1 53.014 53.538 1.424 53.840 o
-14 -4 -14 9.007 8.055 2.643 37.553 o
-14 -4 -13 16.006 16.818 2.446 40.847 o
-14 -4 -12 44.752 44.147 2.623 29.527 o
-14 -4 -11 37.138 39.795 2.269 38.286 o
-14 -4 -10 104.314 106.183 2.505 20.404 o
-14 -4 -9 4.887 6.385 1.081 194.625 o
-14 -4 -8 13.799 15.865 1.081 146.321 o
-14 -4 -7 2.820 3.703 0.707 427.871 o
-14 -4 -6 26.905 29.638 1.208 94.341 o
-14 -4 -5 28.475 29.323 1.002 109.120 o
-14 -4 -4 10.064 11.553 0.864 218.506 o
-14 -4 -3 15.029 16.219 0.806 194.070 o
-14 -4 -2 3.057 3.212 0.589 559.572 o
-14 -4 -1 21.949 20.070 0.884 146.932 o
-14 -3 -14 19.511 19.313 2.564 36.720 o
-14 -3 -13 18.671 22.496 2.701 33.406 o
-14 -3 -12 11.204 10.737 1.444 105.544 o
-14 -3 -11 11.200 13.144 1.061 161.864 o
-14 -3 -10 70.572 70.307 1.808 36.186 o
-14 -3 -9 3.686 4.725 0.884 284.893 o
-14 -3 -8 59.194 60.719 1.562 46.014 o
-14 -3 -7 55.387 57.713 1.513 49.342 o
-14 -3 -6 0.192 0.747 0.688 567.146 o
-14 -3 -5 1.984 3.193 0.658 507.953 o
-14 -3 -4 22.106 23.400 0.992 128.482 o
-14 -3 -3 115.268 107.136 2.043 22.700 o
-14 -3 -2 9.168 8.841 0.747 276.640 o
-14 -3 -1 51.341 52.193 1.267 60.026 o
-14 -2 -14 2.814 4.008 2.456 44.997 o
-14 -2 -13 2.976 2.328 1.719 90.135 o
-14 -2 -12 49.101 52.841 1.749 46.392 o
-14 -2 -11 13.656 16.386 1.297 115.006 o
-14 -2 -10 7.374 8.674 1.149 163.193 o
-14 -2 -9 68.008 69.767 1.699 38.839 o
-14 -2 -8 18.674 21.022 1.031 134.373 o
-14 -2 -7 60.872 64.953 1.601 43.763 o
-14 -2 -6 16.989 18.164 0.864 169.771 o
-14 -2 -5 17.416 18.066 0.806 179.000 o
-14 -2 -4 2.116 2.967 0.639 532.072 o
-14 -2 -3 36.083 36.770 1.041 89.888 o
-14 -2 -2 273.989 256.149 4.332 5.921 o
-14 -2 -1 208.636 200.302 3.242 9.455 o
-14 -1 -14 38.668 36.357 2.407 35.211 o
-14 -1 -13 25.290 27.064 1.690 65.790 o
-14 -1 -12 29.976 29.009 1.523 71.023 o
-14 -1 -11 31.615 34.471 1.464 70.992 o
-14 -1 -10 3.640 3.409 0.904 281.437 o
-14 -1 -9 7.278 6.729 0.845 262.053 o
-14 -1 -8 8.199 10.128 0.982 198.448 o
-14 -1 -7 10.340 12.319 0.845 220.345 o
-14 -1 -6 57.105 58.440 1.444 50.262 o
-14 -1 -5 293.132 265.393 4.814 5.150 o
-14 -1 -4 68.464 66.584 1.513 42.764 o
-14 -1 -3 2.508 1.513 0.560 665.762 o
-14 -1 -2 114.675 109.798 2.024 22.760 o
-14 -1 -1 63.251 61.957 1.257 51.343 o
-13 -14 -3 37.704 39.167 3.183 22.701 o
-13 -14 -2 12.637 13.783 2.181 51.434 o
-13 -14 -1 102.820 95.456 3.517 14.411 o
-13 -13 -6 23.623 23.596 3.075 26.020 o
-13 -13 -5 13.467 14.018 1.808 70.348 o
-13 -13 -4 39.209 38.106 2.122 41.695 o
-13 -13 -3 13.034 17.555 2.161 51.471 o
-13 -13 -2 23.771 25.541 1.876 57.898 o
-13 -13 -1 27.135 31.995 2.142 45.389 o
-13 -12 -8 49.838 47.939 3.104 22.269 o
-13 -12 -7 3.541 3.890 2.367 48.146 o
-13 -12 -6 13.851 14.225 2.309 46.114 o
-13 -12 -5 4.041 7.761 1.670 91.381 o
-13 -12 -4 27.341 32.064 1.709 62.161 o
-13 -12 -3 80.883 86.713 2.662 22.255 o
-13 -12 -2 66.036 69.443 2.367 28.479 o
-13 -12 -1 40.362 42.742 1.886 47.331 o
-13 -11 -10 7.498 6.277 2.888 32.035 o
-13 -11 -9 41.727 39.550 2.859 26.548 o
-13 -11 -8 4.190 4.185 2.171 56.621 o
-13 -11 -7 38.397 38.302 2.534 32.494 o
-13 -11 -6 56.762 54.727 1.768 42.998 o
-13 -11 -5 78.890 75.818 2.240 27.755 o
-13 -11 -4 3.260 3.988 1.483 117.472 o
-13 -11 -3 4.292 5.472 1.130 185.091 o
-13 -11 -2 138.453 137.107 3.281 12.984 o
-13 -11 -1 13.138 15.118 1.346 110.947 o
-13 -10 -11 6.509 5.138 2.397 46.078 o
-13 -10 -10 3.145 3.753 2.584 40.718 o
-13 -10 -9 13.635 14.303 2.210 49.830 o
-13 -10 -8 7.408 7.790 1.631 91.869 o
-13 -10 -7 86.840 84.767 2.859 20.067 o
-13 -10 -6 29.594 30.139 1.316 83.317 o
-13 -10 -5 10.127 13.743 1.267 128.107 o
-13 -10 -4 184.597 178.691 3.910 8.931 o
-13 -10 -3 110.096 109.680 2.593 19.112 o
-13 -10 -2 104.781 100.024 2.574 20.126 o
-13 -10 -1 15.515 18.517 1.140 129.871 o
-13 -9 -12 22.284 20.315 3.144 25.279 o
-13 -9 -11 58.672 58.657 3.134 20.845 o
-13 -9 -10 18.102 20.001 2.014 55.421 o
-13 -9 -9 1.812 2.004 1.424 131.370 o
-13 -9 -8 0.841 2.898 1.857 79.076 o
-13 -9 -7 150.123 145.114 4.332 9.102 o
-13 -9 -6 92.629 93.039 2.318 23.905 o
-13 -9 -5 36.452 41.121 1.601 59.425 o
-13 -9 -4 62.355 60.091 1.808 39.670 o
-13 -9 -3 38.581 38.145 1.287 73.180 o
-13 -9 -2 71.631 75.759 2.132 30.363 o
-13 -9 -1 59.864 61.201 1.601 44.765 o
-13 -8 -13 87.272 83.117 4.283 11.588 o
-13 -8 -12 4.556 5.491 2.210 54.346 o
-13 -8 -11 3.918 4.931 1.758 84.394 o
-13 -8 -10 51.525 50.306 2.701 27.041 o
-13 -8 -9 78.286 78.068 2.888 20.801 o
-13 -8 -8 92.775 96.409 3.202 16.736 o
-13 -8 -7 8.448 8.772 1.061 179.754 o
-13 -8 -6 6.410 8.704 0.933 227.520 o
-13 -8 -5 43.051 46.436 1.641 53.380 o
-13 -8 -4 106.131 106.055 2.426 20.829 o
-13 -8 -3 3.726 5.393 1.041 215.450 o
-13 -8 -2 60.290 63.372 1.562 45.127 o
-13 -8 -1 62.849 67.036 1.729 40.130 o
-13 -7 -13 93.906 85.239 3.664 14.243 o
-13 -7 -12 2.349 3.045 1.729 89.407 o
-13 -7 -11 28.485 31.995 2.377 38.383 o
-13 -7 -10 7.832 12.486 1.572 94.812 o
-13 -7 -9 54.639 51.387 2.279 33.292 o
-13 -7 -8 1.419 2.142 1.277 162.745 o
-13 -7 -7 1.395 1.523 0.707 489.106 o
-13 -7 -6 119.587 122.952 2.741 16.976 o
-13 -7 -5 109.734 109.307 2.534 19.564 o
-13 -7 -4 16.463 18.085 1.012 146.863 o
-13 -7 -3 20.793 21.838 0.992 133.382 o
-13 -7 -2 82.509 80.868 1.798 32.441 o
-13 -7 -1 27.343 27.722 1.002 112.513 o
-13 -6 -14 2.428 3.438 2.279 52.253 o
-13 -6 -13 126.641 118.295 4.430 9.655 o
-13 -6 -12 1.114 2.446 1.611 104.251 o
-13 -6 -11 28.614 32.585 2.024 48.724 o
-13 -6 -10 53.612 51.338 2.377 31.744 o
-13 -6 -9 46.237 49.550 2.053 40.044 o
-13 -6 -8 14.631 16.513 0.904 174.719 o
-13 -6 -7 79.948 81.536 1.994 30.247 o
-13 -6 -6 7.545 8.831 0.973 207.887 o
-13 -6 -5 58.558 59.423 1.680 43.706 o
-13 -6 -4 2.193 3.851 0.678 470.413 o
-13 -6 -3 22.615 26.268 1.110 111.838 o
-13 -6 -2 107.794 107.293 2.210 22.261 o
-13 -6 -1 269.301 253.517 4.617 5.691 o
-13 -5 -14 2.803 2.947 2.279 52.212 o
-13 -5 -13 31.709 30.414 2.348 38.599 o
-13 -5 -12 47.505 49.580 2.466 31.368 o
-13 -5 -11 24.760 26.131 1.817 59.992 o
-13 -5 -10 106.940 107.755 3.458 14.248 o
-13 -5 -9 54.090 58.706 2.417 30.408 o
-13 -5 -8 10.826 12.299 0.855 214.676 o
-13 -5 -7 6.818 7.810 0.835 265.495 o
-13 -5 -6 16.454 16.887 0.884 170.668 o
-13 -5 -5 21.158 23.125 1.002 129.787 o
-13 -5 -4 32.633 33.096 1.031 97.462 o
-13 -5 -3 82.935 83.176 1.670 33.842 o
-13 -5 -2 17.322 16.779 0.786 185.977 o
-13 -5 -1 137.085 136.066 2.505 16.556 o
-13 -4 -15 28.029 27.575 3.202 23.691 o
-13 -4 -14 29.796 30.925 2.898 27.753 o
-13 -4 -13 15.885 18.380 1.984 58.072 o
-13 -4 -12 96.201 93.609 3.281 16.126 o
-13 -4 -11 13.670 16.229 1.415 101.679 o
-13 -4 -10 9.333 9.863 1.336 123.336 o
-13 -4 -9 117.878 115.486 2.358 19.762 o
-13 -4 -8 2.136 1.965 0.648 535.084 o
-13 -4 -7 16.956 18.390 0.943 155.976 o
-13 -4 -6 9.808 9.509 0.737 271.518 o
-13 -4 -5 67.839 64.580 1.503 43.518 o
-13 -4 -4 7.976 10.550 0.806 256.285 o
-13 -4 -3 52.104 53.028 1.228 60.586 o
-13 -4 -2 16.887 17.928 0.717 199.041 o
-13 -4 -1 30.167 30.119 0.904 113.720 o
-13 -3 -15 36.059 34.471 2.476 34.403 o
-13 -3 -14 5.597 5.364 1.808 78.716 o
-13 -3 -13 10.666 10.275 1.827 72.043 o
-13 -3 -12 11.439 14.578 1.641 83.867 o
-13 -3 -11 49.790 52.350 1.945 41.261 o
-13 -3 -10 30.850 30.964 1.120 95.008 o
-13 -3 -9 51.366 53.627 1.503 52.273 o
-13 -3 -8 25.642 27.811 1.120 104.696 o
-13 -3 -7 29.545 29.883 1.081 100.535 o
-13 -3 -6 48.331 48.931 1.277 62.576 o
-13 -3 -5 0.730 0.599 0.422 1318.030 o
-13 -3 -4 129.220 129.327 2.397 17.961 o
-13 -3 -3 1.715 1.483 0.422 1083.250 o
-13 -3 -2 259.243 249.371 4.214 6.318 o
-13 -3 -1 42.883 41.770 0.992 81.936 o
-13 -2 -15 3.021 5.796 2.299 50.842 o
-13 -2 -14 43.619 45.886 2.407 33.422 o
-13 -2 -13 1.581 2.132 1.896 75.660 o
-13 -2 -12 29.957 31.897 1.248 86.585 o
-13 -2 -11 1.277 3.163 0.884 318.810 o
-13 -2 -10 13.564 16.003 0.973 166.224 o
-13 -2 -9 39.443 41.013 1.336 69.049 o
-13 -2 -8 30.284 33.351 1.179 90.059 o
-13 -2 -7 71.150 70.150 1.591 39.857 o
-13 -2 -6 8.817 9.008 0.678 309.598 o
-13 -2 -5 75.109 73.107 1.729 36.026 o
-13 -2 -4 32.670 33.597 0.884 107.653 o
-13 -2 -3 124.995 118.914 2.063 20.824 o
-13 -2 -2 83.667 80.023 1.493 36.534 o
-13 -2 -1 57.044 56.653 1.218 56.916 o
-13 -1 -15 13.157 17.967 2.220 49.023 o
-13 -1 -14 10.488 13.164 1.896 66.849 o
-13 -1 -13 17.157 16.759 1.307 107.904 o
-13 -1 -12 42.650 48.214 1.650 52.833 o
-13 -1 -11 72.365 74.806 1.827 34.901 o
-13 -1 -10 14.687 16.278 1.100 140.257 o
-13 -1 -9 56.377 56.053 1.464 50.584 o
-13 -1 -8 19.289 20.246 0.953 144.672 o
-13 -1 -7 79.390 80.111 1.768 33.605 o
-13 -1 -6 144.831 134.377 2.613 15.585 o
-13 -1 -5 58.520 59.275 1.424 49.969 o
-13 -1 -4 91.673 89.689 1.641 31.602 o
-13 -1 -3 112.943 107.833 1.906 24.010 o
-13 -1 -2 102.803 100.505 1.808 26.849 o
-13 -1 -1 11.541 12.171 0.678 265.483 o
-12 -15 -2 33.765 33.184 4.195 14.323 o
-12 -15 -1 23.581 24.549 2.800 30.593 o
-12 -14 -6 39.359 38.813 3.340 20.850 o
-12 -14 -5 89.046 76.585 2.839 20.388 o
-12 -14 -4 20.538 21.032 2.132 49.515 o
-12 -14 -3 64.951 68.716 2.584 25.845 o
-12 -14 -2 19.050 22.172 1.916 59.068 o
-12 -14 -1 84.561 81.153 2.859 20.404 o
-12 -13 -8 158.651 144.583 5.000 7.435 o
-12 -13 -7 0.420 1.788 2.387 48.495 o
-12 -13 -6 7.617 6.847 2.554 40.428 o
-12 -13 -5 62.244 58.873 2.161 33.198 o
-12 -13 -4 9.519 8.930 1.611 91.032 o
-12 -13 -3 11.422 14.352 1.591 88.207 o
-12 -13 -2 146.055 142.118 3.458 11.915 o
-12 -13 -1 94.856 92.862 2.662 20.646 o
-12 -12 -10 41.316 39.225 3.782 16.776 o
-12 -12 -9 27.469 26.671 2.505 36.015 o
-12 -12 -8 10.650 12.898 2.309 47.182 o
-12 -12 -7 15.867 20.502 2.161 50.024 o
-12 -12 -6 77.368 76.113 3.035 19.669 o
-12 -12 -5 102.922 103.197 2.623 19.785 o
-12 -12 -4 10.188 10.698 1.277 129.656 o
-12 -12 -3 8.529 8.674 1.454 109.685 o
-12 -12 -2 19.571 20.551 1.454 88.479 o
-12 -12 -1 5.211 5.482 1.149 176.252 o
-12 -11 -11 75.216 65.199 3.261 18.348 o
-12 -11 -10 54.235 57.124 3.144 21.144 o
-12 -11 -9 79.360 77.302 3.281 17.569 o
-12 -11 -8 27.910 30.316 2.171 44.486 o
-12 -11 -7 7.646 8.301 1.582 96.353 o
-12 -11 -6 4.658 2.849 0.973 243.683 o
-12 -11 -5 18.258 21.219 1.356 98.238 o
-12 -11 -4 90.947 93.422 2.397 23.336 o
-12 -11 -3 51.419 53.715 1.680 47.241 o
-12 -11 -2 6.253 9.067 1.149 166.248 o
-12 -11 -1 112.698 109.189 2.407 20.198 o
-12 -10 -12 84.046 72.567 3.802 14.161 o
-12 -10 -11 21.955 28.812 2.908 28.593 o
-12 -10 -10 15.995 18.085 2.338 44.041 o
-12 -10 -9 90.695 91.516 3.271 16.555 o
-12 -10 -8 30.962 29.903 2.200 42.820 o
-12 -10 -7 97.346 95.623 3.281 16.008 o
-12 -10 -6 123.639 119.209 2.819 16.394 o
-12 -10 -5 106.823 103.285 2.407 21.047 o
-12 -10 -4 19.108 21.543 1.228 109.531 o
-12 -10 -3 2.515 3.360 0.943 271.805 o
-12 -10 -2 27.744 28.429 1.238 91.806 o
-12 -10 -1 61.502 63.008 1.896 37.748 o
-12 -9 -13 35.318 34.068 3.654 18.220 o
-12 -9 -12 9.213 6.631 2.191 53.415 o
-12 -9 -11 16.884 15.983 2.004 57.223 o
-12 -9 -10 59.979 57.645 2.574 27.298 o
-12 -9 -9 64.936 65.749 2.554 26.402 o
-12 -9 -8 59.778 59.688 2.250 32.093 o
-12 -9 -7 17.933 16.622 1.483 89.824 o
-12 -9 -6 124.102 121.822 2.751 16.653 o
-12 -9 -5 80.959 79.787 2.112 28.713 o
-12 -9 -4 47.971 46.515 1.493 55.945 o
-12 -9 -3 77.533 77.095 1.886 32.628 o
-12 -9 -2 36.845 37.054 1.297 74.586 o
-12 -9 -1 25.705 26.740 1.061 110.826 o
-12 -8 -14 33.840 28.862 3.212 23.056 o
-12 -8 -13 52.275 55.552 3.242 20.374 o
-12 -8 -12 18.288 19.677 2.407 41.174 o
-12 -8 -11 122.416 117.716 3.674 12.428 o
-12 -8 -10 4.452 3.920 1.699 89.925 o
-12 -8 -9 2.503 2.898 1.218 172.826 o
-12 -8 -8 43.620 45.827 2.191 37.955 o
-12 -8 -7 176.536 172.914 4.755 7.408 o
-12 -8 -6 25.853 26.612 1.110 106.178 o
-12 -8 -5 31.160 34.432 1.179 88.404 o
-12 -8 -4 143.932 142.569 2.986 13.791 o
-12 -8 -3 108.020 112.008 2.417 20.436 o
-12 -8 -2 18.064 19.559 0.943 150.704 o
-12 -8 -1 6.039 7.181 0.776 303.660 o
-12 -7 -14 13.356 15.246 2.426 42.207 o
-12 -7 -13 40.637 41.180 2.918 25.741 o
-12 -7 -12 0.187 0.639 1.523 119.240 o
-12 -7 -11 31.034 31.976 1.916 51.806 o
-12 -7 -10 77.686 76.585 2.751 22.209 o
-12 -7 -9 230.445 217.926 5.904 4.913 o
-12 -7 -8 54.499 56.751 2.250 33.344 o
-12 -7 -7 4.131 3.605 0.639 464.436 o
-12 -7 -6 99.168 96.350 2.200 24.003 o
-12 -7 -5 35.568 35.728 1.208 81.182 o
-12 -7 -4 55.833 55.768 1.405 52.510 o
-12 -7 -3 13.296 14.735 0.825 202.079 o
-12 -7 -2 83.344 78.284 1.699 33.898 o
-12 -7 -1 24.607 24.520 0.923 129.310 o
-12 -6 -15 33.623 27.594 3.360 21.401 o
-12 -6 -14 5.226 4.244 2.112 59.239 o
-12 -6 -13 12.246 14.500 2.161 52.269 o
-12 -6 -12 67.359 67.969 3.094 20.208 o
-12 -6 -11 20.501 22.280 1.680 70.982 o
-12 -6 -10 46.938 46.249 1.925 43.491 o
-12 -6 -9 11.895 14.117 1.375 110.147 o
-12 -6 -8 70.881 66.918 1.994 33.416 o
-12 -6 -7 20.895 21.799 0.874 148.851 o
-12 -6 -6 0.188 0.147 0.501 1073.490 o
-12 -6 -5 81.455 82.901 1.758 32.986 o
-12 -6 -4 85.922 86.840 1.778 31.389 o
-12 -6 -3 177.124 163.857 2.986 11.812 o
-12 -6 -2 66.157 65.572 1.552 42.915 o
-12 -6 -1 3.517 3.576 0.530 615.262 o
-12 -5 -15 17.213 17.506 2.554 37.557 o
-12 -5 -14 51.002 53.283 2.868 24.702 o
-12 -5 -13 2.551 4.538 1.965 69.329 o
-12 -5 -12 8.662 9.460 1.709 82.754 o
-12 -5 -11 0.583 2.829 1.424 133.020 o
-12 -5 -10 21.881 23.773 1.346 93.039 o
-12 -5 -9 45.701 49.658 1.650 51.188 o
-12 -5 -8 36.531 38.783 1.090 85.308 o
-12 -5 -7 176.943 171.834 3.271 10.848 o
-12 -5 -6 200.279 191.992 3.654 8.932 o
-12 -5 -5 2.168 1.238 0.442 978.178 o
-12 -5 -4 5.512 5.432 0.589 452.636 o
-12 -5 -3 78.838 79.050 1.523 37.535 o
-12 -5 -2 79.597 77.734 1.464 38.418 o
-12 -5 -1 56.591 59.511 1.238 55.828 o
-12 -4 -16 13.631 16.936 3.536 21.002 o
-12 -4 -15 23.064 22.653 2.721 32.335 o
-12 -4 -14 14.547 18.950 2.181 49.945 o
-12 -4 -13 3.099 3.340 1.316 147.577 o
-12 -4 -12 31.349 33.243 1.808 55.565 o
-12 -4 -11 51.576 55.552 1.906 41.221 o
-12 -4 -10 102.510 100.662 2.613 20.004 o
-12 -4 -9 42.861 42.320 1.120 75.680 o
-12 -4 -8 19.191 21.199 0.855 158.099 o
-12 -4 -7 34.217 36.190 1.041 92.593 o
-12 -4 -6 287.150 280.708 5.079 4.895 o
-12 -4 -5 67.563 71.073 1.513 42.316 o
-12 -4 -4 131.510 128.571 2.181 19.013 o
-12 -4 -3 67.472 67.586 1.336 46.546 o
-12 -4 -2 11.091 11.405 0.599 302.916 o
-12 -4 -1 20.926 22.545 0.766 162.967 o
-12 -3 -16 3.784 1.641 2.466 44.698 o
-12 -3 -15 44.206 48.371 3.016 23.765 o
-12 -3 -14 20.529 19.981 1.690 71.148 o
-12 -3 -13 5.914 5.540 1.267 147.390 o
-12 -3 -12 28.266 26.966 1.503 74.218 o
-12 -3 -11 62.405 64.325 1.984 35.711 o
-12 -3 -10 38.127 41.288 1.208 76.146 o
-12 -3 -9 29.495 30.689 1.031 103.895 o
-12 -3 -8 26.668 29.903 0.982 113.547 o
-12 -3 -7 10.848 12.044 0.697 265.354 o
-12 -3 -6 27.535 31.927 1.012 107.673 o
-12 -3 -5 67.070 65.317 1.277 48.427 o
-12 -3 -4 77.451 76.879 1.444 39.489 o
-12 -3 -3 180.555 174.604 2.810 11.965 o
-12 -3 -2 58.391 58.313 1.238 55.185 o
-12 -3 -1 26.345 27.899 0.855 128.603 o
-12 -2 -16 2.753 2.839 2.309 50.952 o
-12 -2 -15 80.913 76.928 2.868 20.803 o
-12 -2 -14 8.636 10.668 1.955 64.986 o
-12 -2 -13 185.199 177.522 4.283 8.133 o
-12 -2 -12 45.900 47.183 1.375 61.058 o
-12 -2 -11 18.424 18.301 0.914 156.172 o
-12 -2 -10 5.307 5.197 0.756 335.794 o
-12 -2 -9 22.136 22.722 0.933 136.367 o
-12 -2 -8 23.514 25.806 0.914 131.476 o
-12 -2 -7 63.895 63.126 1.424 46.935 o
-12 -2 -6 63.289 59.767 1.277 51.369 o
-12 -2 -5 96.284 95.416 1.778 28.648 o
-12 -2 -4 46.376 46.338 1.061 73.338 o
-12 -2 -3 71.167 71.123 1.375 43.705 o
-12 -2 -2 26.799 26.691 0.815 132.999 o
-12 -2 -1 212.468 206.658 3.330 9.078 o
-12 -1 -16 6.620 8.016 2.210 53.191 o
-12 -1 -15 52.334 56.456 2.407 31.031 o
-12 -1 -14 36.096 38.273 1.424 68.332 o
-12 -1 -13 21.424 24.274 1.375 90.844 o
-12 -1 -12 78.212 82.243 1.945 31.158 o
-12 -1 -11 1.781 2.004 0.747 430.613 o
-12 -1 -10 145.111 148.149 2.996 13.556 o
-12 -1 -9 53.270 53.578 1.356 55.761 o
-12 -1 -8 226.837 229.911 4.902 6.043 o
-12 -1 -7 29.282 29.628 0.992 108.319 o
-12 -1 -6 200.807 189.605 3.065 10.255 o
-12 -1 -5 11.257 13.026 0.639 277.858 o
-12 -1 -4 4.451 4.784 0.511 576.854 o
-12 -1 -3 79.072 77.311 1.454 38.785 o
-12 -1 -2 62.221 63.637 1.287 50.730 o
-12 -1 -1 244.481 240.835 3.802 7.177 o
-11 -15 -5 37.440 36.062 2.937 26.059 o
-11 -15 -4 0.895 2.711 1.749 88.952 o
-11 -15 -3 30.968 32.231 2.250 41.136 o
-11 -15 -2 63.233 60.042 2.544 27.117 o
-11 -15 -1 16.651 21.199 2.643 35.153 o
-11 -14 -8 33.031 32.811 3.134 23.950 o
-11 -14 -7 6.996 7.839 2.790 34.193 o
-11 -14 -6 8.772 10.462 2.210 52.046 o
-11 -14 -5 1.185 2.780 1.542 113.113 o
-11 -14 -4 2.480 2.672 1.513 115.454 o
-11 -14 -3 7.055 11.101 1.837 73.454 o
-11 -14 -2 6.904 7.102 1.552 101.178 o
-11 -14 -1 21.179 21.995 1.886 59.511 o
-11 -13 -9 13.943 14.077 2.348 44.753 o
-11 -13 -8 3.952 0.285 2.102 61.168 o
-11 -13 -7 26.619 30.630 2.525 35.358 o
-11 -13 -6 44.668 46.524 2.466 32.080 o
-11 -13 -5 34.582 34.707 1.778 54.929 o
-11 -13 -4 42.807 47.143 1.896 45.463 o
-11 -13 -3 25.769 29.117 1.729 62.913 o
-11 -13 -2 29.081 33.105 1.650 63.683 o
-11 -13 -1 26.264 29.942 1.827 57.874 o
-11 -12 -11 2.273 3.379 2.868 33.316 o
-11 -12 -10 91.214 85.878 3.566 14.889 o
-11 -12 -9 69.044 70.631 3.320 18.100 o
-11 -12 -8 76.027 69.364 2.898 21.274 o
-11 -12 -7 20.237 19.844 2.161 48.711 o
-11 -12 -6 29.641 27.899 1.965 51.310 o
-11 -12 -5 155.184 148.267 3.281 12.061 o
-11 -12 -4 25.213 27.172 1.562 72.967 o
-11 -12 -3 2.294 1.857 0.914 296.810 o
-11 -12 -2 57.234 57.635 1.788 41.946 o
-11 -12 -1 8.628 10.216 1.031 183.393 o
-11 -11 -12 34.341 31.681 2.731 29.959 o
-11 -11 -11 22.111 23.331 2.525 36.846 o
-11 -11 -10 3.407 2.466 1.650 96.894 o
-11 -11 -9 11.700 14.657 2.210 50.394 o
-11 -11 -8 1.675 2.790 1.395 136.177 o
-11 -11 -7 86.839 89.345 3.163 17.579 o
-11 -11 -6 24.462 24.844 1.130 108.023 o
-11 -11 -5 197.030 192.581 4.037 8.223 o
-11 -11 -4 17.923 20.924 1.159 119.906 o
-11 -11 -3 32.664 32.614 1.493 69.363 o
-11 -11 -2 4.251 7.761 0.923 249.204 o
-11 -11 -1 73.195 75.003 1.817 34.843 o
-11 -10 -13 95.795 80.838 3.576 14.740 o
-11 -10 -12 31.723 33.105 2.701 30.749 o
-11 -10 -11 4.805 7.515 2.083 60.307 o
-11 -10 -10 27.066 26.976 2.073 48.491 o
-11 -10 -9 20.370 22.299 1.808 63.810 o
-11 -10 -8 8.542 9.283 1.454 109.218 o
-11 -10 -7 37.598 38.263 1.847 50.437 o
-11 -10 -6 27.565 29.186 1.110 101.587 o
-11 -10 -5 66.797 70.877 1.827 36.705 o
-11 -10 -4 29.162 32.821 1.267 85.628 o
-11 -10 -3 63.255 65.641 1.690 41.010 o
-11 -10 -2 0.756 1.444 0.619 647.167 o
-11 -10 -1 85.180 86.035 1.945 29.534 o
-11 -9 -14 36.769 34.874 3.045 24.689 o
-11 -9 -13 2.224 1.739 2.338 50.019 o
-11 -9 -12 34.365 35.080 2.338 37.764 o
-11 -9 -11 51.103 53.627 2.426 31.133 o
-11 -9 -10 44.666 45.090 2.200 37.579 o
-11 -9 -9 11.932 14.745 1.424 103.978 o
-11 -9 -8 110.585 106.409 3.350 14.660 o
-11 -9 -7 263.930 236.758 6.346 4.192 o
-11 -9 -6 225.582 214.556 4.401 6.866 o
-11 -9 -5 35.101 36.495 1.198 81.830 o
-11 -9 -4 138.041 135.693 2.751 15.329 o
-11 -9 -3 53.142 53.018 1.415 54.197 o
-11 -9 -2 2.888 2.564 0.648 502.150 o
-11 -9 -1 21.033 20.266 0.943 141.209 o
-11 -8 -14 9.296 9.028 2.309 48.113 o
-11 -8 -13 17.644 20.541 2.309 44.258 o
-11 -8 -12 34.002 32.398 1.906 50.925 o
-11 -8 -11 97.332 94.110 3.271 16.110 o
-11 -8 -10 93.440 92.784 3.045 17.863 o
-11 -8 -9 238.811 221.168 5.874 4.859 o
-11 -8 -8 350.334 315.631 8.213 2.570 o
-11 -8 -7 13.270 12.122 1.297 119.440 o
-11 -8 -6 52.019 51.505 1.434 54.537 o
-11 -8 -5 5.928 6.935 0.727 333.363 o
-11 -8 -4 7.873 9.637 0.756 281.093 o
-11 -8 -3 75.418 75.926 1.886 33.192 o
-11 -8 -2 11.398 12.171 0.874 206.434 o
-11 -8 -1 31.323 33.665 1.130 91.980 o
-11 -7 -15 1.748 0.255 2.643 39.526 o
-11 -7 -14 11.030 14.067 2.102 55.410 o
-11 -7 -13 19.352 24.382 2.122 49.722 o
-11 -7 -12 209.276 199.281 5.462 5.707 o
-11 -7 -11 16.174 15.502 1.532 88.023 o
-11 -7 -10 36.910 41.465 1.925 47.547 o
-11 -7 -9 63.503 60.140 2.662 25.550 o
-11 -7 -8 67.206 65.857 2.200 30.999 o
-11 -7 -7 9.416 11.219 1.012 182.877 o
-11 -7 -6 138.855 135.565 2.731 15.375 o
-11 -7 -5 40.864 41.868 1.130 77.260 o
-11 -7 -4 8.598 9.725 0.599 346.425 o
-11 -7 -3 138.649 133.345 2.269 17.727 o
-11 -7 -2 151.606 142.118 2.377 15.937 o
-11 -7 -1 50.966 50.611 1.120 65.783 o
-11 -6 -16 0.682 6.788 3.458 23.029 o
-11 -6 -15 48.461 48.902 2.839 25.579 o
-11 -6 -14 22.296 22.938 2.250 44.602 o
-11 -6 -13 18.835 20.089 1.965 57.321 o
-11 -6 -12 8.630 10.383 1.719 81.580 o
-11 -6 -11 57.674 55.582 2.151 34.623 o
-11 -6 -10 29.444 28.076 1.434 76.943 o
-11 -6 -9 80.825 80.828 2.328 26.075 o
-11 -6 -8 41.528 44.452 1.641 54.543 o
-11 -6 -7 53.310 52.782 1.277 58.377 o
-11 -6 -6 25.563 26.091 0.835 134.795 o
-11 -6 -5 51.129 50.984 1.110 65.872 o
-11 -6 -4 5.478 5.649 0.540 495.360 o
-11 -6 -3 215.774 214.910 3.419 8.712 o
-11 -6 -2 89.898 88.216 1.631 32.250 o
-11 -6 -1 38.045 38.007 0.943 92.439 o
-11 -5 -16 9.618 7.898 2.652 37.200 o
-11 -5 -15 3.422 1.474 2.004 67.083 o
-11 -5 -14 1.583 5.432 1.886 75.325 o
-11 -5 -13 5.758 2.810 1.876 74.180 o
-11 -5 -12 117.371 121.635 3.163 14.885 o
-11 -5 -11 50.337 51.770 1.739 46.407 o
-11 -5 -10 8.284 8.792 1.228 144.562 o
-11 -5 -9 67.136 68.618 2.073 32.745 o
-11 -5 -8 21.678 22.486 0.727 166.003 o
-11 -5 -7 64.596 60.739 1.316 49.619 o
-11 -5 -6 116.313 114.533 1.994 22.502 o
-11 -5 -5 115.224 116.920 2.063 21.994 o
-11 -5 -4 138.301 136.223 2.338 17.293 o
-11 -5 -3 89.185 86.958 1.572 33.274 o
-11 -5 -2 132.875 130.624 2.210 18.637 o
-11 -5 -1 12.317 12.967 0.609 277.983 o
-11 -4 -16 34.143 33.007 2.760 29.387 o
-11 -4 -15 14.470 10.000 1.749 74.998 o
-11 -4 -14 3.557 4.204 1.218 167.043 o
-11 -4 -13 11.253 10.904 1.375 113.703 o
-11 -4 -12 35.689 37.241 1.513 64.820 o
-11 -4 -11 2.691 3.389 0.933 275.088 o
-11 -4 -10 63.256 63.725 1.876 37.590 o
-11 -4 -9 111.013 107.823 2.456 20.069 o
-11 -4 -8 1.889 1.238 0.481 892.577 o
-11 -4 -7 36.441 36.701 0.914 97.303 o
-11 -4 -6 24.940 26.396 0.796 140.403 o
-11 -4 -5 27.965 30.276 0.815 125.929 o
-11 -4 -4 53.299 54.157 1.130 62.616 o
-11 -4 -3 87.630 86.801 1.601 33.272 o
-11 -4 -2 12.900 13.704 0.589 275.192 o
-11 -4 -1 37.300 38.449 0.933 93.708 o
-11 -3 -17 8.680 3.890 3.566 21.308 o
-11 -3 -16 48.774 48.234 2.643 28.391 o
-11 -3 -15 0.786 1.631 1.474 125.259 o
-11 -3 -14 20.009 20.541 1.788 65.573 o
-11 -3 -13 129.787 129.484 3.468 12.756 o
-11 -3 -12 145.495 140.330 3.527 11.728 o
-11 -3 -11 21.374 21.150 1.081 122.132 o
-11 -3 -10 50.817 52.419 1.267 60.274 o
-11 -3 -9 45.214 45.051 1.189 69.559 o
-11 -3 -8 77.876 74.325 1.503 38.786 o
-11 -3 -7 204.434 196.039 3.153 9.835 o
-11 -3 -6 136.255 128.797 2.181 18.583 o
-11 -3 -5 27.260 29.304 0.845 125.849 o
-11 -3 -4 92.249 88.844 1.699 30.881 o
-11 -3 -3 52.242 53.204 1.110 64.295 o
-11 -3 -2 13.313 14.470 0.639 253.018 o
-11 -3 -1 38.382 38.381 0.963 90.640 o
-11 -2 -17 3.502 5.197 3.173 27.118 o
-11 -2 -16 47.216 50.405 2.721 27.278 o
-11 -2 -15 6.202 6.926 1.405 121.614 o
-11 -2 -14 125.889 122.431 3.301 13.791 o
-11 -2 -13 22.916 26.484 1.562 74.987 o
-11 -2 -12 64.289 64.443 1.513 44.587 o
-11 -2 -11 33.818 35.119 1.081 91.245 o
-11 -2 -10 80.059 79.365 1.729 34.104 o
-11 -2 -9 299.130 292.310 5.649 4.281 o
-11 -2 -8 14.185 15.423 0.697 226.834 o
-11 -2 -7 62.433 61.712 1.228 52.505 o
-11 -2 -6 24.651 26.897 0.796 140.510 o
-11 -2 -5 207.705 201.344 3.222 9.508 o
-11 -2 -4 253.941 245.461 3.870 6.869 o
-11 -2 -3 68.310 67.586 1.316 46.617 o
-11 -2 -2 91.496 89.335 1.611 32.025 o
-11 -2 -1 28.427 30.011 0.815 125.185 o
-11 -1 -17 1.227 2.790 2.279 52.742 o
-11 -1 -16 7.288 5.835 2.004 63.996 o
-11 -1 -15 90.872 88.766 2.908 19.199 o
-11 -1 -14 27.591 30.856 1.248 89.831 o
-11 -1 -13 62.929 66.280 1.641 42.025 o
-11 -1 -12 5.136 5.884 0.845 285.129 o
-11 -1 -11 43.596 45.640 1.316 65.302 o
-11 -1 -10 60.861 61.869 1.454 47.717 o
-11 -1 -9 30.784 32.231 0.982 104.496 o
-11 -1 -8 205.578 196.383 3.399 9.269 o
-11 -1 -7 30.942 30.217 0.904 112.191 o
-11 -1 -6 40.748 38.980 0.953 87.896 o
-11 -1 -5 445.974 423.543 6.503 2.661 o
-11 -1 -4 37.581 38.754 0.914 94.273 o
-11 -1 -3 64.474 65.386 1.326 48.442 o
-11 -1 -2 36.591 37.516 0.933 95.308 o
-11 -1 -1 36.499 37.614 0.923 95.968 o
-10 -16 -4 19.815 13.861 3.448 21.737 o
-10 -16 -3 76.339 72.184 3.713 14.993 o
-10 -16 -2 2.264 4.951 2.564 41.385 o
-10 -16 -1 5.384 5.904 2.426 45.200 o
-10 -15 -7 99.935 94.267 4.705 9.639 o
-10 -15 -6 51.511 48.165 3.114 22.017 o
-10 -15 -5 1.872 4.480 1.709 91.157 o
-10 -15 -4 29.991 29.343 2.053 47.800 o
-10 -15 -3 7.908 10.216 1.641 89.205 o
-10 -15 -2 39.649 42.683 2.446 33.641 o
-10 -15 -1 4.627 6.022 1.857 75.336 o
-10 -14 -9 13.597 14.195 2.741 33.908 o
-10 -14 -8 56.988 55.798 3.055 21.889 o
-10 -14 -7 31.708 31.828 2.525 34.357 o
-10 -14 -6 20.635 20.453 2.073 51.868 o
-10 -14 -5 19.207 19.588 1.552 81.636 o
-10 -14 -4 38.762 41.750 1.876 48.382 o
-10 -14 -3 34.103 33.076 1.876 51.808 o
-10 -14 -2 88.985 86.831 2.397 23.944 o
-10 -14 -1 13.457 17.604 1.454 97.077 o
-10 -13 -11 17.042 5.432 4.971 10.972 o
-10 -13 -10 0.807 5.806 2.672 38.350 o
-10 -13 -9 33.951 35.964 2.937 26.427 o
-10 -13 -8 100.876 88.255 3.222 16.377 o
-10 -13 -7 34.720 33.901 1.994 47.406 o
-10 -13 -6 18.291 18.301 1.965 57.958 o
-10 -13 -5 0.435 3.006 1.120 211.532 o
-10 -13 -4 107.731 108.167 2.701 18.631 o
-10 -13 -3 20.257 24.598 1.444 86.453 o
-10 -13 -2 15.533 18.822 1.415 97.599 o
-10 -13 -1 26.421 28.213 1.523 73.999 o
-10 -12 -12 6.398 8.065 2.859 32.699 o
-10 -12 -11 36.956 36.946 2.760 28.778 o
-10 -12 -10 20.687 21.720 2.230 45.868 o
-10 -12 -9 15.723 13.556 1.837 67.287 o
-10 -12 -8 20.850 22.712 1.817 62.922 o
-10 -12 -7 26.890 26.032 1.778 60.775 o
-10 -12 -6 4.284 3.645 0.825 316.957 o
-10 -12 -5 9.191 9.293 1.149 156.525 o
-10 -12 -4 84.703 81.948 2.112 27.944 o
-10 -12 -3 31.934 33.665 1.346 77.616 o
-10 -12 -2 12.718 14.264 1.051 157.054 o
-10 -12 -1 19.124 20.178 1.031 134.306 o
-10 -11 -13 18.846 18.567 2.888 29.901 o
-10 -11 -12 34.015 35.728 2.603 32.067 o
-10 -11 -11 4.069 4.882 1.886 73.876 o
-10 -11 -10 24.358 24.313 2.014 52.111 o
-10 -11 -9 3.717 5.148 1.532 109.085 o
-10 -11 -8 20.857 21.975 1.729 67.947 o
-10 -11 -7 96.896 91.998 2.908 18.626 o
-10 -11 -6 17.009 17.486 0.933 158.924 o
-10 -11 -5 21.661 22.624 1.149 112.635 o
-10 -11 -4 21.941 24.510 1.248 101.093 o
-10 -11 -3 4.758 6.179 0.845 287.384 o
-10 -11 -2 137.462 137.324 2.770 15.224 o
-10 -11 -1 127.085 123.757 2.534 17.574 o
-10 -10 -14 3.346 4.647 2.574 40.893 o
-10 -10 -13 13.354 16.415 2.652 35.856 o
-10 -10 -12 4.655 5.776 2.092 60.215 o
-10 -10 -11 148.459 141.037 4.165 9.635 o
-10 -10 -10 76.536 79.374 2.760 22.090 o
-10 -10 -9 67.561 68.686 2.446 27.260 o
-10 -10 -8 73.087 74.797 2.682 23.457 o
-10 -10 -7 293.878 272.034 7.171 3.363 o
-10 -10 -6 50.902 49.206 1.356 58.239 o
-10 -10 -5 38.914 37.565 1.189 78.137 o
-10 -10 -4 77.364 77.567 1.768 34.347 o
-10 -10 -3 22.118 25.816 1.031 121.405 o
-10 -10 -2 98.646 97.548 2.083 25.085 o
-10 -10 -1 10.185 11.179 0.835 227.873 o
-10 -9 -15 46.061 47.192 3.900 15.565 o
-10 -9 -14 18.157 17.908 2.407 41.404 o
-10 -9 -13 17.241 18.635 2.014 56.058 o
-10 -9 -12 35.240 33.597 2.200 41.223 o
-10 -9 -11 13.137 13.576 1.670 80.473 o
-10 -9 -10 123.133 119.425 3.586 12.734 o
-10 -9 -9 34.438 32.025 1.817 54.079 o
-10 -9 -8 34.181 34.756 1.719 57.443 o
-10 -9 -7 13.880 13.606 1.208 129.040 o
-10 -9 -6 123.664 121.626 2.613 17.462 o
-10 -9 -5 24.566 24.795 0.894 132.373 o
-10 -9 -4 32.339 33.665 1.041 96.783 o
-10 -9 -3 57.533 61.103 1.454 49.251 o
-10 -9 -2 63.453 63.922 1.503 45.199 o
-10 -9 -1 193.657 194.929 3.664 9.043 o
-10 -8 -15 0.469 2.652 2.161 58.878 o
-10 -8 -14 5.154 4.470 2.230 53.407 o
-10 -8 -13 70.876 70.573 2.996 20.735 o
-10 -8 -12 170.624 164.790 4.705 7.668 o
-10 -8 -11 5.421 7.662 1.523 106.238 o
-10 -8 -10 53.524 54.167 2.063 37.436 o
-10 -8 -9 4.210 6.169 1.277 149.064 o
-10 -8 -8 75.630 72.223 2.466 25.724 o
-10 -8 -7 17.962 18.508 0.992 145.064 o
-10 -8 -6 68.368 64.619 1.552 42.339 o
-10 -8 -5 30.048 30.237 0.855 118.001 o
-10 -8 -4 40.149 42.192 1.002 84.183 o
-10 -8 -3 179.906 173.916 2.849 11.893 o
-10 -8 -2 42.856 42.094 1.002 81.325 o
-10 -8 -1 37.905 40.031 0.953 90.755 o
-10 -7 -16 29.660 30.738 3.723 17.977 o
-10 -7 -15 12.726 14.519 2.377 44.019 o
-10 -7 -14 9.239 10.511 2.132 55.406 o
-10 -7 -13 116.484 122.952 4.077 11.002 o
-10 -7 -12 0.226 0.275 1.532 117.953 o
-10 -7 -11 20.123 20.128 1.523 82.759 o
-10 -7 -10 36.713 37.899 1.650 58.155 o
-10 -7 -9 5.350 7.751 1.081 189.556 o
-10 -7 -8 241.793 232.376 5.246 5.442 o
-10 -7 -7 2.040 4.057 0.658 493.655 o
-10 -7 -6 160.337 157.285 2.593 14.073 o
-10 -7 -5 43.109 42.703 0.992 81.207 o
-10 -7 -4 42.515 43.803 1.012 80.330 o
-10 -7 -3 95.560 98.010 1.866 27.635 o
-10 -7 -2 45.186 43.911 1.031 76.764 o
-10 -7 -1 104.502 103.580 1.817 26.256 o
-10 -6 -16 1.263 2.161 2.112 61.373 o
-10 -6 -15 34.583 39.815 2.544 32.800 o
-10 -6 -14 146.407 134.308 3.979 10.320 o
-10 -6 -13 40.333 39.903 2.250 38.020 o
-10 -6 -12 43.833 48.410 2.024 41.563 o
-10 -6 -11 22.496 24.667 1.238 101.098 o
-10 -6 -10 36.499 34.717 1.307 75.360 o
-10 -6 -9 30.014 29.962 1.189 91.732 o
-10 -6 -8 2.906 5.079 0.845 313.003 o
-10 -6 -7 4.245 3.910 0.678 421.859 o
-10 -6 -6 148.930 142.560 2.367 16.149 o
-10 -6 -5 89.078 90.279 1.680 31.610 o
-10 -6 -4 74.582 72.233 1.375 42.318 o
-10 -6 -3 27.824 28.184 0.786 131.557 o
-10 -6 -2 102.088 99.267 1.739 27.718 o
-10 -6 -1 77.362 80.219 1.483 38.397 o
-10 -5 -17 30.957 26.288 3.635 18.813 o
-10 -5 -16 0.686 2.446 2.092 62.709 o
-10 -5 -15 133.204 123.639 3.949 10.948 o
-10 -5 -14 40.485 42.340 2.417 34.112 o
-10 -5 -13 106.203 101.310 2.819 18.214 o
-10 -5 -12 18.517 18.399 1.218 114.231 o
-10 -5 -11 22.549 25.099 1.179 106.193 o
-10 -5 -10 16.236 17.181 1.100 135.305 o
-10 -5 -9 183.482 169.240 3.546 9.953 o
-10 -5 -8 1.212 1.395 0.589 681.731 o
-10 -5 -7 48.029 47.910 1.031 72.407 o
-10 -5 -6 108.196 109.002 1.866 24.894 o
-10 -5 -5 94.531 92.469 1.641 30.738 o
-10 -5 -4 95.794 95.387 1.709 29.466 o
-10 -5 -3 182.749 180.262 2.918 11.453 o
-10 -5 -2 6.959 8.664 0.570 400.465 o
-10 -5 -1 123.824 118.865 2.024 21.206 o
-10 -4 -17 36.685 35.561 3.144 23.404 o
-10 -4 -16 61.345 59.452 2.839 23.703 o
-10 -4 -15 33.380 31.740 1.847 53.472 o
-10 -4 -14 6.806 6.366 1.198 157.910 o
-10 -4 -13 2.641 4.902 1.316 146.755 o
-10 -4 -12 11.548 13.340 1.120 149.339 o
-10 -4 -11 302.620 277.879 6.248 3.881 o
-10 -4 -10 293.338 275.993 5.462 4.538 o
-10 -4 -9 22.324 22.005 1.012 127.245 o
-10 -4 -8 77.142 74.502 1.395 40.761 o
-10 -4 -7 129.312 127.078 2.122 19.625 o
-10 -4 -6 82.325 82.832 1.493 36.518 o
-10 -4 -5 73.659 73.412 1.395 42.083 o
-10 -4 -4 19.521 19.971 0.658 191.595 o
-10 -4 -3 40.616 43.440 0.992 83.478 o
-10 -4 -2 121.601 122.559 2.073 20.925 o
-10 -4 -1 76.350 78.304 1.444 39.607 o
-10 -3 -17 0.893 0.049 2.230 55.654 o
-10 -3 -16 24.793 26.504 2.014 51.537 o
-10 -3 -15 23.617 26.573 2.073 49.728 o
-10 -3 -14 4.540 4.352 0.973 239.304 o
-10 -3 -13 63.960 67.075 2.112 32.884 o
-10 -3 -12 88.533 84.021 2.279 25.378 o
-10 -3 -11 105.995 105.731 2.672 19.069 o
-10 -3 -10 33.943 34.333 1.198 84.141 o
-10 -3 -9 122.897 119.386 2.151 20.445 o
-10 -3 -8 38.686 41.387 0.982 87.345 o
-10 -3 -7 96.587 95.416 1.699 29.421 o
-10 -3 -6 60.579 61.328 1.248 53.030 o
-10 -3 -5 135.734 134.936 2.250 18.001 o
-10 -3 -4 215.575 208.662 3.301 9.023 o
-10 -3 -3 179.103 171.903 2.819 12.056 o
-10 -3 -2 169.245 172.099 2.780 12.611 o
-10 -3 -1 7.698 8.920 0.540 402.339 o
-10 -2 -17 3.818 2.171 2.456 44.977 o
-10 -2 -16 114.253 108.835 3.193 15.236 o
-10 -2 -15 9.374 12.967 1.768 76.184 o
-10 -2 -14 47.280 47.114 1.788 46.982 o
-10 -2 -13 38.296 42.448 1.817 50.331 o
-10 -2 -12 189.790 183.858 4.273 7.998 o
-10 -2 -11 73.437 71.997 1.572 39.261 o
-10 -2 -10 80.532 77.194 1.552 36.876 o
-10 -2 -9 78.377 78.353 1.532 37.605 o
-10 -2 -8 15.703 16.847 0.648 224.184 o
-10 -2 -7 20.954 21.956 0.678 177.262 o
-10 -2 -6 196.628 194.408 3.114 10.200 o
-10 -2 -5 78.082 76.123 1.395 40.207 o
-10 -2 -4 25.959 27.241 0.737 142.840 o
-10 -2 -3 35.615 35.247 0.864 102.789 o
-10 -2 -2 84.265 84.335 1.523 35.408 o
-10 -2 -1 381.372 369.572 5.678 3.440 o
-10 -1 -17 11.766 13.272 2.269 48.280 o
-10 -1 -16 82.769 87.233 3.035 18.867 o
-10 -1 -15 37.695 43.076 1.984 45.239 o
-10 -1 -14 145.179 145.251 2.878 14.102 o
-10 -1 -13 23.550 26.003 1.100 111.423 o
-10 -1 -12 13.238 13.056 0.806 211.930 o
-10 -1 -11 89.561 91.664 1.965 28.083 o
-10 -1 -10 44.435 45.198 1.090 74.300 o
-10 -1 -9 22.527 22.810 0.766 156.905 o
-10 -1 -8 85.226 82.754 1.513 35.500 o
-10 -1 -7 224.396 219.419 3.497 8.303 o
-10 -1 -6 1.926 2.053 0.422 1019.850 o
-10 -1 -5 130.625 129.367 2.240 18.723 o
-10 -1 -4 233.719 230.068 3.625 7.763 o
-10 -1 -3 150.630 149.868 2.466 15.370 o
-10 -1 -2 405.943 401.460 6.150 3.015 o
-10 -1 -1 65.459 66.997 1.257 49.188 o
-9 -16 -6 47.530 41.760 5.364 8.869 o
-9 -16 -5 7.037 6.631 1.984 65.094 o
-9 -16 -4 17.211 22.241 2.073 52.800 o
-9 -16 -3 43.235 42.015 2.240 37.363 o
-9 -16 -2 22.236 27.447 2.643 33.751 o
-9 -16 -1 15.929 18.449 2.485 39.565 o
-9 -15 -8 34.588 31.593 3.645 18.405 o
-9 -15 -7 24.242 25.620 2.584 34.874 o
-9 -15 -6 2.611 2.485 1.493 118.291 o
-9 -15 -5 2.143 2.053 1.562 109.543 o
-9 -15 -4 7.272 8.419 1.582 96.712 o
-9 -15 -3 18.116 17.791 1.552 83.442 o
-9 -15 -2 19.630 21.523 1.582 78.320 o
-9 -15 -1 13.169 14.902 1.532 91.464 o
-9 -14 -10 6.052 7.407 2.603 39.232 o
-9 -14 -9 25.070 26.504 2.701 32.164 o
-9 -14 -8 49.036 51.819 3.016 23.176 o
-9 -14 -7 2.019 2.289 1.886 76.083 o
-9 -14 -6 32.630 33.911 1.827 54.079 o
-9 -14 -5 18.346 20.482 1.356 98.602 o
-9 -14 -4 42.564 44.059 1.886 46.343 o
-9 -14 -3 10.602 12.564 1.385 112.172 o
-9 -14 -2 18.511 22.191 1.444 89.544 o
-9 -14 -1 22.982 27.378 1.611 71.598 o
-9 -13 -11 2.821 3.546 2.387 47.616 o
-9 -13 -10 7.705 9.401 2.309 48.516 o
-9 -13 -9 3.773 2.073 1.798 82.198 o
-9 -13 -8 14.218 13.743 1.749 73.851 o
-9 -13 -7 4.549 7.279 1.601 98.358 o
-9 -13 -6 26.701 25.748 1.228 95.541 o
-9 -13 -5 104.489 106.871 2.623 19.494 o
-9 -13 -4 16.173 18.134 1.189 122.371 o
-9 -13 -3 46.342 48.047 1.582 53.445 o
-9 -13 -2 0.449 3.075 1.130 207.797 o
-9 -13 -1 213.276 205.774 3.949 7.908 o
-9 -12 -13 11.305 10.531 3.016 28.855 o
-9 -12 -12 34.702 32.968 2.790 28.821 o
-9 -12 -11 39.301 42.605 2.358 35.536 o
-9 -12 -10 55.676 58.725 2.554 28.077 o
-9 -12 -9 21.074 23.518 1.886 59.196 o
-9 -12 -8 20.767 22.732 1.719 68.331 o
-9 -12 -7 27.512 26.946 1.749 61.600 o
-9 -12 -6 34.066 32.860 1.169 86.634 o
-9 -12 -5 50.878 51.033 1.611 49.899 o
-9 -12 -4 14.687 15.727 0.992 159.188 o
-9 -12 -3 20.382 20.885 1.061 126.836 o
-9 -12 -2 105.765 106.615 2.279 21.978 o
-9 -12 -1 26.982 29.029 1.159 98.525 o
-9 -11 -14 7.467 8.222 3.114 27.623 o
-9 -11 -13 1.077 0.894 2.672 38.726 o
-9 -11 -12 3.456 7.603 2.269 51.696 o
-9 -11 -11 19.657 20.904 1.857 62.006 o
-9 -11 -10 88.479 89.139 2.996 18.689 o
-9 -11 -9 76.180 76.064 2.701 22.870 o
-9 -11 -8 55.641 53.273 2.112 36.058 o
-9 -11 -7 25.850 26.848 1.493 76.823 o
-9 -11 -6 24.950 25.119 0.953 124.661 o
-9 -11 -5 62.234 64.639 1.699 41.271 o
-9 -11 -4 60.513 61.692 1.768 40.786 o
-9 -11 -3 5.811 7.731 0.855 266.014 o
-9 -11 -2 200.052 190.823 3.635 8.994 o
-9 -11 -1 51.341 51.466 1.375 56.739 o
-9 -10 -14 36.952 38.214 2.888 26.712 o
-9 -10 -13 33.608 35.601 2.338 37.870 o
-9 -10 -12 58.705 55.248 2.377 30.574 o
-9 -10 -11 12.464 15.511 1.925 63.439 o
-9 -10 -10 50.364 50.552 2.259 34.567 o
-9 -10 -9 20.166 20.570 1.444 88.642 o
-9 -10 -8 79.345 78.559 2.603 23.414 o
-9 -10 -7 10.535 12.142 1.179 143.270 o
-9 -10 -6 16.736 16.504 0.766 193.337 o
-9 -10 -5 83.325 81.742 1.660 34.053 o
-9 -10 -4 56.247 58.627 1.336 53.521 o
-9 -10 -3 21.754 21.386 0.825 153.680 o
-9 -10 -2 80.838 77.606 1.641 35.421 o
-9 -10 -1 35.414 34.982 1.031 92.456 o
-9 -9 -15 11.370 13.124 2.574 38.534 o
-9 -9 -14 29.985 30.777 2.574 33.696 o
-9 -9 -13 28.038 29.589 1.955 51.969 o
-9 -9 -12 1.366 2.544 1.464 125.008 o
-9 -9 -11 32.736 32.270 1.798 55.549 o
-9 -9 -10 71.278 70.376 2.309 28.424 o
-9 -9 -9 19.438 21.081 1.444 89.145 o
-9 -9 -8 197.053 186.785 4.332 7.719 o
-9 -9 -7 17.129 17.005 1.159 125.394 o
-9 -9 -6 7.476 7.093 0.530 433.059 o
-9 -9 -5 304.332 281.445 4.912 4.865 o
-9 -9 -4 38.639 38.901 0.933 91.645 o
-9 -9 -3 162.215 154.603 2.652 13.828 o
-9 -9 -2 28.964 29.156 0.815 124.936 o
-9 -9 -1 1.218 0.973 0.393 1333.450 o
-9 -8 -16 9.246 9.490 2.760 34.441 o
-9 -8 -15 60.586 58.028 2.977 22.320 o
-9 -8 -14 29.081 28.822 2.377 38.594 o
-9 -8 -13 38.490 44.658 2.397 34.668 o
-9 -8 -12 18.725 23.360 1.788 65.501 o
-9 -8 -11 45.715 46.623 1.945 43.293 o
-9 -8 -10 59.483 60.297 2.181 33.259 o
-9 -8 -9 80.132 75.799 2.181 28.302 o
-9 -8 -8 27.739 29.697 1.257 89.618 o
-9 -8 -7 105.432 106.242 2.485 20.444 o
-9 -8 -6 100.793 94.434 1.650 29.244 o
-9 -8 -5 8.633 9.843 0.540 376.363 o
-9 -8 -4 34.273 34.441 0.845 106.995 o
-9 -8 -3 171.330 167.521 2.731 12.777 o
-9 -8 -2 16.287 16.847 0.688 211.613 o
-9 -8 -1 116.357 112.077 1.965 22.859 o
-9 -7 -16 37.187 33.872 2.819 27.986 o
-9 -7 -15 0.910 1.356 1.817 83.012 o
-9 -7 -14 32.923 35.198 2.289 39.281 o
-9 -7 -13 32.246 32.133 2.004 48.222 o
-9 -7 -12 26.969 27.820 1.709 63.571 o
-9 -7 -11 98.540 95.053 2.957 18.050 o
-9 -7 -10 2.094 3.134 0.835 341.692 o
-9 -7 -9 0.924 1.758 0.717 486.836 o
-9 -7 -8 62.487 61.456 1.631 43.162 o
-9 -7 -7 82.436 78.441 1.808 32.576 o
-9 -7 -6 28.789 29.687 0.815 124.735 o
-9 -7 -5 153.885 150.644 2.476 15.101 o
-9 -7 -4 222.835 220.794 3.507 8.307 o
-9 -7 -3 151.128 150.625 2.505 15.152 o
-9 -7 -2 12.042 13.134 0.639 269.901 o
-9 -7 -1 77.283 78.264 1.474 38.859 o
-9 -6 -17 24.002 19.686 2.829 30.297 o
-9 -6 -16 11.917 13.684 2.171 52.108 o
-9 -6 -15 133.554 125.820 3.949 10.905 o
-9 -6 -14 87.980 87.587 3.085 18.124 o
-9 -6 -13 84.547 83.638 2.898 19.973 o
-9 -6 -12 52.987 55.592 1.768 44.080 o
-9 -6 -11 10.937 11.886 1.061 164.860 o
-9 -6 -10 141.540 134.101 2.937 14.338 o
-9 -6 -9 92.013 88.893 2.132 26.118 o
-9 -6 -8 43.087 41.131 1.208 71.969 o
-9 -6 -7 66.448 67.841 1.611 41.268 o
-9 -6 -6 163.991 165.871 2.711 13.239 o
-9 -6 -5 136.298 139.554 2.417 16.925 o
-9 -6 -4 325.540 313.961 4.863 4.544 o
-9 -6 -3 210.709 206.167 3.271 9.251 o
-9 -6 -2 29.362 29.618 0.796 125.298 o
-9 -6 -1 3.206 3.821 0.481 701.947 o
-9 -5 -17 2.317 5.344 2.721 36.797 o
-9 -5 -16 6.315 6.670 2.220 53.083 o
-9 -5 -15 2.359 2.407 1.749 87.765 o
-9 -5 -14 71.687 72.802 2.348 27.668 o
-9 -5 -13 32.323 33.882 1.591 64.314 o
-9 -5 -12 4.958 4.332 0.982 232.763 o
-9 -5 -11 12.803 12.839 0.864 199.881 o
-9 -5 -10 127.590 124.317 2.751 16.340 o
-9 -5 -9 29.244 30.119 1.159 94.763 o
-9 -5 -8 130.063 125.840 2.603 16.904 o
-9 -5 -7 107.791 107.971 2.073 23.320 o
-9 -5 -6 84.804 83.834 1.523 35.336 o
-9 -5 -5 49.666 51.642 1.100 67.049 o
-9 -5 -4 149.998 147.737 2.446 15.562 o
-9 -5 -3 92.313 90.701 1.670 31.024 o
-9 -5 -2 72.032 70.769 1.326 44.379 o
-9 -5 -1 12.083 13.340 0.540 302.355 o
-9 -4 -18 4.898 11.936 7.672 4.701 o
-9 -4 -17 22.508 20.954 2.731 32.335 o
-9 -4 -16 17.351 18.409 1.798 67.208 o
-9 -4 -15 41.856 43.646 2.043 42.279 o
-9 -4 -14 145.390 141.813 4.204 9.591 o
-9 -4 -13 55.854 57.969 1.827 41.423 o
-9 -4 -12 0.653 1.866 0.855 356.435 o
-9 -4 -11 201.364 189.693 3.929 8.373 o
-9 -4 -10 241.287 229.282 4.647 6.183 o
-9 -4 -9 176.043 167.266 3.202 11.155 o
-9 -4 -8 119.402 115.122 2.279 20.158 o
-9 -4 -7 93.954 93.314 1.621 30.988 o
-9 -4 -6 6.871 8.635 0.501 450.426 o
-9 -4 -5 46.758 47.556 0.982 75.647 o
-9 -4 -4 247.685 240.314 3.841 7.067 o
-9 -4 -3 2.433 2.957 0.422 915.635 o
-9 -4 -2 46.327 48.037 1.012 74.630 o
-9 -4 -1 60.084 59.423 1.189 55.291 o
-9 -3 -18 16.305 14.843 2.643 35.736 o
-9 -3 -17 83.258 80.956 3.173 18.005 o
-9 -3 -16 19.526 23.164 1.768 66.177 o
-9 -3 -15 12.030 10.590 1.670 82.667 o
-9 -3 -14 1.594 2.584 0.953 278.276 o
-9 -3 -13 31.845 35.021 1.464 70.618 o
-9 -3 -12 58.478 57.104 1.572 46.725 o
-9 -3 -11 123.981 120.545 2.672 17.143 o
-9 -3 -10 49.927 53.234 1.532 52.143 o
-9 -3 -9 231.242 219.812 3.448 8.220 o
-9 -3 -8 39.634 40.051 0.894 91.775 o
-9 -3 -7 28.085 28.744 0.766 132.115 o
-9 -3 -6 31.047 31.209 0.815 118.272 o
-9 -3 -5 92.378 92.253 1.601 31.645 o
-9 -3 -4 95.163 91.595 1.601 31.136 o
-9 -3 -3 25.992 25.669 0.717 147.231 o
-9 -3 -2 97.878 98.923 1.699 28.867 o
-9 -3 -1 720.921 716.079 10.806 1.060 o
-9 -2 -18 7.349 6.759 2.240 51.858 o
-9 -2 -17 23.532 24.087 2.112 48.744 o
-9 -2 -16 66.469 78.245 2.829 22.408 o
-9 -2 -15 132.602 129.033 3.320 13.255 o
-9 -2 -14 49.928 48.027 1.680 48.907 o
-9 -2 -13 252.292 247.593 5.540 4.955 o
-9 -2 -12 7.467 7.947 0.864 247.910 o
-9 -2 -11 43.419 42.713 0.992 80.879 o
-9 -2 -10 4.015 5.364 0.501 595.047 o
-9 -2 -9 37.372 38.233 0.894 96.079 o
-9 -2 -8 28.319 29.156 0.766 131.022 o
-9 -2 -7 69.302 72.449 1.365 44.328 o
-9 -2 -6 35.896 36.809 0.845 102.371 o
-9 -2 -5 124.507 125.604 2.112 20.223 o
-9 -2 -4 24.126 24.009 0.678 160.818 o
-9 -2 -3 57.078 58.774 1.159 57.950 o
-9 -2 -2 225.465 222.759 3.478 8.272 o
-9 -2 -1 71.759 71.938 1.297 44.815 o
-9 -1 -18 3.874 6.808 2.397 46.540 o
-9 -1 -17 21.978 24.854 2.043 51.740 o
-9 -1 -16 4.815 5.914 1.591 99.954 o
-9 -1 -15 7.801 9.470 1.287 134.550 o
-9 -1 -14 22.844 25.139 1.031 120.623 o
-9 -1 -13 169.286 170.547 3.242 11.227 o
-9 -1 -12 39.319 40.159 1.061 83.135 o
-9 -1 -11 32.112 32.005 0.845 113.054 o
-9 -1 -10 101.216 100.662 1.758 27.559 o
-9 -1 -9 67.729 67.812 1.307 47.009 o
-9 -1 -8 70.192 70.248 1.307 45.549 o
-9 -1 -7 40.587 41.829 0.894 89.421 o
-9 -1 -6 295.707 287.103 4.450 5.330 o
-9 -1 -5 116.990 117.539 1.965 22.456 o
-9 -1 -4 324.013 328.294 5.187 4.268 o
-9 -1 -3 68.558 68.107 1.257 47.619 o
-9 -1 -2 197.261 195.283 3.104 10.187 o
-9 -1 -1 768.310 741.797 11.199 0.974 o
-8 -17 -3 54.376 52.084 3.350 19.341 o
-8 -17 -2 49.873 49.010 2.927 24.291 o
-8 -17 -1 16.228 17.663 2.269 46.358 o
-8 -16 -7 97.093 79.394 3.654 14.285 o
-8 -16 -6 54.539 47.635 2.446 30.733 o
-8 -16 -5 4.254 3.841 1.788 81.968 o
-8 -16 -4 72.411 71.378 2.574 24.913 o
-8 -16 -3 1.383 2.633 1.562 110.202 o
-8 -16 -2 8.100 10.177 1.739 80.490 o
-8 -16 -1 7.319 8.046 1.621 92.806 o
-8 -15 -9 12.932 14.696 2.741 33.970 o
-8 -15 -8 51.069 50.886 2.918 24.204 o
-8 -15 -7 13.529 14.146 2.338 45.186 o
-8 -15 -6 20.094 19.588 1.641 74.725 o
-8 -15 -5 133.426 127.343 3.094 14.238 o
-8 -15 -4 3.549 2.859 1.356 139.316 o
-8 -15 -3 61.904 62.026 2.132 33.459 o
-8 -15 -2 3.875 5.766 1.375 131.913 o
-8 -15 -1 24.306 27.280 1.572 73.016 o
-8 -14 -11 12.186 17.447 3.330 23.600 o
-8 -14 -10 46.216 44.088 2.770 27.062 o
-8 -14 -9 12.109 16.661 2.819 32.229 o
-8 -14 -8 9.115 8.949 1.916 67.592 o
-8 -14 -7 60.228 62.782 2.554 27.198 o
-8 -14 -6 12.704 10.835 1.169 141.086 o
-8 -14 -5 17.256 20.148 1.365 99.302 o
-8 -14 -4 23.381 25.089 1.405 85.996 o
-8 -14 -3 73.374 73.893 2.132 30.222 o
-8 -14 -2 47.179 46.780 1.690 49.966 o
-8 -14 -1 72.940 75.789 2.142 29.997 o
-8 -13 -12 15.414 18.812 2.878 30.486 o
-8 -13 -11 49.331 52.114 3.035 22.910 o
-8 -13 -10 23.351 21.907 2.014 52.955 o
-8 -13 -9 44.929 45.061 2.377 33.832 o
-8 -13 -8 14.926 15.590 1.916 62.698 o
-8 -13 -7 13.443 16.248 1.925 62.751 o
-8 -13 -6 15.905 15.855 1.090 139.208 o
-8 -13 -5 1.911 2.230 0.737 435.147 o
-8 -13 -4 51.516 53.647 1.699 46.691 o
-8 -13 -3 27.304 30.109 1.297 87.061 o
-8 -13 -2 104.298 105.947 2.436 20.938 o
-8 -13 -1 70.933 72.370 1.778 36.342 o
-8 -12 -13 9.734 10.050 2.328 47.105 o
-8 -12 -12 20.631 22.270 2.643 34.419 o
-8 -12 -11 20.855 20.865 2.122 49.807 o
-8 -12 -10 20.572 20.472 1.778 65.809 o
-8 -12 -9 99.380 94.080 3.094 17.104 o
-8 -12 -8 3.806 6.326 1.542 106.882 o
-8 -12 -7 1.801 1.876 1.149 197.617 o
-8 -12 -6 60.189 57.822 1.532 46.893 o
-8 -12 -5 5.492 7.584 0.973 222.936 o
-8 -12 -4 10.169 12.250 0.943 194.418 o
-8 -12 -3 44.578 44.127 1.326 64.754 o
-8 -12 -2 32.665 33.764 1.228 83.968 o
-8 -12 -1 112.473 112.057 2.328 20.640 o
-8 -11 -14 2.182 1.444 2.279 52.651 o
-8 -11 -13 11.464 10.393 2.309 47.305 o
-8 -11 -12 65.410 64.452 2.829 23.168 o
-8 -11 -11 6.916 7.859 1.464 111.445 o
-8 -11 -10 62.384 60.366 2.495 27.881 o
-8 -11 -9 59.527 54.570 2.092 35.439 o
-8 -11 -8 93.097 92.617 2.986 18.310 o
-8 -11 -7 13.044 14.450 1.267 121.643 o
-8 -11 -6 3.303 2.908 0.629 507.625 o
-8 -11 -5 12.186 14.853 0.756 226.071 o
-8 -11 -4 20.712 21.641 0.953 138.919 o
-8 -11 -3 1.177 1.827 0.609 635.969 o
-8 -11 -2 75.015 73.962 1.591 38.196 o
-8 -11 -1 166.116 156.234 3.006 12.372 o
-8 -10 -15 1.902 2.584 2.731 36.820 o
-8 -10 -14 11.363 14.578 2.328 46.045 o
-8 -10 -13 0.667 0.314 1.749 90.269 o
-8 -10 -12 64.620 64.099 2.446 27.988 o
-8 -10 -11 5.734 7.466 1.474 112.235 o
-8 -10 -10 53.551 54.737 2.132 35.969 o
-8 -10 -9 64.049 62.694 2.014 34.996 o
-8 -10 -8 45.335 44.962 1.601 53.985 o
-8 -10 -7 115.869 117.618 2.986 16.013 o
-8 -10 -6 33.370 32.339 0.953 102.529 o
-8 -10 -5 155.439 154.701 2.751 13.819 o
-8 -10 -4 47.716 49.059 1.159 67.302 o
-8 -10 -3 91.806 90.937 1.758 30.084 o
-8 -10 -2 101.754 104.110 1.857 26.276 o
-8 -10 -1 51.832 52.173 1.090 65.605 o
-8 -9 -16 7.686 11.307 2.977 29.932 o
-8 -9 -15 27.099 33.037 3.291 22.456 o
-8 -9 -14 1.047 0.933 1.346 149.703 o
-8 -9 -13 6.367 8.920 1.542 101.838 o
-8 -9 -12 23.079 25.188 1.758 64.054 o
-8 -9 -11 4.631 7.849 1.267 147.726 o
-8 -9 -10 74.792 75.003 2.230 28.569 o
-8 -9 -9 66.840 64.973 1.925 35.670 o
-8 -9 -8 3.906 6.140 0.963 241.470 o
-8 -9 -7 32.476 33.685 1.218 84.823 o
-8 -9 -6 102.200 96.487 1.670 28.607 o
-8 -9 -5 246.161 240.913 3.782 7.172 o
-8 -9 -4 40.302 41.583 0.953 86.878 o
-8 -9 -3 45.126 44.795 1.031 76.406 o
-8 -9 -2 129.159 127.510 2.151 19.446 o
-8 -9 -1 51.875 54.629 1.208 60.866 o
-8 -8 -16 35.807 29.559 2.839 28.089 o
-8 -8 -15 3.843 5.825 2.132 58.446 o
-8 -8 -14 74.283 72.341 2.790 22.346 o
-8 -8 -13 34.861 37.300 1.984 47.102 o
-8 -8 -12 48.579 46.377 1.729 48.329 o
-8 -8 -11 63.370 62.871 1.935 36.558 o
-8 -8 -10 7.849 7.829 0.855 249.219 o
-8 -8 -9 15.139 15.610 0.963 163.239 o
-8 -8 -8 76.636 76.781 1.866 33.135 o
-8 -8 -7 220.551 201.805 3.762 8.126 o
-8 -8 -6 78.025 78.864 1.798 33.618 o
-8 -8 -5 134.773 135.575 2.309 17.745 o
-8 -8 -4 21.313 21.887 0.717 169.999 o
-8 -8 -3 2.792 2.564 0.442 853.136 o
-8 -8 -2 229.812 223.005 3.536 8.069 o
-8 -8 -1 47.429 46.790 1.022 73.806 o
-8 -7 -17 15.486 13.812 2.770 33.011 o
-8 -7 -16 7.596 6.267 2.613 38.773 o
-8 -7 -15 177.504 172.669 5.020 6.918 o
-8 -7 -14 8.931 11.268 1.778 76.392 o
-8 -7 -13 37.150 36.711 1.876 49.915 o
-8 -7 -12 11.046 12.083 1.257 129.398 o
-8 -7 -11 65.051 61.328 1.670 41.525 o
-8 -7 -10 34.662 34.746 1.208 82.590 o
-8 -7 -9 2.275 1.326 0.540 721.235 o
-8 -7 -8 12.535 12.623 0.806 217.319 o
-8 -7 -7 68.910 69.237 1.582 40.857 o
-8 -7 -6 161.211 154.544 3.026 12.556 o
-8 -7 -5 123.885 121.724 2.053 20.856 o
-8 -7 -4 8.122 9.342 0.540 390.119 o
-8 -7 -3 398.373 385.781 5.943 3.179 o
-8 -7 -2 179.036 178.406 2.947 11.556 o
-8 -7 -1 1.383 1.297 0.334 1577.980 o
-8 -6 -17 46.350 44.462 3.202 21.608 o
-8 -6 -16 41.250 41.446 2.367 35.062 o
-8 -6 -15 17.597 18.478 1.739 70.584 o
-8 -6 -14 193.357 187.178 5.157 6.386 o
-8 -6 -13 0.491 1.994 0.973 280.261 o
-8 -6 -12 47.685 49.265 1.552 53.483 o
-8 -6 -11 65.555 67.105 1.758 38.782 o
-8 -6 -10 49.461 51.564 1.454 55.192 o
-8 -6 -9 15.113 15.747 0.796 196.985 o
-8 -6 -8 44.279 42.664 1.336 65.052 o
-8 -6 -7 146.123 139.180 2.701 14.966 o
-8 -6 -6 21.113 21.975 0.639 182.534 o
-8 -6 -5 43.524 42.222 0.914 84.719 o
-8 -6 -4 110.231 111.311 1.906 24.139 o
-8 -6 -3 13.521 13.596 0.589 269.812 o
-8 -6 -2 27.111 26.327 0.766 137.773 o
-8 -6 -1 7.952 8.930 0.560 385.382 o
-8 -5 -18 8.550 12.869 3.664 19.993 o
-8 -5 -17 22.275 25.846 2.534 36.345 o
-8 -5 -16 10.891 13.321 1.768 74.970 o
-8 -5 -15 9.343 10.050 1.375 117.599 o
-8 -5 -14 62.606 61.319 1.994 35.829 o
-8 -5 -13 16.549 15.384 1.100 136.723 o
-8 -5 -12 38.674 38.371 1.307 72.048 o
-8 -5 -11 1.513 2.377 0.697 485.893 o
-8 -5 -10 10.137 9.804 0.796 245.903 o
-8 -5 -9 8.404 9.863 0.747 279.047 o
-8 -5 -8 17.934 21.003 0.894 156.484 o
-8 -5 -7 397.241 386.046 6.886 2.797 o
-8 -5 -6 3.388 3.920 0.383 872.033 o
-8 -5 -5 56.545 58.735 1.140 58.830 o
-8 -5 -4 56.061 58.853 1.208 57.129 o
-8 -5 -3 304.791 306.397 4.882 4.761 o
-8 -5 -2 39.472 41.043 0.982 86.625 o
-8 -5 -1 45.466 45.788 0.953 78.974 o
-8 -4 -18 97.428 91.801 3.812 13.228 o
-8 -4 -17 3.389 2.466 1.955 70.114 o
-8 -4 -16 47.101 49.560 2.446 31.781 o
-8 -4 -15 34.815 34.589 1.768 55.229 o
-8 -4 -14 40.111 44.687 1.808 49.509 o
-8 -4 -13 20.924 24.539 1.238 103.449 o
-8 -4 -12 226.629 217.160 4.450 6.756 o
-8 -4 -11 120.610 115.152 2.554 18.291 o
-8 -4 -10 155.594 149.908 2.908 13.343 o
-8 -4 -9 78.038 77.734 1.709 35.057 o
-8 -4 -8 94.409 93.019 1.935 27.510 o
-8 -4 -7 75.224 76.034 1.375 41.466 o
-8 -4 -6 40.797 43.754 0.904 87.487 o
-8 -4 -5 42.951 43.892 0.933 83.503 o
-8 -4 -4 126.393 126.076 2.073 20.253 o
-8 -4 -3 5.046 6.827 0.422 613.503 o
-8 -4 -2 93.764 94.100 1.641 30.728 o
-8 -4 -1 102.657 102.548 1.758 27.168 o
-8 -3 -18 53.765 51.181 2.810 25.273 o
-8 -3 -17 17.165 16.199 1.739 71.632 o
-8 -3 -16 11.719 14.244 1.631 84.584 o
-8 -3 -15 76.274 79.443 2.377 26.209 o
-8 -3 -14 41.480 41.455 1.601 56.711 o
-8 -3 -13 49.838 53.037 1.631 49.351 o
-8 -3 -12 45.788 45.139 1.395 61.012 o
-8 -3 -11 185.219 172.806 3.360 10.320 o
-8 -3 -10 29.241 30.571 0.992 107.593 o
-8 -3 -9 14.307 17.898 0.845 185.150 o
-8 -3 -8 273.627 258.419 4.008 6.271 o
-8 -3 -7 137.110 136.901 2.230 17.909 o
-8 -3 -6 170.964 163.179 2.643 13.188 o
-8 -3 -5 439.765 432.286 6.582 2.642 o
-8 -3 -4 84.043 85.711 1.503 35.559 o
-8 -3 -3 151.854 153.090 2.485 15.111 o
-8 -3 -2 735.246 723.604 10.875 1.037 o
-8 -3 -1 102.396 102.352 1.798 26.859 o
-8 -2 -18 101.941 95.701 3.605 13.988 o
-8 -2 -17 58.965 63.490 2.593 26.786 o
-8 -2 -16 0.469 1.572 1.424 134.550 o
-8 -2 -15 59.067 66.623 2.279 31.128 o
-8 -2 -14 15.312 17.437 1.169 127.435 o
-8 -2 -13 6.726 7.063 0.884 249.157 o
-8 -2 -12 18.448 17.073 0.855 168.054 o
-8 -2 -11 298.979 280.895 4.362 5.409 o
-8 -2 -10 111.010 107.509 1.837 24.847 o
-8 -2 -9 67.575 67.016 1.248 48.473 o
-8 -2 -8 136.677 136.056 2.250 17.878 o
-8 -2 -7 188.505 188.426 3.271 10.186 o
-8 -2 -6 139.506 135.467 2.250 17.673 o
-8 -2 -5 222.975 218.663 3.448 8.432 o
-8 -2 -4 388.061 382.942 5.845 3.285 o
-8 -2 -3 151.450 148.935 2.407 15.595 o
-8 -2 -2 77.792 77.587 1.365 40.543 o
-8 -2 -1 721.478 705.135 10.609 1.083 o
-8 -1 -18 1.293 2.446 1.925 73.495 o
-8 -1 -17 3.430 5.639 1.601 100.641 o
-8 -1 -16 73.399 81.369 2.643 23.492 o
-8 -1 -15 16.417 17.957 0.933 160.116 o
-8 -1 -14 191.156 188.976 3.507 9.540 o
-8 -1 -13 23.627 24.471 0.943 129.443 o
-8 -1 -12 35.823 35.178 0.864 102.513 o
-8 -1 -11 81.625 82.135 1.503 36.655 o
-8 -1 -10 36.398 38.960 0.953 93.407 o
-8 -1 -9 74.156 73.598 1.356 42.578 o
-8 -1 -8 29.924 31.750 0.786 122.532 o
-8 -1 -7 36.062 36.062 0.835 103.330 o
-8 -1 -6 13.579 14.912 0.570 269.090 o
-8 -1 -5 16.711 18.743 0.619 218.189 o
-8 -1 -4 823.559 792.261 11.877 0.864 o
-8 -1 -3 426.927 428.111 6.503 2.729 o
-8 -1 -2 511.990 506.149 7.672 2.000 o
-8 -1 -1 27.139 27.211 0.697 143.609 o
-7 -17 -5 0.223 1.326 2.927 32.377 o
-7 -17 -4 22.696 20.335 2.318 42.688 o
-7 -17 -3 6.480 4.656 1.778 80.724 o
-7 -17 -2 4.403 6.277 1.925 70.439 o
-7 -17 -1 78.878 76.693 3.045 19.453 o
-7 -16 -8 36.358 27.928 2.839 28.120 o
-7 -16 -7 24.375 25.040 2.662 33.185 o
-7 -16 -6 1.391 2.417 1.768 86.726 o
-7 -16 -5 37.537 36.878 2.112 42.583 o
-7 -16 -4 12.836 11.837 1.749 75.514 o
-7 -16 -3 36.063 40.670 1.994 45.852 o
-7 -16 -2 14.579 18.547 1.768 70.688 o
-7 -16 -1 5.835 6.061 1.395 124.567 o
-7 -15 -10 33.035 27.339 3.144 24.054 o
-7 -15 -9 1.189 0.845 2.024 67.134 o
-7 -15 -8 32.160 32.221 2.544 33.831 o
-7 -15 -7 14.871 16.327 2.092 53.949 o
-7 -15 -6 55.826 54.324 1.965 38.916 o
-7 -15 -5 36.061 37.958 1.749 54.644 o
-7 -15 -4 0.515 0.639 1.316 158.227 o
-7 -15 -3 39.448 40.935 1.798 50.827 o
-7 -15 -2 7.696 9.323 1.287 134.947 o
-7 -15 -1 131.721 132.746 3.153 13.926 o
-7 -14 -11 33.393 29.932 2.633 32.035 o
-7 -14 -10 1.998 2.957 2.456 45.317 o
-7 -14 -9 12.267 12.014 1.945 63.337 o
-7 -14 -8 80.367 79.001 3.065 19.101 o
-7 -14 -7 90.769 89.424 3.075 17.946 o
-7 -14 -6 105.820 105.869 2.652 19.215 o
-7 -14 -5 25.960 28.243 1.493 76.155 o
-7 -14 -4 8.338 10.403 1.179 151.552 o
-7 -14 -3 31.531 34.058 1.464 71.209 o
-7 -14 -2 39.654 40.837 1.532 60.511 o
-7 -14 -1 2.957 3.664 1.090 207.249 o
-7 -13 -13 14.956 14.431 3.173 25.731 o
-7 -13 -12 5.585 5.108 2.299 50.169 o
-7 -13 -11 32.992 32.654 2.525 34.065 o
-7 -13 -10 3.759 6.827 2.102 59.840 o
-7 -13 -9 8.815 12.103 1.493 102.250 o
-7 -13 -8 77.293 73.058 2.603 23.936 o
-7 -13 -7 91.379 83.412 2.741 20.725 o
-7 -13 -6 26.870 27.142 1.179 98.379 o
-7 -13 -5 29.165 30.954 1.316 83.338 o
-7 -13 -4 49.417 49.049 1.503 54.273 o
-7 -13 -3 62.342 65.130 1.798 39.173 o
-7 -13 -2 166.826 161.165 3.124 11.859 o
-7 -13 -1 108.254 112.401 2.367 20.752 o
-7 -12 -14 27.129 25.836 2.780 30.413 o
-7 -12 -13 70.380 71.339 3.595 16.026 o
-7 -12 -12 24.358 21.857 2.122 48.485 o
-7 -12 -11 16.769 16.386 1.808 67.583 o
-7 -12 -10 2.102 5.246 1.798 82.265 o
-7 -12 -9 59.207 61.574 2.426 29.244 o
-7 -12 -8 98.983 101.143 3.291 15.711 o
-7 -12 -7 21.067 22.614 1.385 91.383 o
-7 -12 -6 157.636 152.953 3.242 12.005 o
-7 -12 -5 32.516 34.589 1.110 91.255 o
-7 -12 -4 102.630 100.249 1.975 25.350 o
-7 -12 -3 71.029 70.415 1.572 40.211 o
-7 -12 -2 59.457 58.647 1.365 51.202 o
-7 -12 -1 7.224 9.676 0.737 296.295 o
-7 -11 -15 6.687 8.075 2.505 42.010 o
-7 -11 -14 25.300 25.482 2.417 38.740 o
-7 -11 -13 18.531 19.677 2.279 45.107 o
-7 -11 -12 3.301 4.096 1.552 107.832 o
-7 -11 -11 9.675 11.081 1.690 82.851 o
-7 -11 -10 40.968 41.210 1.788 50.489 o
-7 -11 -9 84.076 84.502 2.525 23.370 o
-7 -11 -8 159.171 150.517 3.802 10.251 o
-7 -11 -7 22.250 23.753 1.415 87.112 o
-7 -11 -6 64.076 62.655 1.424 46.957 o
-7 -11 -5 71.797 75.474 1.641 38.047 o
-7 -11 -4 14.486 15.590 0.727 216.967 o
-7 -11 -3 180.325 174.879 3.045 11.298 o
-7 -11 -2 23.048 26.140 0.953 127.749 o
-7 -11 -1 81.527 82.439 1.572 35.649 o
-7 -10 -16 14.280 19.028 3.792 18.329 o
-7 -10 -15 24.118 27.506 2.868 29.096 o
-7 -10 -14 46.552 47.232 2.485 31.365 o
-7 -10 -13 28.580 29.608 2.083 47.228 o
-7 -10 -12 53.959 52.841 1.984 39.168 o
-7 -10 -11 45.772 46.574 1.699 50.280 o
-7 -10 -10 16.213 17.299 1.307 108.944 o
-7 -10 -9 14.348 12.869 1.110 144.005 o
-7 -10 -8 38.401 41.190 1.562 59.928 o
-7 -10 -7 86.586 82.410 2.171 26.941 o
-7 -10 -6 26.671 26.140 0.766 139.222 o
-7 -10 -5 60.394 57.154 1.149 56.781 o
-7 -10 -4 58.255 57.910 1.189 56.708 o
-7 -10 -3 124.533 122.510 2.092 20.498 o
-7 -10 -2 53.460 53.411 1.208 60.261 o
-7 -10 -1 118.276 117.667 2.073 21.544 o
-7 -9 -16 65.007 62.478 3.271 19.011 o
-7 -9 -15 22.075 23.046 2.210 45.938 o
-7 -9 -14 14.226 13.164 1.906 64.234 o
-7 -9 -13 53.551 54.069 2.063 37.441 o
-7 -9 -12 75.025 78.274 2.338 26.929 o
-7 -9 -11 22.304 24.706 1.307 95.273 o
-7 -9 -10 21.349 21.435 1.248 104.162 o
-7 -9 -9 76.855 72.478 2.043 30.968 o
-7 -9 -8 124.981 115.820 2.584 17.750 o
-7 -9 -7 25.590 26.779 1.041 112.850 o
-7 -9 -6 47.588 47.242 1.248 64.710 o
-7 -9 -5 127.531 126.469 2.142 19.707 o
-7 -9 -4 29.544 31.013 0.855 118.235 o
-7 -9 -3 137.601 138.188 2.328 17.320 o
-7 -9 -2 21.074 22.457 0.727 168.363 o
-7 -9 -1 36.046 37.516 0.943 95.460 o
-7 -8 -17 60.816 53.980 3.419 18.300 o
-7 -8 -16 24.395 30.443 2.927 27.901 o
-7 -8 -15 24.767 28.655 2.299 41.729 o
-7 -8 -14 64.187 62.036 2.328 29.901 o
-7 -8 -13 57.230 57.085 2.092 35.667 o
-7 -8 -12 28.095 28.989 1.395 80.198 o
-7 -8 -11 162.306 152.855 3.595 10.722 o
-7 -8 -10 89.317 89.198 2.171 26.063 o
-7 -8 -9 20.952 21.022 1.022 130.263 o
-7 -8 -8 45.663 42.369 1.208 69.432 o
-7 -8 -7 45.108 47.811 1.277 65.085 o
-7 -8 -6 38.729 38.587 1.149 79.884 o
-7 -8 -5 1.358 1.483 0.334 1558.650 o
-7 -8 -4 129.120 119.759 2.024 20.598 o
-7 -8 -3 0.647 0.305 0.285 2612.200 o
-7 -8 -2 195.730 194.821 3.193 10.040 o
-7 -8 -1 49.297 50.454 1.081 68.489 o
-7 -7 -17 11.844 17.309 2.868 31.212 o
-7 -7 -16 19.384 20.364 2.466 39.198 o
-7 -7 -15 15.420 12.987 1.778 71.326 o
-7 -7 -14 36.419 42.674 2.033 44.276 o
-7 -7 -13 28.035 33.567 1.582 67.631 o
-7 -7 -12 23.981 26.111 1.257 96.398 o
-7 -7 -11 15.153 16.346 1.002 154.968 o
-7 -7 -10 74.654 72.645 1.857 34.163 o
-7 -7 -9 4.555 5.373 0.648 424.873 o
-7 -7 -8 6.064 4.303 0.648 404.891 o
-7 -7 -7 21.135 22.309 0.874 147.374 o
-7 -7 -6 252.185 253.949 4.705 5.806 o
-7 -7 -5 87.569 84.512 1.523 34.569 o
-7 -7 -4 320.010 315.386 4.872 4.581 o
-7 -7 -3 204.450 199.634 3.193 9.694 o
-7 -7 -2 14.381 14.431 0.599 255.611 o
-7 -7 -1 214.984 217.199 3.448 8.648 o
-7 -6 -18 14.269 15.354 2.967 29.168 o
-7 -6 -17 46.519 45.355 3.114 22.537 o
-7 -6 -16 41.088 40.620 2.299 36.659 o
-7 -6 -15 13.703 15.492 1.788 70.992 o
-7 -6 -14 11.230 13.930 1.149 144.227 o
-7 -6 -13 26.590 28.479 1.277 90.201 o
-7 -6 -12 6.885 5.806 0.845 269.350 o
-7 -6 -11 23.035 23.901 1.061 118.306 o
-7 -6 -10 194.863 185.233 3.861 8.714 o
-7 -6 -9 142.502 137.186 2.652 15.463 o
-7 -6 -8 145.106 142.334 2.731 14.806 o
-7 -6 -7 40.501 40.395 1.149 77.325 o
-7 -6 -6 14.793 15.364 0.796 199.591 o
-7 -6 -5 29.338 30.709 0.747 128.464 o
-7 -6 -4 86.129 88.805 1.552 34.017 o
-7 -6 -3 116.741 118.207 1.975 22.376 o
-7 -6 -2 123.106 124.357 2.083 20.612 o
-7 -6 -1 645.990 650.173 9.774 1.285 o
-7 -5 -18 0.249 2.564 2.967 31.454 o
-7 -5 -17 164.086 159.427 5.030 7.188 o
-7 -5 -16 36.713 41.593 2.318 37.035 o
-7 -5 -15 23.925 22.820 1.405 86.606 o
-7 -5 -14 10.757 13.183 1.287 124.530 o
-7 -5 -13 22.766 21.356 1.081 119.162 o
-7 -5 -12 2.376 3.605 0.776 377.947 o
-7 -5 -11 51.707 50.572 1.454 54.319 o
-7 -5 -10 6.907 7.073 0.707 330.569 o
-7 -5 -9 176.472 170.537 3.222 11.024 o
-7 -5 -8 161.133 157.442 3.075 12.330 o
-7 -5 -7 205.548 197.994 3.713 8.608 o
-7 -5 -6 220.159 208.829 3.851 7.904 o
-7 -5 -5 249.626 239.145 3.733 7.192 o
-7 -5 -4 120.888 122.215 2.024 21.342 o
-7 -5 -3 567.159 566.407 8.546 1.644 o
-7 -5 -2 493.061 488.320 7.427 2.131 o
-7 -5 -1 897.301 892.569 13.389 0.705 o
-7 -4 -18 10.892 8.488 2.485 41.677 o
-7 -4 -17 1.838 3.566 1.641 99.153 o
-7 -4 -16 34.520 38.970 1.886 50.153 o
-7 -4 -15 10.860 10.737 1.120 155.141 o
-7 -4 -14 1.420 2.711 0.766 411.834 o
-7 -4 -13 33.784 34.215 1.307 77.975 o
-7 -4 -12 71.484 72.321 1.857 34.915 o
-7 -4 -11 114.041 109.051 2.200 21.557 o
-7 -4 -10 130.123 125.142 2.476 17.619 o
-7 -4 -9 38.421 36.367 1.031 87.897 o
-7 -4 -8 82.776 78.814 1.670 34.383 o
-7 -4 -7 173.182 170.036 3.202 11.209 o
-7 -4 -6 105.872 106.556 1.778 26.168 o
-7 -4 -5 310.413 306.191 4.715 4.839 o
-7 -4 -4 532.576 534.294 8.065 1.835 o
-7 -4 -3 786.036 763.497 11.454 0.931 o
-7 -4 -2 54.549 58.421 1.120 60.726 o
-7 -4 -1 104.618 107.293 1.827 25.871 o
-7 -3 -19 5.549 9.421 3.291 24.931 o
-7 -3 -18 80.095 80.917 3.055 19.130 o
-7 -3 -17 32.948 30.620 1.758 57.439 o
-7 -3 -16 57.808 61.260 2.289 31.653 o
-7 -3 -15 14.398 15.570 1.159 132.890 o
-7 -3 -14 98.835 99.356 2.358 22.478 o
-7 -3 -13 26.403 27.103 1.149 101.530 o
-7 -3 -12 19.259 20.227 0.864 157.987 o
-7 -3 -11 79.002 77.596 1.709 34.844 o
-7 -3 -10 70.698 70.651 1.660 38.677 o
-7 -3 -9 38.398 36.121 1.022 88.635 o
-7 -3 -8 87.369 86.329 1.817 30.667 o
-7 -3 -7 12.340 13.213 0.452 331.482 o
-7 -3 -6 501.677 491.640 7.446 2.098 o
-7 -3 -5 239.307 239.420 3.723 7.403 o
-7 -3 -4 445.761 451.324 6.837 2.502 o
-7 -3 -3 116.851 122.686 2.043 21.627 o
-7 -3 -2 18.150 19.215 0.550 221.414 o
-7 -3 -1 134.730 138.424 2.240 17.991 o
-7 -2 -19 39.185 35.591 2.996 25.087 o
-7 -2 -18 37.832 39.314 2.603 31.216 o
-7 -2 -17 18.988 20.345 1.896 60.498 o
-7 -2 -16 45.599 49.717 1.896 44.145 o
-7 -2 -15 4.097 4.981 1.169 176.212 o
-7 -2 -14 42.430 40.532 1.297 68.777 o
-7 -2 -13 145.546 138.571 2.741 14.846 o
-7 -2 -12 80.995 81.123 1.837 32.192 o
-7 -2 -11 27.495 26.013 0.688 145.349 o
-7 -2 -10 67.733 66.977 1.248 48.413 o
-7 -2 -9 11.168 11.366 0.501 342.437 o
-7 -2 -8 114.878 114.661 1.906 23.319 o
-7 -2 -7 161.894 162.423 2.613 13.778 o
-7 -2 -6 741.573 742.681 11.150 1.000 o
-7 -2 -5 1.179 1.061 0.216 2749.550 o
-7 -2 -4 34.973 33.773 0.756 112.456 o
-7 -2 -3 5.016 5.423 0.393 686.807 o
-7 -2 -2 760.688 748.212 11.228 0.975 o
-7 -2 -1 23.820 23.989 0.599 172.000 o
-7 -1 -19 43.055 37.791 2.731 28.430 o
-7 -1 -18 50.353 54.285 2.593 28.521 o
-7 -1 -17 89.500 89.424 2.692 21.042 o
-7 -1 -16 23.339 22.634 1.405 87.316 o
-7 -1 -15 12.978 14.146 0.884 191.133 o
-7 -1 -14 0.973 1.513 0.452 1073.290 o
-7 -1 -13 28.977 28.311 0.825 124.952 o
-7 -1 -12 127.552 124.229 2.112 19.990 o
-7 -1 -11 46.298 45.847 0.982 76.886 o
-7 -1 -10 63.646 62.861 1.228 51.639 o
-7 -1 -9 118.732 117.077 1.965 22.278 o
-7 -1 -8 290.801 279.598 4.558 5.333 o
-7 -1 -7 168.687 164.545 2.692 13.105 o
-7 -1 -6 107.868 107.637 1.778 25.784 o
-7 -1 -5 221.792 215.971 3.389 8.600 o
-7 -1 -4 156.692 157.432 2.505 14.610 o
-7 -1 -3 133.457 133.777 2.151 18.770 o
-7 -1 -2 51.667 53.813 1.012 67.755 o
-7 -1 -1 88.234 88.235 1.483 34.460 o
-6 -18 -1 8.661 13.488 5.039 10.745 o
-6 -17 -6 7.143 13.429 2.741 34.928 o
-6 -17 -5 9.425 14.804 2.112 55.432 o
-6 -17 -4 69.700 67.380 2.584 25.353 o
-6 -17 -3 38.033 37.556 2.240 39.051 o
-6 -17 -2 1.483 3.713 1.916 73.712 o
-6 -17 -1 101.542 96.369 3.320 15.531 o
-6 -16 -9 6.763 9.185 2.967 30.343 o
-6 -16 -8 22.614 23.252 2.986 27.515 o
-6 -16 -7 1.263 2.417 1.493 120.581 o
-6 -16 -6 9.919 13.871 1.847 70.070 o
-6 -16 -5 227.240 219.576 4.922 6.078 o
-6 -16 -4 23.131 22.997 1.778 63.625 o
-6 -16 -3 42.891 47.183 1.955 43.806 o
-6 -16 -2 77.025 76.054 2.367 26.452 o
-6 -16 -1 25.951 27.172 1.984 52.110 o
-6 -15 -11 29.634 28.243 3.723 18.037 o
-6 -15 -10 75.217 79.296 3.900 13.837 o
-6 -15 -9 89.543 80.632 3.507 15.435 o
-6 -15 -8 107.413 105.927 3.497 14.071 o
-6 -15 -7 2.669 3.684 1.169 184.151 o
-6 -15 -6 3.204 4.981 1.248 159.959 o
-6 -15 -5 44.524 49.177 1.876 45.109 o
-6 -15 -4 65.764 68.608 2.073 33.018 o
-6 -15 -3 38.314 42.320 1.719 53.725 o
-6 -15 -2 250.796 244.440 5.098 5.441 o
-6 -15 -1 13.249 16.808 1.307 114.132 o
-6 -14 -12 5.456 6.631 2.672 37.490 o
-6 -14 -11 0.119 0.894 2.397 48.301 o
-6 -14 -10 101.901 97.794 3.536 14.297 o
-6 -14 -9 32.239 36.190 2.230 40.862 o
-6 -14 -8 13.825 19.991 2.083 54.080 o
-6 -14 -7 32.407 28.763 1.346 79.406 o
-6 -14 -6 17.625 21.013 1.287 106.064 o
-6 -14 -5 36.619 40.237 1.621 58.777 o
-6 -14 -4 31.657 35.876 1.562 65.514 o
-6 -14 -3 26.547 27.771 1.277 90.660 o
-6 -14 -2 11.221 12.594 1.110 153.163 o
-6 -14 -1 51.891 54.079 1.474 52.795 o
-6 -13 -13 10.494 14.411 2.898 30.966 o
-6 -13 -12 12.873 11.484 2.210 50.528 o
-6 -13 -11 99.108 100.750 3.487 14.616 o
-6 -13 -10 99.377 100.976 3.409 15.025 o
-6 -13 -9 38.810 41.357 2.142 40.860 o
-6 -13 -8 0.487 2.132 1.346 149.603 o
-6 -13 -7 13.079 13.144 1.287 120.163 o
-6 -13 -6 28.410 30.875 1.100 99.915 o
-6 -13 -5 0.676 0.491 0.678 569.537 o
-6 -13 -4 10.505 9.607 0.884 215.810 o
-6 -13 -3 153.324 147.147 2.977 13.261 o
-6 -13 -2 4.872 4.322 0.747 354.474 o
-6 -13 -1 66.021 65.788 1.591 42.122 o
-6 -12 -14 19.819 21.700 2.662 34.154 o
-6 -12 -13 29.323 31.524 2.279 40.820 o
-6 -12 -12 75.856 72.213 2.898 21.166 o
-6 -12 -11 20.637 22.869 1.837 61.987 o
-6 -12 -10 94.433 88.206 2.515 22.165 o
-6 -12 -9 41.006 43.086 1.925 45.885 o
-6 -12 -8 19.637 23.262 1.523 81.771 o
-6 -12 -7 0.040 0.845 1.002 273.265 o
-6 -12 -6 11.689 12.849 0.766 233.273 o
-6 -12 -5 24.456 26.858 0.943 124.886 o
-6 -12 -4 7.585 9.323 0.737 294.331 o
-6 -12 -3 118.273 117.156 2.230 20.498 o
-6 -12 -2 149.855 144.829 2.593 15.038 o
-6 -12 -1 87.303 88.373 1.778 30.964 o
-6 -11 -15 69.434 62.006 3.360 18.029 o
-6 -11 -14 36.304 32.752 2.417 35.792 o
-6 -11 -13 13.914 15.305 1.660 79.875 o
-6 -11 -12 12.560 14.578 1.464 99.064 o
-6 -11 -11 114.409 114.395 3.075 15.709 o
-6 -11 -10 49.717 53.813 1.906 42.014 o
-6 -11 -9 55.324 56.957 1.965 38.706 o
-6 -11 -8 106.538 103.609 2.829 18.040 o
-6 -11 -7 19.401 18.714 1.179 116.895 o
-6 -11 -6 84.419 81.211 1.690 33.460 o
-6 -11 -5 31.780 33.547 0.982 101.909 o
-6 -11 -4 264.801 253.202 4.273 6.137 o
-6 -11 -3 75.761 78.196 1.523 38.519 o
-6 -11 -2 245.613 235.088 3.782 7.238 o
-6 -11 -1 33.492 34.883 0.963 99.720 o
-6 -10 -16 6.493 6.150 2.711 36.324 o
-6 -10 -15 1.222 2.947 1.788 84.798 o
-6 -10 -14 126.295 118.492 3.546 12.792 o
-6 -10 -13 13.107 13.478 1.483 97.067 o
-6 -10 -12 58.466 53.489 1.925 39.171 o
-6 -10 -11 20.963 24.313 1.385 90.540 o
-6 -10 -10 45.057 49.265 1.808 46.834 o
-6 -10 -9 31.317 32.310 1.405 75.325 o
-6 -10 -8 79.451 81.467 2.240 27.254 o
-6 -10 -7 68.258 65.553 1.935 35.108 o
-6 -10 -6 120.609 111.723 2.014 22.026 o
-6 -10 -5 242.951 236.443 3.733 7.346 o
-6 -10 -4 106.988 104.709 1.847 25.540 o
-6 -10 -3 161.079 159.220 2.643 13.801 o
-6 -10 -2 14.155 15.335 0.688 229.878 o
-6 -10 -1 8.736 9.666 0.629 330.020 o
-6 -9 -17 17.180 19.451 3.645 19.596 o
-6 -9 -16 45.125 46.642 2.937 24.748 o
-6 -9 -15 56.972 55.592 2.328 31.638 o
-6 -9 -14 61.943 65.484 2.426 28.549 o
-6 -9 -13 10.149 8.713 1.346 121.470 o
-6 -9 -12 49.560 53.519 1.876 42.825 o
-6 -9 -11 153.584 144.986 3.536 11.327 o
-6 -9 -10 4.217 4.617 1.012 225.417 o
-6 -9 -9 1.967 2.859 0.786 383.168 o
-6 -9 -8 179.317 169.378 3.536 10.100 o
-6 -9 -7 76.270 75.759 1.709 35.725 o
-6 -9 -6 125.379 122.569 2.053 20.656 o
-6 -9 -5 1.298 1.798 0.393 1239.510 o
-6 -9 -4 15.175 16.061 0.639 232.816 o
-6 -9 -3 41.731 41.760 0.982 83.662 o
-6 -9 -2 5.919 6.513 0.550 462.536 o
-6 -9 -1 68.986 68.008 1.375 45.076 o
-6 -8 -17 28.549 32.997 2.849 28.581 o
-6 -8 -16 24.885 25.217 2.161 46.433 o
-6 -8 -15 12.812 16.720 1.955 61.365 o
-6 -8 -14 19.619 21.199 1.434 89.699 o
-6 -8 -13 42.550 43.096 1.621 55.071 o
-6 -8 -12 8.559 10.826 1.179 150.335 o
-6 -8 -11 14.415 15.433 1.012 157.007 o
-6 -8 -10 16.331 19.539 0.973 151.347 o
-6 -8 -9 14.093 14.067 0.953 171.715 o
-6 -8 -8 34.166 35.021 1.120 88.379 o
-6 -8 -7 258.751 249.823 4.538 5.939 o
-6 -8 -6 75.139 77.636 1.749 35.158 o
-6 -8 -5 47.817 50.788 1.041 70.998 o
-6 -8 -4 95.797 98.324 1.729 28.991 o
-6 -8 -3 49.019 50.326 1.051 69.839 o
-6 -8 -2 7.248 8.497 0.540 415.854 o
-6 -8 -1 164.346 160.625 2.613 13.695 o
-6 -7 -18 32.030 27.408 3.409 20.976 o
-6 -7 -17 4.482 6.091 2.200 54.729 o
-6 -7 -16 3.700 2.868 1.582 104.381 o
-6 -7 -15 9.391 10.354 1.346 121.355 o
-6 -7 -14 30.277 30.345 1.513 70.856 o
-6 -7 -13 11.956 11.513 0.973 181.006 o
-6 -7 -12 54.234 53.745 1.572 49.059 o
-6 -7 -11 18.430 19.185 1.012 140.009 o
-6 -7 -10 76.700 75.307 1.876 33.132 o
-6 -7 -9 73.255 70.808 1.866 34.526 o
-6 -7 -8 69.226 65.661 1.532 42.276 o
-6 -7 -7 164.343 161.146 3.055 12.182 o
-6 -7 -6 39.279 40.935 1.169 77.231 o
-6 -7 -5 68.342 70.003 1.287 46.719 o
-6 -7 -4 120.197 121.007 2.063 21.221 o
-6 -7 -3 11.338 13.006 0.580 298.505 o
-6 -7 -2 63.846 64.757 1.218 51.320 o
-6 -7 -1 318.418 319.688 5.069 4.434 o
-6 -6 -18 20.913 23.989 2.957 28.144 o
-6 -6 -17 96.347 95.190 3.556 14.500 o
-6 -6 -16 14.323 14.598 1.523 91.289 o
-6 -6 -15 57.202 56.024 2.151 34.675 o
-6 -6 -14 91.859 90.377 2.200 25.329 o
-6 -6 -13 59.794 61.977 1.837 39.515 o
-6 -6 -12 39.543 38.842 1.287 72.114 o
-6 -6 -11 35.460 35.139 1.228 80.455 o
-6 -6 -10 86.067 83.530 1.857 30.695 o
-6 -6 -9 108.922 102.057 2.092 23.384 o
-6 -6 -8 143.913 146.607 3.035 13.496 o
-6 -6 -7 237.443 226.816 4.165 6.912 o
-6 -6 -6 41.891 41.318 1.130 76.563 o
-6 -6 -5 39.847 40.100 0.835 94.634 o
-6 -6 -4 161.007 163.120 2.623 13.772 o
-6 -6 -3 58.283 57.163 1.081 59.905 o
-6 -6 -2 314.381 311.849 4.823 4.688 o
-6 -6 -1 527.572 525.796 7.977 1.874 o
-6 -5 -18 2.764 1.611 2.721 37.023 o
-6 -5 -17 22.532 23.498 2.515 36.994 o
-6 -5 -16 19.739 22.319 1.641 73.971 o
-6 -5 -15 43.177 47.330 1.699 51.197 o
-6 -5 -14 77.855 76.565 1.955 31.637 o
-6 -5 -13 17.555 20.787 1.090 129.433 o
-6 -5 -12 117.206 116.753 2.613 18.131 o
-6 -5 -11 87.675 82.587 1.729 32.089 o
-6 -5 -10 103.137 98.737 2.024 24.938 o
-6 -5 -9 51.942 56.387 1.395 54.541 o
-6 -5 -8 330.800 322.891 5.776 3.856 o
-6 -5 -7 173.722 171.028 3.212 11.143 o
-6 -5 -6 131.684 128.993 2.476 17.355 o
-6 -5 -5 34.069 31.642 0.776 114.850 o
-6 -5 -4 726.890 724.016 10.884 1.044 o
-6 -5 -3 232.198 234.724 3.645 7.715 o
-6 -5 -2 53.303 54.943 1.041 65.155 o
-6 -5 -1 160.782 162.668 2.574 13.973 o
-6 -4 -19 32.550 28.233 3.369 21.343 o
-6 -4 -18 6.067 6.326 2.073 60.550 o
-6 -4 -17 27.922 29.068 1.866 55.635 o
-6 -4 -16 148.487 145.192 3.409 11.938 o
-6 -4 -15 8.154 7.957 1.140 163.978 o
-6 -4 -14 96.685 94.208 2.191 24.543 o
-6 -4 -13 350.715 345.858 6.818 3.115 o
-6 -4 -12 69.910 70.847 1.680 38.517 o
-6 -4 -11 97.318 93.422 1.935 27.019 o
-6 -4 -10 29.741 29.372 0.953 111.045 o
-6 -4 -9 77.325 77.135 1.690 35.602 o
-6 -4 -8 34.441 34.255 1.022 94.849 o
-6 -4 -7 85.552 88.127 1.847 30.479 o
-6 -4 -6 207.111 198.711 3.664 8.659 o
-6 -4 -5 715.612 707.876 10.609 1.087 o
-6 -4 -4 125.542 128.433 2.073 20.220 o
-6 -4 -3 208.707 208.751 3.242 9.331 o
-6 -4 -2 71.437 70.740 1.238 46.287 o
-6 -4 -1 156.824 158.179 2.525 14.505 o
-6 -3 -19 24.878 22.427 2.711 32.289 o
-6 -3 -18 19.101 20.345 2.033 54.095 o
-6 -3 -17 77.771 84.944 2.898 20.471 o
-6 -3 -16 53.311 54.923 1.847 42.185 o
-6 -3 -15 110.684 108.570 2.672 18.581 o
-6 -3 -14 22.543 23.184 1.051 121.052 o
-6 -3 -13 11.640 11.739 0.835 217.105 o
-6 -3 -12 5.768 4.755 0.815 299.443 o
-6 -3 -11 40.045 40.817 1.159 77.067 o
-6 -3 -10 20.170 20.423 0.825 160.594 o
-6 -3 -9 66.485 64.885 1.444 45.176 o
-6 -3 -8 71.596 74.374 1.631 38.424 o
-6 -3 -7 291.103 284.029 5.108 4.815 o
-6 -3 -6 345.276 339.532 5.167 4.067 o
-6 -3 -5 481.777 480.746 7.269 2.214 o
-6 -3 -4 307.637 307.507 4.735 4.845 o
-6 -3 -3 1053.860 1061.440 15.875 0.513 o
-6 -3 -2 185.945 185.046 2.898 11.287 o
-6 -3 -1 865.280 895.349 13.527 0.714 o
-6 -2 -19 34.794 34.726 2.819 28.220 o
-6 -2 -18 17.793 17.810 2.073 53.412 o
-6 -2 -17 22.509 24.097 1.660 70.169 o
-6 -2 -16 15.277 15.669 1.621 81.591 o
-6 -2 -15 6.505 5.364 0.982 220.122 o
-6 -2 -14 46.203 47.782 1.356 61.415 o
-6 -2 -13 8.625 8.949 0.766 273.121 o
-6 -2 -12 3.565 2.986 0.550 597.900 o
-6 -2 -11 80.466 79.119 1.434 38.419 o
-6 -2 -10 333.916 324.138 4.951 4.362 o
-6 -2 -9 37.168 35.601 0.766 106.216 o
-6 -2 -8 241.854 236.473 3.684 7.439 o
-6 -2 -7 122.745 121.311 1.975 21.512 o
-6 -2 -6 165.895 164.810 2.593 13.572 o
-6 -2 -5 320.065 313.607 4.784 4.655 o
-6 -2 -4 197.672 193.691 3.016 10.406 o
-6 -2 -3 6.320 7.613 0.383 582.458 o
-6 -2 -2 443.228 448.318 6.768 2.539 o
-6 -2 -1 619.047 622.166 9.342 1.394 o
-6 -1 -19 27.490 24.362 2.672 32.561 o
-6 -1 -18 6.320 8.527 1.896 70.632 o
-6 -1 -17 10.589 12.348 1.110 155.422 o
-6 -1 -16 94.773 95.996 2.191 24.674 o
-6 -1 -15 84.092 85.858 1.778 31.859 o
-6 -1 -14 1.097 1.680 0.560 741.590 o
-6 -1 -13 20.353 22.044 0.756 167.487 o
-6 -1 -12 47.253 45.994 1.002 75.115 o
-6 -1 -11 54.171 54.285 1.090 63.229 o
-6 -1 -10 130.381 128.757 2.122 19.445 o
-6 -1 -9 33.401 34.530 0.776 113.347 o
-6 -1 -8 192.267 186.599 2.947 10.891 o
-6 -1 -7 303.093 300.444 4.637 5.009 o
-6 -1 -6 3.302 3.507 0.363 943.655 o
-6 -1 -5 458.280 457.562 6.935 2.418 o
-6 -1 -4 432.334 430.085 6.503 2.703 o
-6 -1 -3 12.241 14.765 0.472 315.639 o
-6 -1 -2 894.726 919.328 13.733 0.683 o
-6 -1 -1 153.193 157.108 2.495 14.867 o
-5 -18 -3 21.736 24.294 2.800 30.850 o
-5 -18 -2 1.161 2.731 2.092 62.430 o
-5 -18 -1 83.899 77.262 3.271 17.369 o
-5 -17 -7 11.307 13.704 2.682 35.689 o
-5 -17 -6 16.405 19.549 2.112 51.962 o
-5 -17 -5 60.812 62.016 2.603 26.516 o
-5 -17 -4 5.958 7.093 1.582 99.007 o
-5 -17 -3 24.413 28.940 2.417 38.563 o
-5 -17 -2 5.314 3.733 1.837 77.168 o
-5 -17 -1 4.485 3.949 1.778 82.592 o
-5 -16 -9 90.431 78.264 3.674 14.485 o
-5 -16 -8 15.090 16.356 2.476 40.236 o
-5 -16 -7 116.460 114.592 3.114 15.377 o
-5 -16 -6 33.340 33.842 1.906 50.901 o
-5 -16 -5 11.569 10.983 1.483 100.511 o
-5 -16 -4 2.293 2.466 1.365 140.763 o
-5 -16 -3 39.025 40.964 2.004 44.586 o
-5 -16 -2 116.651 116.203 2.986 16.009 o
-5 -16 -1 23.192 25.964 1.817 60.833 o
-5 -15 -11 48.121 45.817 3.153 21.952 o
-5 -15 -10 143.851 135.978 5.059 7.603 o
-5 -15 -9 1.152 2.004 1.994 68.810 o
-5 -15 -8 6.502 7.043 1.670 89.319 o
-5 -15 -7 0.504 0.530 1.169 200.119 o
-5 -15 -6 7.417 7.053 1.297 136.445 o
-5 -15 -5 7.975 8.979 1.218 146.960 o
-5 -15 -4 49.794 53.696 1.827 43.954 o
-5 -15 -3 12.412 13.340 1.248 126.714 o
-5 -15 -2 31.736 35.944 1.591 64.043 o
-5 -15 -1 1.008 4.588 1.061 226.056 o
-5 -14 -12 55.040 52.016 3.212 20.590 o
-5 -14 -11 26.094 31.799 2.849 28.945 o
-5 -14 -10 42.244 42.723 2.633 29.814 o
-5 -14 -9 4.320 3.291 1.827 78.830 o
-5 -14 -8 29.904 29.883 1.788 57.847 o
-5 -14 -7 160.143 156.617 3.379 11.393 o
-5 -14 -6 23.507 25.247 1.365 88.765 o
-5 -14 -5 24.133 26.131 1.277 94.562 o
-5 -14 -4 100.057 99.670 2.711 19.521 o
-5 -14 -3 31.806 35.817 1.395 74.032 o
-5 -14 -2 27.635 30.335 1.218 92.252 o
-5 -14 -1 23.578 26.249 1.130 108.320 o
-5 -13 -14 5.883 8.271 2.643 38.078 o
-5 -13 -13 77.107 76.211 3.163 18.641 o
-5 -13 -12 49.533 49.796 2.358 32.939 o
-5 -13 -11 12.691 14.775 1.680 79.591 o
-5 -13 -10 18.068 18.930 1.660 75.185 o
-5 -13 -9 64.812 67.841 2.466 27.435 o
-5 -13 -8 81.645 81.575 2.534 23.702 o
-5 -13 -7 22.419 24.402 1.002 125.541 o
-5 -13 -6 79.003 80.986 1.837 32.618 o
-5 -13 -5 196.910 194.487 3.674 8.945 o
-5 -13 -4 54.276 55.032 1.513 50.385 o
-5 -13 -3 79.211 80.927 1.690 34.691 o
-5 -13 -2 207.170 198.249 3.468 9.058 o
-5 -13 -1 40.695 42.133 1.189 74.469 o
-5 -12 -15 37.287 34.648 3.517 19.349 o
-5 -12 -14 57.292 56.594 2.908 23.446 o
-5 -12 -13 65.758 64.236 2.564 26.268 o
-5 -12 -12 10.980 11.965 1.513 97.521 o
-5 -12 -11 71.991 70.690 2.318 28.163 o
-5 -12 -10 29.515 30.041 1.621 65.802 o
-5 -12 -9 14.992 17.525 1.375 103.129 o
-5 -12 -8 83.996 81.555 2.348 25.392 o
-5 -12 -7 55.968 53.764 1.336 54.890 o
-5 -12 -6 10.124 10.325 0.756 257.849 o
-5 -12 -5 288.006 285.866 4.814 5.095 o
-5 -12 -4 57.084 56.947 1.316 54.064 o
-5 -12 -3 10.467 12.083 0.688 272.162 o
-5 -12 -2 64.102 62.645 1.297 49.872 o
-5 -12 -1 165.892 163.484 2.839 12.774 o
-5 -11 -16 0.214 6.169 3.340 24.719 o
-5 -11 -15 78.997 81.506 3.114 18.719 o
-5 -11 -14 137.356 137.874 3.979 10.524 o
-5 -11 -13 3.003 3.085 1.483 118.630 o
-5 -11 -12 58.627 57.124 2.151 34.269 o
-5 -11 -11 16.637 16.808 1.464 92.880 o
-5 -11 -10 13.373 13.291 1.316 115.679 o
-5 -11 -9 0.244 1.650 0.766 448.160 o
-5 -11 -8 77.603 71.624 2.171 29.166 o
-5 -11 -7 240.686 228.241 5.187 5.543 o
-5 -11 -6 208.472 196.481 3.379 9.229 o
-5 -11 -5 30.297 30.178 0.864 116.726 o
-5 -11 -4 77.636 78.834 1.542 37.590 o
-5 -11 -3 94.505 95.259 1.778 28.976 o
-5 -11 -2 5.798 6.680 0.580 439.152 o
-5 -11 -1 102.078 103.403 1.896 25.920 o
-5 -10 -16 24.409 25.109 2.849 29.552 o
-5 -10 -15 26.488 29.824 2.466 36.833 o
-5 -10 -14 9.517 10.403 1.641 87.562 o
-5 -10 -13 147.597 142.461 3.625 11.283 o
-5 -10 -12 23.061 21.081 1.248 101.934 o
-5 -10 -11 20.091 23.360 1.375 92.905 o
-5 -10 -10 93.629 91.703 2.466 22.505 o
-5 -10 -9 119.885 120.132 3.536 13.057 o
-5 -10 -8 34.298 33.842 1.307 77.679 o
-5 -10 -7 56.644 51.662 1.523 49.824 o
-5 -10 -6 48.456 48.243 1.061 70.774 o
-5 -10 -5 82.462 85.996 1.582 34.839 o
-5 -10 -4 33.621 36.259 0.914 101.843 o
-5 -10 -3 47.259 48.705 1.081 70.809 o
-5 -10 -2 152.042 154.977 2.574 14.686 o
-5 -10 -1 39.196 38.351 0.953 90.186 o
-5 -9 -17 30.895 34.707 2.829 28.527 o
-5 -9 -16 49.465 48.136 2.466 31.169 o
-5 -9 -15 1.391 2.819 1.316 152.750 o
-5 -9 -14 15.882 17.869 1.601 81.624 o
-5 -9 -13 87.933 86.703 2.407 23.978 o
-5 -9 -12 61.845 62.114 1.896 37.774 o
-5 -9 -11 91.266 88.127 2.426 23.322 o
-5 -9 -10 50.202 48.784 1.542 52.735 o
-5 -9 -9 12.337 14.018 0.904 189.816 o
-5 -9 -8 29.727 31.642 1.041 102.028 o
-5 -9 -7 10.008 11.228 0.815 235.131 o
-5 -9 -6 24.957 25.030 0.678 156.124 o
-5 -9 -5 106.562 108.157 1.886 25.018 o
-5 -9 -4 192.199 189.182 3.163 10.316 o
-5 -9 -3 35.220 36.347 0.874 101.901 o
-5 -9 -2 116.486 114.906 1.975 22.602 o
-5 -9 -1 271.034 265.443 4.136 6.114 o
-5 -8 -18 22.572 19.097 3.350 22.560 o
-5 -8 -17 73.521 72.685 2.849 21.819 o
-5 -8 -16 60.332 62.448 2.525 27.610 o
-5 -8 -15 11.723 12.967 1.474 100.106 o
-5 -8 -14 95.664 100.014 2.839 18.917 o
-5 -8 -13 0.116 2.142 1.071 235.043 o
-5 -8 -12 11.631 11.179 1.051 165.726 o
-5 -8 -11 91.551 88.913 2.132 26.182 o
-5 -8 -10 146.702 136.322 2.918 14.093 o
-5 -8 -9 57.339 55.651 1.356 53.175 o
-5 -8 -8 31.310 32.850 1.090 95.268 o
-5 -8 -7 41.229 41.465 1.257 71.104 o
-5 -8 -6 120.973 116.154 2.318 19.704 o
-5 -8 -5 35.289 38.233 0.894 99.097 o
-5 -8 -4 128.254 127.274 2.112 19.774 o
-5 -8 -3 444.108 426.362 6.493 2.666 o
-5 -8 -2 101.262 100.554 1.739 27.749 o
-5 -8 -1 254.067 248.890 4.165 6.461 o
-5 -7 -18 7.125 7.937 2.751 35.106 o
-5 -7 -17 58.851 60.140 2.888 23.353 o
-5 -7 -16 47.846 53.872 2.210 35.715 o
-5 -7 -15 83.003 84.797 2.701 21.776 o
-5 -7 -14 13.280 15.069 1.257 121.928 o
-5 -7 -13 83.654 83.589 2.024 29.047 o
-5 -7 -12 235.091 228.673 4.637 6.286 o
-5 -7 -11 68.129 70.396 1.817 36.607 o
-5 -7 -10 34.647 33.940 1.140 87.218 o
-5 -7 -9 81.705 84.011 1.847 31.624 o
-5 -7 -8 10.079 10.128 0.678 289.388 o
-5 -7 -7 77.807 79.708 1.729 34.584 o
-5 -7 -6 19.293 20.119 0.874 156.536 o
-5 -7 -5 11.694 14.185 0.501 315.995 o
-5 -7 -4 41.520 42.831 0.904 87.175 o
-5 -7 -3 81.873 82.773 1.474 36.929 o
-5 -7 -2 752.521 733.781 11.032 1.004 o
-5 -7 -1 490.901 475.844 7.210 2.209 o
-5 -6 -18 6.485 7.859 2.053 61.098 o
-5 -6 -17 48.693 49.471 2.348 33.303 o
-5 -6 -16 114.126 113.983 3.104 15.577 o
-5 -6 -15 8.279 9.519 1.238 141.875 o
-5 -6 -14 40.726 41.937 1.395 65.220 o
-5 -6 -13 13.722 13.655 0.923 180.150 o
-5 -6 -12 31.761 29.677 1.208 88.465 o
-5 -6 -11 160.080 151.371 2.908 13.093 o
-5 -6 -10 155.739 153.719 3.035 12.782 o
-5 -6 -9 464.237 449.369 7.937 2.136 o
-5 -6 -8 17.554 19.009 0.855 167.778 o
-5 -6 -7 67.422 64.531 1.444 44.895 o
-5 -6 -6 36.772 37.467 1.041 88.632 o
-5 -6 -5 235.697 231.011 3.586 7.772 o
-5 -6 -4 102.840 104.660 1.749 27.058 o
-5 -6 -3 37.701 37.988 0.806 101.012 o
-5 -6 -2 945.169 948.249 14.166 0.635 o
-5 -6 -1 12.397 13.409 0.472 322.402 o
-5 -5 -19 35.351 31.740 3.114 24.051 o
-5 -5 -18 43.477 41.868 3.065 23.521 o
-5 -5 -17 54.710 54.796 2.210 34.212 o
-5 -5 -16 36.923 38.469 1.631 58.687 o
-5 -5 -15 4.401 5.039 0.982 234.080 o
-5 -5 -14 99.615 102.499 2.613 20.178 o
-5 -5 -13 68.850 69.227 1.778 37.265 o
-5 -5 -12 73.530 71.614 1.631 38.270 o
-5 -5 -11 152.721 147.403 2.829 13.849 o
-5 -5 -10 55.669 54.039 1.346 54.689 o
-5 -5 -9 365.327 349.100 6.218 3.325 o
-5 -5 -8 122.335 118.826 2.367 19.150 o
-5 -5 -7 205.818 198.495 3.703 8.615 o
-5 -5 -6 147.101 144.397 2.721 14.674 o
-5 -5 -5 35.245 36.121 0.953 96.937 o
-5 -5 -4 49.372 49.776 0.933 74.121 o
-5 -5 -3 135.875 138.326 2.328 17.448 o
-5 -5 -2 736.027 736.993 11.061 1.015 o
-5 -5 -1 33.020 34.412 0.727 117.760 o
-5 -4 -19 6.811 7.299 2.623 38.545 o
-5 -4 -18 3.453 3.379 2.004 66.568 o
-5 -4 -17 116.364 117.048 3.026 15.786 o
-5 -4 -16 2.551 2.613 1.140 195.712 o
-5 -4 -15 25.609 24.922 1.248 95.880 o
-5 -4 -14 272.184 259.047 5.246 4.996 o
-5 -4 -13 89.569 88.835 1.935 28.649 o
-5 -4 -12 5.423 7.319 0.707 349.546 o
-5 -4 -11 269.871 263.527 4.784 5.449 o
-5 -4 -10 18.974 19.873 0.825 165.860 o
-5 -4 -9 25.771 26.907 0.894 127.041 o
-5 -4 -8 95.656 91.546 1.906 27.738 o
-5 -4 -7 206.311 202.562 3.743 8.479 o
-5 -4 -6 113.822 110.594 2.151 21.859 o
-5 -4 -5 585.073 586.860 10.226 1.349 o
-5 -4 -4 899.060 907.147 13.566 0.692 o
-5 -4 -3 175.232 177.983 2.800 12.150 o
-5 -4 -2 241.815 243.418 3.753 7.273 o
-5 -4 -1 508.805 523.959 7.878 1.941 o
-5 -3 -19 26.892 29.540 2.574 34.314 o
-5 -3 -18 44.457 46.819 2.495 31.559 o
-5 -3 -17 33.064 33.223 1.965 49.072 o
-5 -3 -16 16.489 18.046 1.307 107.942 o
-5 -3 -15 24.840 26.691 1.228 97.359 o
-5 -3 -14 5.961 7.161 0.806 289.861 o
-5 -3 -13 231.628 225.412 4.204 6.966 o
-5 -3 -12 191.579 180.646 3.409 9.879 o
-5 -3 -11 2.667 3.389 0.678 464.198 o
-5 -3 -10 22.691 22.958 0.855 144.493 o
-5 -3 -9 37.310 37.359 1.041 88.057 o
-5 -3 -8 150.606 148.464 2.800 14.048 o
-5 -3 -7 18.044 20.178 0.727 185.957 o
-5 -3 -6 228.470 222.877 4.037 7.296 o
-5 -3 -5 1014.890 1003.940 14.981 0.565 o
-5 -3 -4 395.736 404.475 6.120 3.070 o
-5 -3 -3 68.611 68.961 1.179 49.017 o
-5 -3 -2 672.329 688.819 10.315 1.171 o
-5 -3 -1 368.271 379.072 5.707 3.476 o
-5 -2 -19 6.010 4.823 2.259 51.752 o
-5 -2 -18 58.521 60.493 2.692 25.736 o
-5 -2 -17 11.543 13.733 1.493 97.804 o
-5 -2 -16 124.198 125.506 2.927 15.595 o
-5 -2 -15 17.439 20.070 1.071 133.151 o
-5 -2 -14 22.801 22.840 0.727 161.231 o
-5 -2 -13 86.249 85.082 1.513 34.952 o
-5 -2 -12 145.685 138.502 2.269 16.979 o
-5 -2 -11 119.247 115.338 1.935 22.527 o
-5 -2 -10 142.694 144.033 2.358 16.582 o
-5 -2 -9 283.265 274.637 4.254 5.753 o
-5 -2 -8 248.322 241.876 3.880 6.988 o
-5 -2 -7 24.033 23.930 0.570 174.959 o
-5 -2 -6 143.066 143.896 2.279 16.927 o
-5 -2 -5 119.502 120.751 1.945 22.109 o
-5 -2 -4 24.806 26.396 0.580 165.675 o
-5 -2 -3 221.108 225.441 3.566 8.191 o
-5 -2 -2 182.098 190.882 2.947 11.193 o
-5 -2 -1 567.836 596.909 8.930 1.554 o
-5 -1 -20 31.099 32.153 5.098 10.048 o
-5 -1 -19 129.499 125.408 4.087 10.569 o
-5 -1 -18 8.577 7.770 1.316 129.892 o
-5 -1 -17 6.788 7.878 0.992 208.389 o
-5 -1 -16 64.495 67.832 1.650 41.093 o
-5 -1 -15 17.420 19.215 0.874 164.523 o
-5 -1 -14 59.239 60.130 1.267 53.495 o
-5 -1 -13 0.584 0.806 0.363 1702.260 o
-5 -1 -12 1.943 2.053 0.413 1049.230 o
-5 -1 -11 67.093 67.360 1.277 47.983 o
-5 -1 -10 136.171 136.999 2.240 17.932 o
-5 -1 -9 28.579 27.643 0.668 141.743 o
-5 -1 -8 184.408 181.068 2.849 11.559 o
-5 -1 -7 300.696 301.004 4.833 4.868 o
-5 -1 -6 1.069 1.081 0.187 3231.630 o
-5 -1 -5 292.961 296.701 4.538 5.227 o
-5 -1 -4 88.292 89.797 1.483 34.256 o
-5 -1 -3 388.882 396.253 5.973 3.188 o
-5 -1 -2 953.313 995.775 14.873 0.594 o
-5 -1 -1 380.488 397.255 5.992 3.221 o
-4 -18 -4 45.566 46.593 3.144 22.232 o
-4 -18 -3 79.973 71.368 3.193 18.381 o
-4 -18 -2 6.543 6.719 2.682 37.038 o
-4 -18 -1 30.145 28.773 2.564 34.044 o
-4 -17 -8 144.455 122.510 5.079 7.653 o
-4 -17 -7 2.026 0.874 1.935 72.799 o
-4 -17 -6 20.975 23.930 2.053 51.892 o
-4 -17 -5 81.991 81.496 2.731 21.755 o
-4 -17 -4 66.329 64.973 2.417 28.087 o
-4 -17 -3 17.676 18.115 1.965 58.275 o
-4 -17 -2 16.046 17.447 1.827 66.543 o
-4 -17 -1 41.312 43.774 2.377 34.625 o
-4 -16 -10 5.371 11.042 2.849 32.855 o
-4 -16 -9 5.201 4.814 2.358 47.950 o
-4 -16 -8 3.682 5.344 1.532 108.997 o
-4 -16 -7 17.741 19.893 1.690 73.123 o
-4 -16 -6 130.192 127.922 3.595 12.264 o
-4 -16 -5 15.853 16.445 1.503 90.425 o
-4 -16 -4 29.609 35.090 1.690 60.990 o
-4 -16 -3 36.782 40.876 1.709 55.112 o
-4 -16 -2 36.215 37.005 1.690 57.066 o
-4 -16 -1 69.131 73.500 2.426 26.971 o
-4 -15 -11 44.668 42.133 2.918 25.279 o
-4 -15 -10 9.782 11.454 2.210 51.545 o
-4 -15 -9 5.998 4.656 1.827 77.124 o
-4 -15 -8 128.898 119.229 2.878 15.753 o
-4 -15 -7 15.623 16.661 1.493 91.431 o
-4 -15 -6 5.439 7.554 1.198 160.268 o
-4 -15 -5 6.291 5.835 1.090 186.911 o
-4 -15 -4 56.040 58.460 1.876 40.211 o
-4 -15 -3 186.107 186.333 4.028 8.551 o
-4 -15 -2 136.255 140.015 3.163 13.496 o
-4 -15 -1 59.119 64.786 1.945 37.169 o
-4 -14 -13 37.773 39.677 3.173 22.791 o
-4 -14 -12 33.857 34.441 2.426 35.881 o
-4 -14 -11 126.370 125.231 3.782 11.735 o
-4 -14 -10 15.108 18.429 1.749 71.634 o
-4 -14 -9 73.662 67.026 2.692 23.699 o
-4 -14 -8 1.004 0.442 0.825 386.656 o
-4 -14 -7 175.241 179.860 3.487 10.192 o
-4 -14 -6 202.118 200.135 4.224 7.694 o
-4 -14 -5 48.241 51.053 1.483 54.988 o
-4 -14 -4 76.097 79.728 1.876 32.795 o
-4 -14 -3 38.223 40.542 1.277 72.972 o
-4 -14 -2 68.853 73.127 1.660 38.847 o
-4 -14 -1 53.987 55.916 1.493 50.862 o
-4 -13 -14 33.203 35.296 2.986 25.824 o
-4 -13 -13 22.008 24.028 2.279 43.601 o
-4 -13 -12 11.182 16.288 1.965 61.736 o
-4 -13 -11 11.314 12.594 1.552 92.865 o
-4 -13 -10 63.453 64.835 2.171 32.234 o
-4 -13 -9 126.126 123.345 3.261 13.936 o
-4 -13 -8 139.480 137.864 3.006 14.052 o
-4 -13 -7 59.128 62.134 1.591 45.088 o
-4 -13 -6 35.184 39.894 1.326 73.269 o
-4 -13 -5 47.196 51.868 1.434 56.928 o
-4 -13 -4 141.743 136.017 2.485 16.329 o
-4 -13 -3 30.692 31.671 1.002 103.569 o
-4 -13 -2 57.554 57.949 1.307 53.844 o
-4 -13 -1 199.587 189.054 3.075 10.282 o
-4 -12 -15 65.630 60.189 3.055 21.011 o
-4 -12 -14 13.885 14.804 1.994 59.283 o
-4 -12 -13 130.245 131.380 3.576 12.273 o
-4 -12 -12 187.842 189.133 4.666 7.254 o
-4 -12 -11 53.428 54.717 2.014 38.427 o
-4 -12 -10 0.412 1.454 1.100 223.269 o
-4 -12 -9 39.515 38.833 1.474 63.643 o
-4 -12 -8 10.688 12.849 1.081 160.098 o
-4 -12 -7 37.878 38.056 1.189 78.884 o
-4 -12 -6 195.719 192.277 3.920 8.491 o
-4 -12 -5 114.929 112.097 2.073 22.230 o
-4 -12 -4 8.365 10.187 0.678 307.981 o
-4 -12 -3 212.493 206.383 3.360 9.023 o
-4 -12 -2 107.432 104.709 1.866 25.307 o
-4 -12 -1 14.203 15.983 0.756 210.308 o
-4 -11 -16 38.022 40.768 2.898 26.316 o
-4 -11 -15 3.776 7.122 2.328 49.196 o
-4 -11 -14 2.434 5.452 1.562 106.821 o
-4 -11 -13 72.202 78.245 2.593 24.321 o
-4 -11 -12 48.042 50.827 1.955 41.739 o
-4 -11 -11 0.380 0.373 1.061 243.414 o
-4 -11 -10 54.148 55.179 1.798 43.055 o
-4 -11 -9 188.119 190.096 4.617 7.329 o
-4 -11 -8 129.957 125.781 3.153 14.184 o
-4 -11 -7 2.485 3.065 0.550 644.903 o
-4 -11 -6 39.791 41.200 1.002 85.137 o
-4 -11 -5 150.928 145.507 2.426 15.658 o
-4 -11 -4 115.320 114.445 1.984 22.697 o
-4 -11 -3 53.034 54.452 1.169 61.445 o
-4 -11 -2 139.485 142.039 2.387 16.746 o
-4 -11 -1 55.602 56.574 1.189 58.617 o
-4 -10 -17 22.799 27.260 3.939 16.569 o
-4 -10 -16 44.597 44.629 2.554 30.672 o
-4 -10 -15 40.172 42.340 2.377 34.978 o
-4 -10 -14 109.007 110.731 3.291 14.939 o
-4 -10 -13 6.625 8.046 1.444 114.366 o
-4 -10 -12 43.564 44.845 1.680 52.200 o
-4 -10 -11 140.834 137.550 3.379 12.494 o
-4 -10 -10 61.053 60.592 1.847 39.159 o
-4 -10 -9 27.456 28.645 1.238 92.025 o
-4 -10 -8 43.488 40.679 1.287 68.367 o
-4 -10 -7 145.629 140.831 2.318 16.667 o
-4 -10 -6 52.693 53.961 1.100 64.041 o
-4 -10 -5 18.939 20.855 0.717 182.094 o
-4 -10 -4 69.108 71.123 1.336 45.221 o
-4 -10 -3 141.866 142.579 2.446 16.279 o
-4 -10 -2 29.696 31.858 0.884 114.610 o
-4 -10 -1 169.017 168.238 2.741 12.838 o
-4 -9 -17 33.792 33.154 2.868 27.645 o
-4 -9 -16 29.881 33.027 2.299 39.982 o
-4 -9 -15 6.133 6.857 1.532 104.626 o
-4 -9 -14 23.048 24.637 1.631 71.354 o
-4 -9 -13 45.319 47.065 1.631 52.542 o
-4 -9 -12 48.485 47.801 1.621 51.302 o
-4 -9 -11 55.849 56.014 1.778 42.853 o
-4 -9 -10 2.326 1.493 0.540 713.177 o
-4 -9 -9 252.922 246.110 4.912 5.613 o
-4 -9 -8 122.089 117.411 2.318 19.544 o
-4 -9 -7 12.485 13.566 0.815 212.208 o
-4 -9 -6 9.490 10.884 0.501 373.051 o
-4 -9 -5 26.785 26.956 0.717 142.963 o
-4 -9 -4 16.754 17.201 0.658 214.246 o
-4 -9 -3 49.115 50.778 1.041 69.939 o
-4 -9 -2 71.781 69.954 1.424 42.771 o
-4 -9 -1 336.990 338.284 5.216 4.105 o
-4 -8 -18 6.998 14.048 2.760 34.436 o
-4 -8 -17 28.336 37.280 2.908 27.407 o
-4 -8 -16 19.644 23.763 1.945 57.057 o
-4 -8 -15 155.209 150.743 3.910 10.051 o
-4 -8 -14 16.512 18.409 1.257 113.137 o
-4 -8 -13 70.809 68.529 1.994 33.264 o
-4 -8 -12 14.132 14.382 0.943 172.952 o
-4 -8 -11 104.996 106.261 2.721 18.787 o
-4 -8 -10 25.110 26.416 0.953 122.927 o
-4 -8 -9 14.710 16.464 0.884 178.433 o
-4 -8 -8 136.897 131.145 2.584 16.349 o
-4 -8 -7 45.649 46.711 1.169 69.378 o
-4 -8 -6 45.009 45.483 0.933 80.442 o
-4 -8 -5 79.491 79.728 1.434 38.614 o
-4 -8 -4 110.675 112.942 2.014 23.129 o
-4 -8 -3 10.691 11.778 0.530 333.832 o
-4 -8 -2 51.140 52.703 1.071 66.584 o
-4 -8 -1 82.788 84.473 1.542 35.491 o
-4 -7 -18 16.087 19.215 2.299 45.171 o
-4 -7 -17 15.244 18.616 1.857 64.980 o
-4 -7 -16 18.928 22.909 1.562 79.713 o
-4 -7 -15 51.626 52.389 1.857 42.849 o
-4 -7 -14 13.957 15.099 1.375 106.322 o
-4 -7 -13 188.908 181.353 3.782 9.078 o
-4 -7 -12 193.756 187.807 3.861 8.710 o
-4 -7 -11 61.099 60.592 1.503 46.712 o
-4 -7 -10 71.665 72.017 1.611 39.082 o
-4 -7 -9 42.921 45.955 1.248 68.504 o
-4 -7 -8 45.068 45.414 1.189 69.531 o
-4 -7 -7 24.480 23.704 0.904 132.804 o
-4 -7 -6 219.042 221.963 4.067 7.434 o
-4 -7 -5 111.346 113.590 1.876 24.072 o
-4 -7 -4 330.206 318.166 4.892 4.462 o
-4 -7 -3 156.888 154.112 2.456 14.888 o
-4 -7 -2 1.913 1.994 0.275 1649.150 o
-4 -7 -1 374.832 372.205 5.668 3.477 o
-4 -6 -19 37.846 32.113 3.026 24.981 o
-4 -6 -18 3.647 4.607 2.063 62.584 o
-4 -6 -17 47.248 48.440 2.318 34.232 o
-4 -6 -16 40.986 40.011 1.817 49.758 o
-4 -6 -15 39.753 43.263 1.975 44.844 o
-4 -6 -14 120.158 118.826 2.741 17.079 o
-4 -6 -13 46.604 45.630 1.385 60.740 o
-4 -6 -12 138.696 133.934 2.652 15.805 o
-4 -6 -11 312.006 291.848 5.236 4.487 o
-4 -6 -10 50.993 51.731 1.287 59.726 o
-4 -6 -9 146.636 144.534 2.790 14.408 o
-4 -6 -8 73.630 74.767 1.641 37.645 o
-4 -6 -7 211.557 204.006 3.743 8.340 o
-4 -6 -6 165.364 161.686 3.026 12.223 o
-4 -6 -5 11.982 13.537 0.442 337.801 o
-4 -6 -4 100.966 99.837 1.650 28.720 o
-4 -6 -3 140.948 146.106 2.358 16.633 o
-4 -6 -2 391.063 399.063 6.051 3.136 o
-4 -6 -1 128.899 130.958 2.122 19.480 o
-4 -5 -19 43.864 43.734 2.672 28.879 o
-4 -5 -18 29.199 34.225 2.515 34.799 o
-4 -5 -17 1.166 1.798 2.033 66.264 o
-4 -5 -16 13.189 13.645 1.218 129.045 o
-4 -5 -15 320.979 310.710 6.208 3.692 o
-4 -5 -14 33.544 34.324 1.238 82.180 o
-4 -5 -13 124.537 123.276 2.456 18.243 o
-4 -5 -12 112.436 113.531 2.515 19.283 o
-4 -5 -11 87.911 87.656 1.857 29.965 o
-4 -5 -10 73.336 75.622 1.641 37.609 o
-4 -5 -9 241.246 237.937 4.342 6.517 o
-4 -5 -8 98.674 92.695 1.906 27.162 o
-4 -5 -7 120.495 117.372 2.279 19.947 o
-4 -5 -6 26.525 25.473 0.786 138.417 o
-4 -5 -5 283.937 286.494 5.128 4.855 o
-4 -5 -4 373.180 375.614 5.717 3.452 o
-4 -5 -3 134.453 139.573 2.220 18.069 o
-4 -5 -2 154.726 159.112 2.603 14.298 o
-4 -5 -1 337.918 341.133 5.177 4.112 o
-4 -4 -19 4.502 3.320 2.073 61.922 o
-4 -4 -18 2.569 4.165 2.328 49.976 o
-4 -4 -17 30.968 31.819 1.680 61.589 o
-4 -4 -16 42.282 44.648 1.650 53.806 o
-4 -4 -15 51.360 54.629 1.719 46.051 o
-4 -4 -14 62.079 60.582 1.513 46.111 o
-4 -4 -13 95.543 92.243 1.935 27.391 o
-4 -4 -12 51.381 51.210 1.297 59.327 o
-4 -4 -11 340.582 324.512 5.806 3.768 o
-4 -4 -10 16.411 17.486 0.737 198.608 o
-4 -4 -9 77.435 72.940 1.572 37.989 o
-4 -4 -8 73.239 75.013 1.591 38.547 o
-4 -4 -7 106.656 106.370 2.083 23.478 o
-4 -4 -6 116.163 121.596 2.318 19.898 o
-4 -4 -5 4.391 4.421 0.472 638.488 o
-4 -4 -4 794.581 793.479 12.063 0.872 o
-4 -4 -3 685.396 694.241 10.413 1.144 o
-4 -4 -2 857.053 861.035 12.869 0.762 o
-4 -4 -1 360.151 378.806 5.737 3.511 o
-4 -3 -20 7.535 7.034 4.833 11.735 o
-4 -3 -19 1.946 2.220 2.240 54.429 o
-4 -3 -18 21.512 23.940 1.817 62.239 o
-4 -3 -17 76.832 76.398 2.181 28.776 o
-4 -3 -16 68.832 68.382 1.916 34.992 o
-4 -3 -15 7.727 7.564 0.874 243.695 o
-4 -3 -14 103.723 103.422 2.181 23.192 o
-4 -3 -13 68.599 64.187 1.454 44.325 o
-4 -3 -12 53.825 53.362 1.356 55.527 o
-4 -3 -11 204.317 202.454 4.106 7.841 o
-4 -3 -10 187.149 183.671 3.419 9.943 o
-4 -3 -9 274.979 267.633 4.833 5.318 o
-4 -3 -8 979.801 933.366 16.160 0.549 o
-4 -3 -7 62.042 61.525 1.346 49.877 o
-4 -3 -6 1025.130 1016.280 18.134 0.462 o
-4 -3 -5 163.025 160.615 2.937 12.641 o
-4 -3 -4 34.661 33.911 0.678 118.328 o
-4 -3 -3 287.973 291.809 4.421 5.422 o
-4 -3 -2 283.530 293.607 4.450 5.437 o
-4 -3 -1 285.587 291.730 4.430 5.442 o
-4 -2 -20 66.299 57.674 3.664 16.080 o
-4 -2 -19 15.852 16.759 2.495 39.480 o
-4 -2 -18 49.672 55.041 2.102 37.417 o
-4 -2 -17 14.295 15.737 1.012 156.904 o
-4 -2 -16 42.631 44.275 1.257 68.935 o
-4 -2 -15 27.598 30.021 0.933 116.139 o
-4 -2 -14 5.147 6.189 0.550 487.814 o
-4 -2 -13 142.481 139.121 2.299 17.057 o
-4 -2 -12 142.943 141.332 2.387 16.523 o
-4 -2 -11 40.775 40.159 0.874 91.264 o
-4 -2 -10 508.584 499.862 7.554 2.043 o
-4 -2 -9 197.367 197.002 3.075 10.223 o
-4 -2 -8 29.917 29.942 0.639 137.458 o
-4 -2 -7 3.441 3.124 0.236 1284.350 o
-4 -2 -6 320.455 316.898 4.833 4.599 o
-4 -2 -5 272.267 274.559 4.175 5.987 o
-4 -2 -4 94.198 95.190 1.572 31.292 o
-4 -2 -3 130.520 136.567 2.151 18.907 o
-4 -2 -2 287.134 300.414 4.538 5.272 o
-4 -2 -1 2210.680 2223.420 33.184 0.123 o
-4 -1 -20 10.821 13.331 3.202 25.680 o
-4 -1 -19 25.838 30.148 1.847 57.168 o
-4 -1 -18 118.969 126.547 2.888 16.085 o
-4 -1 -17 64.526 68.588 1.719 39.617 o
-4 -1 -16 15.282 17.849 0.874 175.224 o
-4 -1 -15 48.121 47.615 1.189 66.423 o
-4 -1 -14 48.584 50.218 1.130 67.323 o
-4 -1 -13 30.782 31.062 0.815 118.970 o
-4 -1 -12 24.859 24.608 0.707 153.641 o
-4 -1 -11 16.875 17.722 0.619 220.382 o
-4 -1 -10 4.897 5.432 0.422 654.142 o
-4 -1 -9 13.964 14.234 0.481 295.131 o
-4 -1 -8 12.250 13.291 0.462 328.673 o
-4 -1 -7 88.117 90.819 1.523 33.687 o
-4 -1 -6 1.981 1.896 0.265 1696.330 o
-4 -1 -5 333.811 340.485 5.157 4.159 o
-4 -1 -4 1233.460 1242.020 19.844 0.356 o
-4 -1 -3 860.236 889.376 13.331 0.728 o
-4 -1 -2 768.661 816.495 12.181 0.874 o
-4 -1 -1 1568.210 1599.820 23.891 0.235 o
-3 -18 -5 5.376 7.024 2.338 48.363 o
-3 -18 -4 4.957 6.533 2.348 48.164 o
-3 -18 -3 26.163 24.598 2.485 36.923 o
-3 -18 -2 17.791 20.708 2.289 44.841 o
-3 -18 -1 11.087 12.731 2.073 57.051 o
-3 -17 -8 14.191 18.291 2.918 29.916 o
-3 -17 -7 1.574 4.116 2.043 64.865 o
-3 -17 -6 24.926 26.504 2.024 51.113 o
-3 -17 -5 4.479 5.128 1.532 108.035 o
-3 -17 -4 11.943 12.555 1.837 69.863 o
-3 -17 -3 11.100 12.240 1.572 91.412 o
-3 -17 -2 23.468 23.360 2.063 50.711 o
-3 -17 -1 48.806 52.586 2.436 31.424 o
-3 -16 -10 148.510 125.476 4.480 8.967 o
-3 -16 -9 26.343 26.917 2.554 35.067 o
-3 -16 -8 110.328 110.230 3.242 15.145 o
-3 -16 -7 59.651 63.185 2.259 31.641 o
-3 -16 -6 9.428 10.747 1.532 98.048 o
-3 -16 -5 19.718 21.563 1.444 88.591 o
-3 -16 -4 61.903 64.904 2.210 31.878 o
-3 -16 -3 11.377 12.063 1.444 104.387 o
-3 -16 -2 125.420 124.514 2.986 15.255 o
-3 -16 -1 2.802 4.077 1.316 147.394 o
-3 -15 -12 89.597 83.284 3.733 14.095 o
-3 -15 -11 120.045 110.564 3.615 12.901 o
-3 -15 -10 2.813 5.776 1.916 72.239 o
-3 -15 -9 43.347 45.434 2.338 34.881 o
-3 -15 -8 14.335 20.030 1.513 89.275 o
-3 -15 -7 68.228 68.814 1.984 33.933 o
-3 -15 -6 115.996 113.423 2.485 19.179 o
-3 -15 -5 19.680 21.749 1.169 114.767 o
-3 -15 -4 5.491 6.317 0.973 226.789 o
-3 -15 -3 40.874 48.126 1.709 51.682 o
-3 -15 -2 58.921 59.904 1.798 40.886 o
-3 -15 -1 134.233 141.037 3.173 13.526 o
-3 -14 -13 49.992 48.558 2.721 27.053 o
-3 -14 -12 27.874 32.261 2.485 35.878 o
-3 -14 -11 3.271 4.322 1.798 81.707 o
-3 -14 -10 16.526 20.060 1.886 62.308 o
-3 -14 -9 20.170 21.700 1.749 67.336 o
-3 -14 -8 14.028 15.993 1.100 142.327 o
-3 -14 -7 45.820 46.082 1.444 58.919 o
-3 -14 -6 34.166 34.756 1.257 80.195 o
-3 -14 -5 32.148 34.078 1.267 81.911 o
-3 -14 -4 80.266 83.648 1.906 31.159 o
-3 -14 -3 160.726 156.971 3.065 12.391 o
-3 -14 -2 36.197 40.905 1.198 78.605 o
-3 -14 -1 7.614 7.662 0.825 263.449 o
-3 -13 -14 49.459 49.265 2.839 25.453 o
-3 -13 -13 106.273 106.242 3.468 14.263 o
-3 -13 -12 7.770 13.183 1.817 73.677 o
-3 -13 -11 93.689 91.605 2.711 20.406 o
-3 -13 -10 5.430 4.784 1.267 149.666 o
-3 -13 -9 11.041 17.152 1.483 97.344 o
-3 -13 -8 27.317 29.579 1.051 106.623 o
-3 -13 -7 43.252 45.277 1.336 64.864 o
-3 -13 -6 46.657 49.845 1.385 59.472 o
-3 -13 -5 127.323 133.483 2.662 16.518 o
-3 -13 -4 176.387 176.736 3.173 11.053 o
-3 -13 -3 13.929 16.229 0.825 195.084 o
-3 -13 -2 15.561 14.136 0.756 207.852 o
-3 -13 -1 2.382 2.181 0.521 727.936 o
-3 -12 -15 18.455 20.030 2.367 42.267 o
-3 -12 -14 15.997 16.887 2.024 56.489 o
-3 -12 -13 0.028 0.806 1.483 125.731 o
-3 -12 -12 67.060 63.814 2.731 24.129 o
-3 -12 -11 46.584 50.670 1.847 44.983 o
-3 -12 -10 16.556 18.537 1.248 114.095 o
-3 -12 -9 221.955 226.433 5.197 5.751 o
-3 -12 -8 41.119 41.151 1.090 79.279 o
-3 -12 -7 61.439 63.509 1.532 45.355 o
-3 -12 -6 19.465 22.692 0.914 146.258 o
-3 -12 -5 35.452 36.514 1.031 91.433 o
-3 -12 -4 174.982 167.010 2.741 12.588 o
-3 -12 -3 77.644 77.361 1.483 38.728 o
-3 -12 -2 102.328 101.978 1.817 26.716 o
-3 -12 -1 94.509 97.499 1.778 28.777 o
-3 -11 -16 3.736 5.069 2.868 33.018 o
-3 -11 -15 4.899 2.986 1.916 71.815 o
-3 -11 -14 45.695 50.218 2.318 34.359 o
-3 -11 -13 23.018 25.512 1.650 69.918 o
-3 -11 -12 33.532 36.475 1.631 61.064 o
-3 -11 -11 23.930 26.258 1.238 98.032 o
-3 -11 -10 97.815 95.642 2.456 21.946 o
-3 -11 -9 50.350 50.876 1.896 42.501 o
-3 -11 -8 83.744 82.646 1.739 32.787 o
-3 -11 -7 11.946 12.908 0.697 252.428 o
-3 -11 -6 81.564 79.021 1.513 36.945 o
-3 -11 -5 125.679 125.693 2.142 19.922 o
-3 -11 -4 102.586 102.980 1.827 26.507 o
-3 -11 -3 157.969 157.265 2.613 14.132 o
-3 -11 -2 184.441 182.158 2.957 11.244 o
-3 -11 -1 125.890 122.942 2.142 20.035 o
-3 -10 -17 49.498 42.349 3.045 23.208 o
-3 -10 -16 23.798 25.315 2.200 45.440 o
-3 -10 -15 5.919 4.371 1.778 81.277 o
-3 -10 -14 44.114 47.635 1.916 44.418 o
-3 -10 -13 1.814 3.713 1.326 148.345 o
-3 -10 -12 89.464 93.019 2.525 22.342 o
-3 -10 -11 25.943 27.290 1.326 87.951 o
-3 -10 -10 592.375 526.533 11.366 1.229 o
-3 -10 -9 269.827 263.969 5.904 4.413 o
-3 -10 -8 38.964 36.603 1.081 84.382 o
-3 -10 -7 264.613 261.926 4.087 6.292 o
-3 -10 -6 10.264 11.327 0.540 338.812 o
-3 -10 -5 17.064 17.348 0.639 216.145 o
-3 -10 -4 87.406 90.269 1.641 32.445 o
-3 -10 -3 128.573 128.335 2.161 19.405 o
-3 -10 -2 120.896 120.005 2.043 21.331 o
-3 -10 -1 34.514 35.247 0.923 100.585 o
-3 -9 -17 18.707 21.337 2.495 38.445 o
-3 -9 -16 60.880 63.784 2.603 26.398 o
-3 -9 -15 2.704 3.301 1.326 146.609 o
-3 -9 -14 9.617 8.242 1.532 99.330 o
-3 -9 -13 127.503 129.111 3.301 13.564 o
-3 -9 -12 72.023 72.989 2.033 31.973 o
-3 -9 -11 85.063 83.373 2.220 26.537 o
-3 -9 -10 53.661 52.134 1.444 53.286 o
-3 -9 -9 2.260 3.438 0.599 571.746 o
-3 -9 -8 121.055 120.673 2.407 18.936 o
-3 -9 -7 88.332 91.005 1.650 32.047 o
-3 -9 -6 364.836 354.975 5.482 3.690 o
-3 -9 -5 118.609 119.278 2.024 21.756 o
-3 -9 -4 56.802 55.307 1.120 60.288 o
-3 -9 -3 246.055 234.233 3.674 7.392 o
-3 -9 -2 169.607 167.452 2.741 12.829 o
-3 -9 -1 59.636 58.971 1.179 55.915 o
-3 -8 -18 4.406 3.654 2.348 48.719 o
-3 -8 -17 46.118 43.499 2.584 30.030 o
-3 -8 -16 20.724 23.115 1.827 62.377 o
-3 -8 -15 55.020 57.969 2.122 35.488 o
-3 -8 -14 7.779 8.763 1.041 187.540 o
-3 -8 -13 66.448 67.026 2.053 33.360 o
-3 -8 -12 24.974 25.767 1.100 109.204 o
-3 -8 -11 130.796 125.486 2.711 16.297 o
-3 -8 -10 25.433 27.889 1.061 110.304 o
-3 -8 -9 28.965 30.070 0.953 111.813 o
-3 -8 -8 77.895 77.184 1.641 36.211 o
-3 -8 -7 215.476 212.886 3.929 7.823 o
-3 -8 -6 1.312 2.073 0.334 1491.870 o
-3 -8 -5 541.510 528.724 8.016 1.831 o
-3 -8 -4 56.959 58.706 1.110 59.421 o
-3 -8 -3 55.570 59.148 1.159 58.729 o
-3 -8 -2 249.224 248.772 3.870 6.923 o
-3 -8 -1 330.635 322.910 5.000 4.362 o
-3 -7 -18 29.030 32.467 2.397 37.731 o
-3 -7 -17 56.892 59.776 2.525 28.264 o
-3 -7 -16 4.444 7.564 1.287 144.715 o
-3 -7 -15 245.940 239.685 5.570 5.020 o
-3 -7 -14 0.669 1.719 1.061 237.046 o
-3 -7 -13 175.727 171.107 3.576 10.080 o
-3 -7 -12 119.180 119.307 2.613 17.883 o
-3 -7 -11 34.900 35.208 1.041 92.347 o
-3 -7 -10 0.407 1.532 0.629 643.434 o
-3 -7 -9 130.046 128.866 2.505 17.323 o
-3 -7 -8 162.165 159.456 2.986 12.540 o
-3 -7 -7 325.918 314.865 5.629 4.011 o
-3 -7 -6 160.243 155.664 2.485 14.528 o
-3 -7 -5 303.547 303.214 4.676 4.957 o
-3 -7 -4 83.467 82.174 1.444 36.999 o
-3 -7 -3 174.002 172.128 2.731 12.545 o
-3 -7 -2 303.117 311.201 4.764 4.849 o
-3 -7 -1 30.285 30.090 0.717 129.505 o
-3 -6 -19 4.317 3.379 2.898 32.398 o
-3 -6 -18 3.423 3.350 2.024 65.355 o
-3 -6 -17 0.089 0.550 1.474 127.527 o
-3 -6 -16 4.130 4.853 1.307 145.046 o
-3 -6 -15 74.109 75.612 2.289 27.865 o
-3 -6 -14 57.331 59.315 1.680 44.137 o
-3 -6 -13 131.347 127.824 2.574 16.899 o
-3 -6 -12 97.222 100.819 2.083 25.057 o
-3 -6 -11 60.517 61.093 1.454 48.014 o
-3 -6 -10 30.582 30.453 0.963 107.837 o
-3 -6 -9 191.513 180.901 3.369 9.972 o
-3 -6 -8 17.756 17.810 0.688 200.706 o
-3 -6 -7 4.275 4.843 0.540 547.206 o
-3 -6 -6 242.216 239.528 4.362 6.464 o
-3 -6 -5 476.273 461.766 6.975 2.339 o
-3 -6 -4 226.619 228.614 3.517 8.111 o
-3 -6 -3 180.054 181.353 3.065 11.132 o
-3 -6 -2 393.276 412.099 6.248 3.011 o
-3 -6 -1 360.037 366.281 5.540 3.653 o
-3 -5 -19 96.253 89.837 3.576 14.518 o
-3 -5 -18 22.914 28.115 2.210 44.975 o
-3 -5 -17 30.966 34.883 2.092 45.347 o
-3 -5 -16 61.166 64.865 2.230 31.698 o
-3 -5 -15 3.066 3.713 1.002 239.450 o
-3 -5 -14 133.661 131.479 2.908 14.973 o
-3 -5 -13 47.499 46.937 1.257 64.505 o
-3 -5 -12 68.209 68.303 1.552 41.792 o
-3 -5 -11 2.912 4.470 0.815 335.119 o
-3 -5 -10 156.753 152.206 2.908 13.232 o
-3 -5 -9 174.318 171.097 3.487 10.357 o
-3 -5 -8 386.085 371.223 6.552 3.013 o
-3 -5 -7 104.354 101.694 2.004 24.748 o
-3 -5 -6 807.274 797.978 13.861 0.753 o
-3 -5 -5 774.547 771.454 13.488 0.801 o
-3 -5 -4 50.884 52.271 1.031 68.292 o
-3 -5 -3 2.101 2.220 0.255 1655.750 o
-3 -5 -2 820.449 833.284 13.321 0.766 o
-3 -5 -1 196.054 199.517 3.094 10.180 o
-3 -4 -20 25.548 24.107 5.324 9.380 o
-3 -4 -19 1.104 2.279 1.975 70.111 o
-3 -4 -18 9.628 12.977 2.122 55.247 o
-3 -4 -17 35.488 40.237 1.768 53.663 o
-3 -4 -16 43.569 46.161 1.739 50.033 o
-3 -4 -15 47.017 49.069 1.385 59.488 o
-3 -4 -14 3.744 3.645 0.717 401.187 o
-3 -4 -13 49.761 48.145 1.248 62.958 o
-3 -4 -12 78.698 78.962 1.739 34.319 o
-3 -4 -11 83.768 84.011 1.778 32.115 o
-3 -4 -10 326.451 319.118 5.796 3.886 o
-3 -4 -9 148.261 143.837 2.731 14.583 o
-3 -4 -8 317.077 311.594 5.560 4.134 o
-3 -4 -7 545.074 537.172 9.362 1.574 o
-3 -4 -6 54.131 51.760 1.140 62.546 o
-3 -4 -5 104.330 103.147 1.984 24.825 o
-3 -4 -4 174.278 174.928 3.163 11.191 o
-3 -4 -3 240.152 244.273 3.733 7.325 o
-3 -4 -2 600.554 629.867 9.460 1.400 o
-3 -4 -1 37.834 39.471 0.786 100.790 o
-3 -3 -20 61.879 54.285 3.969 14.398 o
-3 -3 -19 5.502 7.898 1.965 66.779 o
-3 -3 -18 32.715 37.172 1.965 48.496 o
-3 -3 -17 37.638 44.147 1.837 49.613 o
-3 -3 -16 45.718 46.819 1.562 54.679 o
-3 -3 -15 10.419 9.706 0.619 312.787 o
-3 -3 -14 19.876 19.726 0.688 185.427 o
-3 -3 -13 54.303 54.963 1.081 63.215 o
-3 -3 -12 21.509 21.150 0.619 185.618 o
-3 -3 -11 29.749 30.433 0.707 131.258 o
-3 -3 -10 186.129 176.922 3.301 10.375 o
-3 -3 -9 277.687 269.568 4.833 5.278 o
-3 -3 -8 18.591 18.871 0.658 199.153 o
-3 -3 -7 392.793 387.107 6.827 2.836 o
-3 -3 -6 133.318 133.129 2.495 16.978 o
-3 -3 -5 49.960 46.515 1.090 69.146 o
-3 -3 -4 157.736 164.142 2.977 12.666 o
-3 -3 -3 622.806 627.922 9.431 1.373 o
-3 -3 -2 461.400 473.732 7.122 2.328 o
-3 -3 -1 387.575 398.188 5.992 3.182 o
-3 -2 -20 2.820 3.409 3.281 25.513 o
-3 -2 -19 73.354 69.659 1.994 32.632 o
-3 -2 -18 16.459 17.594 1.208 119.859 o
-3 -2 -17 32.873 34.667 1.238 82.684 o
-3 -2 -16 25.890 26.838 0.982 117.935 o
-3 -2 -15 47.682 49.963 1.140 67.729 o
-3 -2 -14 7.684 8.075 0.580 386.078 o
-3 -2 -13 8.279 8.065 0.530 405.440 o
-3 -2 -12 91.966 91.487 1.572 32.156 o
-3 -2 -11 135.586 133.031 2.200 18.353 o
-3 -2 -10 301.815 296.691 4.568 5.102 o
-3 -2 -9 809.423 813.195 12.191 0.846 o
-3 -2 -8 72.075 74.276 1.277 44.618 o
-3 -2 -7 219.943 217.661 3.399 8.608 o
-3 -2 -6 303.223 303.990 5.383 4.399 o
-3 -2 -5 314.803 329.197 5.806 3.924 o
-3 -2 -4 195.529 201.658 3.605 9.034 o
-3 -2 -3 987.775 1019.740 15.246 0.563 o
-3 -2 -2 221.379 220.834 3.369 8.584 o
-3 -2 -1 708.387 733.526 10.953 1.051 o
-3 -1 -20 14.395 14.971 2.043 56.634 o
-3 -1 -19 42.074 48.322 1.955 43.883 o
-3 -1 -18 1.286 2.151 1.061 231.769 o
-3 -1 -17 45.340 47.585 1.356 62.007 o
-3 -1 -16 158.193 161.293 2.760 13.472 o
-3 -1 -15 59.511 62.203 1.365 50.372 o
-3 -1 -14 128.745 128.139 2.200 19.169 o
-3 -1 -13 66.135 63.441 1.248 49.897 o
-3 -1 -12 366.661 357.411 5.491 3.665 o
-3 -1 -11 45.670 42.497 0.933 81.316 o
-3 -1 -10 44.500 40.591 0.825 88.676 o
-3 -1 -9 49.827 49.422 0.982 72.071 o
-3 -1 -8 261.932 262.073 4.028 6.402 o
-3 -1 -7 145.483 145.241 2.289 16.652 o
-3 -1 -6 593.017 608.098 9.165 1.469 o
-3 -1 -5 1216.260 1221.370 18.547 0.386 o
-3 -1 -4 385.346 399.740 6.395 3.017 o
-3 -1 -3 524.710 553.126 8.350 1.777 o
-3 -1 -2 22.592 22.309 0.432 203.670 o
-3 -1 -1 555.372 575.985 8.605 1.648 o
-2 -18 -6 26.787 29.765 6.690 6.020 o
-2 -18 -5 5.634 4.538 2.181 55.533 o
-2 -18 -4 164.501 142.530 4.047 9.538 o
-2 -18 -3 15.345 17.476 2.849 31.153 o
-2 -18 -2 29.885 32.742 2.593 33.145 o
-2 -18 -1 24.649 24.667 2.151 46.920 o
-2 -17 -8 82.825 76.329 3.045 19.178 o
-2 -17 -7 9.506 12.751 2.161 53.545 o
-2 -17 -6 61.569 60.582 2.476 28.257 o
-2 -17 -5 36.383 37.330 1.857 50.759 o
-2 -17 -4 6.403 5.983 1.660 90.890 o
-2 -17 -3 46.768 47.890 2.181 37.221 o
-2 -17 -2 34.205 34.412 2.004 47.177 o
-2 -17 -1 43.427 45.031 1.925 44.781 o
-2 -16 -10 7.293 11.179 2.672 36.801 o
-2 -16 -9 17.701 19.981 1.758 68.833 o
-2 -16 -8 31.024 31.593 1.808 56.091 o
-2 -16 -7 3.513 3.546 1.316 146.265 o
-2 -16 -6 29.994 31.052 1.798 57.106 o
-2 -16 -5 164.959 159.731 3.713 10.197 o
-2 -16 -4 14.580 18.183 1.719 74.031 o
-2 -16 -3 19.669 23.616 1.552 79.471 o
-2 -16 -2 51.737 58.745 2.014 38.346 o
-2 -16 -1 82.376 81.653 2.790 21.174 o
-2 -15 -12 18.068 13.193 2.574 37.289 o
-2 -15 -11 0.835 2.102 1.916 74.638 o
-2 -15 -10 3.676 4.146 1.817 79.800 o
-2 -15 -9 13.700 14.166 1.336 111.988 o
-2 -15 -8 22.616 27.309 1.523 77.424 o
-2 -15 -7 44.220 49.236 1.768 48.287 o
-2 -15 -6 4.590 6.513 1.081 195.687 o
-2 -15 -5 45.143 49.639 1.523 55.592 o
-2 -15 -4 159.771 163.494 3.369 11.314 o
-2 -15 -3 12.888 14.067 1.081 151.466 o
-2 -15 -2 12.592 13.645 1.081 152.967 o
-2 -15 -1 93.632 94.532 2.279 24.066 o
-2 -14 -13 45.048 42.153 2.682 28.671 o
-2 -14 -12 23.240 20.384 2.250 44.693 o
-2 -14 -11 3.525 4.254 1.798 81.535 o
-2 -14 -10 37.655 41.249 2.132 41.431 o
-2 -14 -9 0.824 1.346 0.923 309.166 o
-2 -14 -8 32.776 38.184 1.493 67.350 o
-2 -14 -7 193.515 194.742 3.772 8.819 o
-2 -14 -6 90.314 93.658 2.200 25.317 o
-2 -14 -5 35.278 37.212 1.159 83.553 o
-2 -14 -4 124.908 127.019 2.652 16.959 o
-2 -14 -3 27.695 29.657 1.081 103.475 o
-2 -14 -2 47.031 46.996 1.297 63.324 o
-2 -14 -1 39.728 42.418 1.130 78.072 o
-2 -13 -14 8.814 7.102 2.083 58.676 o
-2 -13 -13 21.883 24.569 2.132 48.495 o
-2 -13 -12 110.752 111.547 3.271 14.933 o
-2 -13 -11 118.207 119.730 3.271 14.357 o
-2 -13 -10 74.799 76.211 2.348 26.984 o
-2 -13 -9 6.858 6.395 0.776 298.993 o
-2 -13 -8 92.719 95.308 2.102 25.868 o
-2 -13 -7 13.577 12.967 0.953 175.840 o
-2 -13 -6 2.433 2.014 0.678 488.591 o
-2 -13 -5 3.803 4.185 0.707 403.049 o
-2 -13 -4 113.027 111.507 2.289 20.893 o
-2 -13 -3 117.854 117.873 2.240 20.438 o
-2 -13 -2 51.433 53.430 1.307 58.336 o
-2 -13 -1 44.987 45.110 1.081 74.274 o
-2 -12 -15 6.714 6.375 2.534 41.258 o
-2 -12 -14 0.268 0.000 1.532 118.105 o
-2 -12 -13 68.378 69.885 2.476 26.691 o
-2 -12 -12 12.922 13.851 1.513 94.166 o
-2 -12 -11 10.791 12.908 1.277 126.155 o
-2 -12 -10 24.485 26.091 1.464 80.262 o
-2 -12 -9 11.060 13.095 0.786 230.818 o
-2 -12 -8 6.177 6.641 0.707 343.550 o
-2 -12 -7 158.120 160.399 3.075 12.396 o
-2 -12 -6 377.081 369.003 6.680 3.004 o
-2 -12 -5 11.210 10.246 0.648 288.711 o
-2 -12 -4 122.780 123.355 2.151 20.259 o
-2 -12 -3 91.284 90.819 1.729 30.534 o
-2 -12 -2 39.758 39.835 1.002 85.950 o
-2 -12 -1 213.686 211.442 3.409 8.829 o
-2 -11 -16 3.838 6.297 3.016 29.863 o
-2 -11 -15 17.469 19.303 1.984 57.176 o
-2 -11 -14 17.852 20.128 1.641 76.228 o
-2 -11 -13 42.996 46.004 1.925 44.764 o
-2 -11 -12 15.156 16.680 1.287 113.411 o
-2 -11 -11 28.681 30.207 1.307 84.868 o
-2 -11 -10 271.994 270.737 6.071 4.238 o
-2 -11 -9 24.068 26.298 0.815 140.703 o
-2 -11 -8 225.487 218.113 3.969 7.506 o
-2 -11 -7 197.803 192.571 3.576 9.156 o
-2 -11 -6 13.547 13.203 0.609 265.316 o
-2 -11 -5 83.509 87.096 1.591 34.321 o
-2 -11 -4 31.389 33.872 0.894 108.898 o
-2 -11 -3 9.227 10.904 0.629 315.724 o
-2 -11 -2 7.025 6.601 0.589 406.221 o
-2 -11 -1 214.437 208.987 3.419 8.823 o
-2 -10 -17 33.050 31.858 4.067 15.192 o
-2 -10 -16 31.224 30.394 2.073 46.583 o
-2 -10 -15 20.735 22.624 1.729 67.821 o
-2 -10 -14 12.323 15.610 1.287 119.290 o
-2 -10 -13 48.576 52.134 1.817 44.862 o
-2 -10 -12 134.608 137.992 3.320 12.974 o
-2 -10 -11 45.457 48.656 1.631 52.128 o
-2 -10 -10 11.208 12.594 0.982 179.615 o
-2 -10 -9 43.199 43.479 1.434 61.564 o
-2 -10 -8 15.146 16.248 0.609 239.721 o
-2 -10 -7 85.416 85.141 1.523 35.020 o
-2 -10 -6 22.076 23.223 0.737 161.798 o
-2 -10 -5 65.562 65.730 1.395 46.417 o
-2 -10 -4 18.270 20.217 0.707 188.352 o
-2 -10 -3 42.606 44.157 0.973 81.893 o
-2 -10 -2 12.914 13.468 0.639 260.602 o
-2 -10 -1 20.696 21.445 0.707 174.881 o
-2 -9 -18 54.310 53.587 5.206 9.184 o
-2 -9 -17 57.420 55.788 2.407 30.268 o
-2 -9 -16 12.815 15.993 1.719 76.115 o
-2 -9 -15 54.441 58.489 2.191 34.260 o
-2 -9 -14 35.002 40.719 1.827 51.657 o
-2 -9 -13 4.685 5.432 1.031 213.469 o
-2 -9 -12 211.505 198.171 4.538 7.013 o
-2 -9 -11 32.183 36.318 1.385 74.059 o
-2 -9 -10 56.657 55.660 1.493 49.760 o
-2 -9 -9 425.220 407.256 7.240 2.525 o
-2 -9 -8 117.674 116.498 1.965 22.436 o
-2 -9 -7 95.749 97.656 1.906 27.233 o
-2 -9 -6 12.020 12.820 0.550 302.588 o
-2 -9 -5 102.045 103.688 1.965 25.279 o
-2 -9 -4 139.376 140.163 2.318 17.158 o
-2 -9 -3 106.896 107.205 1.837 25.457 o
-2 -9 -2 13.696 14.775 0.599 259.994 o
-2 -9 -1 36.089 35.424 0.884 100.635 o
-2 -8 -18 21.639 21.907 2.309 43.056 o
-2 -8 -17 8.551 12.761 1.866 69.962 o
-2 -8 -16 57.986 61.348 2.289 31.614 o
-2 -8 -15 22.833 25.581 1.405 86.308 o
-2 -8 -14 93.767 92.911 2.485 22.252 o
-2 -8 -13 41.433 44.933 1.542 58.025 o
-2 -8 -12 26.794 26.396 1.159 100.643 o
-2 -8 -11 157.251 152.275 3.114 12.471 o
-2 -8 -10 245.429 242.102 4.421 6.321 o
-2 -8 -9 72.658 71.692 1.650 38.162 o
-2 -8 -8 73.392 70.140 1.405 42.551 o
-2 -8 -7 63.145 62.724 1.179 53.083 o
-2 -8 -6 42.927 42.742 0.904 85.570 o
-2 -8 -5 31.762 31.760 0.786 118.617 o
-2 -8 -4 736.186 735.156 11.052 1.016 o
-2 -8 -3 103.897 108.266 1.866 25.561 o
-2 -8 -2 220.631 220.755 3.448 8.464 o
-2 -8 -1 104.433 103.668 1.788 26.526 o
-2 -7 -19 1.978 6.955 3.890 18.184 o
-2 -7 -18 37.809 40.493 2.446 34.163 o
-2 -7 -17 30.603 38.331 2.367 37.509 o
-2 -7 -16 10.579 14.067 1.591 89.187 o
-2 -7 -15 53.708 56.309 1.925 40.072 o
-2 -7 -14 139.374 142.923 3.625 11.556 o
-2 -7 -13 50.275 52.163 1.532 52.228 o
-2 -7 -12 22.672 25.139 0.992 125.300 o
-2 -7 -11 27.475 28.488 0.953 116.058 o
-2 -7 -10 17.367 17.456 0.796 182.366 o
-2 -7 -9 137.211 136.597 2.633 15.909 o
-2 -7 -8 3.284 5.226 0.619 485.417 o
-2 -7 -7 202.906 195.784 3.202 9.778 o
-2 -7 -6 66.596 66.260 1.218 49.700 o
-2 -7 -5 333.451 335.583 5.128 4.201 o
-2 -7 -4 223.160 225.834 3.507 8.240 o
-2 -7 -3 11.167 12.623 0.481 341.307 o
-2 -7 -2 55.942 55.297 1.022 63.765 o
-2 -7 -1 94.393 93.619 1.582 31.306 o
-2 -6 -19 6.770 5.305 2.525 41.664 o
-2 -6 -18 40.353 43.066 2.426 33.873 o
-2 -6 -17 112.192 113.531 3.448 13.929 o
-2 -6 -16 79.913 83.677 2.485 24.290 o
-2 -6 -15 15.469 16.120 1.228 120.638 o
-2 -6 -14 32.528 35.286 1.228 83.320 o
-2 -6 -13 61.578 61.849 1.532 45.609 o
-2 -6 -12 37.592 36.377 1.022 89.455 o
-2 -6 -11 205.084 200.420 3.723 8.571 o
-2 -6 -10 109.889 107.421 2.151 22.479 o
-2 -6 -9 76.002 76.192 1.631 36.984 o
-2 -6 -8 306.263 297.369 5.334 4.439 o
-2 -6 -7 129.297 129.209 2.466 17.580 o
-2 -6 -6 67.581 66.083 1.179 50.134 o
-2 -6 -5 689.716 684.565 10.266 1.159 o
-2 -6 -4 460.508 474.115 7.407 2.252 o
-2 -6 -3 18.195 19.814 0.521 224.773 o
-2 -6 -2 496.893 499.813 7.505 2.086 o
-2 -6 -1 215.655 212.327 3.301 8.972 o
-2 -5 -19 22.447 23.970 2.515 36.966 o
-2 -5 -18 45.022 45.906 2.230 36.762 o
-2 -5 -17 17.682 24.028 1.709 70.501 o
-2 -5 -16 82.766 80.209 2.338 25.748 o
-2 -5 -15 68.532 67.478 1.857 36.178 o
-2 -5 -14 21.611 22.535 0.953 135.471 o
-2 -5 -13 5.725 5.943 0.668 381.627 o
-2 -5 -12 167.531 161.725 3.055 12.037 o
-2 -5 -11 76.871 72.665 1.601 37.701 o
-2 -5 -10 56.680 57.065 1.375 52.613 o
-2 -5 -9 0.798 0.619 0.334 1896.270 o
-2 -5 -8 114.973 114.592 2.220 21.028 o
-2 -5 -7 165.508 165.046 3.045 12.083 o
-2 -5 -6 114.927 118.433 2.269 20.498 o
-2 -5 -5 461.591 453.947 6.955 2.407 o
-2 -5 -4 157.967 163.238 2.741 13.505 o
-2 -5 -3 209.255 210.637 3.252 9.268 o
-2 -5 -2 317.236 320.789 4.863 4.589 o
-2 -5 -1 351.462 355.161 5.373 3.841 o
-2 -4 -20 6.135 11.808 3.812 18.653 o
-2 -4 -19 34.643 40.227 2.751 29.026 o
-2 -4 -18 34.018 33.940 1.876 51.670 o
-2 -4 -17 34.696 37.457 1.739 55.764 o
-2 -4 -16 23.317 24.068 1.257 98.624 o
-2 -4 -15 28.911 30.041 1.041 104.525 o
-2 -4 -14 34.586 34.117 0.855 106.057 o
-2 -4 -13 3.776 4.440 0.472 669.066 o
-2 -4 -12 93.245 92.341 1.601 31.455 o
-2 -4 -11 39.837 39.442 0.835 95.107 o
-2 -4 -10 68.787 70.602 1.582 40.684 o
-2 -4 -9 86.573 87.420 1.808 30.837 o
-2 -4 -8 201.416 198.249 3.615 8.906 o
-2 -4 -7 630.727 620.830 11.140 1.166 o
-2 -4 -6 2.140 2.024 0.383 1123.550 o
-2 -4 -5 164.425 163.759 2.996 12.315 o
-2 -4 -4 118.254 119.897 1.916 22.511 o
-2 -4 -3 1616.320 1575.180 23.478 0.236 o
-2 -4 -2 83.755 90.269 1.444 35.842 o
-2 -4 -1 848.406 881.704 13.193 0.744 o
-2 -3 -20 35.327 31.750 3.202 22.946 o
-2 -3 -19 71.148 73.795 3.016 20.405 o
-2 -3 -18 32.265 33.469 1.356 76.842 o
-2 -3 -17 52.021 57.222 1.631 47.661 o
-2 -3 -16 27.080 27.801 0.973 115.647 o
-2 -3 -15 41.924 42.330 1.051 79.807 o
-2 -3 -14 100.262 98.638 1.778 27.695 o
-2 -3 -13 55.705 54.570 1.090 62.106 o
-2 -3 -12 71.102 68.903 1.365 44.318 o
-2 -3 -11 64.629 63.598 1.169 52.353 o
-2 -3 -10 79.407 78.530 1.356 40.039 o
-2 -3 -9 355.519 352.420 5.393 3.811 o
-2 -3 -8 759.994 766.101 11.444 0.952 o
-2 -3 -7 222.334 223.997 3.998 7.463 o
-2 -3 -6 423.505 421.048 7.378 2.462 o
-2 -3 -5 17.737 16.857 0.609 219.739 o
-2 -3 -4 1125.610 1129.280 19.510 0.393 o
-2 -3 -3 28.130 29.009 0.540 153.041 o
-2 -3 -2 1260.820 1285.520 19.962 0.345 o
-2 -3 -1 924.072 976.207 14.578 0.621 o
-2 -2 -20 9.597 11.778 2.142 54.577 o
-2 -2 -19 8.201 11.808 1.523 99.950 o
-2 -2 -18 18.041 18.517 1.316 104.242 o
-2 -2 -17 76.171 76.811 1.739 35.163 o
-2 -2 -16 20.582 23.753 0.953 136.530 o
-2 -2 -15 21.055 21.425 0.884 147.568 o
-2 -2 -14 63.711 62.291 1.257 51.049 o
-2 -2 -13 59.103 55.002 1.110 59.242 o
-2 -2 -12 302.329 288.577 4.499 5.201 o
-2 -2 -11 22.499 22.290 0.619 178.555 o
-2 -2 -10 45.177 43.106 0.874 84.140 o
-2 -2 -9 235.561 231.306 3.595 7.757 o
-2 -2 -8 103.369 101.890 1.660 28.022 o
-2 -2 -7 344.817 342.371 5.197 4.041 o
-2 -2 -6 1336.810 1332.940 19.962 0.329 o
-2 -2 -5 558.038 563.480 9.784 1.466 o
-2 -2 -4 917.095 974.006 16.838 0.539 o
-2 -2 -3 496.674 511.955 8.959 1.757 o
-2 -2 -2 1118.270 1156.230 17.260 0.444 o
-2 -2 -1 77.922 83.707 1.316 40.298 o
-2 -1 -20 20.200 20.040 2.014 54.562 o
-2 -1 -19 32.299 39.000 1.857 52.053 o
-2 -1 -18 99.189 98.471 2.240 23.518 o
-2 -1 -17 4.899 3.458 0.776 340.806 o
-2 -1 -16 6.501 7.996 0.874 251.216 o
-2 -1 -15 85.422 87.332 1.670 32.821 o
-2 -1 -14 21.690 22.555 0.825 152.021 o
-2 -1 -13 289.857 281.691 4.421 5.460 o
-2 -1 -12 4.827 5.511 0.511 548.998 o
-2 -1 -11 30.461 30.119 0.786 123.142 o
-2 -1 -10 111.724 111.753 1.857 24.298 o
-2 -1 -9 78.990 76.712 1.356 40.458 o
-2 -1 -8 1192.670 1182.030 17.623 0.414 o
-2 -1 -7 239.062 234.194 3.674 7.533 o
-2 -1 -6 136.811 135.369 2.142 18.458 o
-2 -1 -5 826.393 842.498 12.879 0.785 o
-2 -1 -4 254.321 258.095 3.988 6.604 o
-2 -1 -3 5713.090 5932.940 89.493 0.018 o
-2 -1 -2 810.881 849.247 12.722 0.802 o
-2 -1 -1 1623.630 1679.010 25.109 0.216 o
-1 -18 -6 15.032 16.622 3.979 16.748 o
-1 -18 -5 8.269 9.214 2.564 39.777 o
-1 -18 -4 37.642 34.687 2.505 33.501 o
-1 -18 -3 6.363 7.859 2.250 51.575 o
-1 -18 -2 28.445 29.343 2.299 40.755 o
-1 -18 -1 2.440 2.633 1.955 70.615 o
-1 -17 -9 7.898 10.944 4.588 12.955 o
-1 -17 -8 1.636 3.330 1.641 99.520 o
-1 -17 -7 13.395 12.338 1.857 67.820 o
-1 -17 -6 11.299 14.284 1.709 78.649 o
-1 -17 -5 39.403 34.726 1.827 51.091 o
-1 -17 -4 23.918 27.663 2.083 49.082 o
-1 -17 -3 12.514 14.107 1.749 74.929 o
-1 -17 -2 9.956 10.482 1.562 94.555 o
-1 -17 -1 17.727 18.842 1.788 67.425 o
-1 -16 -10 21.921 20.914 1.876 59.886 o
-1 -16 -9 52.752 51.309 2.063 37.964 o
-1 -16 -8 74.645 71.938 2.279 28.186 o
-1 -16 -7 23.659 25.129 1.591 73.107 o
-1 -16 -6 83.565 83.264 2.210 26.871 o
-1 -16 -5 30.668 32.693 1.582 66.200 o
-1 -16 -4 20.768 21.710 1.395 91.416 o
-1 -16 -3 44.101 47.291 1.788 48.112 o
-1 -16 -2 70.948 74.109 2.426 26.684 o
-1 -16 -1 68.009 71.024 2.466 26.789 o
-1 -15 -12 9.764 11.189 2.220 51.182 o
-1 -15 -11 3.868 7.545 2.161 56.594 o
-1 -15 -10 99.420 101.527 2.721 19.425 o
-1 -15 -9 35.040 37.958 1.572 62.358 o
-1 -15 -8 16.993 19.156 1.415 95.600 o
-1 -15 -7 13.400 16.248 1.316 113.151 o
-1 -15 -6 73.166 78.029 2.083 30.582 o
-1 -15 -5 164.710 162.452 3.271 11.456 o
-1 -15 -4 16.401 17.211 1.140 129.358 o
-1 -15 -3 20.836 24.009 1.198 107.824 o
-1 -15 -2 29.562 31.927 1.346 80.585 o
-1 -15 -1 12.613 14.382 1.061 155.379 o
-1 -14 -13 75.899 69.462 3.969 13.623 o
-1 -14 -12 14.498 16.189 2.083 54.551 o
-1 -14 -11 18.577 18.478 1.778 67.594 o
-1 -14 -10 25.311 25.669 1.356 87.329 o
-1 -14 -9 31.832 35.473 1.415 73.076 o
-1 -14 -8 33.230 33.950 1.307 78.601 o
-1 -14 -7 8.943 10.167 1.002 189.632 o
-1 -14 -6 4.063 5.383 0.747 358.675 o
-1 -14 -5 4.612 6.572 0.914 255.099 o
-1 -14 -4 64.992 65.680 1.690 40.483 o
-1 -14 -3 135.682 135.103 2.760 15.443 o
-1 -14 -2 4.014 4.244 0.717 390.667 o
-1 -14 -1 24.385 24.637 0.904 131.896 o
-1 -13 -15 9.828 5.619 3.979 17.136 o
-1 -13 -14 21.242 19.205 3.350 22.648 o
-1 -13 -13 2.017 5.540 1.582 104.828 o
-1 -13 -12 26.481 24.176 1.641 68.603 o
-1 -13 -11 6.929 8.831 1.395 120.083 o
-1 -13 -10 111.088 111.910 2.367 20.501 o
-1 -13 -9 14.253 15.983 1.012 156.649 o
-1 -13 -8 32.761 35.768 1.169 86.469 o
-1 -13 -7 0.421 0.098 0.668 603.637 o
-1 -13 -6 79.063 82.272 1.837 32.472 o
-1 -13 -5 34.608 35.944 1.267 78.653 o
-1 -13 -4 159.454 152.059 2.947 12.966 o
-1 -13 -3 19.091 19.411 0.776 174.473 o
-1 -13 -2 153.826 153.758 2.613 14.463 o
-1 -13 -1 40.876 42.477 1.218 72.788 o
-1 -12 -16 28.796 31.779 5.639 8.333 o
-1 -12 -15 1.738 4.293 2.957 31.391 o
-1 -12 -14 6.597 8.380 3.507 22.001 o
-1 -12 -13 33.298 39.098 1.817 53.051 o
-1 -12 -12 11.002 11.444 1.356 116.219 o
-1 -12 -11 27.003 28.803 1.307 87.398 o
-1 -12 -10 18.806 18.164 0.914 155.160 o
-1 -12 -9 19.738 21.386 1.002 135.241 o
-1 -12 -8 14.752 14.735 0.825 194.709 o
-1 -12 -7 34.531 34.893 1.140 86.809 o
-1 -12 -6 47.094 48.214 1.257 64.348 o
-1 -12 -5 3.377 3.419 0.481 703.715 o
-1 -12 -4 47.893 48.823 1.090 69.869 o
-1 -12 -3 308.436 299.943 4.676 4.923 o
-1 -12 -2 91.702 93.452 1.719 30.312 o
-1 -12 -1 31.058 31.475 0.923 109.278 o
-1 -11 -16 8.854 6.896 2.741 35.163 o
-1 -11 -15 33.626 38.164 3.016 25.229 o
-1 -11 -14 43.178 44.736 3.075 23.303 o
-1 -11 -13 93.905 95.849 2.770 19.740 o
-1 -11 -12 106.177 107.283 2.770 18.323 o
-1 -11 -11 64.224 68.166 1.984 34.871 o
-1 -11 -10 37.460 38.813 1.090 84.271 o
-1 -11 -9 28.162 28.930 0.943 115.217 o
-1 -11 -8 0.799 0.923 0.373 1550.750 o
-1 -11 -7 66.508 67.851 1.493 43.613 o
-1 -11 -6 246.676 237.337 3.949 6.964 o
-1 -11 -5 10.334 11.199 0.609 309.000 o
-1 -11 -4 3.872 4.037 0.550 564.798 o
-1 -11 -3 26.916 30.001 0.894 121.160 o
-1 -11 -2 62.305 64.875 1.316 49.718 o
-1 -11 -1 122.681 126.154 2.161 20.069 o
-1 -10 -17 0.694 0.422 2.652 39.408 o
-1 -10 -16 3.197 3.890 2.407 46.721 o
-1 -10 -15 26.427 24.392 2.937 27.849 o
-1 -10 -14 24.390 26.759 1.307 91.504 o
-1 -10 -13 2.420 1.955 0.894 306.558 o
-1 -10 -12 2.647 3.085 0.874 309.649 o
-1 -10 -11 158.915 160.822 3.792 10.137 o
-1 -10 -10 33.339 31.465 1.002 99.710 o
-1 -10 -9 52.831 53.764 1.228 59.916 o
-1 -10 -8 14.388 15.020 0.619 247.701 o
-1 -10 -7 202.008 202.798 3.242 9.614 o
-1 -10 -6 351.262 349.375 5.609 3.729 o
-1 -10 -5 150.966 151.401 2.495 15.178 o
-1 -10 -4 278.484 276.916 4.705 5.351 o
-1 -10 -3 199.826 197.513 3.153 9.957 o
-1 -10 -2 7.875 7.977 0.580 383.510 o
-1 -10 -1 69.821 75.602 1.405 42.840 o
-1 -9 -18 40.444 44.629 4.951 10.355 o
-1 -9 -17 56.991 58.018 3.998 14.332 o
-1 -9 -16 12.329 12.938 2.682 35.586 o
-1 -9 -15 154.729 146.813 3.900 10.147 o
-1 -9 -14 55.638 59.049 1.896 39.814 o
-1 -9 -13 61.948 63.735 1.866 38.113 o
-1 -9 -12 26.556 29.991 1.208 94.559 o
-1 -9 -11 148.820 145.222 3.468 11.722 o
-1 -9 -10 24.055 23.547 0.697 159.404 o
-1 -9 -9 6.385 6.464 0.511 484.141 o
-1 -9 -8 155.765 154.633 2.485 14.825 o
-1 -9 -7 214.241 211.639 3.399 8.831 o
-1 -9 -6 27.631 29.756 0.776 131.045 o
-1 -9 -5 51.452 51.574 1.110 65.427 o
-1 -9 -4 90.550 92.007 1.611 31.942 o
-1 -9 -3 370.791 359.375 5.511 3.621 o
-1 -9 -2 313.878 305.611 4.705 4.815 o
-1 -9 -1 211.412 212.494 3.369 8.951 o
-1 -8 -18 29.679 27.653 4.391 13.355 o
-1 -8 -17 9.406 10.501 2.456 42.715 o
-1 -8 -16 132.208 125.290 3.212 13.822 o
-1 -8 -15 31.163 36.730 1.631 62.334 o
-1 -8 -14 133.492 138.846 3.360 12.846 o
-1 -8 -13 10.758 11.277 0.923 199.016 o
-1 -8 -12 35.181 37.673 1.248 78.413 o
-1 -8 -11 29.411 30.954 0.992 106.991 o
-1 -8 -10 31.514 30.846 0.717 125.693 o
-1 -8 -9 110.518 111.321 1.896 24.178 o
-1 -8 -8 68.777 68.667 1.336 45.820 o
-1 -8 -7 16.451 17.456 0.599 228.399 o
-1 -8 -6 197.079 189.929 3.035 10.445 o
-1 -8 -5 193.488 187.463 3.055 10.564 o
-1 -8 -4 177.698 177.040 2.878 11.835 o
-1 -8 -3 88.155 85.003 1.513 34.495 o
-1 -8 -2 549.959 539.166 8.154 1.775 o
-1 -8 -1 591.994 576.771 8.822 1.546 o
-1 -7 -19 160.376 146.145 7.260 4.261 o
-1 -7 -18 103.921 103.413 5.030 8.551 o
-1 -7 -17 51.689 53.882 2.240 34.350 o
-1 -7 -16 8.487 11.238 1.405 114.086 o
-1 -7 -15 74.869 79.414 2.279 27.596 o
-1 -7 -14 18.683 21.278 1.031 134.043 o
-1 -7 -13 18.694 20.128 0.904 153.918 o
-1 -7 -12 18.287 19.952 0.806 171.598 o
-1 -7 -11 30.117 32.339 1.031 101.672 o
-1 -7 -10 79.136 76.978 1.483 38.353 o
-1 -7 -9 139.924 134.278 2.171 18.087 o
-1 -7 -8 181.264 177.708 2.790 11.925 o
-1 -7 -7 78.320 76.005 1.326 41.264 o
-1 -7 -6 340.165 341.113 5.206 4.076 o
-1 -7 -5 34.371 34.383 0.766 112.339 o
-1 -7 -4 435.592 426.500 6.464 2.711 o
-1 -7 -3 125.305 124.298 2.004 20.882 o
-1 -7 -2 396.090 391.381 5.953 3.172 o
-1 -7 -1 1082.210 1095.500 16.376 0.485 o
-1 -6 -19 8.314 10.963 2.210 52.116 o
-1 -6 -18 28.550 28.007 2.033 49.193 o
-1 -6 -17 3.560 5.049 1.493 114.735 o
-1 -6 -16 65.253 67.498 2.102 32.750 o
-1 -6 -15 20.390 22.958 1.267 102.553 o
-1 -6 -14 101.910 102.931 2.554 20.403 o
-1 -6 -13 6.456 8.546 0.766 296.585 o
-1 -6 -12 56.074 56.181 1.336 54.219 o
-1 -6 -11 68.355 66.486 1.218 48.867 o
-1 -6 -10 178.689 174.555 2.751 12.219 o
-1 -6 -9 22.913 23.812 0.619 173.546 o
-1 -6 -8 57.298 57.114 1.071 60.820 o
-1 -6 -7 401.731 390.428 5.933 3.153 o
-1 -6 -6 46.767 48.764 0.923 77.426 o
-1 -6 -5 266.538 273.036 4.185 6.069 o
-1 -6 -4 129.159 126.528 2.171 19.377 o
-1 -6 -3 149.404 150.566 2.387 15.759 o
-1 -6 -2 403.410 414.505 6.277 2.946 o
-1 -6 -1 368.193 383.227 6.287 3.188 o
-1 -5 -19 3.075 5.992 2.554 41.426 o
-1 -5 -18 48.534 55.454 2.603 28.540 o
-1 -5 -17 33.188 36.396 1.896 50.815 o
-1 -5 -16 4.377 4.931 1.110 191.475 o
-1 -5 -15 34.703 36.445 0.982 95.569 o
-1 -5 -14 8.800 10.128 0.609 335.673 o
-1 -5 -13 205.219 195.725 3.389 9.309 o
-1 -5 -12 181.592 169.692 2.878 11.826 o
-1 -5 -11 102.867 101.919 1.739 27.368 o
-1 -5 -10 55.239 56.633 1.051 62.909 o
-1 -5 -9 50.383 49.933 0.963 72.085 o
-1 -5 -8 107.357 101.674 1.699 27.012 o
-1 -5 -7 83.636 82.204 1.385 37.785 o
-1 -5 -6 131.302 132.765 2.132 19.118 o
-1 -5 -5 679.223 690.783 10.374 1.157 o
-1 -5 -4 184.962 183.141 2.849 11.495 o
-1 -5 -3 543.787 552.192 8.291 1.749 o
-1 -5 -2 62.689 62.871 1.071 55.876 o
-1 -5 -1 483.903 489.538 7.368 2.170 o
-1 -4 -20 9.563 8.360 2.751 34.710 o
-1 -4 -19 4.388 4.696 2.525 42.229 o
-1 -4 -18 7.007 9.450 1.287 136.355 o
-1 -4 -17 35.914 37.860 1.424 68.608 o
-1 -4 -16 21.027 22.575 0.933 139.440 o
-1 -4 -15 9.429 9.706 0.707 286.102 o
-1 -4 -14 122.157 121.596 2.073 20.917 o
-1 -4 -13 55.700 57.586 1.218 57.410 o
-1 -4 -12 40.903 41.603 0.914 88.165 o
-1 -4 -11 32.286 31.357 0.756 120.269 o
-1 -4 -10 78.418 74.472 1.326 41.486 o
-1 -4 -9 87.166 84.876 1.523 34.623 o
-1 -4 -8 155.791 151.528 2.387 15.310 o
-1 -4 -7 310.913 304.688 4.647 4.897 o
-1 -4 -6 154.577 155.635 2.446 15.022 o
-1 -4 -5 32.077 33.439 0.639 127.445 o
-1 -4 -4 557.637 576.182 8.645 1.637 o
-1 -4 -3 634.090 633.040 9.480 1.347 o
-1 -4 -2 1812.190 1892.220 28.223 0.173 o
-1 -4 -1 3365.820 3476.500 52.301 0.052 o
-1 -3 -20 6.338 5.698 2.191 54.599 o
-1 -3 -19 1.928 1.798 1.542 112.741 o
-1 -3 -18 38.135 44.236 1.847 49.091 o
-1 -3 -17 34.533 36.102 1.248 79.764 o
-1 -3 -16 6.451 7.171 0.855 262.974 o
-1 -3 -15 79.929 79.807 1.690 34.653 o
-1 -3 -14 51.219 52.546 1.149 63.917 o
-1 -3 -13 16.143 15.914 0.629 228.989 o
-1 -3 -12 95.768 96.320 1.670 29.803 o
-1 -3 -11 62.858 62.979 1.198 52.693 o
-1 -3 -10 210.031 205.735 3.242 9.336 o
-1 -3 -9 221.576 212.110 3.311 8.798 o
-1 -3 -8 467.971 470.421 7.102 2.317 o
-1 -3 -7 214.193 210.892 3.261 9.107 o
-1 -3 -6 589.119 585.642 8.763 1.553 o
-1 -3 -5 7.977 7.427 0.265 612.600 o
-1 -3 -4 114.395 118.119 1.847 23.597 o
-1 -3 -3 1427.520 1474.400 22.103 0.277 o
-1 -3 -2 589.427 626.380 9.401 1.427 o
-1 -3 -1 2251.220 2360.780 36.229 0.109 o
-1 -2 -20 97.172 91.389 3.006 17.931 o
-1 -2 -19 4.205 7.721 1.670 91.237 o
-1 -2 -18 43.343 44.108 1.532 57.594 o
-1 -2 -17 27.688 30.561 1.179 95.009 o
-1 -2 -16 55.674 59.236 1.385 52.307 o
-1 -2 -15 139.353 135.752 2.318 17.328 o
-1 -2 -14 18.881 19.048 0.747 181.230 o
-1 -2 -13 258.176 254.214 3.979 6.585 o
-1 -2 -12 142.462 141.116 2.318 16.890 o
-1 -2 -11 104.807 103.432 1.817 26.221 o
-1 -2 -10 136.022 131.646 2.142 18.690 o
-1 -2 -9 61.050 60.002 1.130 56.127 o
-1 -2 -8 141.121 144.004 2.289 17.023 o
-1 -2 -7 52.681 51.259 0.914 71.248 o
-1 -2 -6 1451.260 1494.790 22.309 0.270 o
-1 -2 -5 246.975 257.544 3.910 6.834 o
-1 -2 -4 431.413 440.607 6.621 2.646 o
-1 -2 -3 3599.470 3540.010 61.771 0.041 o
-1 -2 -2 2883.970 3005.040 45.247 0.069 o
-1 -2 -1 514.694 535.374 8.222 1.843 o
-1 -1 -20 3.177 3.144 1.650 96.774 o
-1 -1 -19 21.392 22.427 1.621 73.961 o
-1 -1 -18 111.179 113.020 2.318 20.790 o
-1 -1 -17 202.143 200.096 3.369 9.376 o
-1 -1 -16 97.128 99.788 1.857 27.337 o
-1 -1 -15 184.649 177.482 2.937 11.380 o
-1 -1 -14 40.903 40.758 1.012 83.642 o
-1 -1 -13 8.464 10.305 0.629 329.396 o
-1 -1 -12 36.506 37.565 0.894 97.798 o
-1 -1 -11 370.388 358.138 5.501 3.633 o
-1 -1 -10 244.668 237.269 3.684 7.375 o
-1 -1 -9 371.051 358.177 5.462 3.649 o
-1 -1 -8 97.704 92.980 1.532 31.222 o
-1 -1 -7 14.210 14.303 0.403 314.976 o
-1 -1 -6 897.314 898.483 13.439 0.701 o
-1 -1 -5 237.721 246.306 3.743 7.338 o
-1 -1 -4 451.364 466.934 7.014 2.403 o
-1 -1 -3 18.481 19.392 0.383 249.226 o
-1 -1 -2 4448.330 4501.310 78.913 0.026 o
-1 -1 -1 956.634 984.881 16.405 0.539 o
0 0 2 679.280 654.141 13.890 0.865 o
0 0 4 273.496 283.027 6.071 4.184 o
0 0 6 1.367 1.198 0.285 1934.380 o
0 0 8 215.131 217.857 4.764 6.467 o
0 0 10 491.005 486.355 10.383 1.523 o
0 0 12 5.175 4.647 0.648 419.426 o
0 0 14 218.296 208.427 4.705 6.575 o
0 0 16 15.349 18.783 1.464 93.222 o
0 0 18 348.419 326.968 7.427 2.885 o
0 0 20 3.066 2.603 2.947 31.541 o
0 1 1 374.685 379.386 5.688 3.446 o
0 1 2 4224.310 4342.130 65.847 0.033 o
0 1 3 5784.480 6028.940 91.546 0.017 o
0 1 4 3177.030 3279.840 49.413 0.058 o
0 1 5 730.410 762.338 11.435 0.979 o
0 1 6 36.502 34.942 0.658 114.796 o
0 1 7 573.032 575.995 8.645 1.608 o
0 1 8 0.564 0.422 0.206 4141.990 o
0 1 9 784.865 768.134 11.562 0.923 o
0 1 10 81.078 77.478 1.375 39.381 o
0 1 11 101.917 98.746 1.719 27.980 o
0 1 12 0.788 1.100 0.393 1412.710 o
0 1 13 168.971 163.955 2.652 13.236 o
0 1 14 292.635 281.622 4.450 5.400 o
0 1 15 62.394 65.985 1.395 47.632 o
0 1 16 0.346 1.424 0.727 495.199 o
0 1 17 19.947 21.052 1.140 118.233 o
0 1 18 0.136 1.680 1.090 228.163 o
0 1 19 57.671 60.611 2.004 36.875 o
0 1 20 134.476 125.535 3.389 12.964 o
0 2 0 5.114 4.588 0.236 940.775 o
0 2 1 2713.060 2799.220 42.055 0.079 o
0 2 2 187.164 194.605 2.947 10.932 o
0 2 3 55.419 54.550 0.884 68.551 o
0 2 4 888.119 907.835 13.586 0.696 o
0 2 5 1829.860 1792.520 27.339 0.180 o
0 2 6 537.748 529.117 7.967 1.848 o
0 2 7 329.969 339.168 5.256 4.131 o
0 2 8 28.649 27.251 0.609 147.787 o
0 2 9 145.873 143.257 2.279 16.741 o
0 2 10 1.144 0.894 0.255 2400.670 o
0 2 11 351.791 335.946 5.167 4.030 o
0 2 12 196.314 197.915 3.144 10.085 o
0 2 13 17.422 16.680 0.639 215.994 o
0 2 14 48.775 48.096 1.081 69.828 o
0 2 15 15.526 18.233 0.737 201.288 o
0 2 16 4.449 4.617 0.796 326.746 o
0 2 17 2.288 2.977 0.874 314.332 o
0 2 18 37.417 41.809 1.513 62.343 o
0 2 19 13.655 19.195 1.945 60.874 o
0 2 20 0.025 0.953 1.778 87.609 o
0 3 1 659.564 689.231 11.386 1.079 o
0 3 2 1350.490 1410.730 21.131 0.304 o
0 3 3 2319.470 2369.210 35.483 0.109 o
0 3 4 152.225 157.108 2.426 15.201 o
0 3 5 34.022 33.351 0.648 122.344 o
0 3 6 161.136 163.543 2.534 14.071 o
0 3 7 17.744 16.720 0.442 255.613 o
0 3 8 72.311 73.264 1.257 45.080 o
0 3 9 2.482 2.810 0.324 1211.030 o
0 3 10 31.212 32.005 0.737 123.468 o
0 3 11 91.653 87.381 1.532 33.148 o
0 3 12 18.689 19.352 0.639 201.008 o
0 3 13 0.287 0.540 0.363 1857.970 o
0 3 14 270.333 266.936 4.175 6.069 o
0 3 15 558.468 538.213 8.173 1.754 o
0 3 16 9.897 12.093 0.864 217.891 o
0 3 17 18.625 20.315 1.041 134.026 o
0 3 18 5.070 5.324 1.198 164.970 o
0 3 19 0.790 2.181 1.552 112.743 o
0 3 20 43.109 43.361 2.476 32.421 o
0 4 0 359.433 384.062 8.222 2.437 o
0 4 1 776.392 818.332 12.201 0.867 o
0 4 2 619.350 666.254 9.971 1.285 o
0 4 3 722.663 755.609 11.317 0.998 o
0 4 4 943.620 974.085 14.578 0.613 o
0 4 5 348.161 350.721 5.295 3.926 o
0 4 6 45.231 44.412 0.815 85.907 o
0 4 7 388.730 398.198 6.022 3.163 o
0 4 8 30.453 28.744 0.658 135.921 o
0 4 9 85.077 83.982 1.424 36.590 o
0 4 10 1.917 1.415 0.295 1629.940 o
0 4 11 61.382 58.185 1.110 56.958 o
0 4 12 59.346 58.932 1.169 56.347 o
0 4 13 87.001 88.363 1.582 33.488 o
0 4 14 5.432 6.641 0.639 401.817 o
0 4 15 0.354 1.385 0.501 979.077 o
0 4 16 0.011 0.305 0.560 873.420 o
0 4 17 1.123 1.847 0.963 280.581 o
0 4 18 45.198 50.965 1.709 49.330 o
0 4 19 11.954 11.277 1.591 89.208 o
0 4 20 0.705 6.985 2.937 31.770 o
0 5 1 343.683 344.208 5.197 4.043 o
0 5 2 1231.340 1294.260 19.303 0.361 o
0 5 3 44.450 43.401 0.894 83.912 o
0 5 4 426.982 439.801 6.621 2.665 o
0 5 5 0.045 0.196 0.187 7068.730 o
0 5 6 34.008 34.048 0.697 118.190 o
0 5 7 291.030 288.449 4.411 5.414 o
0 5 8 278.345 276.966 4.283 5.773 o
0 5 9 7.952 8.075 0.442 472.113 o
0 5 10 25.990 27.319 0.678 149.005 o
0 5 11 1.544 0.953 0.324 1641.500 o
0 5 12 291.986 288.921 4.804 5.045 o
0 5 13 0.269 1.120 0.432 1305.630 o
0 5 14 24.891 25.915 0.806 140.090 o
0 5 15 18.166 20.109 0.845 165.155 o
0 5 16 392.897 383.227 6.837 2.840 o
0 5 17 3.358 4.293 1.041 220.603 o
0 5 18 28.088 30.502 1.523 71.863 o
0 5 19 2.470 1.022 4.037 16.977 o
0 6 0 0.015 3.428 0.589 691.484 o
0 6 1 759.045 789.942 11.798 0.918 o
0 6 2 73.618 75.975 1.297 43.386 o
0 6 3 860.501 879.455 13.144 0.740 o
0 6 4 191.974 196.324 3.055 10.463 o
0 6 5 458.218 463.584 6.994 2.391 o
0 6 6 14.318 14.735 0.452 296.968 o
0 6 7 25.521 26.258 0.629 157.733 o
0 6 8 7.712 6.258 0.383 554.482 o
0 6 9 0.227 0.688 0.265 3146.050 o
0 6 10 190.098 180.233 2.849 11.348 o
0 6 11 10.427 10.855 0.501 357.729 o
0 6 12 104.346 100.888 1.729 27.301 o
0 6 13 26.442 28.459 0.835 129.701 o
0 6 14 22.938 24.166 0.756 154.573 o
0 6 15 21.855 22.172 0.884 144.167 o
0 6 16 6.402 6.945 0.806 286.522 o
0 6 17 332.111 307.537 9.912 2.043 o
0 6 18 7.232 5.452 2.289 50.027 o
0 6 19 48.116 53.381 4.755 10.910 o
0 7 1 182.543 182.443 2.878 11.526 o
0 7 2 6.597 6.120 0.422 563.734 o
0 7 3 212.906 210.696 3.281 9.107 o
0 7 4 18.362 20.472 0.589 208.797 o
0 7 5 33.874 32.938 0.766 114.679 o
0 7 6 388.680 375.663 5.737 3.352 o
0 7 7 247.592 238.113 3.684 7.310 o
0 7 8 0.840 1.542 0.285 2100.370 o
0 7 9 226.385 215.637 3.389 8.489 o
0 7 10 241.903 242.043 3.861 7.131 o
0 7 11 62.011 62.743 1.159 54.134 o
0 7 12 53.796 53.863 1.071 64.253 o
0 7 13 47.565 49.098 1.041 71.916 o
0 7 14 2.925 4.627 0.580 551.477 o
0 7 15 15.643 14.794 1.749 72.501 o
0 7 16 32.897 34.294 3.202 23.037 o
0 7 17 40.697 37.163 2.977 25.130 o
0 7 18 88.680 89.669 5.010 8.967 o
0 7 19 53.185 47.546 4.381 12.536 o
0 8 0 13.910 13.105 0.796 210.478 o
0 8 1 1018.420 1027.830 15.384 0.546 o
0 8 2 116.899 120.398 1.984 22.160 o
0 8 3 155.841 155.674 2.505 14.712 o
0 8 4 288.686 281.072 4.352 5.544 o
0 8 5 26.412 27.535 0.688 146.320 o
0 8 6 86.963 86.123 1.503 34.777 o
0 8 7 0.289 0.501 0.305 2533.220 o
0 8 8 13.981 14.755 0.530 277.579 o
0 8 9 483.565 464.930 7.043 2.292 o
0 8 10 5.014 5.521 0.452 609.568 o
0 8 11 0.038 0.756 0.354 2013.180 o
0 8 12 5.300 5.315 0.481 567.783 o
0 8 13 21.333 20.924 0.717 171.832 o
0 8 14 1.240 2.554 1.798 84.044 o
0 8 15 22.924 25.915 2.367 40.538 o
0 8 16 0.101 0.206 2.200 57.413 o
0 8 17 13.631 16.504 3.664 19.650 o
0 8 18 5.962 9.951 3.350 24.039 o
0 9 1 90.653 86.467 1.552 33.239 o
0 9 2 292.574 289.707 4.489 5.316 o
0 9 3 262.381 263.163 4.096 6.305 o
0 9 4 374.872 367.028 5.649 3.502 o
0 9 5 185.606 184.496 2.957 11.155 o
0 9 6 134.193 132.353 2.200 18.501 o
0 9 7 163.151 160.753 2.613 13.756 o
0 9 8 0.245 0.707 0.324 2242.990 o
0 9 9 185.341 185.439 3.006 11.018 o
0 9 10 16.489 16.454 0.688 211.580 o
0 9 11 21.814 22.732 0.776 158.111 o
0 9 12 97.992 96.713 1.984 26.179 o
0 9 13 94.293 101.065 4.067 12.027 o
0 9 14 76.500 78.569 3.222 18.146 o
0 9 15 0.257 3.409 2.053 65.072 o
0 9 16 13.488 12.260 2.299 46.837 o
0 9 17 13.114 17.280 3.065 27.481 o
0 9 18 1.951 9.774 5.197 10.224 o
0 10 0 440.161 431.245 9.293 1.876 o
0 10 1 88.857 88.157 1.709 31.515 o
0 10 2 105.126 104.464 1.886 25.485 o
0 10 3 8.724 9.136 0.589 354.108 o
0 10 4 721.356 706.570 10.894 1.057 o
0 10 5 0.479 0.697 0.393 1540.320 o
0 10 6 4.732 5.246 0.472 603.975 o
0 10 7 39.797 39.894 0.982 86.916 o
0 10 8 0.164 0.530 0.393 1656.620 o
0 10 9 0.259 0.344 0.383 1734.650 o
0 10 10 1.347 1.798 0.580 682.808 o
0 10 11 35.264 36.416 0.982 94.823 o
0 10 12 2.631 1.601 0.501 771.067 o
0 10 13 167.764 159.142 5.757 5.942 o
0 10 14 10.696 11.386 2.014 60.499 o
0 10 15 57.626 56.928 3.419 18.401 o
0 10 16 0.555 1.768 2.476 45.087 o
0 10 17 1.196 3.654 3.350 24.595 o
0 11 1 25.517 28.184 0.904 125.171 o
0 11 2 0.913 0.619 0.344 1771.340 o
0 11 3 248.795 257.849 4.077 6.585 o
0 11 4 37.312 40.581 1.031 86.730 o
0 11 5 52.170 54.305 1.110 63.964 o
0 11 6 4.014 4.676 0.550 547.921 o
0 11 7 53.879 55.601 1.326 55.789 o
0 11 8 1.874 1.149 0.501 845.410 o
0 11 9 58.049 61.211 1.483 48.275 o
0 11 10 34.785 35.699 1.022 93.434 o
0 11 11 26.421 29.117 1.002 112.920 o
0 11 12 27.057 26.808 1.002 113.865 o
0 11 13 26.809 27.506 2.240 43.083 o
0 11 14 35.888 37.536 2.967 25.723 o
0 11 15 146.881 142.894 5.550 6.581 o
0 11 16 0.343 4.715 3.202 26.916 o
0 12 0 420.887 396.528 8.605 2.134 o
0 12 1 37.217 40.169 1.031 87.079 o
0 12 2 62.185 63.303 1.356 49.192 o
0 12 3 37.836 38.960 1.041 86.511 o
0 12 4 1.800 2.485 0.580 642.371 o
0 12 5 128.704 129.651 2.309 18.486 o
0 12 6 38.904 40.728 1.130 79.685 o
0 12 7 153.268 145.477 2.790 14.025 o
0 12 8 125.399 130.968 2.574 17.213 o
0 12 9 0.126 0.432 0.609 729.072 o
0 12 10 37.385 39.746 1.169 79.591 o
0 12 11 1.271 1.503 0.766 427.146 o
0 12 12 50.184 47.379 1.532 53.375 o
0 12 13 6.651 10.590 2.436 43.991 o
0 12 14 24.105 22.850 3.605 19.540 o
0 12 15 2.595 10.875 3.094 28.300 o
0 12 16 36.000 37.025 6.169 6.947 o
0 13 1 10.984 12.997 0.747 243.881 o
0 13 2 67.895 70.592 1.415 44.217 o
0 13 3 44.188 46.554 1.159 71.004 o
0 13 4 22.215 23.527 0.923 136.355 o
0 13 5 53.802 57.144 1.424 52.594 o
0 13 6 31.043 33.223 1.208 87.273 o
0 13 7 3.277 4.676 0.825 322.892 o
0 13 8 8.306 8.979 0.884 231.328 o
0 13 9 12.052 11.474 0.963 182.947 o
0 13 10 23.208 24.971 1.061 116.950 o
0 13 11 28.460 29.549 1.346 82.794 o
0 13 12 140.086 130.879 5.236 7.329 o
0 13 13 43.712 40.571 2.967 24.800 o
0 13 14 11.395 12.083 3.861 17.974 o
0 13 15 4.368 9.382 3.645 20.502 o
0 14 0 329.442 328.137 7.230 3.050 o
0 14 1 26.912 28.832 0.982 114.085 o
0 14 2 11.056 15.040 0.815 216.241 o
0 14 3 126.627 122.470 2.525 17.713 o
0 14 4 0.337 1.808 0.658 588.897 o
0 14 5 0.486 1.326 0.697 532.204 o
0 14 6 24.669 29.422 1.169 100.687 o
0 14 7 2.146 2.240 0.933 285.336 o
0 14 8 10.014 10.167 1.002 184.977 o
0 14 9 16.060 17.172 1.267 113.802 o
0 14 10 2.361 3.212 1.090 211.467 o
0 14 11 29.001 28.842 1.405 78.818 o
0 14 12 30.096 31.357 3.144 24.133 o
0 14 13 36.067 38.312 3.576 18.770 o
0 15 1 6.744 7.878 0.874 249.812 o
0 15 2 72.350 73.962 1.847 34.688 o
0 15 3 1.492 2.269 0.845 348.950 o
0 15 4 22.214 25.296 1.228 101.949 o
0 15 5 158.646 156.637 3.193 12.055 o
0 15 6 0.074 0.599 0.982 284.955 o
0 15 7 15.351 15.560 1.257 117.638 o
0 15 8 5.276 6.346 1.336 135.142 o
0 15 9 25.919 31.229 1.621 67.723 o
0 15 10 6.580 6.965 1.415 119.471 o
0 15 11 6.089 10.521 1.650 89.909 o
0 15 12 9.489 8.507 4.057 16.458 o
0 16 0 31.693 34.628 2.250 40.663 o
0 16 1 32.112 34.294 1.532 67.174 o
0 16 2 58.626 61.132 2.200 33.004 o
0 16 3 41.167 44.088 2.142 39.912 o
0 16 4 219.121 213.112 4.116 7.436 o
0 16 5 34.656 38.115 1.532 64.300 o
0 16 6 7.532 9.725 1.483 106.724 o
0 16 7 15.242 17.132 1.513 89.843 o
0 16 8 5.310 4.715 1.444 119.256 o
0 16 9 5.104 4.892 1.798 80.066 o
0 16 10 17.944 19.932 1.857 63.160 o
0 16 11 0.091 0.000 2.466 45.765 o
0 17 1 120.023 106.890 3.536 13.323 o
0 17 2 276.698 260.776 6.071 4.240 o
0 17 3 98.114 99.297 2.957 17.932 o
0 17 4 0.072 0.894 1.444 132.445 o
0 17 5 27.035 32.604 2.426 37.403 o
0 17 6 7.666 8.232 2.083 58.923 o
0 17 7 70.638 74.748 2.584 24.810 o
0 17 8 29.872 30.709 2.191 43.293 o
0 17 9 22.930 24.647 3.497 20.669 o
0 18 0 11.753 11.130 2.672 36.069 o
0 18 1 17.877 25.286 2.309 43.584 o
0 18 2 0.324 2.682 2.004 68.411 o
0 18 3 77.349 76.034 3.104 19.103 o
0 18 4 17.414 19.166 2.466 39.732 o
0 18 5 194.134 174.162 4.705 7.204 o
0 18 6 3.949 8.507 2.957 30.896 o
1 0 1 86.337 94.886 1.434 34.724 o
1 0 2 1811.550 1851.000 28.007 0.175 o
1 0 3 3658.250 3745.780 56.957 0.044 o
1 0 4 446.988 474.802 7.112 2.376 o
1 0 5 863.367 872.951 13.095 0.743 o
1 0 6 14.620 13.910 0.383 317.779 o
1 0 7 139.676 140.310 2.230 17.564 o
1 0 8 167.883 163.896 2.574 13.559 o
1 0 9 171.063 170.822 2.701 12.806 o
1 0 10 227.980 221.384 3.458 8.262 o
1 0 11 90.532 88.559 1.532 33.269 o
1 0 12 19.660 20.777 0.658 188.958 o
1 0 13 37.978 37.015 0.884 96.666 o
1 0 14 105.811 102.754 1.817 26.119 o
1 0 15 78.846 80.858 1.552 36.838 o
1 0 16 20.163 21.081 0.904 147.961 o
1 0 17 6.855 9.077 1.031 193.595 o
1 0 18 5.814 7.535 1.297 139.584 o
1 0 19 4.387 4.548 1.434 122.488 o
1 0 20 72.074 70.396 2.760 22.956 o
1 1 0 5725.530 5847.370 87.675 0.018 o
1 1 1 955.796 976.492 14.617 0.606 o
1 1 2 4447.390 4635.190 81.241 0.025 o
1 1 3 18.428 18.783 0.363 255.623 o
1 1 4 451.442 467.837 7.024 2.398 o
1 1 5 237.949 246.886 3.743 7.328 o
1 1 6 896.871 902.294 13.507 0.697 o
1 1 7 14.210 13.684 0.413 316.071 o
1 1 8 97.707 92.734 1.523 31.353 o
1 1 9 370.938 362.362 5.521 3.606 o
1 1 10 244.392 238.614 3.703 7.339 o
1 1 11 370.409 352.646 5.511 3.646 o
1 1 12 36.453 36.003 0.884 99.644 o
1 1 13 8.374 8.969 0.609 350.234 o
1 1 14 40.977 41.819 1.041 81.515 o
1 1 15 184.968 177.197 2.898 11.480 o
1 1 16 97.115 103.904 1.925 26.346 o
1 1 17 202.642 207.032 3.536 8.922 o
1 1 18 111.181 114.071 2.407 20.112 o
1 1 19 21.423 26.091 1.709 67.415 o
1 1 20 3.148 2.603 1.975 68.872 o
1 2 0 35.292 33.528 0.580 123.867 o
1 2 1 514.469 526.121 7.888 1.922 o
1 2 2 2883.040 2954.430 45.689 0.069 o
1 2 3 3599.570 3678.860 63.961 0.039 o
1 2 4 430.811 432.512 6.670 2.648 o
1 2 5 246.776 246.670 3.762 7.134 o
1 2 6 1451.230 1462.300 23.773 0.255 o
1 2 7 52.699 52.124 0.923 70.542 o
1 2 8 141.345 144.141 2.279 17.047 o
1 2 9 61.046 61.476 1.120 55.969 o
1 2 10 135.965 132.412 2.171 18.504 o
1 2 11 104.757 103.206 1.768 26.689 o
1 2 12 142.520 141.734 2.348 16.724 o
1 2 13 258.210 258.232 4.077 6.432 o
1 2 14 18.823 20.924 0.786 170.879 o
1 2 15 139.332 135.889 2.338 17.227 o
1 2 16 55.655 57.419 1.336 54.118 o
1 2 17 27.667 30.041 1.169 96.134 o
1 2 18 43.256 45.267 1.552 56.628 o
1 2 19 4.178 4.519 1.798 80.922 o
1 2 20 96.929 89.198 2.868 19.017 o
1 3 0 150.398 157.177 2.407 15.395 o
1 3 1 2251.280 2439.550 36.485 0.107 o
1 3 2 589.122 603.137 9.038 1.497 o
1 3 3 1427.520 1500.560 22.535 0.270 o
1 3 4 114.606 113.816 1.837 23.925 o
1 3 5 7.963 7.564 0.265 610.122 o
1 3 6 589.008 586.732 8.812 1.545 o
1 3 7 213.914 208.554 3.232 9.205 o
1 3 8 467.630 457.346 6.916 2.392 o
1 3 9 221.685 212.012 3.291 8.833 o
1 3 10 209.902 205.401 3.222 9.385 o
1 3 11 62.764 63.421 1.189 52.865 o
1 3 12 95.765 94.139 1.680 29.905 o
1 3 13 16.260 17.024 0.678 213.428 o
1 3 14 51.133 53.263 1.179 62.745 o
1 3 15 80.114 82.115 1.572 36.049 o
1 3 16 6.433 7.142 0.737 320.017 o
1 3 17 34.458 37.673 1.307 75.846 o
1 3 18 38.175 42.683 1.660 55.852 o
1 3 19 1.909 2.800 1.523 114.816 o
1 3 20 6.293 7.839 2.112 58.056 o
1 4 0 518.220 545.365 8.173 1.834 o
1 4 1 3366.510 3573.600 59.452 0.045 o
1 4 2 1813.210 1897.140 30.217 0.161 o
1 4 3 634.566 640.388 9.588 1.328 o
1 4 4 557.614 570.877 8.556 1.657 o
1 4 5 32.172 33.096 0.648 126.896 o
1 4 6 154.719 158.513 2.485 14.771 o
1 4 7 310.701 306.250 4.647 4.891 o
1 4 8 155.627 150.811 2.377 15.383 o
1 4 9 87.100 84.493 1.690 32.512 o
1 4 10 78.363 75.946 1.346 40.941 o
1 4 11 32.328 31.219 0.756 120.327 o
1 4 12 40.942 40.719 0.894 89.672 o
1 4 13 55.644 56.083 1.120 60.773 o
1 4 14 122.282 120.967 2.073 20.937 o
1 4 15 9.447 10.128 0.678 296.115 o
1 4 16 20.929 22.073 0.874 148.338 o
1 4 17 35.903 38.862 1.641 58.722 o
1 4 18 6.968 7.957 1.336 129.854 o
1 4 19 4.399 5.737 2.102 59.800 o
1 4 20 9.561 15.973 3.173 26.128 o
1 5 0 131.943 137.952 2.200 18.454 o
1 5 1 483.640 509.234 7.672 2.070 o
1 5 2 62.707 60.808 1.051 56.927 o
1 5 3 543.726 551.171 8.301 1.748 o
1 5 4 184.944 187.247 2.898 11.283 o
1 5 5 678.930 678.651 10.187 1.182 o
1 5 6 131.278 133.709 2.151 18.968 o
1 5 7 83.553 84.178 1.464 36.429 o
1 5 8 107.321 102.558 1.719 26.772 o
1 5 9 50.429 51.122 0.973 71.189 o
1 5 10 55.284 54.717 1.041 63.832 o
1 5 11 102.854 101.605 1.739 27.396 o
1 5 12 181.563 178.337 2.849 11.732 o
1 5 13 205.189 192.522 3.271 9.608 o
1 5 14 8.766 10.816 0.589 340.966 o
1 5 15 34.651 35.650 0.953 98.124 o
1 5 16 4.431 6.140 1.071 200.275 o
1 5 17 33.218 36.711 1.965 48.401 o
1 5 18 48.401 55.110 2.534 29.657 o
1 5 19 3.074 5.049 2.358 48.504 o
1 6 0 9.650 10.315 0.383 436.571 o
1 6 1 368.669 377.245 5.707 3.479 o
1 6 2 403.349 419.515 6.356 2.904 o
1 6 3 149.406 152.560 2.407 15.610 o
1 6 4 129.347 133.109 2.161 19.114 o
1 6 5 266.276 267.839 4.116 6.188 o
1 6 6 46.761 47.664 0.923 77.972 o
1 6 7 401.501 386.400 5.845 3.203 o
1 6 8 57.450 57.301 1.081 60.385 o
1 6 9 22.867 23.459 0.599 177.133 o
1 6 10 178.691 171.981 2.721 12.364 o
1 6 11 68.212 68.225 1.248 47.942 o
1 6 12 56.036 56.662 1.346 53.841 o
1 6 13 6.510 7.643 0.756 305.828 o
1 6 14 101.963 103.963 2.200 23.203 o
1 6 15 20.517 22.319 1.385 92.182 o
1 6 16 65.175 63.725 2.102 33.137 o
1 6 17 3.550 3.635 1.562 106.545 o
1 6 18 28.480 29.029 1.896 54.201 o
1 6 19 8.392 6.631 1.886 70.616 o
1 7 0 24.154 24.195 0.629 166.542 o
1 7 1 1082.370 1107.570 16.543 0.478 o
1 7 2 395.786 395.683 6.002 3.141 o
1 7 3 125.193 121.616 1.984 21.163 o
1 7 4 435.806 428.543 6.503 2.692 o
1 7 5 34.379 33.312 0.756 114.036 o
1 7 6 340.107 336.909 5.157 4.123 o
1 7 7 78.393 75.023 1.346 41.082 o
1 7 8 181.317 176.382 2.780 11.979 o
1 7 9 140.007 135.064 2.200 17.897 o
1 7 10 79.165 79.119 1.405 39.257 o
1 7 11 30.166 30.610 1.031 102.914 o
1 7 12 18.216 19.431 0.855 164.572 o
1 7 13 18.618 19.942 0.904 154.456 o
1 7 14 18.619 21.229 1.228 110.582 o
1 7 15 75.024 81.349 2.525 24.575 o
1 7 16 8.522 9.647 1.277 134.388 o
1 7 17 51.712 49.923 1.965 40.601 o
1 7 18 103.977 103.855 4.735 9.374 o
1 7 19 160.426 148.405 7.476 4.058 o
1 8 0 1093.860 1082.000 16.199 0.488 o
1 8 1 591.684 589.158 9.008 1.509 o
1 8 2 550.396 547.841 8.271 1.743 o
1 8 3 87.868 87.469 1.562 33.641 o
1 8 4 177.722 171.225 2.741 12.366 o
1 8 5 193.744 188.249 2.977 10.734 o
1 8 6 197.234 197.080 3.114 10.136 o
1 8 7 16.470 17.653 0.580 231.992 o
1 8 8 69.001 70.779 1.297 46.104 o
1 8 9 110.690 110.721 2.053 22.957 o
1 8 10 31.516 32.418 0.766 120.002 o
1 8 11 29.451 28.901 0.992 108.649 o
1 8 12 35.201 34.618 1.189 83.263 o
1 8 13 10.740 12.447 1.051 166.620 o
1 8 14 133.672 130.378 3.222 13.592 o
1 8 15 31.162 32.703 1.562 66.859 o
1 8 16 132.154 122.922 3.605 12.245 o
1 8 17 9.378 11.985 2.682 36.140 o
1 8 18 29.700 30.463 4.214 14.364 o
1 9 0 59.224 58.932 1.179 56.152 o
1 9 1 211.195 216.639 3.556 8.548 o
1 9 2 313.749 301.426 4.637 4.892 o
1 9 3 371.063 369.130 5.835 3.426 o
1 9 4 90.508 89.021 1.572 32.745 o
1 9 5 51.601 50.611 1.159 63.984 o
1 9 6 27.665 31.367 0.845 122.670 o
1 9 7 214.179 211.216 3.330 8.970 o
1 9 8 155.786 150.517 2.485 14.948 o
1 9 9 6.358 6.709 0.472 515.909 o
1 9 10 23.931 24.333 0.697 158.460 o
1 9 11 148.496 147.118 3.527 11.500 o
1 9 12 26.503 29.736 1.267 90.303 o
1 9 13 61.739 63.735 1.896 37.596 o
1 9 14 55.523 58.912 1.866 40.508 o
1 9 15 154.677 146.980 3.615 11.005 o
1 9 16 12.366 14.195 2.819 32.359 o
1 9 17 56.897 57.507 4.234 13.040 o
1 9 18 40.529 45.267 4.804 10.933 o
1 10 0 0.282 0.619 0.383 1681.100 o
1 10 1 69.895 72.743 1.444 42.570 o
1 10 2 7.894 9.008 0.599 362.829 o
1 10 3 199.936 195.057 3.134 10.037 o
1 10 4 278.562 273.154 4.371 5.705 o
1 10 5 150.830 149.583 2.456 15.408 o
1 10 6 351.156 346.536 5.452 3.828 o
1 10 7 202.017 198.957 3.153 9.865 o
1 10 8 14.397 13.301 0.599 260.309 o
1 10 9 52.867 55.002 1.415 53.843 o
1 10 10 33.326 34.196 1.071 93.096 o
1 10 11 158.769 158.729 3.713 10.396 o
1 10 12 2.666 3.144 0.953 266.596 o
1 10 13 2.437 4.322 1.228 168.123 o
1 10 14 24.341 27.594 1.513 76.514 o
1 10 15 26.440 29.304 2.633 33.152 o
1 10 16 3.222 1.307 2.800 34.959 o
1 10 17 0.695 1.709 2.780 35.789 o
1 11 0 33.785 33.970 0.923 102.695 o
1 11 1 122.329 122.225 2.112 20.612 o
1 11 2 62.360 63.333 1.316 50.037 o
1 11 3 26.912 30.433 0.973 113.497 o
1 11 4 3.902 4.096 0.580 527.105 o
1 11 5 10.356 10.403 0.658 293.005 o
1 11 6 246.438 236.286 3.998 6.910 o
1 11 7 66.410 65.494 1.454 44.883 o
1 11 8 0.822 1.464 0.511 896.635 o
1 11 9 28.220 28.429 0.884 120.995 o
1 11 10 37.425 37.811 1.081 85.414 o
1 11 11 64.103 67.812 1.925 35.977 o
1 11 12 106.304 106.988 2.829 17.935 o
1 11 13 93.925 92.528 2.652 20.827 o
1 11 14 43.201 48.499 3.586 18.038 o
1 11 15 33.649 35.345 2.839 28.003 o
1 11 16 8.803 7.653 2.888 31.788 o
1 12 0 18.813 20.001 0.747 179.453 o
1 12 1 31.163 29.844 0.855 116.171 o
1 12 2 91.858 94.503 1.827 28.977 o
1 12 3 308.712 299.373 4.666 4.931 o
1 12 4 47.684 52.458 1.189 65.015 o
1 12 5 3.355 4.804 0.648 459.205 o
1 12 6 47.125 46.495 1.218 66.417 o
1 12 7 34.402 33.420 1.071 92.216 o
1 12 8 14.756 14.676 0.815 197.055 o
1 12 9 19.672 19.588 0.884 154.662 o
1 12 10 18.809 19.971 0.914 152.300 o
1 12 11 27.052 28.086 1.464 77.149 o
1 12 12 10.931 9.529 1.336 120.687 o
1 12 13 33.310 37.654 1.739 56.372 o
1 12 14 6.658 6.071 3.645 20.470 o
1 12 15 1.735 3.163 2.662 38.698 o
1 12 16 28.785 19.991 5.855 7.808 o
1 13 0 75.988 75.700 1.493 39.300 o
1 13 1 40.779 39.746 1.071 81.311 o
1 13 2 153.839 160.065 2.888 13.255 o
1 13 3 19.008 18.350 0.776 177.008 o
1 13 4 159.280 154.191 3.242 11.915 o
1 13 5 34.550 37.968 1.218 80.522 o
1 13 6 79.081 80.200 1.965 30.921 o
1 13 7 0.425 0.570 0.629 666.232 o
1 13 8 32.727 34.304 1.110 91.170 o
1 13 9 14.301 16.484 0.943 168.367 o
1 13 10 111.200 108.600 2.338 20.865 o
1 13 11 6.875 5.933 1.267 144.425 o
1 13 12 26.508 26.985 1.768 61.191 o
1 13 13 2.031 3.870 1.572 107.157 o
1 13 14 21.155 26.298 3.792 17.868 o
1 13 15 9.873 25.217 7.486 4.901 o
1 14 0 17.508 18.154 0.904 161.087 o
1 14 1 24.401 24.971 0.923 129.264 o
1 14 2 3.948 3.998 0.707 402.057 o
1 14 3 135.796 130.221 2.662 16.064 o
1 14 4 64.986 64.924 1.582 42.804 o
1 14 5 4.549 6.484 0.855 283.056 o
1 14 6 4.021 4.175 0.806 328.929 o
1 14 7 8.956 10.570 0.992 191.225 o
1 14 8 33.207 34.274 1.365 75.137 o
1 14 9 31.830 33.164 1.257 83.299 o
1 14 10 25.364 24.834 1.365 86.988 o
1 14 11 18.513 22.673 1.906 59.679 o
1 14 12 14.367 13.311 2.033 57.462 o
1 14 13 75.967 70.985 3.949 13.698 o
1 15 0 6.510 7.230 1.012 205.455 o
1 15 1 12.543 13.910 0.982 171.820 o
1 15 2 29.533 30.964 1.326 82.328 o
1 15 3 20.824 22.840 1.189 109.783 o
1 15 4 16.504 18.999 1.179 122.119 o
1 15 5 164.608 159.692 3.193 11.758 o
1 15 6 73.254 79.139 2.112 30.061 o
1 15 7 13.398 16.779 1.346 109.249 o
1 15 8 17.106 19.971 1.297 106.598 o
1 15 9 35.017 39.176 1.768 54.105 o
1 15 10 99.272 97.175 2.466 21.636 o
1 15 11 3.893 5.364 2.358 48.234 o
1 15 12 9.758 8.625 2.132 55.568 o
1 16 0 6.854 4.440 1.572 100.631 o
1 16 1 67.766 69.492 2.318 28.894 o
1 16 2 71.042 75.337 2.397 26.956 o
1 16 3 43.976 44.373 1.729 50.539 o
1 16 4 20.760 23.950 1.582 76.417 o
1 16 5 30.686 33.154 1.591 65.555 o
1 16 6 83.679 85.730 2.299 25.695 o
1 16 7 23.615 28.636 1.670 67.395 o
1 16 8 74.542 74.767 2.367 26.879 o
1 16 9 52.789 52.163 2.309 33.030 o
1 16 10 21.967 22.820 1.994 54.131 o
1 16 11 20.457 7.486 4.764 11.834 o
1 17 0 25.755 29.736 1.984 51.696 o
1 17 1 17.709 21.602 1.699 71.917 o
1 17 2 9.974 9.804 1.768 76.901 o
1 17 3 12.504 15.295 1.847 68.077 o
1 17 4 23.991 25.502 2.014 52.025 o
1 17 5 39.374 40.837 2.210 39.069 o
1 17 6 11.372 14.401 2.004 60.015 o
1 17 7 13.402 14.804 1.729 75.422 o
1 17 8 1.648 1.945 1.916 74.168 o
1 17 9 7.976 6.248 4.489 13.567 o
1 18 0 2.125 3.144 1.768 85.778 o
1 18 1 2.415 0.609 1.788 84.778 o
1 18 2 28.507 29.294 2.259 41.843 o
1 18 3 6.391 6.965 2.200 53.899 o
1 18 4 37.666 36.062 2.593 31.668 o
1 18 5 8.250 7.947 2.554 40.194 o
1 18 6 15.008 21.386 3.556 20.582 o
2 0 0 3264.050 3299.460 69.836 0.038 o
2 0 1 7877.610 7954.190 123.905 0.010 o
2 0 2 790.633 875.496 13.114 0.783 o
2 0 3 0.861 1.798 0.177 3185.120 o
2 0 4 29.770 28.950 0.540 147.802 o
2 0 5 607.581 618.786 9.303 1.419 o
2 0 6 834.707 843.972 12.653 0.792 o
2 0 7 559.091 563.715 8.478 1.674 o
2 0 8 1.270 1.208 0.236 2412.180 o
2 0 9 6.082 7.505 0.432 547.785 o
2 0 10 120.377 120.702 2.004 21.613 o
2 0 11 650.296 637.903 10.266 1.231 o
2 0 12 119.086 120.211 2.024 21.651 o
2 0 13 6.933 7.594 0.619 378.985 o
2 0 14 0.046 2.525 0.570 759.957 o
2 0 15 29.985 29.048 0.923 113.398 o
2 0 16 252.713 250.029 4.028 6.648 o
2 0 17 167.514 167.344 2.947 12.263 o
2 0 18 2.308 2.662 1.051 227.879 o
2 0 19 28.082 30.414 1.699 62.677 o
2 0 20 6.130 5.639 1.827 76.682 o
2 1 0 279.583 302.841 4.617 5.273 o
2 1 1 1623.860 1664.010 24.863 0.219 o
2 1 2 810.961 862.902 13.056 0.778 o
2 1 3 5713.230 5959.430 92.066 0.017 o
2 1 4 254.016 259.588 3.949 6.646 o
2 1 5 826.419 839.689 12.604 0.802 o
2 1 6 136.729 133.375 2.112 18.708 o
2 1 7 239.014 230.166 3.802 7.384 o
2 1 8 1193.290 1174.780 17.574 0.416 o
2 1 9 78.898 75.808 1.326 41.106 o
2 1 10 111.462 110.299 1.857 24.433 o
2 1 11 30.450 30.031 0.756 125.796 o
2 1 12 4.832 5.423 0.481 584.194 o
2 1 13 289.871 288.764 4.499 5.344 o
2 1 14 21.760 22.928 0.766 159.331 o
2 1 15 85.437 85.936 1.641 33.356 o
2 1 16 6.539 10.158 0.855 250.330 o
2 1 17 4.880 5.305 0.864 280.685 o
2 1 18 99.288 100.770 2.289 22.941 o
2 1 19 32.298 33.420 1.709 59.141 o
2 1 20 20.097 21.651 2.181 47.758 o
2 2 0 1096.510 1158.090 17.240 0.449 o
2 2 1 77.948 83.952 1.316 40.251 o
2 2 2 1118.550 1174.680 17.545 0.434 o
2 2 3 496.499 534.068 9.244 1.682 o
2 2 4 916.922 966.413 16.946 0.536 o
2 2 5 558.198 555.955 9.696 1.484 o
2 2 6 1336.980 1318.910 19.716 0.334 o
2 2 7 345.436 341.536 5.177 4.052 o
2 2 8 103.338 100.731 1.650 28.221 o
2 2 9 235.512 229.144 3.566 7.827 o
2 2 10 45.038 45.464 0.884 82.552 o
2 2 11 22.529 21.229 0.629 179.338 o
2 2 12 302.141 287.379 4.430 5.271 o
2 2 13 59.219 56.672 1.110 58.668 o
2 2 14 63.698 62.046 1.277 50.649 o
2 2 15 21.084 21.877 0.845 152.272 o
2 2 16 20.558 22.516 0.963 136.903 o
2 2 17 76.213 79.217 1.768 34.422 o
2 2 18 18.040 20.688 1.385 96.109 o
2 2 19 8.246 11.503 1.474 105.675 o
2 2 20 9.592 8.429 1.994 62.794 o
2 3 0 49.289 52.890 0.884 74.545 o
2 3 1 924.273 975.637 14.588 0.620 o
2 3 2 1260.380 1261.230 18.861 0.367 o
2 3 3 28.088 28.665 0.550 152.859 o
2 3 4 1125.920 1171.660 20.266 0.373 o
2 3 5 17.756 17.437 0.609 217.785 o
2 3 6 423.633 427.836 7.476 2.419 o
2 3 7 222.313 224.911 4.037 7.392 o
2 3 8 759.797 725.117 10.865 1.015 o
2 3 9 355.506 345.259 5.285 3.898 o
2 3 10 79.358 81.575 1.405 38.832 o
2 3 11 64.665 61.702 1.140 53.498 o
2 3 12 70.889 69.010 1.297 45.710 o
2 3 13 55.767 55.464 1.130 60.599 o
2 3 14 100.481 96.703 1.768 27.917 o
2 3 15 41.866 44.078 1.081 77.612 o
2 3 16 27.071 28.479 0.973 115.023 o
2 3 17 52.199 54.138 1.542 50.651 o
2 3 18 32.285 35.119 1.415 72.859 o
2 3 19 71.215 70.612 2.525 25.678 o
2 3 20 35.359 34.844 3.232 22.473 o
2 4 0 802.278 831.801 12.387 0.833 o
2 4 1 848.462 871.488 13.006 0.757 o
2 4 2 83.732 90.888 1.474 35.377 o
2 4 3 1616.190 1614.100 24.028 0.229 o
2 4 4 118.160 120.604 1.965 22.139 o
2 4 5 164.010 169.948 3.075 11.951 o
2 4 6 2.158 1.356 0.255 1784.420 o
2 4 7 630.964 645.693 11.562 1.109 o
2 4 8 201.327 200.666 3.684 8.737 o
2 4 9 86.837 85.210 1.768 31.493 o
2 4 10 68.872 69.639 1.523 41.931 o
2 4 11 39.916 39.186 0.815 96.243 o
2 4 12 93.149 90.495 1.562 32.122 o
2 4 13 3.786 3.880 0.452 715.531 o
2 4 14 34.649 34.490 0.864 104.968 o
2 4 15 28.974 28.783 0.933 114.691 o
2 4 16 23.407 25.414 1.336 91.097 o
2 4 17 34.647 38.106 1.808 53.050 o
2 4 18 34.068 40.326 2.210 40.414 o
2 4 19 34.635 36.082 2.466 34.722 o
2 4 20 6.116 9.912 3.900 17.876 o
2 5 0 56.401 57.468 1.002 63.269 o
2 5 1 351.849 357.509 5.413 3.808 o
2 5 2 317.144 318.843 4.833 4.621 o
2 5 3 209.123 209.802 3.242 9.304 o
2 5 4 158.013 167.757 2.662 13.667 o
2 5 5 461.366 453.446 6.837 2.443 o
2 5 6 115.304 118.246 2.299 20.270 o
2 5 7 165.214 164.800 3.065 12.038 o
2 5 8 114.806 114.690 2.240 20.902 o
2 5 9 0.787 1.523 0.422 1221.960 o
2 5 10 56.521 58.126 1.356 52.971 o
2 5 11 76.945 74.777 1.631 36.922 o
2 5 12 167.570 164.623 3.124 11.761 o
2 5 13 5.633 4.509 0.629 427.259 o
2 5 14 21.478 22.015 1.022 127.946 o
2 5 15 68.614 67.841 1.896 35.437 o
2 5 16 82.817 85.052 2.279 26.073 o
2 5 17 17.637 21.543 1.641 75.849 o
2 5 18 44.947 47.369 2.328 34.583 o
2 5 19 22.454 24.716 2.466 38.131 o
2 6 0 31.157 30.571 0.668 130.903 o
2 6 1 215.502 218.358 3.389 8.730 o
2 6 2 497.130 489.331 7.397 2.125 o
2 6 3 18.237 19.490 0.530 223.712 o
2 6 4 460.940 471.453 7.102 2.338 o
2 6 5 689.729 663.709 10.020 1.196 o
2 6 6 67.676 69.354 1.326 46.317 o
2 6 7 129.305 131.488 2.525 17.175 o
2 6 8 305.825 300.739 5.580 4.247 o
2 6 9 75.865 75.582 1.778 34.773 o
2 6 10 109.633 108.757 2.161 22.356 o
2 6 11 204.747 194.251 3.635 8.832 o
2 6 12 37.560 36.357 1.061 87.211 o
2 6 13 61.599 63.057 1.513 45.826 o
2 6 14 32.445 32.447 1.228 84.892 o
2 6 15 15.457 14.853 1.238 120.592 o
2 6 16 79.836 80.317 2.417 25.245 o
2 6 17 112.180 117.529 3.360 14.267 o
2 6 18 40.314 42.212 2.259 37.540 o
2 6 19 6.732 6.572 2.338 48.047 o
2 7 0 111.353 115.839 1.906 23.695 o
2 7 1 94.276 92.106 1.552 31.820 o
2 7 2 55.977 53.931 1.022 64.219 o
2 7 3 11.258 12.240 0.501 334.835 o
2 7 4 223.173 223.525 3.448 8.369 o
2 7 5 333.437 333.844 5.108 4.221 o
2 7 6 66.716 69.531 1.238 48.507 o
2 7 7 202.796 192.237 3.016 10.257 o
2 7 8 3.264 4.666 0.707 408.846 o
2 7 9 136.859 136.538 2.662 15.792 o
2 7 10 17.377 18.635 0.786 181.594 o
2 7 11 27.456 26.642 0.933 119.773 o
2 7 12 22.764 24.952 0.963 128.639 o
2 7 13 50.408 51.407 1.542 52.044 o
2 7 14 139.375 133.659 3.301 12.941 o
2 7 15 53.543 58.539 2.230 33.712 o
2 7 16 10.515 11.169 1.474 102.835 o
2 7 17 30.519 35.306 2.161 43.349 o
2 7 18 37.708 39.952 2.377 35.685 o
2 7 19 1.994 13.527 5.511 9.080 o
2 8 0 406.088 408.228 6.208 2.975 o
2 8 1 104.603 110.279 1.866 25.313 o
2 8 2 220.262 216.344 3.399 8.616 o
2 8 3 103.682 105.515 1.788 26.499 o
2 8 4 736.041 713.102 10.816 1.046 o
2 8 5 31.723 31.347 0.747 122.276 o
2 8 6 42.849 43.253 0.904 85.365 o
2 8 7 63.160 63.274 1.307 49.923 o
2 8 8 73.407 72.685 1.562 39.340 o
2 8 9 72.521 69.403 1.562 40.092 o
2 8 10 245.290 235.058 4.332 6.490 o
2 8 11 157.201 148.532 2.878 13.408 o
2 8 12 26.712 26.848 1.071 108.128 o
2 8 13 41.433 40.846 1.523 59.893 o
2 8 14 93.748 92.764 2.534 21.831 o
2 8 15 22.895 25.620 1.601 72.890 o
2 8 16 58.060 59.315 2.309 31.455 o
2 8 17 8.572 9.607 1.778 77.260 o
2 8 18 21.631 24.048 2.250 44.632 o
2 9 0 22.088 22.280 0.678 171.877 o
2 9 1 36.090 34.903 0.864 102.308 o
2 9 2 13.728 14.951 0.609 256.122 o
2 9 3 106.826 107.765 1.827 25.510 o
2 9 4 139.578 139.858 2.318 17.154 o
2 9 5 102.381 103.589 1.808 26.673 o
2 9 6 12.076 12.849 0.521 312.451 o
2 9 7 96.063 96.104 1.690 29.559 o
2 9 8 117.667 110.604 1.955 22.862 o
2 9 9 424.876 408.051 7.210 2.534 o
2 9 10 56.598 53.273 1.395 53.016 o
2 9 11 32.110 31.691 1.719 59.261 o
2 9 12 211.317 208.093 4.745 6.620 o
2 9 13 4.686 5.393 1.130 183.658 o
2 9 14 35.090 37.408 1.768 54.467 o
2 9 15 54.441 57.419 2.073 36.641 o
2 9 16 12.820 12.083 1.886 66.437 o
2 9 17 57.499 54.049 2.348 31.353 o
2 9 18 54.310 53.509 5.639 7.954 o
2 10 0 100.066 101.978 1.857 26.699 o
2 10 1 20.624 21.681 0.678 179.281 o
2 10 2 12.790 12.407 0.589 282.701 o
2 10 3 42.568 42.300 0.963 83.404 o
2 10 4 18.245 19.834 0.697 191.181 o
2 10 5 65.486 61.898 1.238 50.770 o
2 10 6 21.934 24.107 0.747 159.386 o
2 10 7 85.546 82.489 1.493 35.721 o
2 10 8 15.058 15.295 0.619 241.455 o
2 10 9 43.126 41.200 1.405 63.489 o
2 10 10 11.186 12.614 1.100 155.089 o
2 10 11 45.288 46.112 1.660 51.816 o
2 10 12 134.907 136.882 3.409 12.634 o
2 10 13 48.668 50.660 1.798 45.602 o
2 10 14 12.339 12.486 1.562 90.901 o
2 10 15 20.690 21.769 1.601 76.029 o
2 10 16 31.200 33.715 2.122 44.550 o
2 10 17 33.082 38.823 4.057 15.137 o
2 11 0 35.690 36.043 0.973 95.120 o
2 11 1 214.251 213.987 3.448 8.708 o
2 11 2 7.044 7.466 0.609 384.471 o
2 11 3 9.310 10.344 0.639 313.708 o
2 11 4 31.348 34.834 0.953 103.747 o
2 11 5 83.540 84.070 1.680 33.470 o
2 11 6 13.576 14.441 0.658 245.359 o
2 11 7 197.628 196.422 3.615 9.026 o
2 11 8 225.203 214.694 3.910 7.641 o
2 11 9 24.100 22.997 0.747 153.932 o
2 11 10 272.419 261.945 5.874 4.426 o
2 11 11 28.762 30.856 1.356 81.228 o
2 11 12 15.180 16.759 1.552 86.725 o
2 11 13 43.105 44.481 1.984 43.358 o
2 11 14 17.843 21.553 1.876 61.763 o
2 11 15 17.427 16.661 1.808 67.109 o
2 11 16 3.812 3.920 2.751 35.909 o
2 12 0 104.509 102.813 1.876 25.783 o
2 12 1 214.288 213.220 3.517 8.588 o
2 12 2 39.710 41.387 1.041 83.083 o
2 12 3 91.298 92.430 1.739 30.263 o
2 12 4 122.796 125.398 2.191 19.910 o
2 12 5 11.198 12.987 0.678 264.912 o
2 12 6 377.173 363.570 6.641 3.034 o
2 12 7 158.163 159.947 3.045 12.504 o
2 12 8 6.174 6.110 0.639 392.780 o
2 12 9 10.986 11.503 0.786 236.795 o
2 12 10 24.576 24.696 1.267 95.721 o
2 12 11 10.846 11.386 1.356 116.532 o
2 12 12 12.890 14.450 1.591 86.730 o
2 12 13 68.304 70.062 2.426 27.320 o
2 12 14 0.262 2.151 1.749 89.792 o
2 12 15 6.748 6.641 1.749 82.194 o
2 13 0 80.039 78.451 1.513 37.437 o
2 13 1 44.974 46.524 1.110 72.425 o
2 13 2 51.254 52.752 1.208 61.852 o
2 13 3 117.756 117.470 2.142 21.136 o
2 13 4 112.966 112.784 2.456 19.669 o
2 13 5 3.801 4.814 0.678 421.703 o
2 13 6 2.415 2.574 0.668 492.676 o
2 13 7 13.627 16.120 0.825 196.848 o
2 13 8 92.415 93.285 2.004 27.076 o
2 13 9 6.812 9.165 0.864 248.256 o
2 13 10 74.941 74.413 2.328 27.334 o
2 13 11 118.243 118.708 3.261 14.428 o
2 13 12 110.633 110.220 3.252 15.077 o
2 13 13 21.939 23.085 2.083 50.549 o
2 13 14 8.888 4.931 1.925 68.231 o
2 14 0 4.516 4.971 0.707 382.832 o
2 14 1 39.677 41.937 1.110 79.332 o
2 14 2 46.923 49.825 1.326 61.416 o
2 14 3 27.674 30.404 1.130 98.963 o
2 14 4 124.676 127.972 2.701 16.675 o
2 14 5 35.244 36.308 1.267 77.900 o
2 14 6 90.496 89.119 2.063 27.056 o
2 14 7 193.555 187.660 3.615 9.248 o
2 14 8 32.844 34.972 1.326 77.358 o
2 14 9 0.838 1.031 1.022 256.119 o
2 14 10 37.635 41.259 2.033 44.123 o
2 14 11 3.518 5.668 1.778 82.678 o
2 14 12 23.180 28.557 2.200 45.153 o
2 14 13 45.189 44.481 2.456 32.344 o
2 15 0 48.556 51.603 1.542 52.844 o
2 15 1 93.580 98.678 2.417 22.574 o
2 15 2 12.616 14.568 1.189 133.687 o
2 15 3 12.869 14.372 1.061 154.608 o
2 15 4 159.669 159.024 3.242 11.806 o
2 15 5 45.096 46.878 1.503 57.000 o
2 15 6 4.588 3.527 0.884 282.014 o
2 15 7 44.254 47.458 1.641 52.609 o
2 15 8 22.667 24.038 1.444 84.324 o
2 15 9 13.625 15.177 1.375 106.750 o
2 15 10 3.657 4.244 1.827 78.967 o
2 15 11 0.834 5.334 2.122 60.323 o
2 15 12 18.001 24.028 2.672 34.038 o
2 16 0 105.884 109.552 3.124 16.064 o
2 16 1 82.361 89.581 2.810 20.655 o
2 16 2 51.845 55.032 1.827 43.090 o
2 16 3 19.634 22.476 1.552 79.992 o
2 16 4 14.607 19.480 1.758 70.989 o
2 16 5 164.906 160.949 3.635 10.400 o
2 16 6 29.835 31.062 1.758 58.868 o
2 16 7 3.515 5.727 1.582 102.806 o
2 16 8 31.121 36.544 1.906 51.237 o
2 16 9 17.737 19.087 1.749 69.688 o
2 16 10 7.286 15.168 2.309 47.811 o
2 17 0 40.162 39.874 2.083 42.240 o
2 17 1 43.522 45.287 2.181 38.264 o
2 17 2 34.147 36.033 2.240 40.155 o
2 17 3 46.875 47.173 2.132 38.366 o
2 17 4 6.389 9.617 1.709 84.636 o
2 17 5 36.300 38.263 1.925 48.324 o
2 17 6 61.587 60.474 2.554 27.172 o
2 17 7 9.454 9.578 1.857 71.040 o
2 17 8 82.760 72.429 2.810 21.372 o
2 18 0 147.586 146.057 4.204 9.488 o
2 18 1 24.602 23.400 2.367 40.443 o
2 18 2 29.807 27.034 2.181 44.112 o
2 18 3 15.348 15.443 2.142 51.846 o
2 18 4 164.476 151.460 4.509 8.314 o
2 18 5 5.617 6.405 2.525 41.790 o
2 18 6 26.778 24.412 6.110 7.190 o
3 0 1 194.208 203.397 3.085 10.200 o
3 0 2 158.307 170.537 2.613 13.753 o
3 0 3 1426.370 1484.410 22.201 0.275 o
3 0 4 34.268 36.740 0.648 118.149 o
3 0 5 260.671 259.814 3.979 6.498 o
3 0 6 1358.840 1376.930 20.521 0.314 o
3 0 7 366.851 372.146 5.658 3.530 o
3 0 8 70.339 71.614 1.238 46.553 o
3 0 9 109.189 106.792 1.916 24.503 o
3 0 10 29.759 29.648 0.747 128.728 o
3 0 11 0.375 0.648 0.442 1279.010 o
3 0 12 5.996 6.916 0.511 488.808 o
3 0 13 10.325 11.346 0.629 300.153 o
3 0 14 454.999 437.404 6.680 2.543 o
3 0 15 1.420 1.562 0.609 630.850 o
3 0 16 86.049 89.994 1.798 30.810 o
3 0 17 16.264 18.409 1.081 136.591 o
3 0 18 4.812 6.454 1.277 147.119 o
3 0 19 0.733 3.134 1.601 105.546 o
3 0 20 13.348 17.230 2.191 50.229 o
3 1 0 687.428 718.053 10.678 1.104 o
3 1 1 555.297 570.307 8.507 1.670 o
3 1 2 22.634 21.975 0.432 204.383 o
3 1 3 524.836 542.772 8.674 1.726 o
3 1 4 385.841 395.507 6.248 3.087 o
3 1 5 1216.150 1196.740 17.928 0.401 o
3 1 6 593.186 607.548 9.126 1.474 o
3 1 7 145.609 145.232 2.289 16.643 o
3 1 8 261.540 254.440 3.910 6.612 o
3 1 9 49.983 48.047 0.943 73.988 o
3 1 10 44.561 41.966 0.855 86.402 o
3 1 11 45.542 43.685 0.914 81.685 o
3 1 12 366.374 351.369 5.383 3.745 o
3 1 13 65.980 63.519 1.238 50.169 o
3 1 14 128.573 131.105 2.210 18.994 o
3 1 15 59.414 61.712 1.346 51.019 o
3 1 16 158.441 160.605 2.819 13.265 o
3 1 17 45.457 49.039 1.385 60.409 o
3 1 18 1.297 2.377 1.179 189.485 o
3 1 19 42.021 44.383 1.896 46.186 o
3 1 20 14.347 13.321 2.102 54.282 o
3 2 0 1886.130 1974.890 29.510 0.159 o
3 2 1 708.390 747.112 11.169 1.026 o
3 2 2 221.294 224.193 3.409 8.475 o
3 2 3 988.163 1002.680 16.779 0.514 o
3 2 4 195.287 203.751 3.625 8.971 o
3 2 5 314.782 330.445 5.825 3.908 o
3 2 6 303.494 303.067 5.737 4.143 o
3 2 7 220.580 215.716 3.320 8.759 o
3 2 8 72.171 73.883 1.326 43.758 o
3 2 9 809.184 820.798 12.299 0.837 o
3 2 10 301.654 295.945 4.548 5.125 o
3 2 11 135.378 132.530 2.191 18.444 o
3 2 12 92.234 89.669 1.582 32.179 o
3 2 13 8.339 7.505 0.540 403.671 o
3 2 14 7.641 8.262 0.619 361.603 o
3 2 15 47.675 47.851 1.110 69.674 o
3 2 16 25.942 28.999 1.031 111.176 o
3 2 17 32.795 36.288 1.326 76.819 o
3 2 18 16.508 16.533 1.228 118.316 o
3 2 19 73.207 73.353 2.161 29.887 o
3 2 20 2.844 3.193 2.564 41.445 o
3 3 0 651.338 659.083 9.853 1.263 o
3 3 1 387.553 401.391 6.032 3.156 o
3 3 2 460.992 468.692 7.014 2.368 o
3 3 3 623.470 639.249 9.578 1.346 o
3 3 4 158.051 162.629 2.937 12.821 o
3 3 5 50.005 49.304 1.071 68.743 o
3 3 6 133.194 129.828 2.456 17.314 o
3 3 7 392.327 376.174 6.601 2.953 o
3 3 8 18.633 18.625 0.678 195.897 o
3 3 9 277.806 270.787 4.863 5.241 o
3 3 10 185.905 181.235 3.379 10.116 o
3 3 11 29.877 28.940 0.707 132.819 o
3 3 12 21.651 21.504 0.609 185.613 o
3 3 13 54.401 52.880 1.100 63.240 o
3 3 14 19.801 18.920 0.678 189.373 o
3 3 15 10.374 12.044 0.639 291.876 o
3 3 16 45.769 46.259 1.336 62.896 o
3 3 17 37.573 43.862 1.916 47.207 o
3 3 18 32.693 42.104 2.063 44.626 o
3 3 19 5.509 6.533 1.984 65.910 o
3 3 20 61.754 62.370 4.499 11.590 o
3 4 0 3402.630 3402.330 50.866 0.053 o
3 4 1 37.820 41.171 0.766 100.597 o
3 4 2 601.076 611.998 9.175 1.451 o
3 4 3 239.958 239.656 3.664 7.474 o
3 4 4 174.197 174.889 3.153 11.223 o
3 4 5 104.379 103.118 1.945 25.167 o
3 4 6 54.062 53.941 1.179 60.648 o
3 4 7 545.261 545.748 9.539 1.537 o
3 4 8 316.620 311.505 5.560 4.138 o
3 4 9 148.095 143.110 2.682 14.820 o
3 4 10 326.385 313.588 5.855 3.868 o
3 4 11 83.674 81.663 1.739 32.908 o
3 4 12 78.806 74.522 1.641 36.318 o
3 4 13 49.731 46.740 1.218 64.507 o
3 4 14 3.743 3.350 0.678 438.950 o
3 4 15 47.046 50.228 1.503 55.149 o
3 4 16 43.420 45.159 1.778 49.069 o
3 4 17 35.585 39.589 1.749 54.490 o
3 4 18 9.616 13.193 2.073 57.562 o
3 4 19 1.105 2.377 2.063 64.304 o
3 4 20 25.576 23.901 8.497 3.786 o
3 5 0 1.854 2.348 0.295 1514.470 o
3 5 1 196.021 197.287 3.055 10.309 o
3 5 2 820.027 831.300 12.820 0.796 o
3 5 3 2.107 2.240 0.246 1700.390 o
3 5 4 50.888 49.756 0.914 73.472 o
3 5 5 774.397 799.442 13.822 0.772 o
3 5 6 807.808 809.511 13.999 0.742 o
3 5 7 104.495 101.615 2.024 24.561 o
3 5 8 385.728 369.287 6.552 3.019 o
3 5 9 174.392 171.745 3.360 10.692 o
3 5 10 156.731 154.829 2.937 13.063 o
3 5 11 2.856 2.544 0.570 608.766 o
3 5 12 68.242 67.164 1.552 41.965 o
3 5 13 47.462 47.428 1.307 62.543 o
3 5 14 133.636 132.215 2.682 16.042 o
3 5 15 3.079 4.647 0.953 257.225 o
3 5 16 61.197 60.307 1.925 37.591 o
3 5 17 30.950 37.172 2.220 41.327 o
3 5 18 22.878 27.349 2.367 40.386 o
3 5 19 96.144 96.291 3.703 13.721 o
3 6 0 70.780 71.024 1.238 46.494 o
3 6 1 359.954 359.169 5.482 3.709 o
3 6 2 393.340 404.308 6.100 3.090 o
3 6 3 179.845 184.270 2.888 11.571 o
3 6 4 226.643 226.649 3.487 8.182 o
3 6 5 476.214 460.725 6.955 2.347 o
3 6 6 242.268 238.575 4.303 6.549 o
3 6 7 4.216 4.745 0.580 506.907 o
3 6 8 17.743 17.417 0.737 192.085 o
3 6 9 191.615 181.068 3.369 9.966 o
3 6 10 30.594 30.993 0.982 105.801 o
3 6 11 60.425 57.674 1.434 49.245 o
3 6 12 96.915 92.901 1.955 26.922 o
3 6 13 131.480 124.337 2.466 17.600 o
3 6 14 57.417 59.128 1.709 43.451 o
3 6 15 74.036 76.162 2.367 26.852 o
3 6 16 4.156 5.373 1.523 109.593 o
3 6 17 0.086 2.240 1.503 121.168 o
3 6 18 3.420 4.647 2.191 55.849 o
3 6 19 4.343 3.438 2.544 41.739 o
3 7 0 91.638 92.400 1.572 32.128 o
3 7 1 30.374 30.679 0.747 126.065 o
3 7 2 302.988 300.149 4.597 5.045 o
3 7 3 174.031 175.046 2.760 12.387 o
3 7 4 83.455 80.543 1.474 36.803 o
3 7 5 303.681 295.827 4.538 5.111 o
3 7 6 160.307 154.859 2.515 14.437 o
3 7 7 326.010 315.631 5.639 4.001 o
3 7 8 162.010 160.183 3.075 12.235 o
3 7 9 129.875 127.785 2.534 17.216 o
3 7 10 0.405 0.658 0.452 1223.350 o
3 7 11 34.932 31.819 0.992 97.835 o
3 7 12 119.150 111.723 2.397 19.558 o
3 7 13 175.672 169.545 3.546 10.182 o
3 7 14 0.671 0.098 1.071 238.042 o
3 7 15 245.910 244.725 5.707 4.862 o
3 7 16 4.493 7.446 1.808 78.762 o
3 7 17 56.834 59.492 2.476 29.016 o
3 7 18 29.042 31.838 2.377 38.281 o
3 7 19 6.915 14.735 8.596 3.744 o
3 8 0 135.178 135.457 2.377 17.361 o
3 8 1 330.827 328.038 5.039 4.312 o
3 8 2 249.122 249.980 4.047 6.682 o
3 8 3 55.553 55.346 1.071 62.541 o
3 8 4 56.851 56.741 1.081 60.944 o
3 8 5 541.096 524.519 8.095 1.821 o
3 8 6 1.320 2.230 0.334 1469.900 o
3 8 7 215.396 213.869 3.949 7.781 o
3 8 8 77.807 80.484 1.758 34.060 o
3 8 9 28.825 29.814 0.992 108.938 o
3 8 10 25.468 25.944 1.012 116.712 o
3 8 11 130.519 130.732 2.819 15.604 o
3 8 12 24.853 24.903 1.120 108.266 o
3 8 13 66.489 65.111 2.083 33.062 o
3 8 14 7.811 11.366 1.198 147.915 o
3 8 15 54.983 56.839 2.083 36.388 o
3 8 16 20.669 27.840 2.083 50.163 o
3 8 17 46.209 51.024 2.534 30.284 o
3 8 18 4.442 7.770 2.309 49.708 o
3 9 0 131.642 129.288 2.161 19.079 o
3 9 1 59.717 57.114 1.149 57.177 o
3 9 2 169.477 167.914 2.711 12.920 o
3 9 3 246.186 234.105 3.694 7.363 o
3 9 4 56.870 56.368 1.149 59.065 o
3 9 5 118.585 117.824 2.063 21.569 o
3 9 6 364.834 345.544 5.462 3.733 o
3 9 7 88.500 88.265 1.709 31.577 o
3 9 8 121.013 118.128 2.407 19.049 o
3 9 9 2.264 2.033 0.580 631.161 o
3 9 10 53.786 54.020 1.572 49.185 o
3 9 11 84.978 78.569 2.426 24.613 o
3 9 12 71.988 73.087 2.063 31.533 o
3 9 13 127.733 123.600 3.153 14.350 o
3 9 14 9.623 11.592 1.699 81.868 o
3 9 15 2.699 4.008 1.483 118.372 o
3 9 16 60.990 62.419 2.466 28.348 o
3 9 17 18.679 22.525 2.436 39.931 o
3 10 0 66.832 68.470 1.336 46.625 o
3 10 1 34.512 34.687 0.982 97.058 o
3 10 2 120.983 121.842 2.073 21.028 o
3 10 3 128.428 126.734 2.210 19.204 o
3 10 4 87.329 87.223 1.582 33.543 o
3 10 5 16.999 17.270 0.639 216.788 o
3 10 6 10.290 10.148 0.540 347.065 o
3 10 7 264.881 254.951 4.440 5.934 o
3 10 8 38.863 38.459 1.159 79.300 o
3 10 9 269.654 258.841 5.707 4.602 o
3 10 10 592.248 547.575 11.769 1.170 o
3 10 11 25.914 27.634 1.405 82.230 o
3 10 12 89.509 90.446 2.476 22.925 o
3 10 13 1.817 4.421 1.454 124.100 o
3 10 14 44.163 48.234 2.043 41.008 o
3 10 15 5.914 8.713 1.758 81.205 o
3 10 16 23.837 29.127 2.299 41.899 o
3 10 17 49.514 50.572 3.035 22.961 o
3 11 0 105.939 105.692 1.857 25.536 o
3 11 1 125.911 127.991 2.191 19.494 o
3 11 2 184.342 184.840 2.986 11.118 o
3 11 3 158.157 153.542 2.731 13.781 o
3 11 4 102.867 101.202 1.817 26.692 o
3 11 5 125.602 123.138 2.092 20.358 o
3 11 6 81.491 82.469 1.552 35.937 o
3 11 7 11.926 12.889 0.688 255.832 o
3 11 8 83.674 83.392 1.729 32.853 o
3 11 9 50.385 49.471 1.582 51.306 o
3 11 10 97.769 98.265 2.652 20.225 o
3 11 11 23.815 24.726 1.316 92.600 o
3 11 12 33.552 37.683 1.857 51.813 o
3 11 13 23.045 25.944 1.582 73.866 o
3 11 14 45.651 47.988 2.092 39.470 o
3 11 15 4.911 7.908 1.749 83.186 o
3 11 16 3.770 3.703 2.348 48.891 o
3 12 0 6.511 6.051 0.580 430.075 o
3 12 1 94.360 93.039 1.699 30.062 o
3 12 2 102.466 102.303 1.886 26.034 o
3 12 3 77.763 75.789 1.474 39.082 o
3 12 4 174.678 171.627 3.006 11.695 o
3 12 5 35.404 36.278 1.012 92.869 o
3 12 6 19.573 19.549 0.796 169.029 o
3 12 7 61.698 63.038 1.405 48.297 o
3 12 8 40.955 39.343 1.031 83.349 o
3 12 9 221.973 211.688 5.698 5.236 o
3 12 10 16.545 18.901 1.277 110.443 o
3 12 11 46.505 48.185 1.886 44.361 o
3 12 12 67.076 63.647 2.564 26.140 o
3 12 13 0.029 0.639 1.749 90.716 o
3 12 14 16.033 18.645 1.916 61.374 o
3 12 15 18.447 15.560 2.367 42.806 o
3 13 0 58.644 59.845 1.267 53.868 o
3 13 1 2.359 2.505 0.550 665.211 o
3 13 2 15.526 15.433 0.796 195.702 o
3 13 3 13.892 15.315 0.747 216.514 o
3 13 4 176.417 171.794 3.094 11.366 o
3 13 5 127.229 126.400 2.534 17.464 o
3 13 6 46.760 47.605 1.326 62.209 o
3 13 7 43.108 46.338 1.287 66.597 o
3 13 8 27.294 27.034 1.012 112.321 o
3 13 9 11.036 12.466 1.474 101.306 o
3 13 10 5.464 5.246 1.238 155.086 o
3 13 11 93.763 90.770 2.849 19.350 o
3 13 12 7.752 9.755 1.719 82.569 o
3 13 13 106.360 107.460 3.369 14.738 o
3 13 14 49.362 48.636 3.301 20.241 o
3 14 0 51.074 51.014 1.218 62.197 o
3 14 1 7.651 8.213 0.756 290.431 o
3 14 2 36.123 37.673 1.169 81.876 o
3 14 3 160.736 159.211 3.114 12.179 o
3 14 4 80.449 86.516 1.965 30.089 o
3 14 5 32.232 35.316 1.189 86.066 o
3 14 6 34.031 35.630 1.257 79.905 o
3 14 7 45.863 49.913 1.532 54.839 o
3 14 8 14.086 15.335 1.090 144.637 o
3 14 9 20.276 22.968 1.886 59.712 o
3 14 10 16.583 16.838 1.906 62.065 o
3 14 11 3.258 5.393 1.758 84.757 o
3 14 12 27.823 28.027 2.426 37.706 o
3 14 13 49.981 47.408 2.613 28.738 o
3 15 0 2.857 4.136 0.874 301.595 o
3 15 1 134.280 132.657 3.144 13.848 o
3 15 2 58.870 61.967 1.975 37.001 o
3 15 3 40.769 46.701 1.719 51.705 o
3 15 4 5.498 8.183 1.110 180.139 o
3 15 5 19.678 20.718 1.257 106.222 o
3 15 6 115.816 115.044 2.652 18.060 o
3 15 7 68.455 69.511 1.955 34.294 o
3 15 8 14.304 16.975 1.277 115.802 o
3 15 9 43.281 45.758 2.181 38.266 o
3 15 10 2.826 5.943 1.709 89.540 o
3 15 11 120.161 112.077 3.419 13.745 o
3 15 12 89.691 80.445 4.116 12.273 o
3 16 0 10.348 12.368 1.385 112.732 o
3 16 1 2.788 4.971 1.159 183.902 o
3 16 2 125.237 126.115 3.075 14.787 o
3 16 3 11.376 11.975 1.365 113.882 o
3 16 4 61.836 64.374 2.122 33.407 o
3 16 5 19.678 22.545 1.523 82.059 o
3 16 6 9.460 12.329 1.552 95.065 o
3 16 7 59.713 62.831 2.200 32.637 o
3 16 8 110.248 101.684 2.947 17.096 o
3 16 9 26.393 29.274 2.711 31.582 o
3 16 10 148.726 133.600 4.548 8.706 o
3 17 0 4.748 6.022 1.513 109.569 o
3 17 1 48.788 50.464 2.142 37.316 o
3 17 2 23.474 23.802 2.004 52.938 o
3 17 3 11.166 13.665 1.876 67.523 o
3 17 4 11.913 15.963 1.798 71.360 o
3 17 5 4.496 6.739 1.768 82.306 o
3 17 6 24.820 24.795 2.024 51.466 o
3 17 7 1.554 5.373 1.984 68.330 o
3 17 8 14.171 19.401 2.495 39.553 o
3 18 0 8.086 6.592 3.153 26.981 o
3 18 1 11.044 12.633 2.358 45.350 o
3 18 2 17.730 16.003 2.426 41.134 o
3 18 3 26.156 28.989 2.436 37.702 o
3 18 4 4.980 3.890 2.191 55.416 o
3 18 5 5.347 9.676 3.035 29.157 o
4 0 0 279.433 288.715 6.140 4.073 o
4 0 1 24.754 25.600 0.511 175.330 o
4 0 2 913.318 947.257 14.126 0.651 o
4 0 3 3378.910 3356.080 50.287 0.054 o
4 0 4 264.613 274.421 4.165 6.109 o
4 0 5 326.364 326.398 4.951 4.418 o
4 0 6 1157.760 1172.210 17.545 0.425 o
4 0 7 370.332 366.949 5.757 3.476 o
4 0 8 91.386 89.021 1.503 33.376 o
4 0 9 117.598 117.893 1.945 22.502 o
4 0 10 27.873 27.575 0.717 139.014 o
4 0 11 89.939 87.901 1.572 32.997 o
4 0 12 128.051 127.166 2.151 19.566 o
4 0 13 3.369 3.713 0.540 604.688 o
4 0 14 1.340 1.562 0.462 991.035 o
4 0 15 15.123 17.181 0.845 183.130 o
4 0 16 168.931 164.299 2.790 12.775 o
4 0 17 5.110 7.358 0.943 236.782 o
4 0 18 1.144 3.556 1.474 122.911 o
4 0 19 22.918 27.437 1.984 53.238 o
4 0 20 3.494 5.187 2.181 56.206 o
4 1 0 723.552 758.605 11.297 0.997 o
4 1 1 1569.580 1547.900 23.046 0.246 o
4 1 2 768.478 773.586 11.562 0.934 o
4 1 3 860.216 881.488 13.566 0.718 o
4 1 4 1233.250 1297.710 19.834 0.351 o
4 1 5 333.857 335.219 5.079 4.231 o
4 1 6 1.996 1.356 0.236 1972.620 o
4 1 7 88.063 86.919 1.454 35.040 o
4 1 8 12.333 11.936 0.452 340.727 o
4 1 9 13.903 12.849 0.472 306.934 o
4 1 10 4.977 5.668 0.442 619.812 o
4 1 11 16.906 17.967 0.629 217.308 o
4 1 12 24.822 25.620 0.737 148.653 o
4 1 13 30.767 31.868 0.815 118.173 o
4 1 14 48.616 49.550 1.159 66.460 o
4 1 15 48.061 50.493 1.179 65.799 o
4 1 16 15.320 16.828 0.894 173.308 o
4 1 17 64.399 65.228 1.709 40.334 o
4 1 18 119.063 120.299 2.760 16.991 o
4 1 19 25.855 26.710 1.916 55.004 o
4 1 20 10.879 13.399 2.309 47.048 o
4 2 0 537.740 545.552 8.173 1.791 o
4 2 1 2211.710 2254.970 33.656 0.121 o
4 2 2 287.337 298.538 4.509 5.308 o
4 2 3 130.530 136.420 2.132 19.022 o
4 2 4 94.042 95.377 1.601 30.980 o
4 2 5 272.437 279.765 4.273 5.844 o
4 2 6 320.509 316.044 4.814 4.617 o
4 2 7 3.452 3.075 0.246 1259.460 o
4 2 8 29.848 30.247 0.658 135.529 o
4 2 9 197.231 193.966 3.045 10.348 o
4 2 10 508.810 499.067 7.545 2.046 o
4 2 11 40.785 38.115 0.855 93.652 o
4 2 12 143.306 138.964 2.318 16.907 o
4 2 13 142.432 139.475 2.367 16.719 o
4 2 14 5.139 4.971 0.589 467.913 o
4 2 15 27.678 29.824 0.933 116.174 o
4 2 16 42.573 46.318 1.297 66.578 o
4 2 17 14.242 13.173 0.973 168.882 o
4 2 18 49.627 51.416 2.053 38.936 o
4 2 19 15.879 18.213 2.377 42.799 o
4 2 20 66.351 69.698 4.637 10.835 o
4 3 0 245.057 252.073 3.831 7.021 o
4 3 1 285.321 289.166 4.401 5.489 o
4 3 2 283.118 296.691 4.480 5.396 o
4 3 3 288.075 294.864 4.499 5.330 o
4 3 4 34.672 35.070 0.678 117.103 o
4 3 5 162.991 158.651 2.918 12.754 o
4 3 6 1025.430 998.123 17.240 0.490 o
4 3 7 62.033 61.957 1.326 50.258 o
4 3 8 979.763 941.490 16.288 0.543 o
4 3 9 275.010 265.000 4.764 5.401 o
4 3 10 187.245 185.626 3.458 9.817 o
4 3 11 204.074 194.615 3.772 8.567 o
4 3 12 53.838 54.796 1.513 50.626 o
4 3 13 68.859 66.810 1.523 42.400 o
4 3 14 103.767 101.969 2.161 23.441 o
4 3 15 7.759 8.743 0.855 246.469 o
4 3 16 68.828 70.563 1.965 33.940 o
4 3 17 76.837 78.520 2.309 27.015 o
4 3 18 21.570 22.614 1.778 64.613 o
4 3 19 1.947 2.859 2.584 41.039 o
4 3 20 7.544 13.173 7.682 4.680 o
4 4 0 511.924 508.124 7.633 2.006 o
4 4 1 360.441 376.164 5.698 3.537 o
4 4 2 856.836 889.484 13.281 0.733 o
4 4 3 685.597 684.702 10.266 1.164 o
4 4 4 794.425 793.616 11.857 0.886 o
4 4 5 4.330 4.617 0.472 636.691 o
4 4 6 116.032 118.050 2.269 20.409 o
4 4 7 106.626 106.851 2.112 23.210 o
4 4 8 73.452 74.433 1.582 38.736 o
4 4 9 77.478 75.180 1.631 36.730 o
4 4 10 16.465 16.366 0.737 201.260 o
4 4 11 340.327 330.995 5.894 3.697 o
4 4 12 51.457 53.941 1.307 58.177 o
4 4 13 95.244 90.377 1.945 27.483 o
4 4 14 62.063 60.739 1.611 43.858 o
4 4 15 51.534 54.973 1.916 41.087 o
4 4 16 42.276 45.915 1.749 50.291 o
4 4 17 30.945 33.547 1.670 61.570 o
4 4 18 2.540 4.833 2.299 51.136 o
4 4 19 4.498 9.696 2.426 44.954 o
4 5 0 1095.920 1095.460 16.327 0.482 o
4 5 1 338.147 345.004 5.236 4.058 o
4 5 2 154.548 155.762 2.485 14.864 o
4 5 3 134.522 137.648 2.191 18.299 o
4 5 4 373.054 374.366 5.698 3.466 o
4 5 5 284.118 287.604 5.128 4.848 o
4 5 6 26.409 26.091 0.766 140.010 o
4 5 7 120.482 114.101 2.240 20.365 o
4 5 8 98.638 93.019 1.925 26.945 o
4 5 9 241.438 241.326 4.411 6.399 o
4 5 10 73.215 74.050 1.631 38.021 o
4 5 11 87.856 85.308 1.798 30.914 o
4 5 12 112.254 107.038 2.328 20.909 o
4 5 13 124.369 121.999 2.544 17.791 o
4 5 14 33.569 32.987 1.179 86.496 o
4 5 15 321.384 325.808 6.542 3.452 o
4 5 16 13.169 15.678 1.454 98.619 o
4 5 17 1.171 2.829 1.866 78.054 o
4 5 18 29.127 32.987 2.456 36.254 o
4 5 19 43.759 36.838 2.623 30.183 o
4 6 0 174.380 165.065 2.593 13.130 o
4 6 1 128.705 128.237 2.112 19.685 o
4 6 2 390.936 402.255 6.140 3.091 o
4 6 3 141.248 141.047 2.279 17.173 o
4 6 4 101.010 98.177 1.641 28.959 o
4 6 5 12.051 12.368 0.383 367.596 o
4 6 6 165.367 155.556 2.957 12.583 o
4 6 7 211.321 203.191 3.733 8.373 o
4 6 8 73.607 74.669 1.582 38.658 o
4 6 9 146.920 144.642 2.878 14.027 o
4 6 10 50.869 51.210 1.257 60.940 o
4 6 11 311.700 299.010 5.364 4.365 o
4 6 12 138.810 133.817 2.682 15.662 o
4 6 13 46.744 48.381 1.424 58.458 o
4 6 14 120.422 120.800 2.810 16.606 o
4 6 15 39.834 41.043 1.916 46.914 o
4 6 16 41.029 46.849 2.142 39.601 o
4 6 17 47.281 47.890 2.210 36.477 o
4 6 18 3.638 5.992 2.073 61.708 o
4 6 19 37.780 37.182 3.900 16.088 o
4 7 0 141.943 140.998 2.318 16.933 o
4 7 1 374.631 370.859 5.649 3.492 o
4 7 2 1.916 1.591 0.246 1892.930 o
4 7 3 157.280 153.601 2.544 14.536 o
4 7 4 329.946 314.246 4.882 4.489 o
4 7 5 111.162 111.095 1.886 24.186 o
4 7 6 218.819 214.399 3.939 7.723 o
4 7 7 24.409 25.296 0.894 132.145 o
4 7 8 45.036 45.355 1.248 67.168 o
4 7 9 42.916 43.125 1.159 73.488 o
4 7 10 71.625 69.708 1.621 39.251 o
4 7 11 61.069 60.376 1.483 47.231 o
4 7 12 193.855 186.157 3.821 8.811 o
4 7 13 189.129 184.035 3.959 8.654 o
4 7 14 13.957 14.647 1.503 93.487 o
4 7 15 51.528 54.177 2.024 38.760 o
4 7 16 18.958 20.217 1.808 65.186 o
4 7 17 15.199 17.064 1.994 58.192 o
4 7 18 16.121 16.327 2.200 49.103 o
4 8 0 229.371 227.730 3.713 7.740 o
4 8 1 82.883 85.180 1.532 35.515 o
4 8 2 51.076 52.487 1.061 67.048 o
4 8 3 10.717 10.492 0.501 355.993 o
4 8 4 110.853 111.586 1.886 24.194 o
4 8 5 79.333 78.363 1.513 37.644 o
4 8 6 44.962 43.175 0.884 83.905 o
4 8 7 45.757 44.746 1.189 69.256 o
4 8 8 136.994 133.492 2.643 15.976 o
4 8 9 14.667 13.989 0.815 199.249 o
4 8 10 25.025 24.726 0.933 127.039 o
4 8 11 105.044 103.884 2.446 20.890 o
4 8 12 14.130 15.099 1.041 153.183 o
4 8 13 70.962 70.877 2.122 31.057 o
4 8 14 16.451 17.761 1.395 99.025 o
4 8 15 155.228 157.609 4.106 9.425 o
4 8 16 19.626 19.362 1.857 62.424 o
4 8 17 28.234 27.486 2.377 38.920 o
4 8 18 7.025 10.816 2.534 40.740 o
4 9 0 69.184 71.535 1.424 43.398 o
4 9 1 336.941 321.545 5.039 4.288 o
4 9 2 71.758 71.368 1.356 43.818 o
4 9 3 49.026 49.884 1.061 69.647 o
4 9 4 16.766 17.486 0.658 213.312 o
4 9 5 26.762 26.661 0.747 140.336 o
4 9 6 9.522 9.401 0.481 396.324 o
4 9 7 12.482 12.358 0.815 215.738 o
4 9 8 122.027 114.287 2.299 19.820 o
4 9 9 252.875 237.730 4.745 5.855 o
4 9 10 2.308 2.279 0.619 564.008 o
4 9 11 55.619 53.303 1.690 45.531 o
4 9 12 48.466 48.538 1.690 49.098 o
4 9 13 45.186 44.000 1.778 48.617 o
4 9 14 23.015 23.989 1.680 68.731 o
4 9 15 6.114 7.987 1.405 120.828 o
4 9 16 29.970 32.437 2.505 35.037 o
4 9 17 33.865 31.878 2.544 33.574 o
4 10 0 0.859 0.992 0.422 1256.140 o
4 10 1 168.981 166.883 2.868 12.460 o
4 10 2 29.786 30.541 0.825 120.761 o
4 10 3 141.830 145.625 2.495 15.952 o
4 10 4 69.231 72.154 1.385 44.029 o
4 10 5 19.011 19.333 0.697 188.695 o
4 10 6 52.781 51.711 1.071 65.744 o
4 10 7 145.708 139.220 2.348 16.584 o
4 10 8 43.428 40.002 1.198 72.598 o
4 10 9 27.496 27.103 1.228 93.673 o
4 10 10 61.083 60.238 1.817 39.804 o
4 10 11 140.851 136.548 3.350 12.626 o
4 10 12 43.483 48.725 2.033 41.370 o
4 10 13 6.644 10.393 1.532 101.684 o
4 10 14 108.920 108.049 3.242 15.276 o
4 10 15 40.106 50.788 2.525 31.407 o
4 10 16 44.574 49.147 2.505 31.182 o
4 10 17 22.804 19.529 4.430 13.407 o
4 11 0 192.435 194.006 3.183 10.182 o
4 11 1 55.644 56.829 1.238 57.087 o
4 11 2 139.194 138.758 2.328 17.177 o
4 11 3 52.948 53.813 1.169 61.705 o
4 11 4 115.458 112.215 1.965 22.961 o
4 11 5 151.124 149.407 2.485 15.271 o
4 11 6 39.850 39.392 0.992 86.623 o
4 11 7 2.501 3.153 0.442 852.865 o
4 11 8 129.771 126.528 3.104 14.400 o
4 11 9 188.368 182.109 4.263 8.063 o
4 11 10 54.240 53.813 1.778 43.719 o
4 11 11 0.386 0.933 1.071 237.180 o
4 11 12 47.876 51.092 2.112 38.096 o
4 11 13 72.066 74.934 2.692 23.452 o
4 11 14 2.429 4.077 1.601 102.811 o
4 11 15 3.756 5.609 1.906 72.413 o
4 11 16 38.011 38.646 2.849 27.158 o
4 12 0 13.180 14.470 0.747 223.568 o
4 12 1 14.224 16.091 0.776 205.226 o
4 12 2 107.539 111.763 1.955 24.069 o
4 12 3 212.211 211.619 3.409 8.865 o
4 12 4 8.415 10.639 0.658 313.802 o
4 12 5 114.975 113.443 2.132 21.720 o
4 12 6 195.828 183.543 3.576 9.330 o
4 12 7 37.916 36.396 1.012 89.623 o
4 12 8 10.678 11.474 1.071 164.403 o
4 12 9 39.515 41.121 1.474 62.932 o
4 12 10 0.409 1.257 1.051 244.643 o
4 12 11 53.439 54.540 2.142 35.821 o
4 12 12 187.824 180.439 4.529 7.577 o
4 12 13 130.181 127.490 3.645 12.083 o
4 12 14 13.853 13.507 1.994 59.592 o
4 12 15 65.725 60.523 3.055 20.990 o
4 13 0 2.620 3.821 0.658 480.840 o
4 13 1 199.380 197.277 3.222 9.820 o
4 13 2 57.523 61.014 1.405 50.530 o
4 13 3 30.704 30.424 0.982 106.087 o
4 13 4 141.748 141.194 2.584 15.698 o
4 13 5 47.217 50.591 1.464 56.270 o
4 13 6 35.249 37.870 1.346 73.028 o
4 13 7 59.076 62.075 1.572 45.576 o
4 13 8 139.628 132.982 2.996 14.212 o
4 13 9 126.237 125.250 3.743 11.887 o
4 13 10 63.376 65.425 2.269 30.648 o
4 13 11 11.277 11.415 1.739 77.543 o
4 13 12 11.179 11.484 2.053 58.241 o
4 13 13 22.040 22.457 2.220 45.705 o
4 13 14 33.264 34.618 2.967 26.135 o
4 14 0 3.322 4.283 0.825 324.773 o
4 14 1 54.029 55.611 1.474 51.459 o
4 14 2 68.929 72.459 1.660 38.920 o
4 14 3 38.315 41.947 1.248 73.750 o
4 14 4 76.070 78.431 1.857 33.224 o
4 14 5 48.269 54.472 1.650 49.133 o
4 14 6 202.033 211.531 3.998 7.993 o
4 14 7 175.181 167.492 3.301 10.902 o
4 14 8 0.997 1.631 0.727 474.809 o
4 14 9 73.666 73.795 2.574 24.627 o
4 14 10 15.030 19.569 1.935 60.627 o
4 14 11 126.244 121.960 3.870 11.465 o
4 14 12 33.921 34.687 2.309 38.621 o
4 14 13 37.861 39.314 3.684 17.716 o
4 15 0 35.583 40.414 1.464 66.107 o
4 15 1 59.163 59.629 1.798 40.855 o
4 15 2 136.425 137.825 3.173 13.498 o
4 15 3 186.145 192.729 4.155 8.217 o
4 15 4 56.016 57.419 1.896 39.934 o
4 15 5 6.316 9.126 1.297 136.590 o
4 15 6 5.478 8.016 1.326 134.585 o
4 15 7 15.672 17.545 1.454 94.469 o
4 15 8 128.883 118.119 2.888 15.737 o
4 15 9 6.023 7.545 1.994 64.787 o
4 15 10 9.761 12.476 2.181 52.640 o
4 15 11 44.588 42.330 2.849 26.221 o
4 16 0 80.764 82.204 2.505 24.071 o
4 16 1 69.152 68.755 2.328 28.603 o
4 16 2 36.222 38.341 1.690 56.735 o
4 16 3 36.896 39.844 1.916 48.147 o
4 16 4 29.666 31.769 1.493 71.861 o
4 16 5 15.876 17.791 1.483 91.414 o
4 16 6 129.997 125.025 3.261 13.716 o
4 16 7 17.739 17.388 1.582 81.703 o
4 16 8 3.675 3.281 1.405 129.794 o
4 16 9 5.232 6.051 2.485 43.188 o
4 16 10 5.391 7.957 2.751 35.365 o
4 17 0 16.556 16.179 1.955 59.713 o
4 17 1 41.228 41.760 2.338 35.659 o
4 17 2 16.079 18.203 1.935 60.451 o
4 17 3 17.669 19.706 2.259 46.005 o
4 17 4 66.294 69.394 2.564 25.882 o
4 17 5 81.884 81.742 2.810 21.037 o
4 17 6 20.934 22.064 1.896 59.142 o
4 17 7 2.052 1.768 1.749 88.328 o
4 17 8 144.469 115.830 6.248 5.637 o
4 18 0 18.125 22.064 2.358 42.401 o
4 18 1 30.083 28.508 2.593 33.454 o
4 18 2 6.510 6.739 1.945 67.795 o
4 18 3 79.948 70.101 3.085 19.290 o
4 18 4 45.578 48.725 3.517 18.489 o
5 0 1 195.302 202.022 3.104 10.141 o
5 0 2 77.143 80.425 1.316 41.082 o
5 0 3 129.996 126.243 1.994 20.353 o
5 0 4 47.298 53.912 0.953 73.403 o
5 0 5 7.148 7.328 0.334 597.574 o
5 0 6 0.105 0.196 0.187 6741.430 o
5 0 7 363.851 362.411 5.540 3.641 o
5 0 8 0.003 0.413 0.246 4157.130 o
5 0 9 4.734 5.796 0.413 665.960 o
5 0 10 8.527 9.873 0.570 361.892 o
5 0 11 30.037 29.392 0.756 127.500 o
5 0 12 6.431 6.670 0.560 440.062 o
5 0 13 4.311 5.796 0.619 451.352 o
5 0 14 32.115 32.830 0.933 105.584 o
5 0 15 169.802 164.299 2.721 12.959 o
5 0 16 4.887 4.676 0.727 364.984 o
5 0 17 4.800 5.452 1.130 183.082 o
5 0 18 3.605 3.792 1.375 134.551 o
5 0 19 4.563 4.352 1.876 74.457 o
5 0 20 35.733 30.227 7.515 4.772 o
5 1 0 135.269 137.766 2.151 18.436 o
5 1 1 380.534 393.051 5.924 3.263 o
5 1 2 953.412 957.306 14.284 0.624 o
5 1 3 389.191 399.397 6.022 3.157 o
5 1 4 88.089 89.935 1.474 34.412 o
5 1 5 293.182 293.774 4.578 5.206 o
5 1 6 1.066 0.982 0.206 3019.550 o
5 1 7 300.533 296.171 4.558 5.127 o
5 1 8 184.592 177.551 2.780 11.814 o
5 1 9 28.602 28.233 0.678 139.899 o
5 1 10 136.463 133.178 2.200 18.272 o
5 1 11 67.003 66.908 1.277 48.117 o
5 1 12 1.957 1.159 0.363 1305.560 o
5 1 13 0.594 2.289 0.521 852.513 o
5 1 14 59.083 60.611 1.277 53.198 o
5 1 15 17.431 19.117 0.796 178.519 o
5 1 16 64.482 68.657 1.660 40.775 o
5 1 17 6.772 7.505 1.120 174.123 o
5 1 18 8.553 8.851 1.267 136.868 o
5 1 19 129.593 125.653 3.959 10.992 o
5 1 20 31.120 29.323 7.407 4.926 o
5 2 0 1178.270 1205.890 17.977 0.407 o
5 2 1 568.096 581.948 8.900 1.571 o
5 2 2 182.156 189.988 2.927 11.260 o
5 2 3 220.990 230.706 3.536 8.183 o
5 2 4 24.699 24.598 0.580 169.626 o
5 2 5 119.564 119.376 1.916 22.385 o
5 2 6 143.177 141.420 2.250 17.151 o
5 2 7 24.037 23.036 0.540 180.613 o
5 2 8 248.318 246.100 3.900 6.924 o
5 2 9 282.826 269.735 4.165 5.883 o
5 2 10 142.407 142.186 2.318 16.855 o
5 2 11 119.372 117.038 1.955 22.273 o
5 2 12 145.948 139.652 2.328 16.642 o
5 2 13 86.174 83.147 1.503 35.344 o
5 2 14 22.724 22.958 0.737 159.966 o
5 2 15 17.502 18.989 1.061 135.655 o
5 2 16 124.378 128.728 3.016 15.050 o
5 2 17 11.559 15.305 1.513 94.891 o
5 2 18 58.630 59.717 2.672 26.022 o
5 2 19 6.013 5.580 2.289 50.377 o
5 3 0 138.853 135.938 2.151 18.207 o
5 3 1 368.100 378.178 5.776 3.446 o
5 3 2 672.208 679.015 10.177 1.191 o
5 3 3 68.589 69.698 1.198 48.467 o
5 3 4 396.289 396.813 5.992 3.140 o
5 3 5 1015.140 980.814 14.647 0.581 o
5 3 6 228.506 227.838 4.087 7.175 o
5 3 7 18.068 18.311 0.717 192.100 o
5 3 8 150.629 147.854 3.035 13.149 o
5 3 9 37.351 39.334 1.061 85.750 o
5 3 10 22.745 21.474 0.855 146.491 o
5 3 11 2.676 1.464 0.452 888.067 o
5 3 12 191.974 186.255 3.487 9.601 o
5 3 13 231.534 230.127 4.244 6.871 o
5 3 14 6.004 6.464 0.864 265.480 o
5 3 15 24.864 26.779 1.277 93.259 o
5 3 16 16.391 19.834 1.316 105.688 o
5 3 17 33.058 37.369 1.857 52.076 o
5 3 18 44.453 44.471 2.436 32.837 o
5 3 19 26.877 30.659 2.564 34.436 o
5 4 0 57.544 62.340 1.081 58.769 o
5 4 1 509.036 521.396 8.006 1.916 o
5 4 2 241.516 243.929 3.753 7.273 o
5 4 3 175.401 176.195 2.741 12.359 o
5 4 4 899.102 876.016 14.490 0.657 o
5 4 5 585.146 589.492 10.216 1.348 o
5 4 6 114.188 111.272 2.181 21.567 o
5 4 7 206.281 203.534 3.703 8.544 o
5 4 8 95.692 92.872 1.925 27.419 o
5 4 9 25.945 26.465 0.953 121.127 o
5 4 10 18.918 19.451 0.874 158.898 o
5 4 11 270.110 261.101 4.755 5.491 o
5 4 12 5.418 5.983 0.717 353.314 o
5 4 13 89.584 86.850 1.925 28.929 o
5 4 14 271.969 263.124 5.334 4.896 o
5 4 15 25.659 27.869 1.316 88.672 o
5 4 16 2.547 4.705 1.189 177.233 o
5 4 17 116.308 120.496 3.094 15.325 o
5 4 18 3.471 2.318 1.906 73.626 o
5 4 19 6.765 6.307 2.446 44.134 o
5 5 0 177.178 182.266 2.839 11.861 o
5 5 1 33.064 35.001 0.786 112.835 o
5 5 2 735.803 735.834 11.346 0.993 o
5 5 3 135.491 136.695 2.191 18.257 o
5 5 4 49.421 49.560 0.923 74.537 o
5 5 5 35.230 34.697 0.953 97.977 o
5 5 6 147.239 142.844 2.701 14.794 o
5 5 7 206.115 195.597 3.576 8.900 o
5 5 8 122.334 121.910 2.417 18.715 o
5 5 9 365.107 360.751 6.444 3.187 o
5 5 10 55.595 55.965 1.385 53.127 o
5 5 11 152.371 146.744 2.947 13.428 o
5 5 12 73.468 70.376 1.650 38.120 o
5 5 13 68.590 69.836 1.788 37.080 o
5 5 14 99.764 100.701 2.397 21.975 o
5 5 15 4.438 6.916 1.022 214.085 o
5 5 16 36.934 41.446 1.690 55.642 o
5 5 17 54.739 57.861 2.426 30.215 o
5 5 18 43.560 44.550 2.819 26.631 o
5 5 19 35.367 36.288 3.350 21.099 o
5 6 0 301.203 297.015 4.735 4.965 o
5 6 1 12.353 13.989 0.511 305.661 o
5 6 2 944.605 958.436 14.333 0.626 o
5 6 3 37.661 35.679 0.766 105.311 o
5 6 4 102.979 104.238 1.739 27.160 o
5 6 5 235.863 229.302 3.586 7.787 o
5 6 6 36.651 37.113 0.973 93.113 o
5 6 7 67.374 64.109 1.483 44.169 o
5 6 8 17.582 19.716 0.855 166.362 o
5 6 9 464.336 439.546 7.780 2.191 o
5 6 10 155.495 150.998 2.888 13.394 o
5 6 11 159.908 150.006 2.898 13.169 o
5 6 12 31.734 32.300 1.228 85.734 o
5 6 13 13.831 14.077 0.982 166.791 o
5 6 14 40.775 40.522 1.523 60.356 o
5 6 15 8.326 9.440 1.257 138.398 o
5 6 16 113.926 111.419 3.144 15.447 o
5 6 17 48.599 51.947 2.387 32.379 o
5 6 18 6.534 6.326 2.112 58.267 o
5 7 0 79.946 80.622 1.454 38.054 o
5 7 1 491.094 486.522 7.407 2.144 o
5 7 2 752.393 730.598 10.973 1.010 o
5 7 3 81.853 83.540 1.464 36.972 o
5 7 4 41.480 43.076 0.933 85.626 o
5 7 5 11.737 12.181 0.472 340.108 o
5 7 6 19.292 19.136 0.815 167.654 o
5 7 7 77.795 77.528 1.690 35.439 o
5 7 8 10.074 11.002 0.707 273.518 o
5 7 9 81.531 79.158 1.778 33.101 o
5 7 10 34.604 35.100 1.130 87.216 o
5 7 11 68.239 67.390 1.739 38.379 o
5 7 12 235.046 218.584 4.450 6.614 o
5 7 13 83.595 80.661 2.004 29.552 o
5 7 14 13.241 16.464 1.424 101.061 o
5 7 15 83.018 81.948 2.701 21.910 o
5 7 16 47.777 52.654 2.309 33.919 o
5 7 17 58.837 63.942 2.829 23.842 o
5 7 18 7.130 6.238 2.741 35.475 o
5 8 0 115.582 116.910 1.965 22.661 o
5 8 1 254.254 250.815 3.920 6.753 o
5 8 2 101.366 97.754 1.699 28.353 o
5 8 3 444.371 425.547 6.533 2.654 o
5 8 4 128.449 127.952 2.122 19.665 o
5 8 5 35.384 37.094 0.864 101.698 o
5 8 6 120.939 112.539 2.240 20.397 o
5 8 7 41.337 42.251 1.159 75.246 o
5 8 8 31.349 31.995 1.012 101.561 o
5 8 9 57.289 58.784 1.611 45.892 o
5 8 10 146.813 139.799 2.986 13.717 o
5 8 11 91.716 89.434 2.151 25.917 o
5 8 12 11.610 11.494 0.982 180.218 o
5 8 13 0.115 1.729 0.933 308.583 o
5 8 14 95.738 95.790 2.800 19.369 o
5 8 15 11.698 13.232 1.601 87.614 o
5 8 16 60.331 62.203 2.711 25.184 o
5 8 17 73.395 75.425 2.996 20.341 o
5 8 18 22.482 23.881 5.865 7.819 o
5 9 0 30.872 31.357 0.855 115.261 o
5 9 1 271.058 264.529 4.165 6.087 o
5 9 2 116.555 115.152 1.984 22.508 o
5 9 3 35.090 36.828 0.884 101.091 o
5 9 4 192.060 185.243 2.967 10.874 o
5 9 5 106.512 105.721 1.817 25.791 o
5 9 6 24.924 23.468 0.658 161.361 o
5 9 7 9.946 9.676 0.747 265.761 o
5 9 8 29.668 29.962 1.012 105.782 o
5 9 9 12.339 12.682 0.884 197.727 o
5 9 10 50.144 49.874 1.660 49.020 o
5 9 11 91.328 83.589 2.269 25.144 o
5 9 12 61.755 59.973 1.935 37.302 o
5 9 13 88.043 85.082 2.485 23.287 o
5 9 14 15.917 16.425 1.699 75.040 o
5 9 15 1.413 1.739 1.709 92.957 o
5 9 16 49.449 53.774 2.505 30.076 o
5 9 17 30.881 27.997 2.957 26.869 o
5 10 0 523.069 504.951 7.869 1.931 o
5 10 1 39.295 39.225 1.031 85.243 o
5 10 2 152.073 153.631 2.731 14.102 o
5 10 3 47.294 47.133 1.041 72.989 o
5 10 4 33.673 35.129 0.904 103.324 o
5 10 5 82.542 81.339 1.503 36.517 o
5 10 6 48.619 49.098 1.090 69.184 o
5 10 7 56.804 53.558 1.326 54.795 o
5 10 8 34.282 34.245 1.257 80.329 o
5 10 9 119.624 116.724 2.947 16.028 o
5 10 10 93.606 92.607 2.525 21.939 o
5 10 11 20.102 19.991 1.346 97.569 o
5 10 12 23.201 24.205 1.405 86.639 o
5 10 13 147.646 137.235 3.517 11.740 o
5 10 14 9.460 10.855 1.699 82.314 o
5 10 15 26.514 27.516 2.024 50.353 o
5 10 16 24.463 23.665 2.603 34.560 o
5 11 0 41.447 41.760 1.002 82.999 o
5 11 1 102.080 104.238 1.896 25.858 o
5 11 2 5.828 6.032 0.619 414.778 o
5 11 3 94.189 92.990 1.690 30.208 o
5 11 4 77.920 79.148 1.503 38.082 o
5 11 5 30.291 26.936 0.923 114.808 o
5 11 6 208.542 202.945 3.576 8.745 o
5 11 7 240.734 225.294 5.128 5.627 o
5 11 8 77.724 73.441 2.092 30.047 o
5 11 9 0.244 1.022 0.992 276.047 o
5 11 10 13.312 13.753 1.208 130.102 o
5 11 11 16.610 18.036 1.356 102.572 o
5 11 12 58.627 60.533 2.250 32.225 o
5 11 13 3.022 6.847 1.699 89.893 o
5 11 14 137.427 138.247 4.106 10.122 o
5 11 15 79.223 74.345 2.967 20.183 o
5 11 16 0.212 11.611 5.206 10.196 o
5 12 0 191.231 189.025 3.085 10.543 o
5 12 1 166.051 162.757 2.731 13.147 o
5 12 2 63.935 62.655 1.287 50.173 o
5 12 3 10.392 10.354 0.678 285.017 o
5 12 4 57.022 58.951 1.365 52.267 o
5 12 5 287.746 273.026 4.931 5.059 o
5 12 6 10.071 9.038 0.668 299.458 o
5 12 7 56.106 55.533 1.365 53.535 o
5 12 8 84.089 85.829 2.466 23.884 o
5 12 9 14.946 13.792 1.267 118.724 o
5 12 10 29.506 32.369 1.709 60.892 o
5 12 11 72.226 69.718 2.397 27.180 o
5 12 12 10.992 12.476 1.660 83.561 o
5 12 13 65.746 63.922 2.554 26.415 o
5 12 14 57.371 59.452 2.780 24.812 o
5 12 15 37.393 42.094 4.165 14.253 o
5 13 0 14.212 13.478 0.776 212.638 o
5 13 1 40.644 42.487 1.159 75.760 o
5 13 2 207.191 199.458 3.487 9.002 o
5 13 3 79.194 82.282 1.719 34.110 o
5 13 4 54.365 53.833 1.336 55.708 o
5 13 5 196.950 199.968 3.792 8.632 o
5 13 6 79.016 77.832 1.778 33.799 o
5 13 7 22.442 23.665 0.963 130.879 o
5 13 8 81.665 81.467 2.436 24.735 o
5 13 9 64.753 68.883 2.417 28.033 o
5 13 10 18.078 19.510 1.975 57.324 o
5 13 11 12.698 15.158 1.729 75.808 o
5 13 12 49.514 52.320 2.554 29.384 o
5 13 13 77.141 72.390 2.898 21.049 o
5 13 14 5.903 4.185 3.497 22.287 o
5 14 0 175.538 175.085 3.428 10.413 o
5 14 1 23.520 26.023 1.081 113.402 o
5 14 2 27.575 31.003 1.277 87.662 o
5 14 3 31.767 31.367 1.385 76.477 o
5 14 4 100.250 108.128 2.947 17.548 o
5 14 5 24.202 25.453 1.287 94.092 o
5 14 6 23.425 26.514 1.395 85.950 o
5 14 7 160.031 152.933 3.399 11.402 o
5 14 8 29.872 32.044 1.965 50.447 o
5 14 9 4.343 8.419 1.984 66.027 o
5 14 10 42.219 41.131 2.554 31.301 o
5 14 11 26.020 28.881 2.623 33.457 o
5 14 12 55.181 50.562 2.908 23.939 o
5 15 0 157.696 155.812 3.173 12.177 o
5 15 1 1.014 2.092 1.287 161.670 o
5 15 2 31.790 33.960 1.699 59.690 o
5 15 3 12.448 14.843 1.228 127.918 o
5 15 4 49.559 51.751 1.866 43.343 o
5 15 5 7.961 10.570 1.326 126.770 o
5 15 6 7.413 7.289 1.287 137.899 o
5 15 7 0.502 0.864 1.424 135.218 o
5 15 8 6.514 6.307 1.837 75.433 o
5 15 9 1.152 1.523 1.827 81.883 o
5 15 10 144.048 135.938 4.784 8.206 o
5 15 11 48.150 49.629 3.065 22.782 o
5 16 0 7.641 11.670 1.562 96.499 o
5 16 1 23.094 23.596 1.768 63.987 o
5 16 2 116.768 116.311 3.035 15.731 o
5 16 3 38.929 43.027 1.798 50.616 o
5 16 4 2.272 3.448 1.641 98.726 o
5 16 5 11.571 14.097 1.798 72.196 o
5 16 6 33.296 32.683 1.906 51.142 o
5 16 7 116.409 105.593 2.918 16.745 o
5 16 8 15.160 17.800 2.564 37.655 o
5 16 9 90.332 82.184 3.959 12.949 o
5 17 0 48.001 47.025 2.132 38.115 o
5 17 1 4.495 5.246 1.758 83.778 o
5 17 2 5.284 5.403 1.660 92.308 o
5 17 3 24.483 22.614 2.191 45.956 o
5 17 4 5.972 7.142 1.837 75.519 o
5 17 5 60.838 61.525 2.436 28.860 o
5 17 6 16.474 16.288 2.122 52.114 o
5 17 7 11.300 13.832 2.191 51.467 o
5 18 0 4.444 7.328 2.574 40.415 o
5 18 1 83.968 73.254 3.134 18.509 o
5 18 2 1.139 2.269 2.161 58.687 o
5 18 3 21.688 22.073 3.026 27.038 o
6 0 0 1508.360 1481.760 31.219 0.182 o
6 0 1 388.855 402.216 6.081 3.126 o
6 0 2 21.324 22.850 0.540 194.145 o
6 0 3 564.068 566.328 8.517 1.655 o
6 0 4 274.769 274.745 4.204 5.919 o
6 0 5 56.409 57.851 1.041 62.002 o
6 0 6 18.897 19.785 0.530 218.446 o
6 0 7 0.215 0.265 0.206 5194.250 o
6 0 8 1.018 1.739 0.344 1560.080 o
6 0 9 161.711 158.611 2.574 14.033 o
6 0 10 45.719 45.532 0.953 78.848 o
6 0 11 15.179 16.445 0.658 226.643 o
6 0 12 47.637 50.012 1.071 70.346 o
6 0 13 21.939 22.024 0.727 165.887 o
6 0 14 92.121 97.843 1.925 27.593 o
6 0 15 0.696 1.847 0.589 697.578 o
6 0 16 6.018 6.336 0.943 234.135 o
6 0 17 5.388 6.307 1.140 176.571 o
6 0 18 167.240 168.818 3.546 10.454 o
6 0 19 173.426 158.729 3.802 9.735 o
6 1 0 243.374 242.966 3.713 7.303 o
6 1 1 153.577 159.407 2.485 14.813 o
6 1 2 895.089 915.222 13.684 0.687 o
6 1 3 12.251 14.126 0.462 323.021 o
6 1 4 432.097 441.068 6.680 2.623 o
6 1 5 458.421 455.656 6.886 2.435 o
6 1 6 3.294 3.468 0.383 901.599 o
6 1 7 303.070 299.825 4.617 5.029 o
6 1 8 192.266 187.365 2.957 10.853 o
6 1 9 33.452 34.225 0.766 114.248 o
6 1 10 130.440 131.420 2.181 18.981 o
6 1 11 54.193 55.592 1.120 61.864 o
6 1 12 47.305 49.157 1.051 71.729 o
6 1 13 20.355 20.502 0.747 172.012 o
6 1 14 1.079 1.965 0.570 712.964 o
6 1 15 84.046 82.734 1.709 33.108 o
6 1 16 94.583 99.984 2.210 24.258 o
6 1 17 10.581 11.808 1.140 150.663 o
6 1 18 6.313 5.757 2.014 63.917 o
6 1 19 27.477 26.897 2.613 33.591 o
6 2 0 1058.940 1100.630 16.445 0.489 o
6 2 1 619.511 619.376 9.303 1.401 o
6 2 2 443.185 460.931 6.965 2.456 o
6 2 3 6.251 7.132 0.383 595.430 o
6 2 4 197.511 197.287 3.065 10.237 o
6 2 5 319.937 318.254 4.863 4.576 o
6 2 6 166.267 165.949 2.652 13.322 o
6 2 7 122.504 121.773 2.142 20.427 o
6 2 8 241.667 237.269 3.703 7.407 o
6 2 9 37.233 38.224 0.815 100.974 o
6 2 10 333.518 323.215 4.941 4.376 o
6 2 11 80.466 78.137 1.424 38.712 o
6 2 12 3.572 4.096 0.658 452.950 o
6 2 13 8.627 10.305 0.786 259.422 o
6 2 14 46.139 47.880 1.316 62.881 o
6 2 15 6.558 7.829 1.287 139.263 o
6 2 16 15.358 13.321 1.149 134.731 o
6 2 17 22.512 22.899 1.768 64.516 o
6 2 18 17.789 20.757 2.053 53.687 o
6 2 19 34.879 38.371 2.898 26.783 o
6 3 0 12.391 14.185 0.481 314.081 o
6 3 1 865.035 887.638 13.272 0.729 o
6 3 2 185.991 186.628 2.927 11.177 o
6 3 3 1053.810 1068.560 16.179 0.503 o
6 3 4 307.251 305.955 4.666 4.912 o
6 3 5 481.483 472.150 7.112 2.269 o
6 3 6 345.429 344.896 5.265 3.985 o
6 3 7 291.255 282.928 5.039 4.878 o
6 3 8 71.551 70.180 1.503 41.349 o
6 3 9 66.662 64.020 1.434 45.480 o
6 3 10 20.111 20.649 0.825 160.404 o
6 3 11 40.014 38.056 1.110 80.929 o
6 3 12 5.816 5.963 0.806 297.577 o
6 3 13 11.615 13.232 0.914 192.644 o
6 3 14 22.570 23.616 1.140 111.232 o
6 3 15 110.836 116.036 2.780 17.598 o
6 3 16 53.313 53.018 1.906 41.087 o
6 3 17 77.570 85.583 3.006 19.544 o
6 3 18 19.154 20.119 2.083 52.072 o
6 3 19 24.839 25.237 2.652 33.306 o
6 4 0 417.239 420.026 6.366 2.837 o
6 4 1 156.912 156.892 2.485 14.688 o
6 4 2 71.265 72.960 1.257 45.544 o
6 4 3 208.326 209.379 3.271 9.273 o
6 4 4 125.567 130.840 2.102 19.921 o
6 4 5 715.218 699.163 10.492 1.103 o
6 4 6 207.237 204.821 3.733 8.449 o
6 4 7 85.543 87.852 1.965 29.075 o
6 4 8 34.496 33.911 1.022 95.007 o
6 4 9 77.331 77.763 1.857 33.027 o
6 4 10 29.691 29.156 1.031 104.793 o
6 4 11 97.579 95.996 2.004 26.100 o
6 4 12 69.886 71.024 1.739 37.456 o
6 4 13 350.624 337.135 7.515 2.818 o
6 4 14 96.918 94.670 2.318 23.303 o
6 4 15 8.152 10.698 1.277 134.043 o
6 4 16 148.782 147.010 3.468 11.690 o
6 4 17 27.874 34.638 2.083 46.653 o
6 4 18 6.132 7.918 2.810 33.851 o
6 4 19 32.584 34.422 3.576 19.062 o
6 5 0 3.799 3.792 0.373 861.373 o
6 5 1 160.780 164.613 2.672 13.570 o
6 5 2 53.274 55.876 1.051 64.532 o
6 5 3 232.111 233.978 3.654 7.710 o
6 5 4 727.566 712.149 10.668 1.068 o
6 5 5 34.100 32.604 0.707 118.811 o
6 5 6 131.637 129.435 2.485 17.289 o
6 5 7 173.678 172.551 3.232 11.061 o
6 5 8 330.546 321.162 5.747 3.882 o
6 5 9 52.127 53.892 1.395 55.080 o
6 5 10 103.048 97.764 2.063 24.661 o
6 5 11 87.693 79.011 1.729 32.462 o
6 5 12 117.262 118.875 2.672 17.688 o
6 5 13 17.611 19.372 1.110 128.294 o
6 5 14 77.929 77.203 1.984 31.151 o
6 5 15 43.254 50.699 1.847 46.099 o
6 5 16 19.718 20.944 1.434 89.730 o
6 5 17 22.581 27.869 2.623 34.089 o
6 5 18 2.781 1.768 2.908 32.472 o
6 5 19 88.422 76.869 8.026 3.978 o
6 6 0 13.145 12.220 0.570 286.644 o
6 6 1 527.423 528.930 8.055 1.855 o
6 6 2 314.052 305.444 4.705 4.814 o
6 6 3 58.194 55.945 1.071 60.620 o
6 6 4 161.097 163.818 2.643 13.679 o
6 6 5 39.775 40.002 0.864 93.213 o
6 6 6 41.904 40.738 1.071 79.670 o
6 6 7 237.315 228.712 4.204 6.842 o
6 6 8 144.256 139.396 2.721 14.983 o
6 6 9 108.938 106.291 2.161 22.576 o
6 6 10 85.989 83.608 1.817 31.199 o
6 6 11 35.511 37.722 1.257 77.549 o
6 6 12 39.477 38.145 1.287 72.449 o
6 6 13 59.907 61.967 1.778 40.715 o
6 6 14 91.909 91.212 2.318 24.102 o
6 6 15 57.049 57.763 2.230 33.113 o
6 6 16 14.319 18.203 1.690 76.254 o
6 6 17 96.399 94.748 3.654 13.991 o
6 6 18 20.933 21.445 2.957 28.279 o
6 7 0 27.551 29.412 0.747 134.521 o
6 7 1 318.617 321.918 4.961 4.500 o
6 7 2 63.683 62.674 1.208 52.129 o
6 7 3 11.369 13.281 0.540 311.210 o
6 7 4 120.378 120.309 1.984 21.767 o
6 7 5 68.383 66.368 1.228 48.675 o
6 7 6 39.304 37.379 1.061 84.662 o
6 7 7 164.653 160.949 3.075 12.109 o
6 7 8 69.294 66.957 1.601 40.716 o
6 7 9 73.293 73.480 1.739 36.271 o
6 7 10 76.755 69.246 1.690 36.736 o
6 7 11 18.512 18.645 0.982 144.799 o
6 7 12 54.473 54.973 1.690 45.641 o
6 7 13 12.081 12.447 0.963 180.794 o
6 7 14 30.245 33.066 1.601 65.377 o
6 7 15 9.436 10.383 1.454 107.130 o
6 7 16 3.725 4.951 1.808 80.278 o
6 7 17 4.514 7.682 2.289 50.514 o
6 7 18 31.977 38.263 3.487 19.836 o
6 8 0 3.806 3.527 0.511 631.767 o
6 8 1 164.352 160.655 2.613 13.694 o
6 8 2 7.305 8.252 0.550 410.648 o
6 8 3 49.064 49.756 1.041 70.396 o
6 8 4 95.768 99.110 1.739 28.824 o
6 8 5 47.850 49.678 0.992 73.311 o
6 8 6 75.149 71.830 1.621 37.961 o
6 8 7 259.222 253.969 4.656 5.772 o
6 8 8 34.149 33.037 1.090 91.488 o
6 8 9 14.053 13.665 0.806 205.687 o
6 8 10 16.275 17.260 0.992 151.774 o
6 8 11 14.341 13.930 1.022 157.869 o
6 8 12 8.615 8.733 1.326 127.295 o
6 8 13 42.547 42.457 1.729 51.526 o
6 8 14 19.674 20.924 1.542 81.349 o
6 8 15 12.838 12.162 1.758 74.698 o
6 8 16 24.772 27.869 2.191 45.112 o
6 8 17 28.587 30.522 2.957 26.977 o
6 9 0 246.316 238.261 3.762 7.222 o
6 9 1 69.058 70.101 1.336 45.436 o
6 9 2 5.874 6.444 0.550 464.589 o
6 9 3 41.575 41.230 0.963 85.111 o
6 9 4 15.096 15.796 0.648 231.850 o
6 9 5 1.300 1.709 0.422 1125.940 o
6 9 6 125.411 119.523 2.073 20.686 o
6 9 7 76.280 76.378 1.709 35.647 o
6 9 8 179.297 173.032 3.762 9.482 o
6 9 9 2.000 1.758 0.786 392.201 o
6 9 10 4.242 4.872 0.806 321.788 o
6 9 11 153.569 146.293 3.576 11.178 o
6 9 12 49.769 52.527 1.955 41.009 o
6 9 13 10.162 10.216 1.434 108.572 o
6 9 14 61.906 60.248 2.377 29.667 o
6 9 15 56.965 63.244 2.534 27.875 o
6 9 16 45.167 46.652 2.888 25.390 o
6 9 17 17.141 22.221 3.762 18.400 o
6 10 0 26.216 26.249 0.806 136.091 o
6 10 1 8.804 9.362 0.639 326.333 o
6 10 2 14.211 16.052 0.786 203.101 o
6 10 3 160.881 160.664 2.780 13.283 o
6 10 4 106.990 107.381 1.945 24.515 o
6 10 5 243.142 238.398 3.772 7.267 o
6 10 6 120.786 114.111 2.083 21.396 o
6 10 7 68.197 66.948 1.975 34.302 o
6 10 8 79.375 77.135 2.554 24.000 o
6 10 9 31.205 32.938 1.405 75.157 o
6 10 10 45.114 48.057 1.847 45.915 o
6 10 11 21.028 23.960 1.307 97.374 o
6 10 12 58.378 62.498 2.220 32.587 o
6 10 13 13.126 14.667 1.582 87.244 o
6 10 14 126.159 118.413 3.389 13.474 o
6 10 15 1.231 1.670 1.837 80.909 o
6 10 16 6.444 10.383 2.868 32.330 o
6 11 0 125.179 121.026 2.220 19.709 o
6 11 1 33.625 35.660 0.982 97.626 o
6 11 2 245.606 236.758 4.028 6.880 o
6 11 3 75.643 75.887 1.464 39.866 o
6 11 4 265.151 250.727 4.204 6.231 o
6 11 5 31.851 31.288 0.874 111.905 o
6 11 6 84.370 77.528 1.641 34.576 o
6 11 7 19.480 18.193 1.130 123.104 o
6 11 8 106.524 99.807 2.643 19.479 o
6 11 9 55.322 53.902 1.768 43.593 o
6 11 10 49.715 48.086 1.709 48.133 o
6 11 11 114.393 113.580 3.124 15.467 o
6 11 12 12.546 13.065 1.493 96.999 o
6 11 13 13.860 15.629 1.808 69.594 o
6 11 14 36.290 35.728 2.250 39.429 o
6 11 15 69.485 59.609 3.232 19.145 o
6 12 0 60.385 60.837 1.326 51.266 o
6 12 1 87.253 86.683 1.699 32.122 o
6 12 2 149.708 144.013 2.613 14.988 o
6 12 3 117.994 115.820 2.142 21.198 o
6 12 4 7.572 7.937 0.727 306.776 o
6 12 5 24.433 25.502 0.884 132.934 o
6 12 6 11.752 12.162 0.766 235.223 o
6 12 7 0.038 0.393 0.786 445.361 o
6 12 8 19.625 20.797 1.287 103.288 o
6 12 9 40.822 38.282 1.670 55.275 o
6 12 10 94.560 87.047 2.643 21.103 o
6 12 11 20.664 21.671 1.719 68.734 o
6 12 12 75.744 70.563 2.760 22.588 o
6 12 13 29.265 29.677 2.191 43.599 o
6 12 14 19.743 23.478 2.662 34.026 o
6 13 0 22.875 23.203 1.022 123.631 o
6 13 1 66.107 65.916 1.621 41.480 o
6 13 2 4.895 3.831 0.756 351.169 o
6 13 3 153.321 148.542 2.977 13.228 o
6 13 4 10.540 13.606 1.022 171.526 o
6 13 5 0.667 0.864 0.697 533.819 o
6 13 6 28.287 29.814 1.110 100.076 o
6 13 7 13.069 13.586 1.189 133.773 o
6 13 8 0.486 1.405 1.228 180.098 o
6 13 9 38.789 37.772 2.142 41.332 o
6 13 10 99.355 98.766 3.487 14.651 o
6 13 11 99.031 93.697 3.782 13.274 o
6 13 12 12.881 13.871 2.417 42.785 o
6 13 13 10.524 10.757 2.397 44.368 o
6 14 0 551.216 522.093 9.244 1.596 o
6 14 1 51.933 54.953 1.542 50.589 o
6 14 2 11.195 11.523 0.894 203.976 o
6 14 3 26.617 30.571 1.356 83.454 o
6 14 4 31.715 32.428 1.356 77.786 o
6 14 5 36.545 39.697 1.591 60.166 o
6 14 6 17.613 19.205 1.248 111.749 o
6 14 7 32.382 26.170 1.346 80.640 o
6 14 8 13.846 14.696 2.191 50.480 o
6 14 9 32.306 36.730 2.731 29.894 o
6 14 10 101.834 99.267 3.939 12.360 o
6 14 11 0.116 0.786 2.181 58.332 o
6 14 12 5.501 8.880 2.466 43.464 o
6 15 0 5.285 7.653 1.316 137.138 o
6 15 1 13.304 16.749 1.297 115.298 o
6 15 2 250.844 242.505 5.039 5.516 o
6 15 3 38.302 42.408 1.729 53.361 o
6 15 4 65.864 68.765 2.181 31.279 o
6 15 5 44.502 43.951 1.729 50.411 o
6 15 6 3.180 3.635 1.022 231.066 o
6 15 7 2.645 4.941 1.120 196.178 o
6 15 8 107.544 103.786 3.576 13.726 o
6 15 9 89.483 86.251 3.320 16.455 o
6 15 10 75.186 71.103 3.438 16.861 o
6 15 11 29.569 19.962 3.674 18.679 o
6 16 0 1.416 1.218 1.444 129.478 o
6 16 1 25.955 31.170 1.984 51.350 o
6 16 2 76.960 80.936 2.318 26.710 o
6 16 3 42.931 44.462 1.935 44.757 o
6 16 4 23.145 25.080 1.778 63.040 o
6 16 5 227.243 219.183 4.833 6.197 o
6 16 6 9.934 7.446 1.552 97.323 o
6 16 7 1.271 3.016 1.552 111.438 o
6 16 8 22.674 19.932 2.731 32.385 o
6 16 9 6.806 12.849 3.654 20.185 o
6 17 0 12.428 14.166 1.955 62.176 o
6 17 1 101.601 95.623 3.212 16.186 o
6 17 2 1.500 2.721 1.582 107.356 o
6 17 3 38.073 36.701 2.446 34.458 o
6 17 4 69.635 68.942 2.701 23.916 o
6 17 5 9.408 8.782 1.866 70.656 o
6 17 6 7.121 11.366 2.151 55.120 o
6 18 0 0.031 8.104 2.868 33.301 o
6 18 1 8.713 18.547 6.189 7.155 o
7 0 1 558.528 544.501 8.193 1.744 o
7 0 2 8.919 9.244 0.413 450.822 o
7 0 3 178.163 179.978 2.859 11.811 o
7 0 4 463.605 469.704 7.181 2.311 o
7 0 5 217.540 219.115 3.428 8.596 o
7 0 6 1.455 1.474 0.295 1774.560 o
7 0 7 305.968 301.741 4.637 4.972 o
7 0 8 0.151 0.727 0.255 3412.040 o
7 0 9 0.920 1.601 0.334 1672.420 o
7 0 10 6.964 8.036 0.540 426.991 o
7 0 11 10.342 10.069 0.540 346.876 o
7 0 12 14.404 15.678 0.639 239.781 o
7 0 13 110.698 115.152 2.024 22.916 o
7 0 14 167.990 161.499 2.672 13.281 o
7 0 15 27.433 29.078 1.081 104.327 o
7 0 16 70.059 71.643 1.778 36.651 o
7 0 17 63.466 68.303 1.876 36.964 o
7 0 18 8.252 7.034 1.562 98.491 o
7 0 19 12.056 11.847 2.387 44.187 o
[truncated: 89,997 more chars]
