# Supplementary material for: Towards improved accuracy of Hirshfeld atom refinement with an alternative electron density partition
Source: IUCrJ. 2025 Jan 1;12(Pt 1):74–87. doi: 10.1107/S2052252524011242 (PMC11707693; doi:10.1107/S2052252524011242)
Supplement: Supplementary file 1 [file m-12-00074-sup1.zip › cif_checkcif/NAC_H2O/MP2/4.cif]

data_4
# start Validation Reply Form
_vrf_PLAT183_4
;
PROBLEM: Missing _cell_measurement_reflns_used Value ....     Please Do !  
RESPONSE: This is rerefinement of structure from https://doi.org/10.1107/S2053273314010626
          the information was not included in the original publication
;
_vrf_PLAT184_4
;
PROBLEM: Missing _cell_measurement_theta_min Value ......     Please Do !  
RESPONSE: This is rerefinement of structure from https://doi.org/10.1107/S2053273314010626
          the information was not included in the original publication
;
_vrf_PLAT185_4
;
PROBLEM: Missing _cell_measurement_theta_max Value ......     Please Do !  
RESPONSE: This is rerefinement of structure from https://doi.org/10.1107/S2053273314010626
          the information was not included in the original publication
;
# end Validation Reply Form
_audit_creation_date               2024-02-28
_audit_creation_method
;
Olex2 1.3
(compiled 2020.07.31 svn.rc2a77460 for OlexSys, GUI svn.r6145)
;
_audit_contact_author_address      ?
_audit_contact_author_email        ?
_audit_contact_author_name         ''
_audit_contact_author_phone        ?
_publ_contact_author_id_orcid      ?
_publ_section_references
;
Bourhis, L.J., Dolomanov, O.V., Gildea, R.J., Howard, J.A.K., Puschmann, H.
 (2015). Acta Cryst. A71, 59-75.

Dolomanov, O.V., Bourhis, L.J., Gildea, R.J, Howard, J.A.K. & Puschmann, H.
 (2009), J. Appl. Cryst. 42, 339-341.
;
_chemical_formula_moiety           'C7 H11 N O4, H2 O'
_chemical_formula_sum              'C7 H13 N O5'
_chemical_formula_weight           191.185
_chemical_absolute_configuration   unk
loop_
  _atom_type_symbol
  _atom_type_scat_dispersion_real
  _atom_type_scat_dispersion_imag
  _atom_type_scat_source
  _atom_type_scat_dispersion_source
 H 0.00000 0.00000
 'NoSpherA2 (<-magic spell for checkCif) like software DiSCaMB'
 'Henke, Gullikson and Davis, At. Data and Nucl. Data Tables, 1993, 54, 2'
 C 0.00347 0.00161
 'NoSpherA2 (<-magic spell for checkCif) like software DiSCaMB'
 'Henke, Gullikson and Davis, At. Data and Nucl. Data Tables, 1993, 54, 2'
 O 0.01158 0.00611
 'NoSpherA2 (<-magic spell for checkCif) like software DiSCaMB'
 'Henke, Gullikson and Davis, At. Data and Nucl. Data Tables, 1993, 54, 2'
 N 0.00653 0.00323
 'NoSpherA2 (<-magic spell for checkCif) like software DiSCaMB'
 'Henke, Gullikson and Davis, At. Data and Nucl. Data Tables, 1993, 54, 2'

_space_group_crystal_system        'orthorhombic'
_space_group_IT_number             19
_space_group_name_H-M_alt          'P 21 21 21'
_space_group_name_Hall             ' P 2ac 2ab'
loop_
  _space_group_symop_id
  _space_group_symop_operation_xyz
 1 x,y,z
 2 x+1/2,-y+1/2,-z
 3 -x,y+1/2,-z+1/2
 4 -x+1/2,-y,z+1/2

_symmetry_Int_Tables_number        19
_cell_length_a                     9.854(3)
_cell_length_b                     9.249(3)
_cell_length_c                     10.144(2)
_cell_angle_alpha                  90
_cell_angle_beta                   90
_cell_angle_gamma                  90
_cell_volume                       924.5(5)
_cell_formula_units_Z              4
_cell_measurement_temperature      9(2)
_exptl_absorpt_coefficient_mu      0.061
_exptl_crystal_density_diffrn      1.374
_exptl_crystal_F_000               408.077
_exptl_crystal_size_max            0.34
_exptl_crystal_size_mid            0.28
_exptl_crystal_size_min            0.28
_exptl_crystal_description        rectangular      
_exptl_crystal_colour             colourless            
_diffrn_measurement_device_type   'Huber type 512 four-circle diffractometer and a 165 mm MAR CCD detector'
_diffrn_reflns_av_R_equivalents    0.0000
_diffrn_reflns_av_unetI/netI       0.0258
_diffrn_reflns_Laue_measured_fraction_full  1.0000
_diffrn_reflns_Laue_measured_fraction_max  0.9991
_diffrn_reflns_limit_h_max         20
_diffrn_reflns_limit_h_min         -20
_diffrn_reflns_limit_k_max         18
_diffrn_reflns_limit_k_min         0
_diffrn_reflns_limit_l_max         20
_diffrn_reflns_limit_l_min         0
_diffrn_reflns_number              8275
_diffrn_reflns_point_group_measured_fraction_full  1.0000
_diffrn_reflns_point_group_measured_fraction_max  0.9984
_diffrn_reflns_theta_full          18.0568
_diffrn_reflns_theta_max           31.88
_diffrn_reflns_theta_min           2.09
_diffrn_ambient_temperature        9(2)
_diffrn_measured_fraction_theta_full  1.0000
_diffrn_measured_fraction_theta_max  0.9991
_diffrn_radiation_type             synchrotron
_diffrn_radiation_wavelength       0.5166
_reflns_Friedel_coverage           0.998
_reflns_limit_h_max                20
_reflns_limit_h_min                -20
_reflns_limit_k_max                18
_reflns_limit_k_min                -18
_reflns_limit_l_max                20
_reflns_limit_l_min                -20
_reflns_number_gt                  7877
_reflns_number_total               8275
_reflns_threshold_expression       I>=2u(I)
_computing_molecular_graphics      'Olex2 1.3 (Dolomanov et al., 2009)'
_computing_publication_material    'Olex2 1.3 (Dolomanov et al., 2009)'
_computing_structure_refinement    'olex2.refine 1.3 (Bourhis et al., 2015)'
_computing_data_collection        'XDS (Kabsch, 1991)'   
_refine_diff_density_max           0.2523
_refine_diff_density_min           -0.1931
_refine_diff_density_rms           0.0536
_refine_ls_abs_structure_details  
 'Flack, H. D. (1983). Acta Cryst. A39, 876-881.'
_refine_ls_abs_structure_Flack     0.5(6)
_refine_ls_d_res_high              0.4890
_refine_ls_d_res_low               7.0681
_refine_ls_goodness_of_fit_ref     1.1097
_refine_ls_hydrogen_treatment      refall
_refine_ls_matrix_type             full
_refine_ls_number_constraints      0
_refine_ls_number_parameters       235
_refine_ls_number_reflns           8275
_refine_ls_number_restraints       0
_refine_ls_R_factor_all            0.0272
_refine_ls_R_factor_gt             0.0247
_refine_ls_restrained_S_all        1.1097
_refine_ls_shift/su_max            0.0003
_refine_ls_shift/su_mean           0.0000
_refine_ls_structure_factor_coef   Fsqd
_refine_ls_weighting_details      
 'w=1/[\s^2^(Fo^2^)+(0.0147P)^2^+0.0481P] where P=(Fo^2^+2Fc^2^)/3'
_refine_ls_weighting_scheme        calc
_refine_ls_wR_factor_gt            0.0479
_refine_ls_wR_factor_ref           0.0485
_refine_special_details
;
Aspherical atom refinement in Olex2
with DiSCaMB generated form factors
Exponential Hirshfeld Atom Refinement 
with exponent parameter n = 4
using Gaussian16 generated electron density 
calculated with MP2
using cc-pVTZ basis set and charges 
simulating the crystal field.
;
loop_
  _atom_site_label
  _atom_site_type_symbol
  _atom_site_fract_x
  _atom_site_fract_y
  _atom_site_fract_z
  _atom_site_U_iso_or_equiv
  _atom_site_adp_type
  _atom_site_occupancy
  _atom_site_refinement_flags_posn
 O1 O 0.57869(2) 1.11473(3) 0.77183(2) 0.00756(3) Uani 1.000000 .
 O2 O 0.79425(2) 1.11861(3) 0.84046(2) 0.00655(3) Uani 1.000000 .
 O3 O 0.84071(2) 1.20554(3) 0.55091(2) 0.00706(3) Uani 1.000000 .
 O4 O 0.78342(2) 0.69411(3) 0.51514(2) 0.00647(3) Uani 1.000000 .
 O5 O 0.90009(3) 0.45971(3) 0.43049(3) 0.01085(4) Uani 1.000000 .
 N1 N 0.87821(3) 0.97794(3) 0.61459(3) 0.00490(3) Uani 1.000000 .
 C1 C 0.69672(3) 1.07606(3) 0.76141(3) 0.00472(4) Uani 1.000000 .
 C2 C 0.73844(3) 0.96432(3) 0.66017(3) 0.00475(4) Uani 1.000000 .
 C3 C 0.73469(3) 0.81114(3) 0.71986(3) 0.00648(4) Uani 1.000000 .
 C4 C 0.84128(3) 0.73016(3) 0.63963(3) 0.00558(4) Uani 1.000000 .
 C5 C 0.95445(3) 0.84209(3) 0.62490(3) 0.00645(4) Uani 1.000000 .
 C6 C 0.91993(3) 1.10150(3) 0.55823(3) 0.00503(4) Uani 1.000000 .
 C7 C 1.06212(3) 1.10713(4) 0.50529(3) 0.00817(4) Uani 1.000000 .
 H1 H 0.7562(9) 1.1890(9) 0.9071(8) 0.0157(18) Uani 1.000000 .
 H2 H 0.8330(8) 0.6108(8) 0.4788(8) 0.0142(16) Uani 1.000000 .
 H3 H 0.6701(6) 0.9750(8) 0.5764(5) 0.0150(14) Uani 1.000000 .
 H4 H 0.7653(7) 0.8145(8) 0.8233(5) 0.0173(15) Uani 1.000000 .
 H5 H 0.6350(5) 0.7607(7) 0.7127(7) 0.0178(15) Uani 1.000000 .
 H6 H 0.8765(7) 0.6304(6) 0.6892(6) 0.0149(14) Uani 1.000000 .
 H7 H 1.0200(7) 0.8436(8) 0.7122(6) 0.0213(17) Uani 1.000000 .
 H8 H 1.0152(6) 0.8247(7) 0.5368(6) 0.0142(14) Uani 1.000000 .
 H9 H 1.1350(7) 1.0643(9) 0.5764(7) 0.0269(19) Uani 1.000000 .
 H10 H 1.0899(7) 1.2176(6) 0.4779(9) 0.0232(18) Uani 1.000000 .
 H11 H 1.0701(8) 1.0403(8) 0.4178(7) 0.028(2) Uani 1.000000 .
 H12 H 0.8803(10) 0.3682(8) 0.4752(9) 0.0192(19) Uani 1.000000 .
 H13 H 0.9583(8) 0.4404(9) 0.3573(7) 0.0160(17) Uani 1.000000 .

loop_
  _atom_site_aniso_label
  _atom_site_aniso_U_11
  _atom_site_aniso_U_22
  _atom_site_aniso_U_33
  _atom_site_aniso_U_12
  _atom_site_aniso_U_13
  _atom_site_aniso_U_23
 O1 0.00533(7) 0.00965(8) 0.00770(8) 0.00186(6) -0.00015(6) -0.00244(7)
 O2 0.00596(7) 0.00796(8) 0.00575(7) -0.00003(6) -0.00074(6) -0.00168(6)
 O3 0.00721(8) 0.00510(7) 0.00888(8) 0.00115(6) 0.00103(6) 0.00185(6)
 O4 0.00856(8) 0.00529(7) 0.00556(7) 0.00066(6) -0.00045(6) -0.00037(6)
 O5 0.01334(10) 0.00638(8) 0.01283(10) 0.00112(7) 0.00581(8) 0.00001(7)
 N1 0.00499(7) 0.00391(7) 0.00579(8) 0.00029(6) 0.00093(6) 0.00057(6)
 C1 0.00501(8) 0.00483(8) 0.00432(8) 0.00030(7) 0.00013(7) -0.00037(7)
 C2 0.00515(8) 0.00483(8) 0.00427(8) -0.00001(7) 0.00037(7) -0.00033(7)
 C3 0.00867(9) 0.00510(9) 0.00567(9) -0.00032(8) 0.00222(8) 0.00020(8)
 C4 0.00752(9) 0.00418(8) 0.00503(9) 0.00068(7) 0.00012(7) 0.00034(7)
 C5 0.00582(9) 0.00558(9) 0.00795(10) 0.00099(7) -0.00020(8) 0.00011(8)
 C6 0.00508(8) 0.00483(8) 0.00518(8) -0.00023(7) 0.00047(7) 0.00045(7)
 C7 0.00594(9) 0.00895(10) 0.00962(10) -0.00120(8) 0.00186(8) 0.00010(9)
 H1 0.019(5) 0.016(4) 0.013(4) -0.001(3) -0.004(3) -0.004(3)
 H2 0.015(4) 0.016(3) 0.012(4) 0.004(3) -0.003(3) -0.004(3)
 H3 0.013(3) 0.022(4) 0.010(2) -0.002(3) -0.003(2) 0.003(3)
 H4 0.024(4) 0.015(4) 0.013(2) 0.006(3) 0.000(2) -0.004(2)
 H5 0.014(2) 0.013(3) 0.027(4) -0.007(2) 0.003(3) 0.007(3)
 H6 0.018(4) 0.009(2) 0.018(3) 0.004(2) -0.007(3) 0.003(2)
 H7 0.021(4) 0.018(4) 0.025(3) -0.003(3) -0.014(3) 0.006(3)
 H8 0.013(3) 0.014(4) 0.016(3) 0.001(3) 0.005(2) -0.000(2)
 H9 0.014(3) 0.038(5) 0.028(4) 0.003(3) -0.004(3) 0.011(4)
 H10 0.007(3) 0.014(2) 0.048(5) -0.001(2) 0.009(3) 0.007(3)
 H11 0.025(5) 0.032(4) 0.025(3) -0.009(4) 0.015(3) -0.018(3)
 H12 0.020(5) 0.018(3) 0.020(4) -0.000(3) 0.007(4) 0.003(3)
 H13 0.021(4) 0.010(4) 0.017(3) -0.005(3) 0.008(3) -0.002(3)

loop_
  _geom_bond_atom_site_label_1
  _geom_bond_atom_site_label_2
  _geom_bond_distance
  _geom_bond_site_symmetry_2
  _geom_bond_publ_flag
 O1 C1 1.2214(5) . ?
 O2 C1 1.3121(4) . ?
 O2 H1 1.010(6) . ?
 O3 C6 1.2413(5) . ?
 O4 C4 1.4252(4) . ?
 O4 H2 0.984(6) . ?
 O5 H12 0.980(6) . ?
 O5 H13 0.955(5) . ?
 N1 C2 1.4583(5) . ?
 N1 C5 1.4677(5) . ?
 N1 C6 1.3424(5) . ?
 C1 C2 1.5139(5) . ?
 C2 C3 1.5411(6) . ?
 C2 H3 1.089(5) . ?
 C3 C4 1.5253(5) . ?
 C3 H4 1.092(5) . ?
 C3 H5 1.090(5) . ?
 C4 C5 1.5289(5) . ?
 C4 H6 1.107(5) . ?
 C5 H7 1.096(5) . ?
 C5 H8 1.088(5) . ?
 C6 C7 1.5014(6) . ?
 C7 H9 1.092(6) . ?
 C7 H10 1.093(5) . ?
 C7 H11 1.085(5) . ?

loop_
  _geom_angle_atom_site_label_1
  _geom_angle_atom_site_label_2
  _geom_angle_atom_site_label_3
  _geom_angle
  _geom_angle_site_symmetry_1
  _geom_angle_site_symmetry_3
  _geom_angle_publ_flag
 H1 O2 C1 109.3(5) . . ?
 H2 O4 C4 108.5(5) . . ?
 H13 O5 H12 108.5(7) . . ?
 C5 N1 C2 112.76(2) . . ?
 C6 N1 C2 119.86(2) . . ?
 C6 N1 C5 127.04(2) . . ?
 O2 C1 O1 123.84(3) . . ?
 C2 C1 O1 121.14(3) . . ?
 C2 C1 O2 114.86(2) . . ?
 C1 C2 N1 114.37(2) . . ?
 C3 C2 N1 103.10(2) . . ?
 C3 C2 C1 110.77(2) . . ?
 H3 C2 N1 109.2(3) . . ?
 H3 C2 C1 107.4(4) . . ?
 H3 C2 C3 112.0(4) . . ?
 C4 C3 C2 103.02(2) . . ?
 H4 C3 C2 110.1(4) . . ?
 H4 C3 C4 109.6(4) . . ?
 H5 C3 C2 112.9(4) . . ?
 H5 C3 C4 112.0(4) . . ?
 H5 C3 H4 109.0(6) . . ?
 C3 C4 O4 108.19(2) . . ?
 C5 C4 O4 111.32(2) . . ?
 C5 C4 C3 102.82(2) . . ?
 H6 C4 O4 109.5(4) . . ?
 H6 C4 C3 112.5(4) . . ?
 H6 C4 C5 112.3(4) . . ?
 C4 C5 N1 102.31(2) . . ?
 H7 C5 N1 110.4(4) . . ?
 H7 C5 C4 111.0(4) . . ?
 H8 C5 N1 110.5(4) . . ?
 H8 C5 C4 112.4(4) . . ?
 H8 C5 H7 110.0(5) . . ?
 N1 C6 O3 119.52(3) . . ?
 C7 C6 O3 122.59(3) . . ?
 C7 C6 N1 117.89(3) . . ?
 H9 C7 C6 111.4(4) . . ?
 H10 C7 C6 110.9(4) . . ?
 H10 C7 H9 110.0(6) . . ?
 H11 C7 C6 109.9(4) . . ?
 H11 C7 H9 106.6(7) . . ?
 H11 C7 H10 107.9(6) . . ?

loop_
  _geom_torsion_atom_site_label_1
  _geom_torsion_atom_site_label_2
  _geom_torsion_atom_site_label_3
  _geom_torsion_atom_site_label_4
  _geom_torsion
  _geom_torsion_site_symmetry_1
  _geom_torsion_site_symmetry_2
  _geom_torsion_site_symmetry_3
  _geom_torsion_site_symmetry_4
  _geom_torsion_publ_flag
 O1 C1 C2 N1 151.96(3) . . . . ?
 O1 C1 C2 C3 -92.07(3) . . . . ?
 O2 C1 C2 N1 -32.46(3) . . . . ?
 O2 C1 C2 C3 83.51(3) . . . . ?
 O3 C6 N1 C2 3.30(3) . . . . ?
 O3 C6 N1 C5 176.12(3) . . . . ?
 O4 C4 C3 C2 -77.92(2) . . . . ?
 O4 C4 C5 N1 80.82(2) . . . . ?
 N1 C2 C3 C4 -29.22(2) . . . . ?
 N1 C5 C4 C3 -34.81(2) . . . . ?
 C1 C2 C3 C4 -151.99(3) . . . . ?
 C2 C3 C4 C5 39.94(2) . . . . ?

loop_
  _diffrn_refln_index_h
  _diffrn_refln_index_k
  _diffrn_refln_index_l
  _diffrn_refln_intensity_net
  _diffrn_refln_intensity_u
 1 0 0 0.23 0.05
 2 0 0 3358.72 71.09
 3 0 0 0.32 0.12
 4 0 0 293.9 6.25
 5 0 0 0.14 0.19
 6 0 0 1508.37 31.78
 7 0 0 0.4 0.31
 8 0 0 233.61 5.17
 9 0 0 0.05 0.36
 10 0 0 0.44 0.35
 11 0 0 0.99 0.47
 12 0 0 6.04 0.78
 13 0 0 1.92 0.65
 14 0 0 94.05 2.35
 15 0 0 1.13 0.77
 16 0 0 16.93 2.04
 17 0 0 2.82 1.94
 18 0 0 0.56 1.86
 19 0 0 2.65 2.38
 20 0 0 9.13 3.57
 0 1 0 1.21 0.12
 1 1 0 5952.39 89.25
 2 1 0 308.28 4.7
 3 1 0 730.95 10.87
 4 1 0 772.23 11.5
 5 1 0 140.24 2.19
 6 1 0 247.33 3.78
 7 1 0 0.75 0.23
 8 1 0 0.41 0.21
 9 1 0 6.31 0.46
 10 1 0 10.87 0.52
 11 1 0 0.68 0.35
 12 1 0 14.73 0.75
 13 1 0 8.86 0.59
 14 1 0 96.49 1.77
 15 1 0 0.98 0.58
 16 1 0 1.73 0.95
 17 1 0 118.45 3.26
 18 1 0 3.91 1.4
 19 1 0 20.35 1.96
 20 1 0 18.03 2.74
 0 2 0 4.67 0.24
 1 2 0 34.13 0.59
 2 2 0 1178.89 17.55
 3 2 0 2010.36 30.04
 4 2 0 555.35 8.32
 5 2 0 1227.55 18.3
 6 2 0 1120.4 16.74
 7 2 0 171.67 2.7
 8 2 0 61.13 1.15
 9 2 0 18.63 0.64
 10 2 0 346.22 5.34
 11 2 0 94.76 1.69
 12 2 0 33.06 0.9
 13 2 0 263.07 4.15
 14 2 0 46.81 1.2
 15 2 0 1.01 0.61
 16 2 0 216.88 5.03
 17 2 0 1.88 1.25
 18 2 0 70.47 2.46
 19 2 0 17.47 1.98
 20 2 0 11.55 4.34
 0 3 0 3.35 0.39
 1 3 0 160 2.45
 2 3 0 53.84 0.9
 3 3 0 670.92 10.03
 4 3 0 256.6 3.9
 5 3 0 138.38 2.19
 6 3 0 14.44 0.49
 7 3 0 50.96 1
 8 3 0 236.22 3.69
 9 3 0 84.35 1.53
 10 3 0 76.12 1.44
 11 3 0 56.79 1.17
 12 3 0 10.94 0.63
 13 3 0 48.69 1.15
 14 3 0 113.48 2.03
 15 3 0 27.35 1.08
 16 3 0 1.74 0.95
 17 3 0 22.69 1.6
 18 3 0 58.3 2.39
 19 3 0 71.1 2.67
 0 4 0 390.96 8.37
 1 4 0 555.16 8.32
 2 4 0 846.74 12.61
 3 4 0 3463.44 51.78
 4 4 0 517.25 7.77
 5 4 0 63.46 1.1
 6 4 0 427.57 6.48
 7 4 0 0.43 0.26
 8 4 0 1116.55 16.72
 9 4 0 170.82 2.88
 10 4 0 72.67 1.4
 11 4 0 5.29 0.57
 12 4 0 15.59 0.72
 13 4 0 7.4 0.59
 14 4 0 174.31 3.3
 15 4 0 20.09 1.01
 16 4 0 17.22 1.27
 17 4 0 13.07 1.62
 18 4 0 74.83 2.47
 19 4 0 27.49 2.18
 0 5 0 0.15 0.2
 1 5 0 140.43 2.24
 2 5 0 58.5 1.02
 3 5 0 2.39 0.3
 4 5 0 1115.14 16.62
 5 5 0 185.54 2.89
 6 5 0 3.86 0.38
 7 5 0 8.84 0.49
 8 5 0 17.35 0.62
 9 5 0 1099.28 16.5
 10 5 0 5.16 0.59
 11 5 0 160.55 2.76
 12 5 0 18.16 0.74
 13 5 0 12.01 0.7
 14 5 0 51.57 1.31
 15 5 0 326.24 5.87
 16 5 0 74.4 2.32
 17 5 0 16.92 1.65
 18 5 0 1.21 2.02
 19 5 0 51.18 2.73
 0 6 0 3.49 0.6
 1 6 0 10.5 0.39
 2 6 0 31.12 0.68
 3 6 0 72.3 1.26
 4 6 0 168.03 2.64
 5 6 0 302.35 4.82
 6 6 0 12.44 0.58
 7 6 0 21.05 0.66
 8 6 0 423.02 6.43
 9 6 0 95 1.74
 10 6 0 54.82 1.12
 11 6 0 107.87 1.91
 12 6 0 115.6 2.01
 13 6 0 483.01 8.54
 14 6 0 98.55 2.18
 15 6 0 247.15 5.1
 16 6 0 2.42 1.12
 17 6 0 5.67 1.6
 18 6 0 63.06 2.62
 19 6 0 12.69 2.66
 0 7 0 0.89 0.35
 1 7 0 24.63 0.64
 2 7 0 117.92 1.94
 3 7 0 94.06 1.6
 4 7 0 143.53 2.36
 5 7 0 82.07 1.48
 6 7 0 29.94 0.76
 7 7 0 15.45 0.64
 8 7 0 0.8 0.34
 9 7 0 2.06 0.33
 10 7 0 139.64 2.38
 11 7 0 43.08 1.02
 12 7 0 70.47 1.62
 13 7 0 43.74 1.23
 14 7 0 266.44 4.92
 15 7 0 1.24 1.01
 16 7 0 68.24 2.29
 17 7 0 26.24 1.85
 18 7 0 41.43 2.62
 0 8 0 13.34 0.81
 1 8 0 1101.43 16.49
 2 8 0 415.56 6.32
 3 8 0 137.89 2.42
 4 8 0 231.82 3.78
 5 8 0 119.01 2
 6 8 0 3.59 0.52
 7 8 0 9.14 0.59
 8 8 0 91.23 1.64
 9 8 0 66.25 1.33
 10 8 0 1.79 0.46
 11 8 0 7.9 0.72
 12 8 0 0.41 0.57
 13 8 0 0.46 0.7
 14 8 0 49.69 1.41
 15 8 0 5.61 1.33
 16 8 0 21.86 1.93
 17 8 0 1.34 1.69
 18 8 0 19.05 2.43
 0 9 0 0.34 0.62
 1 9 0 59.99 1.2
 2 9 0 22.68 0.69
 3 9 0 131.61 2.2
 4 9 0 72.82 1.45
 5 9 0 31.92 0.87
 6 9 0 242.54 3.83
 7 9 0 128.63 2.15
 8 9 0 327.75 5.44
 9 9 0 232.88 3.68
 10 9 0 18.86 0.99
 11 9 0 41.04 1.32
 12 9 0 32.91 1.24
 13 9 0 11.55 1.03
 14 9 0 21.89 1.29
 15 9 0 145.2 3.94
 16 9 0 28.71 1.94
 17 9 0 21.99 2.01
 0 10 0 438.99 9.46
 1 10 0 0.63 0.39
 2 10 0 103.81 1.89
 3 10 0 69.7 1.36
 4 10 0 1.01 0.43
 5 10 0 514.02 8.01
 6 10 0 26.72 0.82
 7 10 0 4.34 0.64
 8 10 0 103.6 1.84
 9 10 0 160.82 3.04
 10 10 0 2.33 0.81
 11 10 0 3.49 0.89
 12 10 0 28.79 1.14
 13 10 0 2.68 1.01
 14 10 0 249.04 5.85
 15 10 0 5.83 1.6
 16 10 0 3.91 1.97
 17 10 0 25.17 3.34
 0 11 0 1.12 0.7
 1 11 0 34.58 0.94
 2 11 0 36.69 0.99
 3 11 0 107.59 1.89
 4 11 0 197.49 3.24
 5 11 0 42.51 1.02
 6 11 0 123.2 2.26
 7 11 0 5.08 0.65
 8 11 0 26.19 1.09
 9 11 0 15.1 0.96
 10 11 0 3.08 0.71
 11 11 0 9.01 0.82
 12 11 0 4.81 1.01
 13 11 0 58.23 1.77
 14 11 0 27.56 1.88
 15 11 0 1.41 1.89
 16 11 0 7.04 2.09
 0 12 0 403.65 8.76
 1 12 0 20.36 0.76
 2 12 0 104.66 1.91
 3 12 0 6.16 0.59
 4 12 0 14.73 0.76
 5 12 0 192.42 3.14
 6 12 0 61.93 1.35
 7 12 0 514.5 9.08
 8 12 0 27.74 1.22
 9 12 0 7.6 0.72
 10 12 0 5.11 1.08
 11 12 0 37.8 1.5
 12 12 0 61.25 1.97
 13 12 0 15.59 1.84
 14 12 0 10.79 2.14
 15 12 0 1.69 2.36
 0 13 0 0.69 0.92
 1 13 0 77.06 1.52
 2 13 0 79.86 1.54
 3 13 0 60.92 1.29
 4 13 0 3.89 0.67
 5 13 0 13.72 0.79
 6 13 0 23.62 1.04
 7 13 0 45.67 1.35
 8 13 0 58.54 1.59
 9 13 0 40.77 1.41
 10 13 0 11.33 1.3
 11 13 0 197.58 4.06
 12 13 0 0.66 1.39
 13 13 0 57.34 2.72
 14 13 0 33.91 2.75
 0 14 0 334.03 7.36
 1 14 0 18.48 0.92
 2 14 0 5.06 0.72
 3 14 0 51.93 1.24
 4 14 0 4.36 0.84
 5 14 0 178.23 3.49
 6 14 0 531.47 9.41
 7 14 0 36 1.31
 8 14 0 9.39 1.33
 9 14 0 65.15 1.89
 10 14 0 1.67 1.55
 11 14 0 162.26 4.48
 12 14 0 29.28 2.05
 13 14 0 54.59 2.85
 0 15 0 0.56 1.38
 1 15 0 7.36 1.03
 2 15 0 52.53 1.57
 3 15 0 4.21 0.89
 4 15 0 41.14 1.49
 5 15 0 158.61 3.23
 6 15 0 7.79 1.34
 7 15 0 58.56 2.23
 8 15 0 17.43 1.64
 9 15 0 4.55 1.53
 10 15 0 92.65 3.23
 11 15 0 12.32 2.43
 12 15 0 35.27 2.8
 0 16 0 35.25 2.29
 1 16 0 4.52 1.6
 2 16 0 111.52 3.18
 3 16 0 12.59 1.41
 4 16 0 83.68 2.55
 5 16 0 11.88 1.59
 6 16 0 1.24 1.47
 7 16 0 4.54 1.47
 8 16 0 5.33 1.53
 9 16 0 1.42 1.91
 10 16 0 50.04 2.98
 0 17 0 0.32 2.04
 1 17 0 30.27 2.02
 2 17 0 40.59 2.12
 3 17 0 6.13 1.54
 4 17 0 16.47 1.99
 5 17 0 47.87 2.17
 6 17 0 14.42 1.99
 7 17 0 16.78 2.33
 8 17 0 132.15 4.07
 0 18 0 11.33 2.72
 1 18 0 3.2 1.8
 2 18 0 148.68 4.28
 3 18 0 6.71 3.21
 4 18 0 22.46 2.4
 5 18 0 7.46 2.62
 6 18 0 8.25 2.92
 0 0 1 0.27 0.07
 1 0 1 96.59 1.46
 2 0 1 8097.05 126.13
 3 0 1 207.05 3.14
 4 0 1 26.06 0.52
 5 0 1 205.65 3.16
 6 0 1 409.44 6.19
 7 0 1 554.28 8.34
 8 0 1 0.54 0.23
 9 0 1 84.91 1.5
 10 0 1 0.54 0.3
 11 0 1 42.63 0.94
 12 0 1 10.9 0.63
 13 0 1 94.01 1.71
 14 0 1 94.02 1.71
 15 0 1 8.84 0.66
 16 0 1 2.46 0.86
 17 0 1 15.5 1.36
 18 0 1 73.34 2.58
 19 0 1 169.59 4.79
 20 0 1 7.35 2.94
 0 1 1 386.2 5.79
 -1 1 1 1002.57 16.7
 1 1 1 994.03 14.88
 -2 1 1 1709.17 25.56
 2 1 1 1693.9 25.31
 -3 1 1 586.33 8.76
 3 1 1 580.55 8.66
 -4 1 1 1628.55 24.32
 4 1 1 1575.7 23.46
 -5 1 1 404.39 6.1
 5 1 1 400.11 6.03
 -6 1 1 159.93 2.54
 6 1 1 162.27 2.53
 -7 1 1 89.82 1.51
 7 1 1 88.05 1.53
 -8 1 1 27.7 0.71
 8 1 1 28.71 0.7
 -9 1 1 755.12 11.4
 9 1 1 741.3 11.15
 -10 1 1 68.2 1.28
 10 1 1 66.2 1.27
 -11 1 1 38.29 0.94
 11 1 1 40.39 0.98
 -12 1 1 245.16 3.87
 12 1 1 245.56 3.94
 -13 1 1 12.39 0.69
 13 1 1 13.09 0.66
 -14 1 1 63.07 1.28
 14 1 1 63.86 1.35
 -15 1 1 118.24 2.25
 15 1 1 117.44 2.24
 -16 1 1 15.85 1.2
 16 1 1 14.81 1.33
 -17 1 1 83.18 2.49
 17 1 1 85.24 2.48
 -18 1 1 44.98 1.87
 18 1 1 44.84 1.97
 -19 1 1 17.21 1.76
 19 1 1 19.88 2.03
 -20 1 1 44.42 3.02
 20 1 1 43.06 3.06
 0 2 1 2849.5 42.81
 -1 2 1 544.99 8.37
 1 2 1 535.57 8.03
 -2 2 1 85.21 1.34
 2 2 1 85.46 1.34
 -3 2 1 746.7 11.15
 3 2 1 760.53 11.37
 -4 2 1 2263.35 33.78
 4 2 1 2295.47 34.26
 -5 2 1 607.63 9.09
 5 2 1 592.4 9.06
 -6 2 1 633.34 9.51
 6 2 1 630.5 9.47
 -7 2 1 24.42 0.61
 7 2 1 24.62 0.6
 -8 2 1 717.8 10.8
 8 2 1 706.44 10.62
 -9 2 1 73.23 1.32
 9 2 1 74.11 1.35
 -10 2 1 376.21 5.78
 10 2 1 377.57 5.81
 -11 2 1 30.55 0.83
 11 2 1 28.74 0.81
 -12 2 1 210.37 3.39
 12 2 1 206.25 3.3
 -13 2 1 57.67 1.24
 13 2 1 57.93 1.2
 -14 2 1 203.9 3.3
 14 2 1 201.74 3.27
 -15 2 1 150.17 2.98
 15 2 1 152.49 2.97
 -16 2 1 11.13 1.15
 16 2 1 9.99 1.04
 -17 2 1 17.22 1.49
 17 2 1 18.66 1.54
 -18 2 1 91.85 2.77
 18 2 1 94.26 2.84
 -19 2 1 19.96 2.06
 19 2 1 21.36 2.27
 -20 2 1 23.05 5.01
 20 2 1 17.02 7.63
 0 3 1 701.61 11.59
 -1 3 1 2403.18 36.88
 1 3 1 2483.37 37.14
 -2 3 1 993.74 14.84
 2 3 1 993.16 14.85
 -3 3 1 405.34 6.1
 3 3 1 408.6 6.14
 -4 3 1 296.97 4.51
 4 3 1 294.36 4.48
 -5 3 1 385.88 5.81
 5 3 1 384.97 5.88
 -6 3 1 911.43 13.77
 6 3 1 903.58 13.51
 -7 3 1 140.91 2.28
 7 3 1 136.22 2.18
 -8 3 1 104.19 1.83
 8 3 1 102.67 1.74
 -9 3 1 728.94 11
 9 3 1 719.81 10.84
 -10 3 1 9.08 0.55
 10 3 1 9.14 0.59
 -11 3 1 39.07 0.98
 11 3 1 36.82 0.91
 -12 3 1 28.4 0.87
 12 3 1 28.16 0.84
 -13 3 1 42.52 1.01
 13 3 1 43.55 1
 -14 3 1 53.13 1.29
 14 3 1 51.88 1.23
 -15 3 1 133.84 2.69
 15 3 1 131.53 2.66
 -16 3 1 3.04 0.93
 16 3 1 2.67 0.87
 -17 3 1 33.92 1.64
 17 3 1 32.81 1.74
 -18 3 1 42.33 1.97
 18 3 1 44.48 1.97
 -19 3 1 15.28 2.04
 19 3 1 18.49 2.64
 0 4 1 833.03 12.42
 -1 4 1 3538.94 53.24
 1 4 1 3637.78 60.52
 -2 4 1 897.54 13.43
 2 4 1 887.14 13.24
 -3 4 1 40.18 0.8
 3 4 1 41.91 0.78
 -4 4 1 385.61 5.84
 4 4 1 382.92 5.8
 -5 4 1 533.37 8.02
 5 4 1 530.76 8.15
 -6 4 1 161.02 2.57
 6 4 1 159.71 2.53
 -7 4 1 109.22 1.86
 7 4 1 110.07 1.83
 -8 4 1 104.39 1.79
 8 4 1 107.3 1.81
 -9 4 1 60.49 1.21
 9 4 1 61.88 1.21
 -10 4 1 79.71 1.47
 10 4 1 76.47 1.48
 -11 4 1 39.14 0.95
 11 4 1 38.95 0.94
 -12 4 1 22.95 0.78
 12 4 1 21.34 0.75
 -13 4 1 30.66 0.92
 13 4 1 31.17 0.88
 -14 4 1 20.43 0.9
 14 4 1 22.76 0.97
 -15 4 1 24.9 1.03
 15 4 1 23.89 1.12
 -16 4 1 2.88 0.85
 16 4 1 2.57 0.78
 -17 4 1 43.16 1.88
 17 4 1 41.98 1.79
 -18 4 1 30.23 2.13
 18 4 1 30.4 2.14
 -19 4 1 34.16 2.33
 19 4 1 35.18 2.41
 0 5 1 350.39 5.29
 -1 5 1 498.33 7.5
 1 5 1 518.38 7.81
 -2 5 1 361.54 5.47
 2 5 1 363.93 5.51
 -3 5 1 203.1 3.15
 3 5 1 200.83 3.11
 -4 5 1 347.26 5.27
 4 5 1 351.2 5.33
 -5 5 1 35.03 0.74
 5 5 1 35.63 0.8
 -6 5 1 165.59 2.62
 6 5 1 167.57 2.72
 -7 5 1 908.6 13.63
 7 5 1 897.32 13.46
 -8 5 1 46.61 0.97
 8 5 1 47.27 0.98
 -9 5 1 13.58 0.55
 9 5 1 13.8 0.63
 -10 5 1 121 2.06
 10 5 1 122.14 2.09
 -11 5 1 13.2 0.62
 11 5 1 13.99 0.65
 -12 5 1 60.58 1.26
 12 5 1 59.67 1.22
 -13 5 1 138.51 2.55
 13 5 1 136.72 2.49
 -14 5 1 54.5 1.45
 14 5 1 55.95 1.49
 -15 5 1 27.02 1.16
 15 5 1 25.15 1.07
 -16 5 1 57.83 1.95
 16 5 1 61.77 2.22
 -17 5 1 1.69 1.3
 17 5 1 2.02 1.42
 -18 5 1 1.15 1.59
 18 5 1 1.67 1.35
 -19 5 1 21.59 2.4
 19 5 1 15.82 2.52
 0 6 1 804.13 12.01
 -1 6 1 390.11 6.4
 1 6 1 384.02 5.81
 -2 6 1 216.14 3.36
 2 6 1 222.28 3.45
 -3 6 1 372.86 5.64
 3 6 1 365.62 5.58
 -4 6 1 133.31 2.16
 4 6 1 130.54 2.15
 -5 6 1 13.65 0.48
 5 6 1 14.24 0.52
 -6 6 1 535.24 8.12
 6 6 1 538.43 8.2
 -7 6 1 661.85 9.95
 7 6 1 649 9.79
 -8 6 1 9.09 0.57
 8 6 1 8.73 0.53
 -9 6 1 3.89 0.49
 9 6 1 3.65 0.52
 -10 6 1 81.66 1.51
 10 6 1 78.74 1.49
 -11 6 1 38.69 0.96
 11 6 1 39.94 1.01
 -12 6 1 3.64 0.54
 12 6 1 4.61 0.61
 -13 6 1 258.07 4.7
 13 6 1 269.25 4.94
 -14 6 1 129.02 2.65
 14 6 1 126.55 2.6
 -15 6 1 119.06 2.81
 15 6 1 110.83 2.67
 -16 6 1 52.29 2
 16 6 1 53.31 1.94
 -17 6 1 60.17 2.35
 17 6 1 63.84 2.38
 -18 6 1 36.58 2.37
 18 6 1 34.17 2.11
 -19 6 1 11.92 3.46
 19 6 1 7.77 3.06
 0 7 1 185.72 2.93
 -1 7 1 1115.18 16.67
 1 7 1 1127.46 16.84
 -2 7 1 95.3 1.61
 2 7 1 93.76 1.58
 -3 7 1 30.63 0.73
 3 7 1 31.23 0.76
 -4 7 1 378.89 5.77
 4 7 1 377.52 5.75
 -5 7 1 484.39 7.34
 5 7 1 495.26 7.54
 -6 7 1 325.43 5.16
 6 7 1 327.7 5.05
 -7 7 1 221.1 3.51
 7 7 1 221.8 3.5
 -8 7 1 1.32 0.34
 8 7 1 1.63 0.42
 -9 7 1 79.67 1.5
 9 7 1 76.91 1.47
 -10 7 1 105.44 1.85
 10 7 1 103.46 1.85
 -11 7 1 51.52 1.14
 11 7 1 51.8 1.14
 -12 7 1 24.96 0.94
 12 7 1 25.05 1.02
 -13 7 1 28.22 1.02
 13 7 1 29.16 1.1
 -14 7 1 87.67 1.98
 14 7 1 88.14 1.95
 -15 7 1 0.71 1.18
 15 7 1 2.38 1.08
 -16 7 1 63.02 2.47
 16 7 1 64.98 2.21
 -17 7 1 40.57 2.14
 17 7 1 35.01 2.15
 -18 7 1 9.76 2.13
 18 7 1 4.36 1.9
 0 8 1 1046.29 15.66
 -1 8 1 587.13 8.98
 1 8 1 599.74 9.17
 -2 8 1 105.53 1.82
 2 8 1 112.26 1.9
 -3 8 1 328.71 5.09
 3 8 1 333.93 5.13
 -4 8 1 85.99 1.57
 4 8 1 86.71 1.56
 -5 8 1 253.36 4.24
 5 8 1 255.32 3.99
 -6 8 1 163.51 2.66
 6 8 1 163.54 2.66
 -7 8 1 51.36 1.1
 7 8 1 50.81 1.08
 -8 8 1 47.63 1.04
 8 8 1 49.34 1.08
 -9 8 1 114.09 2
 9 8 1 115.31 2.02
 -10 8 1 40.75 0.97
 10 8 1 39.29 1
 -11 8 1 34.27 1.15
 11 8 1 30.54 1.04
 -12 8 1 7.31 0.79
 12 8 1 6.6 0.76
 -13 8 1 68.24 1.76
 13 8 1 66.81 1.68
 -14 8 1 5.77 0.94
 14 8 1 6.07 0.86
 -15 8 1 6.21 1.18
 15 8 1 5.5 1.27
 -16 8 1 5.38 1.52
 16 8 1 6.18 1.75
 -17 8 1 40.41 2.42
 17 8 1 45.92 2.72
 -18 8 1 41.19 3.13
 18 8 1 35.9 2.6
 0 9 1 88.02 1.58
 -1 9 1 216.31 3.43
 1 9 1 220.53 3.62
 -2 9 1 36.06 0.9
 2 9 1 35.53 0.88
 -3 9 1 60.03 1.2
 3 9 1 58.14 1.17
 -4 9 1 344.36 5.31
 4 9 1 327.32 5.13
 -5 9 1 270.21 4.21
 5 9 1 269.28 4.24
 -6 9 1 69.23 1.4
 6 9 1 71.36 1.36
 -7 9 1 38.19 0.96
 7 9 1 40.91 0.98
 -8 9 1 55.61 1.23
 8 9 1 55.7 1.23
 -9 9 1 0.99 0.4
 9 9 1 1.14 0.38
 -10 9 1 198.43 3.73
 10 9 1 189.41 3.55
 -11 9 1 20.63 0.96
 11 9 1 22.53 0.98
 -12 9 1 27.22 1.08
 12 9 1 27.37 1.05
 -13 9 1 62.3 1.63
 13 9 1 66.21 1.7
 -14 9 1 20.28 1.32
 14 9 1 22.09 1.3
 -15 9 1 29.63 1.82
 15 9 1 29.77 1.74
 -16 9 1 22.13 2.09
 16 9 1 23.73 2.12
 -17 9 1 12.37 2.17
 17 9 1 15.09 2.12
 0 10 1 89.74 1.74
 -1 10 1 76.96 1.43
 1 10 1 74.05 1.47
 -2 10 1 21.83 0.72
 2 10 1 22.07 0.69
 -3 10 1 35.88 0.94
 3 10 1 35.31 1
 -4 10 1 171.26 2.79
 4 10 1 169.88 2.92
 -5 10 1 39.04 0.97
 5 10 1 39.93 1.05
 -6 10 1 9.84 0.64
 6 10 1 9.53 0.65
 -7 10 1 119.78 2.11
 7 10 1 118.48 2.07
 -8 10 1 53.11 1.11
 8 10 1 52.41 1.17
 -9 10 1 35.61 1.05
 9 10 1 38.44 1.24
 -10 10 1 11.38 0.85
 10 10 1 11.68 0.87
 -11 10 1 87.58 1.98
 11 10 1 88.74 1.96
 -12 10 1 64.14 1.93
 12 10 1 66.37 1.66
 -13 10 1 18.85 1.16
 13 10 1 18.82 1.2
 -14 10 1 111.8 2.95
 14 10 1 107.15 2.79
 -15 10 1 5.7 1.66
 15 10 1 8.26 1.55
 -16 10 1 92.4 3.28
 16 10 1 98.23 3.43
 -17 10 1 10.59 3.19
 17 10 1 12.36 2.99
 0 11 1 28.69 0.92
 -1 11 1 128.42 2.2
 1 11 1 124.42 2.15
 -2 11 1 212.74 3.48
 2 11 1 217.83 3.51
 -3 11 1 125.15 2.18
 3 11 1 130.29 2.23
 -4 11 1 57.59 1.21
 4 11 1 57.85 1.26
 -5 11 1 105.26 1.93
 5 11 1 106.11 1.93
 -6 11 1 35.51 0.98
 6 11 1 36.3 1
 -7 11 1 83.92 1.6
 7 11 1 83.56 1.59
 -8 11 1 159.04 3.06
 8 11 1 164.88 3.18
 -9 11 1 52.39 1.4
 9 11 1 55.61 1.49
 -10 11 1 125.98 2.58
 10 11 1 130.8 2.75
 -11 11 1 76.35 1.85
 11 11 1 74.97 1.85
 -12 11 1 111.15 2.45
 12 11 1 113.24 2.49
 -13 11 1 15.39 1.37
 13 11 1 17.01 1.52
 -14 11 1 27.02 1.7
 14 11 1 23.09 1.85
 -15 11 1 65.32 2.65
 15 11 1 67.1 3
 -16 11 1 10.17 2.56
 16 11 1 9.28 2.43
 0 12 1 40.89 1.05
 -1 12 1 32.04 0.94
 1 12 1 30.38 0.87
 -2 12 1 215.24 3.47
 2 12 1 217.05 3.58
 -3 12 1 99.25 1.81
 3 12 1 94.71 1.73
 -4 12 1 16.27 0.77
 4 12 1 16.38 0.79
 -5 12 1 166.42 2.89
 5 12 1 165.68 2.78
 -6 12 1 89.96 1.81
 6 12 1 88.24 1.73
 -7 12 1 9.85 0.75
 7 12 1 8.4 0.72
 -8 12 1 114.07 2.37
 8 12 1 117.76 2.45
 -9 12 1 29.55 1.18
 9 12 1 29.43 1.22
 -10 12 1 20.54 1.05
 10 12 1 21.44 1.1
 -11 12 1 10.4 1.05
 11 12 1 11 1.21
 -12 12 1 5.58 1.17
 12 12 1 5.64 1.2
 -13 12 1 43.51 1.92
 13 12 1 44.85 1.97
 -14 12 1 62.35 2.75
 14 12 1 61.6 2.64
 -15 12 1 80.58 3.24
 15 12 1 80.85 3.02
 0 13 1 13.23 0.76
 -1 13 1 43.24 1.24
 1 13 1 40.46 1.09
 -2 13 1 45.92 1.1
 2 13 1 47.36 1.13
 -3 13 1 2.22 0.53
 3 13 1 2.55 0.56
 -4 13 1 192.45 3.13
 4 13 1 200.82 3.28
 -5 13 1 42.89 1.21
 5 13 1 43.25 1.18
 -6 13 1 66.97 1.62
 6 13 1 67.1 1.65
 -7 13 1 114.42 2.41
 7 13 1 109.63 2.46
 -8 13 1 73.67 1.81
 8 13 1 73.67 1.81
 -9 13 1 209.47 4.02
 9 13 1 210.42 4.08
 -10 13 1 28.72 1.55
 10 13 1 23.96 1.23
 -11 13 1 30.48 1.86
 11 13 1 31.2 1.66
 -12 13 1 94.53 2.71
 12 13 1 95.81 3.11
 -13 13 1 32.57 2.18
 13 13 1 27.69 1.98
 -14 13 1 73.5 3.27
 14 13 1 60.48 2.83
 0 14 1 29.35 1
 -1 14 1 25.08 0.92
 1 14 1 25.42 0.94
 -2 14 1 43.18 1.15
 2 14 1 42.69 1.13
 -3 14 1 7.8 0.84
 3 14 1 8.36 0.77
 -4 14 1 56.92 1.52
 4 14 1 56.61 1.5
 -5 14 1 26.72 1.15
 5 14 1 26.49 1.1
 -6 14 1 55.05 1.5
 6 14 1 55.94 1.57
 -7 14 1 3.73 1.11
 7 14 1 4.32 1.06
 -8 14 1 77.15 2.18
 8 14 1 79.86 2.24
 -9 14 1 27.87 1.64
 9 14 1 24.74 1.42
 -10 14 1 17.92 1.48
 10 14 1 15.86 1.45
 -11 14 1 22.39 1.92
 11 14 1 27.67 1.89
 -12 14 1 82.61 2.91
 12 14 1 83.83 3.06
 -13 14 1 97.17 3.58
 13 14 1 97.86 3.62
 0 15 1 8.02 0.89
 -1 15 1 14.64 1.08
 1 15 1 14.16 1
 -2 15 1 96.23 2.32
 2 15 1 100.45 2.46
 -3 15 1 143.57 3.23
 3 15 1 135.04 3.2
 -4 15 1 65.95 1.98
 4 15 1 60.7 1.83
 -5 15 1 4.67 1.08
 5 15 1 2.13 1.31
 -6 15 1 17.11 1.33
 6 15 1 17.05 1.32
 -7 15 1 135.13 3.21
 7 15 1 134.47 3.27
 -8 15 1 27.77 1.6
 8 15 1 28.13 1.54
 -9 15 1 15.17 1.56
 9 15 1 14.4 1.61
 -10 15 1 6.13 1.89
 10 15 1 5.2 1.83
 -11 15 1 21.58 2.69
 11 15 1 16.62 2.05
 -12 15 1 24.99 2.85
 12 15 1 26.22 2.86
 0 16 1 34.91 1.56
 -1 16 1 72.3 2.51
 1 16 1 70.74 2.36
 -2 16 1 83.12 2.84
 2 16 1 91.19 2.86
 -3 16 1 4.15 1.34
 3 16 1 5.06 1.18
 -4 16 1 74.82 2.47
 4 16 1 69.99 2.37
 -5 16 1 26.43 1.85
 5 16 1 24.02 1.8
 -6 16 1 27.66 2.02
 6 16 1 31.73 2.02
 -7 16 1 6.17 1.42
 7 16 1 5.26 1.49
 -8 16 1 8.19 1.65
 8 16 1 5.82 2.13
 -9 16 1 18.78 2.53
 9 16 1 16.86 2.24
 -10 16 1 6.01 2.47
 10 16 1 7.95 2.28
 0 17 1 108.81 3.6
 -1 17 1 19.18 1.82
 1 17 1 21.99 1.73
 -2 17 1 45.84 1.96
 2 17 1 46.1 2.22
 -3 17 1 53.53 2.48
 3 17 1 51.37 2.18
 -4 17 1 44.56 2.42
 4 17 1 42.51 2.38
 -5 17 1 4.02 1.81
 5 17 1 5.34 1.79
 -6 17 1 98.1 3.38
 6 17 1 97.34 3.27
 -7 17 1 78.07 3.1
 7 17 1 76.48 3
 -8 17 1 17.98 2.31
 8 17 1 14.9 2.46
 0 18 1 25.74 2.35
 -1 18 1 2.68 1.99
 1 18 1 0.62 1.82
 -2 18 1 25.11 2.19
 2 18 1 23.82 2.41
 -3 18 1 12.96 2.11
 3 18 1 12.86 2.4
 -4 18 1 29.29 2.61
 4 18 1 29.02 2.64
 -5 18 1 78.65 3.33
 5 18 1 74.57 3.19
 -6 18 1 13.73 5.13
 6 18 1 18.88 6.3
 0 0 2 665.89 14.14
 1 0 2 1884.24 28.51
 2 0 2 891.22 13.35
 3 0 2 173.6 2.66
 4 0 2 964.27 14.38
 5 0 2 81.87 1.34
 6 0 2 23.26 0.55
 7 0 2 9.41 0.42
 8 0 2 3.41 0.4
 9 0 2 633.28 9.56
 10 0 2 12.95 0.59
 11 0 2 314.42 4.91
 12 0 2 1.13 0.45
 13 0 2 8.18 0.57
 14 0 2 17.86 0.79
 15 0 2 29.29 1.08
 16 0 2 51.11 1.83
 17 0 2 20.74 1.46
 18 0 2 134.55 3.47
 19 0 2 21.26 2.16
 20 0 2 6.77 3.82
 0 1 2 4420.12 67.03
 -1 1 2 4582.16 80.33
 1 1 2 4718.44 82.7
 -2 1 2 864.5 12.95
 2 1 2 878.4 13.29
 -3 1 2 22.71 0.44
 3 1 2 22.37 0.44
 -4 1 2 831.16 12.4
 4 1 2 787.48 11.77
 -5 1 2 1013.66 15.14
 5 1 2 974.5 14.54
 -6 1 2 935.84 13.98
 6 1 2 931.66 13.93
 -7 1 2 54.78 1.03
 7 1 2 54.36 0.98
 -8 1 2 515.24 7.81
 8 1 2 516.26 7.8
 -9 1 2 198.79 3.16
 9 1 2 197.34 3.13
 -10 1 2 408.67 6.26
 10 1 2 400.24 6.11
 -11 1 2 38.19 0.95
 11 1 2 38.86 0.89
 -12 1 2 64.78 1.31
 12 1 2 67.66 1.39
 -13 1 2 102.31 1.84
 13 1 2 102.87 1.85
 -14 1 2 111.77 2.06
 14 1 2 109.77 2.02
 -15 1 2 1.12 0.59
 15 1 2 1.12 0.58
 -16 1 2 49.7 1.56
 16 1 2 52.91 1.69
 -17 1 2 17.33 1.32
 17 1 2 18.56 1.33
 -18 1 2 12.39 1.77
 18 1 2 12.98 1.55
 -19 1 2 66.81 2.76
 19 1 2 68.92 3.01
 -20 1 2 15.42 4.2
 20 1 2 21.79 5.6
 0 2 2 198.1 3
 -1 2 2 3059.01 46.06
 1 2 2 3007.49 46.51
 -2 2 2 1177 17.57
 2 2 2 1195.78 17.86
 -3 2 2 224.8 3.43
 3 2 2 228.22 3.47
 -4 2 2 305.81 4.62
 4 2 2 303.9 4.59
 -5 2 2 194.31 3
 5 2 2 193.4 2.98
 -6 2 2 456.37 6.89
 6 2 2 469.21 7.09
 -7 2 2 761.65 11.43
 7 2 2 766 11.47
 -8 2 2 78.98 1.39
 8 2 2 79.76 1.5
 -9 2 2 226.76 3.54
 9 2 2 224.77 3.54
 -10 2 2 85.85 1.55
 10 2 2 84.83 1.52
 -11 2 2 90.94 1.64
 11 2 2 91.43 1.65
 -12 2 2 27.17 0.83
 12 2 2 26.6 0.81
 -13 2 2 81.46 1.52
 13 2 2 81.74 1.63
 -14 2 2 260.75 4.41
 14 2 2 264.99 4.49
 -15 2 2 171.54 3.29
 15 2 2 170.59 3.3
 -16 2 2 10.19 1
 16 2 2 7.92 1
 -17 2 2 142.6 3.76
 17 2 2 140.31 3.57
 -18 2 2 31.29 2.01
 18 2 2 34.38 1.85
 -19 2 2 16.59 2.38
 19 2 2 17.12 2.39
 0 3 2 1436.07 21.51
 -1 3 2 637.63 9.57
 1 3 2 613.97 9.2
 -2 3 2 1308.61 20.32
 2 3 2 1283.88 19.2
 -3 3 2 482.24 7.25
 3 3 2 477.11 7.14
 -4 3 2 298.88 4.53
 4 3 2 302.02 4.56
 -5 3 2 701.19 10.5
 5 3 2 691.21 10.36
 -6 3 2 188.37 2.95
 6 3 2 189.98 2.98
 -7 3 2 19.56 0.56
 7 3 2 18.56 0.54
 -8 3 2 736.6 11.07
 8 3 2 753.91 11.34
 -9 3 2 100.7 1.73
 9 3 2 103.83 1.79
 -10 3 2 175.19 2.83
 10 3 2 169.21 2.75
 -11 3 2 14.73 0.65
 11 3 2 13.96 0.64
 -12 3 2 59.36 1.26
 12 3 2 57.15 1.2
 -13 3 2 253.85 4.29
 13 3 2 253.26 4
 -14 3 2 9 0.76
 14 3 2 11.37 0.73
 -15 3 2 15.98 1
 15 3 2 15.38 0.97
 -16 3 2 83.51 2.19
 16 3 2 83.32 2.19
 -17 3 2 5.03 1.19
 17 3 2 4.29 1.08
 -18 3 2 1.18 1.36
 18 3 2 0.95 1.29
 -19 3 2 48.5 2.55
 19 3 2 50.67 2.55
 0 4 2 678.22 10.15
 -1 4 2 1926.2 28.73
 1 4 2 1931.21 30.76
 -2 4 2 91.89 1.47
 2 4 2 92.52 1.5
 -3 4 2 641.18 9.63
 3 4 2 622.99 9.34
 -4 4 2 876.5 13.1
 4 4 2 905.46 13.52
 -5 4 2 247.79 3.82
 5 4 2 248.31 3.82
 -6 4 2 72.01 1.26
 6 4 2 74.27 1.28
 -7 4 2 59.47 1.14
 7 4 2 57.11 1.07
 -8 4 2 95.79 1.67
 8 4 2 97.1 1.67
 -9 4 2 48.9 1.03
 9 4 2 48.14 1
 -10 4 2 124.76 2.11
 10 4 2 120.95 2.07
 -11 4 2 13.95 0.6
 11 4 2 14.61 0.62
 -12 4 2 11.61 0.61
 12 4 2 12.25 0.62
 -13 4 2 18.25 0.73
 13 4 2 18.24 0.74
 -14 4 2 3.27 0.6
 14 4 2 3.97 0.68
 -15 4 2 73.57 1.96
 15 4 2 72.24 1.86
 -16 4 2 31.27 1.49
 16 4 2 32.62 1.35
 -17 4 2 6.41 1.37
 17 4 2 9.19 1.38
 -18 4 2 9.97 1.6
 18 4 2 11.89 1.62
 -19 4 2 78.05 3.11
 19 4 2 73.85 2.99
 0 5 2 1317.51 19.65
 -1 5 2 64 1.09
 1 5 2 61.9 1.07
 -2 5 2 326.55 4.95
 2 5 2 324.57 4.92
 -3 5 2 848.25 13.56
 3 5 2 846.23 13.05
 -4 5 2 161.97 2.65
 4 5 2 158.56 2.53
 -5 5 2 750.23 11.26
 5 5 2 749.05 11.55
 -6 5 2 55.93 1.06
 6 5 2 56.88 1.07
 -7 5 2 497.09 7.56
 7 5 2 499.2 7.72
 -8 5 2 41.78 1
 8 5 2 41.61 0.93
 -9 5 2 72.04 1.35
 9 5 2 73.14 1.37
 -10 5 2 8.82 0.58
 10 5 2 7.82 0.54
 -11 5 2 132.97 2.25
 11 5 2 132.29 2.27
 -12 5 2 79.13 1.49
 12 5 2 78.41 1.53
 -13 5 2 17.08 0.8
 13 5 2 18.89 0.81
 -14 5 2 19.3 0.99
 14 5 2 16.58 0.92
 -15 5 2 8.88 1.03
 15 5 2 6.76 0.97
 -16 5 2 10.08 1.17
 16 5 2 8.74 1.18
 -17 5 2 25.61 1.75
 17 5 2 25.42 1.79
 -18 5 2 26.12 2.2
 18 5 2 27.95 2.29
 -19 5 2 3.32 2.3
 19 5 2 1.2 2
 0 6 2 77.34 1.32
 -1 6 2 421.95 6.39
 1 6 2 427.05 6.47
 -2 6 2 508.79 7.64
 2 6 2 498.12 7.53
 -3 6 2 419.5 6.36
 3 6 2 411.57 6.21
 -4 6 2 406.23 6.16
 4 6 2 409.48 6.25
 -5 6 2 965.28 14.42
 5 6 2 975.65 14.59
 -6 6 2 317.45 4.91
 6 6 2 310.93 4.79
 -7 6 2 126.59 2.12
 7 6 2 122.55 2.05
 -8 6 2 26.8 0.78
 8 6 2 27.54 0.75
 -9 6 2 30.15 0.81
 9 6 2 28.98 0.78
 -10 6 2 101.05 1.77
 10 6 2 104 1.82
 -11 6 2 89.8 1.66
 11 6 2 89.87 1.65
 -12 6 2 66.75 1.58
 12 6 2 65.69 1.43
 -13 6 2 109.22 2.25
 13 6 2 111.17 2.27
 -14 6 2 72.1 1.77
 14 6 2 73.81 1.75
 -15 6 2 80.59 2.08
 15 6 2 84.48 2.1
 -16 6 2 32.24 1.42
 16 6 2 35.7 1.6
 -17 6 2 38.2 2.12
 17 6 2 40.83 2.03
 -18 6 2 76.26 3.06
 18 6 2 69.14 2.76
 -19 6 2 78.99 7.29
 19 6 2 75.27 7.01
 0 7 2 6.23 0.43
 -1 7 2 398.41 6.06
 1 7 2 402.79 6.11
 -2 7 2 56.29 1.04
 2 7 2 54.9 1.04
 -3 7 2 316.79 4.85
 3 7 2 305.54 4.68
 -4 7 2 2.03 0.28
 4 7 2 1.62 0.25
 -5 7 2 746.96 11.23
 5 7 2 743.72 11.17
 -6 7 2 65.92 1.24
 6 7 2 63.8 1.23
 -7 7 2 14.69 0.61
 7 7 2 15.5 0.64
 -8 7 2 181.61 3
 8 7 2 177.96 2.86
 -9 7 2 13.37 0.65
 9 7 2 12.84 0.62
 -10 7 2 44.7 1.05
 10 7 2 45.95 1.03
 -11 7 2 144.67 2.42
 11 7 2 145.49 2.47
 -12 7 2 79.69 1.73
 12 7 2 85.88 1.87
 -13 7 2 82.32 1.83
 13 7 2 85.63 1.89
 -14 7 2 108.12 2.56
 14 7 2 107.69 2.4
 -15 7 2 31.51 1.45
 15 7 2 29.5 1.4
 -16 7 2 18.12 1.38
 16 7 2 18.1 1.58
 -17 7 2 6.33 1.7
 17 7 2 8.88 1.76
 -18 7 2 39.55 2.38
 18 7 2 41.29 2.49
 0 8 2 122.56 2.02
 -1 8 2 548.85 8.3
 1 8 2 557.68 8.42
 -2 8 2 224.72 3.51
 2 8 2 220.23 3.46
 -3 8 2 253.24 3.94
 3 8 2 254.47 4.12
 -4 8 2 53.65 1.09
 4 8 2 53.43 1.08
 -5 8 2 102.36 1.77
 5 8 2 99.51 1.73
 -6 8 2 8.65 0.55
 6 8 2 8.4 0.56
 -7 8 2 198.32 3.25
 7 8 2 199.65 3.19
 -8 8 2 227.01 3.6
 8 8 2 224.16 3.57
 -9 8 2 17.15 0.7
 9 8 2 16.89 0.67
 -10 8 2 42.85 1.02
 10 8 2 43.45 1.03
 -11 8 2 12.39 0.89
 11 8 2 12.81 0.74
 -12 8 2 19.91 0.96
 12 8 2 19.66 0.97
 -13 8 2 64.51 1.59
 13 8 2 60.13 1.51
 -14 8 2 46.79 1.65
 14 8 2 46.92 1.54
 -15 8 2 15.22 1.33
 15 8 2 16.97 1.26
 -16 8 2 100.64 2.7
 16 8 2 102.91 2.76
 -17 8 2 1.46 1.82
 17 8 2 1.34 1.79
 -18 8 2 6.64 2.49
 18 8 2 12.53 2.88
 0 9 2 294.91 4.57
 -1 9 2 311.1 4.79
 1 9 2 306.84 4.72
 -2 9 2 15.04 0.61
 2 9 2 15.22 0.62
 -3 9 2 170.46 2.79
 3 9 2 170.93 2.76
 -4 9 2 71.21 1.45
 4 9 2 72.65 1.38
 -5 9 2 116.97 2.01
 5 9 2 117.22 2.02
 -6 9 2 6.63 0.56
 6 9 2 6.56 0.56
 -7 9 2 22.86 0.74
 7 9 2 22.14 0.76
 -8 9 2 129.8 2.19
 8 9 2 127.62 2.19
 -9 9 2 29.68 0.83
 9 9 2 27.57 0.87
 -10 9 2 65.07 1.53
 10 9 2 64.59 1.55
 -11 9 2 2.61 0.66
 11 9 2 3.77 0.67
 -12 9 2 37.72 1.32
 12 9 2 39.73 1.26
 -13 9 2 77.12 2.17
 13 9 2 72.46 1.87
 -14 9 2 29.41 1.42
 14 9 2 29.52 1.48
 -15 9 2 1.34 1.24
 15 9 2 1.53 1.21
 -16 9 2 29.36 1.9
 16 9 2 27.13 2.1
 -17 9 2 18.26 2.37
 17 9 2 17.55 2.4
 0 10 2 106.34 1.92
 -1 10 2 8.12 0.59
 1 10 2 9.17 0.61
 -2 10 2 13.71 0.65
 2 10 2 12.63 0.6
 -3 10 2 122.16 2.08
 3 10 2 124.03 2.11
 -4 10 2 32.43 0.9
 4 10 2 31.09 0.84
 -5 10 2 157.76 2.62
 5 10 2 156.39 2.78
 -6 10 2 15.61 0.7
 6 10 2 16.34 0.8
 -7 10 2 54.37 1.23
 7 10 2 55.73 1.2
 -8 10 2 105.98 1.89
 8 10 2 103.86 1.85
 -9 10 2 79 1.67
 9 10 2 83.83 1.79
 -10 10 2 99.3 2.12
 10 10 2 97.67 2.24
 -11 10 2 1.47 0.63
 11 10 2 0.92 0.74
 -12 10 2 28.94 1.26
 12 10 2 31.02 1.15
 -13 10 2 101.82 2.62
 13 10 2 104.73 2.58
 -14 10 2 177.28 3.9
 14 10 2 177.07 3.98
 -15 10 2 30.36 1.7
 15 10 2 30.23 1.9
 -16 10 2 39.77 2.43
 16 10 2 36.09 2.51
 0 11 2 0.63 0.35
 -1 11 2 66.04 1.34
 1 11 2 64.47 1.34
 -2 11 2 6.72 0.6
 2 11 2 7.6 0.62
 -3 11 2 185.43 3.01
 3 11 2 188.16 3.04
 -4 11 2 144.59 2.43
 4 11 2 141.25 2.37
 -5 11 2 6.8 0.59
 5 11 2 6.14 0.63
 -6 11 2 239.31 3.85
 6 11 2 241.01 4.1
 -7 11 2 26.61 0.97
 7 11 2 23.51 0.95
 -8 11 2 75.29 1.62
 8 11 2 74.27 1.55
 -9 11 2 194.25 3.7
 9 11 2 200.54 3.86
 -10 11 2 139.79 2.82
 10 11 2 136.02 2.75
 -11 11 2 7.9 0.94
 11 11 2 4.68 0.87
 -12 11 2 9.23 1.17
 12 11 2 7.92 1.15
 -13 11 2 139.57 3.34
 13 11 2 141.41 3.53
 -14 11 2 133.54 3.35
 14 11 2 133.42 3.31
 -15 11 2 67.31 2.67
 15 11 2 66.86 2.49
 -16 11 2 10.93 2.48
 16 11 2 6.71 2.2
 0 12 2 64.44 1.38
 -1 12 2 95.13 1.75
 1 12 2 96.2 1.86
 -2 12 2 40.55 1.02
 2 12 2 42.13 1.06
 -3 12 2 103.81 1.85
 3 12 2 104.14 1.92
 -4 12 2 106.59 1.9
 4 12 2 113.77 1.99
 -5 12 2 63.77 1.32
 5 12 2 63.78 1.31
 -6 12 2 147.43 2.64
 6 12 2 146.6 2.66
 -7 12 2 59.7 1.39
 7 12 2 59.1 1.4
 -8 12 2 34.37 1.25
 8 12 2 34.88 1.2
 -9 12 2 108.53 2.32
 9 12 2 110.88 2.33
 -10 12 2 14.52 1.07
 10 12 2 15.43 1.05
 -11 12 2 58.67 1.82
 11 12 2 59.09 1.83
 -12 12 2 20.92 1.48
 12 12 2 20.34 1.34
 -13 12 2 70.69 2.41
 13 12 2 69.46 2.31
 -14 12 2 32.93 1.99
 14 12 2 30.27 2.06
 -15 12 2 16.23 2.32
 15 12 2 15.21 1.98
 0 13 2 71.86 1.44
 -1 13 2 156.52 2.66
 1 13 2 162.94 2.94
 -2 13 2 54.39 1.33
 2 13 2 53.7 1.23
 -3 13 2 14.39 0.77
 3 13 2 15.71 0.81
 -4 13 2 58.99 1.33
 4 13 2 62.11 1.43
 -5 13 2 201.81 3.53
 5 13 2 203.04 3.55
 -6 13 2 4.4 0.76
 6 13 2 3.9 0.77
 -7 13 2 164.06 3.18
 7 13 2 165.43 3.2
 -8 13 2 107.85 2.48
 8 13 2 114.29 2.79
 -9 13 2 3.13 1.15
 9 13 2 1.94 1.04
 -10 13 2 19.16 1.44
 10 13 2 16.22 1.37
 -11 13 2 33.7 1.68
 11 13 2 32.25 1.69
 -12 13 2 144.67 3.52
 12 13 2 147.28 3.5
 -13 13 2 26 1.91
 13 13 2 25.03 2.19
 -14 13 2 12.88 2.26
 14 13 2 14.08 2.09
 0 14 2 15.31 0.83
 -1 14 2 4.32 0.73
 1 14 2 4.07 0.72
 -2 14 2 47.84 1.32
 2 14 2 50.72 1.35
 -3 14 2 41.64 1.22
 3 14 2 38.35 1.19
 -4 14 2 74.44 1.69
 4 14 2 73.76 1.69
 -5 14 2 30.88 1.24
 5 14 2 31.56 1.3
 -6 14 2 12.82 1.13
 6 14 2 11.73 0.91
 -7 14 2 41.57 1.56
 7 14 2 41.97 1.53
 -8 14 2 47.62 1.72
 8 14 2 49.15 1.76
 -9 14 2 22.59 1.47
 9 14 2 19.72 1.47
 -10 14 2 88.39 2.44
 10 14 2 94.74 2.54
 -11 14 2 7.23 1.58
 11 14 2 7.17 1.59
 -12 14 2 22.57 1.95
 12 14 2 19.82 2.07
 -13 14 2 14.03 2.22
 13 14 2 10.82 2.19
 0 15 2 75.29 1.88
 -1 15 2 32.5 1.37
 1 15 2 31.52 1.35
 -2 15 2 13.89 1.1
 2 15 2 14.83 1.21
 -3 15 2 60.98 1.83
 3 15 2 63.08 2.01
 -4 15 2 142.53 3.22
 4 15 2 140.3 3.23
 -5 15 2 36.59 1.62
 5 15 2 34.57 1.73
 -6 15 2 248.83 5.19
 6 15 2 246.86 5.13
 -7 15 2 9.49 1.31
 7 15 2 8.79 1.37
 -8 15 2 5.87 1.4
 8 15 2 3.02 1.13
 -9 15 2 21.91 1.61
 9 15 2 23.83 1.7
 -10 15 2 43.45 2.49
 10 15 2 44.49 2.27
 -11 15 2 61.12 2.59
 11 15 2 63.31 2.55
 -12 15 2 33.78 4.27
 12 15 2 32.92 3.73
 0 16 2 62.23 2.24
 -1 16 2 75.44 2.47
 1 16 2 76.69 2.44
 -2 16 2 59.8 2.05
 2 16 2 56.02 1.86
 -3 16 2 126.75 3.04
 3 16 2 128.38 3.13
 -4 16 2 37.67 1.72
 4 16 2 39.03 1.72
 -5 16 2 118.29 3.04
 5 16 2 118.4 3.09
 -6 16 2 77.42 2.41
 6 16 2 82.39 2.36
 -7 16 2 18.88 1.8
 7 16 2 16.66 1.64
 -8 16 2 10.36 1.77
 8 16 2 14.4 1.84
 -9 16 2 27.94 2.69
 9 16 2 27.13 2.51
 -10 16 2 5.04 2.61
 10 16 2 3.76 2.15
 0 17 2 265.46 6.18
 -1 17 2 10.67 1.59
 1 17 2 9.98 1.8
 -2 17 2 35.03 2.04
 2 17 2 36.68 2.28
 -3 17 2 23.78 2.1
 3 17 2 24.23 2.04
 -4 17 2 17.76 1.86
 4 17 2 18.53 1.97
 -5 17 2 3.8 1.87
 5 17 2 5.5 1.69
 -6 17 2 3.78 1.95
 6 17 2 2.77 1.61
 -7 17 2 6.39 1.96
 7 17 2 4.18 2.01
 -8 17 2 49.89 2.98
 8 17 2 51.82 2.89
 0 18 2 2.73 2.04
 -1 18 2 29.87 2.34
 1 18 2 29.82 2.3
 -2 18 2 33.33 2.64
 2 18 2 27.52 2.22
 -3 18 2 21.08 2.33
 3 18 2 16.29 2.47
 -4 18 2 6.84 2.73
 4 18 2 6.86 1.98
 -5 18 2 2.78 2.13
 5 18 2 2.31 2.2
 0 0 3 0.21 0.12
 1 0 3 3813.06 57.98
 2 0 3 1.83 0.18
 3 0 3 1511.07 22.6
 4 0 3 3416.36 51.19
 5 0 3 128.51 2.03
 6 0 3 576.5 8.67
 7 0 3 183.21 2.91
 8 0 3 717.21 10.77
 9 0 3 74.9 1.37
 10 0 3 229.73 3.64
 11 0 3 32.44 0.84
 12 0 3 3.18 0.49
 13 0 3 85.3 1.6
 14 0 3 162.79 3.12
 15 0 3 29.1 1.08
 16 0 3 5.68 0.78
 17 0 3 3.75 1.07
 18 0 3 11.62 1.66
 19 0 3 24.15 2.21
 0 1 3 6137.22 93.19
 -1 1 3 19.74 0.39
 1 1 3 19.12 0.37
 -2 1 3 6039.5 91.1
 2 1 3 6066.46 93.72
 -3 1 3 563.06 8.5
 3 1 3 552.52 8.83
 -4 1 3 905.35 13.57
 4 1 3 897.32 13.81
 -5 1 3 403.37 6.08
 5 1 3 406.57 6.13
 -6 1 3 15.03 0.48
 6 1 3 14.38 0.47
 -7 1 3 136.18 2.19
 7 1 3 136.18 2.17
 -8 1 3 435.8 6.62
 8 1 3 423.81 6.45
 -9 1 3 69.33 1.28
 9 1 3 70.13 1.32
 -10 1 3 152.56 2.51
 10 1 3 152.26 2.51
 -11 1 3 66.56 1.35
 11 1 3 68.35 1.32
 -12 1 3 78.7 1.48
 12 1 3 80.4 1.5
 -13 1 3 109.77 1.94
 13 1 3 108.97 1.91
 -14 1 3 1.54 0.57
 14 1 3 1.99 0.57
 -15 1 3 8.05 0.79
 15 1 3 7.16 0.87
 -16 1 3 15.43 1.1
 16 1 3 14.94 1.06
 -17 1 3 6.67 1.47
 17 1 3 6.14 1.47
 -18 1 3 2.97 1.65
 18 1 3 2.39 1.43
 -19 1 3 7.75 2.03
 19 1 3 2.55 1.71
 0 2 3 55.53 0.9
 -1 2 3 3603.59 62.88
 1 2 3 3744.93 65.11
 -2 2 3 521.15 9.12
 2 2 3 543.66 9.41
 -3 2 3 1038.06 15.52
 3 2 3 1020.69 17.08
 -4 2 3 139.02 2.19
 4 2 3 138.87 2.17
 -5 2 3 229.49 3.63
 5 2 3 234.85 3.6
 -6 2 3 7.75 0.39
 6 2 3 7.26 0.39
 -7 2 3 5.52 0.4
 7 2 3 5.66 0.39
 -8 2 3 151.61 2.45
 8 2 3 147.08 2.4
 -9 2 3 59.83 1.18
 9 2 3 61 1.22
 -10 2 3 35.88 0.88
 10 2 3 36.14 0.87
 -11 2 3 68.8 1.34
 11 2 3 69.35 1.42
 -12 2 3 72.4 1.4
 12 2 3 72.75 1.41
 -13 2 3 121.05 2.1
 13 2 3 122.97 2.12
 -14 2 3 37.43 1.06
 14 2 3 36.52 1.02
 -15 2 3 241.01 4.45
 15 2 3 229.32 4.28
 -16 2 3 53.19 1.77
 16 2 3 53.3 1.66
 -17 2 3 3.68 1.14
 17 2 3 4.44 1.18
 -18 2 3 22.92 1.82
 18 2 3 22.3 1.69
 -19 2 3 62.53 2.65
 19 2 3 57.97 2.67
 0 3 3 2411.76 36.12
 -1 3 3 1500.88 22.5
 1 3 3 1527.51 22.94
 -2 3 3 29.53 0.55
 2 3 3 29.18 0.56
 -3 3 3 639.2 9.6
 3 3 3 650.73 9.75
 -4 3 3 297.05 4.5
 4 3 3 300.16 4.58
 -5 3 3 70.2 1.2
 5 3 3 70.95 1.22
 -6 3 3 1080.5 16.16
 6 3 3 1087.75 16.47
 -7 3 3 124.89 2.08
 7 3 3 121.28 1.99
 -8 3 3 155.84 2.53
 8 3 3 160.05 2.58
 -9 3 3 26.13 0.73
 9 3 3 27.27 0.75
 -10 3 3 174.99 2.87
 10 3 3 168.44 2.73
 -11 3 3 54.16 1.13
 11 3 3 52.7 1.1
 -12 3 3 177.74 2.86
 12 3 3 175.64 2.87
 -13 3 3 1.51 0.43
 13 3 3 2.68 0.48
 -14 3 3 109.06 2.08
 14 3 3 115.31 2.15
 -15 3 3 31.55 1.27
 15 3 3 35.78 1.3
 -16 3 3 41.33 1.64
 16 3 3 40.52 1.47
 -17 3 3 4.46 1.12
 17 3 3 7.34 1.34
 -18 3 3 11.12 1.61
 18 3 3 15.24 1.84
 -19 3 3 5.25 2.37
 19 3 3 13.73 2.04
 0 4 3 769.18 11.52
 -1 4 3 644.41 9.65
 1 4 3 651.89 9.76
 -2 4 3 1603.47 23.9
 2 4 3 1643.09 24.46
 -3 4 3 248.66 3.8
 3 4 3 243.96 3.73
 -4 4 3 706.71 10.6
 4 4 3 697 10.45
 -5 4 3 181.18 2.85
 5 4 3 179.36 2.79
 -6 4 3 212.5 3.3
 6 4 3 213.14 3.33
 -7 4 3 777.21 11.66
 7 4 3 783.55 11.77
 -8 4 3 6.95 0.43
 8 4 3 6.83 0.49
 -9 4 3 3.01 0.43
 9 4 3 2.59 0.42
 -10 4 3 44.22 1.01
 10 4 3 41.9 0.94
 -11 4 3 88.36 1.63
 11 4 3 88.46 1.76
 -12 4 3 68.8 1.36
 12 4 3 71.49 1.39
 -13 4 3 53.98 1.25
 13 4 3 55.02 1.27
 -14 4 3 16.51 0.82
 14 4 3 15.87 0.8
 -15 4 3 18.56 1.1
 15 4 3 20.86 1.15
 -16 4 3 45.62 1.64
 16 4 3 46.51 1.57
 -17 4 3 106.34 2.99
 17 4 3 108.63 3.09
 -18 4 3 23.07 1.83
 18 4 3 23.05 1.66
 -19 4 3 32.29 2.44
 19 4 3 28.91 2.41
 0 5 3 44.18 0.91
 -1 5 3 562.11 8.44
 1 5 3 561.07 8.45
 -2 5 3 214.42 3.31
 2 5 3 213.57 3.3
 -3 5 3 2.26 0.26
 3 5 3 2.28 0.25
 -4 5 3 142.08 2.26
 4 5 3 140.12 2.23
 -5 5 3 140.81 2.37
 5 5 3 139.15 2.23
 -6 5 3 238.94 3.71
 6 5 3 238.18 3.72
 -7 5 3 576.58 8.7
 7 5 3 560.27 8.45
 -8 5 3 311.9 4.97
 8 5 3 309.4 4.79
 -9 5 3 92.33 1.7
 9 5 3 92.62 1.64
 -10 5 3 183.5 2.97
 10 5 3 180.2 2.94
 -11 5 3 88.52 1.6
 11 5 3 92.5 1.8
 -12 5 3 80.47 1.55
 12 5 3 80.44 1.56
 -13 5 3 84.67 1.7
 13 5 3 84.83 1.71
 -14 5 3 8.34 0.82
 14 5 3 9.09 0.88
 -15 5 3 162.05 3.5
 15 5 3 162.27 3.52
 -16 5 3 200.94 4.37
 16 5 3 195 4.14
 -17 5 3 4.03 1.8
 17 5 3 8.07 1.45
 -18 5 3 2.37 2.08
 18 5 3 0.76 1.42
 -19 5 3 22.41 2.46
 19 5 3 25.78 2.54
 0 6 3 895.25 13.38
 -1 6 3 153.27 2.43
 1 6 3 155.3 2.45
 -2 6 3 20.17 0.53
 2 6 3 19.84 0.54
 -3 6 3 184.61 3.12
 3 6 3 187.58 2.94
 -4 6 3 148.73 2.4
 4 6 3 143.58 2.32
 -5 6 3 38.67 0.82
 5 6 3 36.32 0.78
 -6 6 3 58.19 1.1
 6 6 3 56.95 1.09
 -7 6 3 120.33 2.01
 7 6 3 121.22 2.03
 -8 6 3 13.84 0.6
 8 6 3 14.12 0.56
 -9 6 3 209.87 3.33
 9 6 3 211.55 3.4
 -10 6 3 28.69 0.8
 10 6 3 28.61 0.83
 -11 6 3 218.77 3.48
 11 6 3 216.25 3.46
 -12 6 3 166.8 3.04
 12 6 3 171.88 3.01
 -13 6 3 26.74 1.13
 13 6 3 23.86 0.99
 -14 6 3 45.56 1.44
 14 6 3 47.58 1.51
 -15 6 3 74.87 1.96
 15 6 3 76.99 2.06
 -16 6 3 105.12 2.74
 16 6 3 105.98 2.75
 -17 6 3 62.04 2.42
 17 6 3 61.48 2.45
 -18 6 3 13.01 2.12
 18 6 3 11.8 1.96
 0 7 3 214.48 3.34
 -1 7 3 126.53 2.04
 1 7 3 123.8 2.02
 -2 7 3 12.85 0.49
 2 7 3 12.46 0.51
 -3 7 3 175.22 2.78
 3 7 3 178.19 2.81
 -4 7 3 156.88 2.5
 4 7 3 156.36 2.59
 -5 7 3 84.26 1.5
 5 7 3 85.04 1.49
 -6 7 3 13.24 0.59
 6 7 3 13.52 0.55
 -7 7 3 203.22 3.25
 7 7 3 206.16 3.73
 -8 7 3 392.71 6.05
 8 7 3 393.68 6.04
 -9 7 3 153.33 2.55
 9 7 3 155.03 2.53
 -10 7 3 99.77 1.9
 10 7 3 95.45 1.69
 -11 7 3 135.74 2.31
 11 7 3 141.44 2.4
 -12 7 3 15 0.84
 12 7 3 13.82 0.8
 -13 7 3 22.23 1.01
 13 7 3 23.92 1.16
 -14 7 3 249.18 5.08
 14 7 3 252.39 5.05
 -15 7 3 60.77 1.8
 15 7 3 60.17 1.97
 -16 7 3 20.23 1.43
 16 7 3 23.66 1.72
 -17 7 3 18.15 1.97
 17 7 3 18.17 1.76
 -18 7 3 0 1.83
 18 7 3 1.6 2.16
 0 8 3 158.47 2.55
 -1 8 3 86.53 1.54
 1 8 3 89.04 1.59
 -2 8 3 110.21 1.9
 2 8 3 107.41 1.82
 -3 8 3 60.21 1.18
 3 8 3 56.34 1.09
 -4 8 3 11.99 0.54
 4 8 3 10.68 0.51
 -5 8 3 434.02 6.61
 5 8 3 433.19 6.65
 -6 8 3 51.23 1.07
 6 8 3 50.65 1.06
 -7 8 3 0.31 0.29
 7 8 3 0.44 0.34
 -8 8 3 2.61 0.45
 8 8 3 2.56 0.47
 -9 8 3 170.53 2.78
 9 8 3 171.97 2.84
 -10 8 3 177.04 2.9
 10 8 3 174.49 2.85
 -11 8 3 77.29 1.92
 11 8 3 76.07 1.64
 -12 8 3 114.02 2.46
 12 8 3 105.06 2.14
 -13 8 3 5.49 1.06
 13 8 3 5.03 0.83
 -14 8 3 63.17 1.98
 14 8 3 69.35 1.9
 -15 8 3 117.39 2.82
 15 8 3 114.49 2.8
 -16 8 3 36.96 1.99
 16 8 3 39.62 1.73
 -17 8 3 5.94 1.77
 17 8 3 7.85 1.94
 -18 8 3 23.91 2.85
 18 8 3 30.8 5.08
 0 9 3 267.89 4.17
 -1 9 3 365.83 5.61
 1 9 3 375.76 5.94
 -2 9 3 109.13 1.87
 2 9 3 109.7 1.86
 -3 9 3 238.44 3.74
 3 9 3 238.31 3.76
 -4 9 3 51.69 1.06
 4 9 3 50.78 1.08
 -5 9 3 37 0.89
 5 9 3 37.49 0.9
 -6 9 3 42.51 1
 6 9 3 41.97 0.98
 -7 9 3 140.67 2.37
 7 9 3 138.04 2.35
 -8 9 3 45.6 1.05
 8 9 3 46.59 1.05
 -9 9 3 157.38 2.7
 9 9 3 156.93 2.58
 -10 9 3 62.2 1.48
 10 9 3 61.25 1.44
 -11 9 3 53.97 1.44
 11 9 3 52.25 1.36
 -12 9 3 78.48 1.92
 12 9 3 78.98 1.79
 -13 9 3 38.83 1.31
 13 9 3 42.86 1.47
 -14 9 3 23.73 1.43
 14 9 3 27.03 1.54
 -15 9 3 7.8 1.16
 15 9 3 11.27 1.35
 -16 9 3 72.07 2.34
 16 9 3 68.84 2.42
 -17 9 3 31.65 2.58
 17 9 3 29.6 2.36
 0 10 3 9.3 0.6
 -1 10 3 201.06 3.21
 1 10 3 198.56 3.19
 -2 10 3 44.95 0.99
 2 10 3 43.06 0.98
 -3 10 3 130.64 2.2
 3 10 3 129.01 2.25
 -4 10 3 145.14 2.49
 4 10 3 148.24 2.54
 -5 10 3 49.58 1.1
 5 10 3 47.98 1.06
 -6 10 3 162.08 2.69
 6 10 3 163.55 2.83
 -7 10 3 124.71 2.13
 7 10 3 127.14 2.18
 -8 10 3 92.57 1.79
 8 10 3 91.24 1.74
 -9 10 3 21.77 0.84
 9 10 3 22.07 0.8
 -10 10 3 26.28 1.05
 10 10 3 23 0.94
 -11 10 3 66.82 1.72
 11 10 3 65.64 1.66
 -12 10 3 3.42 0.96
 12 10 3 3.23 0.85
 -13 10 3 111.65 2.64
 13 10 3 110.81 2.74
 -14 10 3 13.76 1.54
 14 10 3 13.24 1.57
 -15 10 3 4.17 1.47
 15 10 3 4.32 1.32
 -16 10 3 18.22 1.96
 16 10 3 18.94 1.84
 0 11 3 262.48 4.15
 -1 11 3 30.54 0.91
 1 11 3 30.98 0.99
 -2 11 3 11.1 0.64
 2 11 3 10.53 0.65
 -3 11 3 160.09 2.66
 3 11 3 156.3 2.78
 -4 11 3 55.43 1.19
 4 11 3 54.78 1.19
 -5 11 3 96.97 1.81
 5 11 3 94.66 1.72
 -6 11 3 79.6 1.55
 6 11 3 77.25 1.49
 -7 11 3 178.02 3.1
 7 11 3 175.85 3.06
 -8 11 3 1.86 0.62
 8 11 3 0.96 0.52
 -9 11 3 7.87 0.87
 9 11 3 7.02 0.76
 -10 11 3 6.29 0.86
 10 11 3 4.3 0.78
 -11 11 3 33.2 1.52
 11 11 3 32.1 1.2
 -12 11 3 54.68 1.71
 12 11 3 58.65 1.95
 -13 11 3 5.57 1.15
 13 11 3 4.92 1.28
 -14 11 3 11.83 1.38
 14 11 3 12.61 1.69
 -15 11 3 3.26 2.06
 15 11 3 5.58 1.67
 -16 11 3 19.35 2.82
 16 11 3 23.26 2.85
 0 12 3 39.66 1.06
 -1 12 3 305.33 4.76
 1 12 3 304.75 4.75
 -2 12 3 92.45 1.76
 2 12 3 94.09 1.77
 -3 12 3 78.75 1.51
 3 12 3 77.15 1.5
 -4 12 3 210.09 3.42
 4 12 3 215.42 3.47
 -5 12 3 12.3 0.7
 5 12 3 10.54 0.69
 -6 12 3 119.26 2.27
 6 12 3 117.9 2.18
 -7 12 3 71.68 1.6
 7 12 3 73.29 1.6
 -8 12 3 44.92 1.35
 8 12 3 46.59 1.35
 -9 12 3 21.26 1.08
 9 12 3 21.5 1.04
 -10 12 3 34.27 1.37
 10 12 3 33.43 1.32
 -11 12 3 1.89 0.93
 11 12 3 2.04 0.9
 -12 12 3 8.83 1.48
 12 12 3 9.82 1.3
 -13 12 3 88.27 2.71
 13 12 3 86.03 2.62
 -14 12 3 2.2 1.56
 14 12 3 2.41 1.47
 -15 12 3 42.72 2.69
 15 12 3 41.09 2.55
 0 13 3 47.39 1.18
 -1 13 3 19.76 0.79
 1 13 3 18.68 0.79
 -2 13 3 119.99 2.28
 2 13 3 119.58 2.18
 -3 13 3 16.52 0.84
 3 13 3 15.59 0.76
 -4 13 3 32.24 1.02
 4 13 3 30.97 1
 -5 13 3 82.38 1.72
 5 13 3 83.76 1.75
 -6 13 3 149.79 3.03
 6 13 3 151.21 3.03
 -7 13 3 66.3 1.83
 7 13 3 64.9 1.63
 -8 13 3 30.65 1.32
 8 13 3 30.01 1.28
 -9 13 3 48.91 1.61
 9 13 3 48.35 1.62
 -10 13 3 25.04 1.47
 10 13 3 23.54 1.46
 -11 13 3 29.64 1.76
 11 13 3 29.38 1.54
 -12 13 3 14.61 1.62
 12 13 3 14.45 1.82
 -13 13 3 17.87 2.2
 13 13 3 16.47 1.87
 -14 13 3 116.72 3.62
 14 13 3 115.26 3.6
 0 14 3 124.67 2.57
 -1 14 3 137.53 2.81
 1 14 3 132.56 2.71
 -2 14 3 30.19 1.1
 2 14 3 30.95 1.15
 -3 14 3 159.79 3.12
 3 14 3 162.07 3.17
 -4 14 3 41.27 1.3
 4 14 3 42.7 1.27
 -5 14 3 36.46 1.42
 5 14 3 31.93 1.41
 -6 14 3 28.27 1.3
 6 14 3 31.12 1.38
 -7 14 3 34.67 1.49
 7 14 3 36.12 1.53
 -8 14 3 75.22 2.17
 8 14 3 76.91 2.16
 -9 14 3 12.79 1.41
 9 14 3 12.78 1.46
 -10 14 3 33.67 1.91
 10 14 3 37.28 1.96
 -11 14 3 11.3 1.87
 11 14 3 10.17 1.49
 -12 14 3 69.95 2.63
 12 14 3 65.74 2.47
 -13 14 3 39.87 3.24
 13 14 3 37.91 2.76
 0 15 3 2.31 0.86
 -1 15 3 24.44 1.22
 1 15 3 23.25 1.21
 -2 15 3 14.32 1.1
 2 15 3 14.63 1.08
 -3 15 3 48.99 1.74
 3 15 3 47.54 1.75
 -4 15 3 189.68 4.1
 4 15 3 196.19 4.23
 -5 15 3 13.58 1.27
 5 15 3 15.11 1.25
 -6 15 3 43.08 1.75
 6 15 3 43.17 1.76
 -7 15 3 41.67 1.83
 7 15 3 43.62 1.88
 -8 15 3 63.14 2.17
 8 15 3 64.91 2.37
 -9 15 3 18.11 1.58
 9 15 3 21.93 1.82
 -10 15 3 10.4 1.67
 10 15 3 5.8 1.84
 -11 15 3 32.81 2.29
 11 15 3 33.33 2.3
 0 16 3 44.88 2.18
 -1 16 3 48.14 1.82
 1 16 3 45.17 1.76
 -2 16 3 24.04 1.58
 2 16 3 22.88 1.58
 -3 16 3 12.28 1.47
 3 16 3 12.19 1.39
 -4 16 3 41.61 1.74
 4 16 3 40.56 1.95
 -5 16 3 41.7 2.04
 5 16 3 43.8 1.83
 -6 16 3 48.03 1.99
 6 16 3 45.26 1.97
 -7 16 3 41.4 2.03
 7 16 3 39.71 1.91
 -8 16 3 2.68 1.59
 8 16 3 2.05 1.76
 -9 16 3 42.77 2.28
 9 16 3 44.5 2.76
 -10 16 3 73.48 3.78
 10 16 3 73.19 3.41
 0 17 3 101.08 3.01
 -1 17 3 14.36 1.78
 1 17 3 15.57 1.88
 -2 17 3 48.75 2.22
 2 17 3 48.02 2.17
 -3 17 3 12.46 1.6
 3 17 3 13.91 1.91
 -4 17 3 18.44 2
 4 17 3 20.06 2.3
 -5 17 3 29.46 2.46
 5 17 3 23.02 2.23
 -6 17 3 38.23 2.28
 6 17 3 37.36 2.49
 -7 17 3 4.74 1.81
 7 17 3 6.14 1.96
 -8 17 3 53.02 3.41
 8 17 3 52.53 3.13
 0 18 3 77.4 3.16
 -1 18 3 8 2.29
 1 18 3 7.09 2.24
 -2 18 3 17.79 2.9
 2 18 3 15.72 2.18
 -3 18 3 25.04 2.53
 3 18 3 29.51 2.48
 -4 18 3 72.65 3.25
 4 18 3 71.36 3.14
 -5 18 3 24.73 2.85
 5 18 3 22.47 3.08
 0 0 4 288.11 6.18
 1 0 4 483.33 7.24
 2 0 4 29.47 0.55
 3 0 4 37.4 0.66
 4 0 4 279.35 4.24
 5 0 4 54.88 0.97
 6 0 4 279.68 4.28
 7 0 4 478.14 7.31
 8 0 4 344.24 5.26
 9 0 4 285.63 4.44
 10 0 4 59.14 1.2
 11 0 4 1.24 0.33
 12 0 4 88.54 1.62
 13 0 4 88.44 1.61
 14 0 4 189.01 3.57
 15 0 4 131.87 2.62
 16 0 4 1 0.73
 17 0 4 17.05 1.52
 18 0 4 21.52 1.89
 19 0 4 0.94 1.94
 0 1 4 3338.75 50.3
 -1 1 4 475.32 7.14
 1 1 4 476.24 7.15
 -2 1 4 262.73 4.06
 2 1 4 264.25 4.02
 -3 1 4 406.92 6.51
 3 1 4 402.61 6.36
 -4 1 4 1264.33 20.2
 4 1 4 1321.02 20.19
 -5 1 4 91.41 1.51
 5 1 4 91.55 1.5
 -6 1 4 437.81 6.62
 6 1 4 448.99 6.8
 -7 1 4 160.26 2.55
 7 1 4 158.85 2.51
 -8 1 4 806.49 12.09
 8 1 4 821.21 12.35
 -9 1 4 334.19 5.28
 9 1 4 326.29 5.09
 -10 1 4 234.2 3.69
 10 1 4 231.57 3.68
 -11 1 4 39.45 0.93
 11 1 4 39.64 0.94
 -12 1 4 4.87 0.52
 12 1 4 5.23 0.6
 -13 1 4 91.3 1.67
 13 1 4 89.11 1.68
 -14 1 4 67.78 1.54
 14 1 4 65.9 1.55
 -15 1 4 62.9 1.58
 15 1 4 65.66 1.73
 -16 1 4 155.76 3.47
 16 1 4 153.8 3.36
 -17 1 4 44.1 1.86
 17 1 4 41.54 1.84
 -18 1 4 19.61 1.9
 18 1 4 15.45 1.6
 -19 1 4 65.15 2.78
 19 1 4 63.22 2.91
 0 2 4 924.14 13.83
 -1 2 4 448.52 6.74
 1 2 4 440.28 6.79
 -2 2 4 991.5 17.14
 2 2 4 983.77 17.25
 -3 2 4 205.28 3.67
 3 2 4 207.41 3.69
 -4 2 4 96.9 1.6
 4 2 4 97.09 1.63
 -5 2 4 26.87 0.59
 5 2 4 25.04 0.59
 -6 2 4 197.17 3.07
 6 2 4 200.83 3.12
 -7 2 4 34.38 0.77
 7 2 4 34.15 0.82
 -8 2 4 389.82 5.95
 8 2 4 385.38 5.88
 -9 2 4 24.44 0.69
 9 2 4 25.53 0.7
 -10 2 4 27.73 0.75
 10 2 4 28.84 0.77
 -11 2 4 249.87 3.94
 11 2 4 249.78 3.93
 -12 2 4 47.17 1.08
 12 2 4 47.5 1.07
 -13 2 4 34.2 0.9
 13 2 4 34.17 0.99
 -14 2 4 3.02 0.65
 14 2 4 2.31 0.62
 -15 2 4 33.51 1.18
 15 2 4 35.71 1.15
 -16 2 4 34.51 1.63
 16 2 4 33.12 1.39
 -17 2 4 136.6 3.61
 17 2 4 143.11 3.74
 -18 2 4 72.59 2.53
 18 2 4 70.61 2.49
 -19 2 4 24.01 2.24
 19 2 4 26.33 2.15
 0 3 4 159.93 2.47
 -1 3 4 120.24 1.88
 1 3 4 115.86 1.87
 -2 3 4 1149.56 19.86
 2 3 4 1192.7 20.63
 -3 3 4 167.09 3.03
 3 3 4 165.55 2.99
 -4 3 4 34.52 0.69
 4 3 4 35.7 0.69
 -5 3 4 411.74 6.23
 5 3 4 403.94 6.1
 -6 3 4 313.03 4.82
 6 3 4 311.45 4.75
 -7 3 4 459.43 6.96
 7 3 4 459.17 6.96
 -8 3 4 87.25 1.53
 8 3 4 84.91 1.48
 -9 3 4 93.24 1.63
 9 3 4 94.54 1.67
 -10 3 4 212.41 3.36
 10 3 4 216.46 3.46
 -11 3 4 90.44 1.73
 11 3 4 92.53 1.69
 -12 3 4 78.26 1.47
 12 3 4 83.16 1.55
 -13 3 4 131.65 2.44
 13 3 4 125.95 2.31
 -14 3 4 23.82 1.01
 14 3 4 25.18 1.08
 -15 3 4 60.42 1.64
 15 3 4 59.32 1.72
 -16 3 4 25.84 1.41
 16 3 4 24.55 1.3
 -17 3 4 60.89 2
 17 3 4 61.34 2.21
 -18 3 4 7.53 1.61
 18 3 4 7.56 1.85
 -19 3 4 15.64 2.46
 19 3 4 16.59 2.39
 0 4 4 991.58 14.84
 -1 4 4 586.53 8.8
 1 4 4 581.13 8.71
 -2 4 4 122.05 1.95
 2 4 4 122.77 2
 -3 4 4 178.07 3.22
 3 4 4 178.03 3.21
 -4 4 4 807.73 12.28
 4 4 4 807.87 12.07
 -5 4 4 923.44 13.81
 5 4 4 891.75 14.75
 -6 4 4 130.74 2.11
 6 4 4 133.19 2.14
 -7 4 4 543.89 8.21
 7 4 4 529.84 8.01
 -8 4 4 128.34 2.11
 8 4 4 129.91 2.15
 -9 4 4 244.63 3.91
 9 4 4 246.76 3.89
 -10 4 4 20.33 0.67
 10 4 4 20.22 0.65
 -11 4 4 55.13 1.15
 11 4 4 55.65 1.15
 -12 4 4 130.88 2.22
 12 4 4 131.6 2.24
 -13 4 4 10.74 0.82
 13 4 4 8.97 0.81
 -14 4 4 11.76 0.88
 14 4 4 10.42 0.86
 -15 4 4 49.35 1.61
 15 4 4 47.57 1.51
 -16 4 4 47.55 1.73
 16 4 4 46.62 1.67
 -17 4 4 22.3 1.38
 17 4 4 23.34 1.41
 -18 4 4 0.34 1.57
 18 4 4 1.17 1.64
 -19 4 4 20.46 2.15
 19 4 4 18.88 2.26
 0 5 4 447.7 6.74
 -1 5 4 186.43 2.9
 1 5 4 190.61 2.95
 -2 5 4 166.17 2.79
 2 5 4 170.77 2.71
 -3 5 4 53.21 1.05
 3 5 4 50.65 0.93
 -4 5 4 382.36 5.82
 4 5 4 381.09 5.8
 -5 5 4 50.67 0.95
 5 5 4 50.45 0.94
 -6 5 4 737.02 11.08
 6 5 4 724.94 10.86
 -7 5 4 124.41 2.06
 7 5 4 127.13 2.11
 -8 5 4 59.91 1.23
 8 5 4 55.64 1.19
 -9 5 4 150.39 2.49
 9 5 4 153.38 2.51
 -10 5 4 97.1 1.74
 10 5 4 96.18 1.69
 -11 5 4 138.67 2.38
 11 5 4 135.7 2.32
 -12 5 4 5.53 0.6
 12 5 4 6.35 0.62
 -13 5 4 33.69 1.05
 13 5 4 34.89 0.98
 -14 5 4 76.27 1.95
 14 5 4 75.43 1.89
 -15 5 4 3.02 0.93
 15 5 4 0.75 0.87
 -16 5 4 47.22 1.75
 16 5 4 47.33 1.78
 -17 5 4 22.99 1.58
 17 5 4 21.84 1.53
 -18 5 4 57.13 2.51
 18 5 4 54.51 2.6
 -19 5 4 8.7 3.15
 19 5 4 3.53 3.65
 0 6 4 199.85 3.11
 -1 6 4 128.8 2.21
 1 6 4 135.5 2.2
 -2 6 4 482.63 7.54
 2 6 4 479.92 7.23
 -3 6 4 232.72 3.58
 3 6 4 230.72 3.55
 -4 6 4 101.63 1.68
 4 6 4 99.94 1.67
 -5 6 4 106.54 1.78
 5 6 4 106.11 1.77
 -6 6 4 166.05 2.67
 6 6 4 166.76 2.69
 -7 6 4 90.4 1.58
 7 6 4 87.44 1.52
 -8 6 4 113.31 1.94
 8 6 4 111.95 1.9
 -9 6 4 319.6 4.95
 9 6 4 322.08 4.97
 -10 6 4 73.53 1.4
 10 6 4 77.72 1.47
 -11 6 4 5.75 0.55
 11 6 4 6.55 0.56
 -12 6 4 88.4 1.81
 12 6 4 88.64 1.73
 -13 6 4 3.92 0.69
 13 6 4 3.84 0.72
 -14 6 4 26.3 1.2
 14 6 4 29.62 1.23
 -15 6 4 16.53 1.16
 15 6 4 17.39 1.18
 -16 6 4 111.68 2.78
 16 6 4 112.43 2.79
 -17 6 4 43.04 2.24
 17 6 4 40.44 2.03
 -18 6 4 43.12 2.58
 18 6 4 41.26 2.47
 0 7 4 20.84 0.6
 -1 7 4 434.16 6.58
 1 7 4 436.24 6.62
 -2 7 4 229.89 3.57
 2 7 4 227.54 3.51
 -3 7 4 83.65 1.47
 3 7 4 81.99 1.5
 -4 7 4 323.88 4.98
 4 7 4 319.89 4.97
 -5 7 4 43.6 0.92
 5 7 4 43.85 0.95
 -6 7 4 123.18 2.1
 6 7 4 122.47 2.02
 -7 7 4 321.05 4.96
 7 7 4 318.33 4.89
 -8 7 4 9.51 0.55
 8 7 4 9.51 0.55
 -9 7 4 224.76 3.57
 9 7 4 215.41 3.43
 -10 7 4 44.59 1.03
 10 7 4 43.91 1.01
 -11 7 4 9.9 0.61
 11 7 4 8.69 0.63
 -12 7 4 56.77 1.43
 12 7 4 57.18 1.36
 -13 7 4 18.41 1.03
 13 7 4 18.61 1.09
 -14 7 4 116.22 2.85
 14 7 4 116.94 2.63
 -15 7 4 56.75 1.85
 15 7 4 57.72 1.76
 -16 7 4 19.75 1.55
 16 7 4 18.56 1.34
 -17 7 4 3.5 1.57
 17 7 4 0.31 1.42
 -18 7 4 23.25 2.55
 18 7 4 20.55 2.31
 0 8 4 286.12 4.43
 -1 8 4 180.22 2.93
 1 8 4 174.3 2.79
 -2 8 4 748.36 11.25
 2 8 4 725.91 11.01
 -3 8 4 59.76 1.13
 3 8 4 57.76 1.1
 -4 8 4 114.97 2.05
 4 8 4 113.59 1.92
 -5 8 4 129.56 2.15
 5 8 4 130.25 2.16
 -6 8 4 100.09 1.76
 6 8 4 100.89 1.77
 -7 8 4 121.91 2.06
 7 8 4 129.32 2.17
 -8 8 4 22.28 0.73
 8 8 4 23.05 0.76
 -9 8 4 35.06 0.86
 9 8 4 34.13 0.83
 -10 8 4 42.95 1.02
 10 8 4 43.02 1.03
 -11 8 4 9.81 0.77
 11 8 4 8.97 0.71
 -12 8 4 145.13 3.04
 12 8 4 140.99 2.79
 -13 8 4 107.96 2.47
 13 8 4 110.15 2.64
 -14 8 4 18.69 1.42
 14 8 4 18.93 1.29
 -15 8 4 6.22 1.16
 15 8 4 4.67 1.24
 -16 8 4 19.8 1.53
 16 8 4 19.63 1.65
 -17 8 4 24.53 1.99
 17 8 4 23.8 1.92
 0 9 4 373.62 5.75
 -1 9 4 93.66 1.64
 1 9 4 90.62 1.6
 -2 9 4 142.68 2.36
 2 9 4 142.37 2.36
 -3 9 4 56.3 1.14
 3 9 4 57.38 1.17
 -4 9 4 17.51 0.67
 4 9 4 17.8 0.67
 -5 9 4 192.58 3.22
 5 9 4 188.57 3.02
 -6 9 4 16.35 0.65
 6 9 4 16.08 0.66
 -7 9 4 31.57 0.87
 7 9 4 30.4 0.91
 -8 9 4 42.33 0.97
 8 9 4 41.46 0.96
 -9 9 4 39.6 0.95
 9 9 4 39.33 0.96
 -10 9 4 34.27 1.06
 10 9 4 30.98 1
 -11 9 4 138.13 2.8
 11 9 4 135.65 2.91
 -12 9 4 47.35 1.52
 12 9 4 52 1.47
 -13 9 4 61.17 1.84
 13 9 4 68.02 1.99
 -14 9 4 187.36 4.09
 14 9 4 187.64 4.07
 -15 9 4 42.11 1.8
 15 9 4 43.94 1.96
 -16 9 4 14.84 1.81
 16 9 4 12.45 1.79
 -17 9 4 14.43 2.06
 17 9 4 15.59 1.96
 0 10 4 719.26 11.09
 -1 10 4 281.89 4.79
 1 10 4 278.06 4.45
 -2 10 4 20.58 0.72
 2 10 4 20.19 0.71
 -3 10 4 91.89 1.67
 3 10 4 88.79 1.61
 -4 10 4 72.4 1.36
 4 10 4 73.45 1.41
 -5 10 4 36.91 0.93
 5 10 4 35.76 0.92
 -6 10 4 106.59 1.88
 6 10 4 109.31 1.98
 -7 10 4 58.95 1.21
 7 10 4 56.28 1.17
 -8 10 4 49.94 1.18
 8 10 4 50.3 1.19
 -9 10 4 59.68 1.36
 9 10 4 55.47 1.29
 -10 10 4 78.96 1.8
 10 10 4 83.84 1.85
 -11 10 4 33.41 1.29
 11 10 4 31.5 1.16
 -12 10 4 21.93 1.25
 12 10 4 22.02 1.24
 -13 10 4 181.9 3.98
 13 10 4 185.03 4.19
 -14 10 4 17.67 1.5
 14 10 4 14.5 1.41
 -15 10 4 109.15 3
 15 10 4 113.35 3.13
 -16 10 4 9.83 2.08
 16 10 4 7.19 2.14
 0 11 4 41.31 1.05
 -1 11 4 4.11 0.56
 1 11 4 4.17 0.59
 -2 11 4 34.48 0.91
 2 11 4 35.46 0.97
 -3 11 4 104.83 1.86
 3 11 4 103.02 1.85
 -4 11 4 116.5 2.02
 4 11 4 114.23 2
 -5 11 4 80.25 1.57
 5 11 4 80.57 1.53
 -6 11 4 257.75 4.35
 6 11 4 255.23 4.28
 -7 11 4 15.87 0.74
 7 11 4 17.02 0.76
 -8 11 4 22.03 0.97
 8 11 4 22.02 0.89
 -9 11 4 62.8 1.8
 9 11 4 61.67 1.52
 -10 11 4 24.95 1.27
 10 11 4 25.33 1.16
 -11 11 4 21.3 1.18
 11 11 4 19.35 1.13
 -12 11 4 95.1 2.44
 12 11 4 93.51 2.59
 -13 11 4 4.06 1.51
 13 11 4 6.8 1.42
 -14 11 4 6.03 1.49
 14 11 4 6.58 1.76
 -15 11 4 27.6 2.1
 15 11 4 25.26 1.87
 0 12 4 2.53 0.59
 -1 12 4 49.7 1.11
 1 12 4 53.4 1.21
 -2 12 4 125.57 2.19
 2 12 4 127.65 2.23
 -3 12 4 170.01 2.79
 3 12 4 174.71 3.06
 -4 12 4 10.37 0.69
 4 12 4 10.83 0.67
 -5 12 4 57.97 1.34
 5 12 4 60.01 1.39
 -6 12 4 9.49 0.75
 6 12 4 8.08 0.74
 -7 12 4 102.05 2.01
 7 12 4 106.85 2.09
 -8 12 4 12.47 0.96
 8 12 4 13.24 0.98
 -9 12 4 16.01 1.01
 9 12 4 15.98 1.05
 -10 12 4 83.42 2.15
 10 12 4 85.96 2.14
 -11 12 4 27.66 1.59
 11 12 4 26.21 1.42
 -12 12 4 10.89 1.3
 12 12 4 12.34 1.55
 -13 12 4 32.64 1.74
 13 12 4 29.48 1.83
 -14 12 4 5.54 1.8
 14 12 4 4.56 1.67
 -15 12 4 33.32 3.43
 15 12 4 31.95 3.71
 0 13 4 23.95 0.94
 -1 13 4 154.79 3
 1 13 4 156.96 3.3
 -2 13 4 113.51 2.33
 2 13 4 114.81 2.5
 -3 13 4 179.91 3.23
 3 13 4 174.88 3.15
 -4 13 4 138.46 2.53
 4 13 4 143.73 2.63
 -5 13 4 56.02 1.54
 5 13 4 54.8 1.36
 -6 13 4 9.78 0.9
 6 13 4 13.85 1.04
 -7 13 4 49.93 1.53
 7 13 4 54.09 1.72
 -8 13 4 54.61 1.73
 8 13 4 51.98 1.63
 -9 13 4 18.46 1.21
 9 13 4 17.25 1.14
 -10 13 4 110.11 2.75
 10 13 4 108 2.68
 -11 13 4 47.99 1.93
 11 13 4 45.42 1.83
 -12 13 4 9.09 1.64
 12 13 4 11.68 1.71
 -13 13 4 38.79 2.16
 13 13 4 41.04 2.18
 -14 13 4 22.87 3.82
 14 13 4 22.68 2.87
 0 14 4 1.84 0.67
 -1 14 4 66.86 1.72
 1 14 4 66.09 1.61
 -2 14 4 129.3 2.7
 2 14 4 130.27 2.75
 -3 14 4 85.15 1.94
 3 14 4 88.07 2
 -4 14 4 81.16 1.91
 4 14 4 79.84 1.89
 -5 14 4 101.46 2.76
 5 14 4 110.07 3
 -6 14 4 36.52 1.59
 6 14 4 33.01 1.38
 -7 14 4 10.59 1.2
 7 14 4 9.25 1.16
 -8 14 4 25.54 1.43
 8 14 4 27.37 1.5
 -9 14 4 44.85 1.92
 9 14 4 44.68 1.73
 -10 14 4 42.5 1.91
 10 14 4 40.35 1.83
 -11 14 4 2.72 1.54
 11 14 4 3.84 1.71
 -12 14 4 21.41 2.17
 12 14 4 21.01 1.9
 0 15 4 25.75 1.25
 -1 15 4 17.52 1.16
 1 15 4 19.34 1.2
 -2 15 4 166.43 3.43
 2 15 4 161.88 3.3
 -3 15 4 6.43 0.99
 3 15 4 8.33 1.13
 -4 15 4 59.51 1.91
 4 15 4 58.45 1.93
 -5 15 4 54.66 1.86
 5 15 4 52.68 1.9
 -6 15 4 69.84 2.11
 6 15 4 70 2.22
 -7 15 4 0.65 1.34
 7 15 4 1.23 1.27
 -8 15 4 2.91 1.38
 8 15 4 4.22 1.29
 -9 15 4 8.57 1.61
 9 15 4 10.13 1.66
 -10 15 4 29.87 2.09
 10 15 4 28.66 1.96
 -11 15 4 2.76 1.78
 11 15 4 3.83 2.1
 0 16 4 216.94 4.19
 -1 16 4 22.1 1.42
 1 16 4 24.38 1.61
 -2 16 4 18.51 1.75
 2 16 4 19.83 1.79
 -3 16 4 66.07 2.25
 3 16 4 65.53 2.16
 -4 16 4 35.72 1.72
 4 16 4 32.34 1.52
 -5 16 4 2.51 1.39
 5 16 4 3.51 1.67
 -6 16 4 23.41 1.81
 6 16 4 25.53 1.81
 -7 16 4 12.05 1.78
 7 16 4 15.23 1.65
 -8 16 4 72.66 2.62
 8 16 4 72.06 2.43
 -9 16 4 22.64 2.11
 9 16 4 16.68 1.94
 -10 16 4 14.11 3.51
 10 16 4 7.84 4.25
 0 17 4 0.91 1.47
 -1 17 4 28.16 2.12
 1 17 4 25.96 2.05
 -2 17 4 6.09 1.69
 2 17 4 9.79 1.74
 -3 17 4 12.78 1.87
 3 17 4 16.25 1.83
 -4 17 4 66.14 2.46
 4 17 4 70.64 2.61
 -5 17 4 7.22 1.61
 5 17 4 7.27 1.87
 -6 17 4 68.59 2.63
 6 17 4 70.18 2.75
 -7 17 4 20.7 2.36
 7 17 4 22.03 2.29
 0 18 4 19.51 2.51
 -1 18 4 35.31 2.55
 1 18 4 36.71 2.64
 -2 18 4 145.09 4.12
 2 18 4 154.18 4.59
 -3 18 4 6.65 2.39
 3 18 4 3.96 2.23
 -4 18 4 47.43 3.2
 4 18 4 49.6 3.58
 0 0 5 0.09 0.16
 1 0 5 888.63 13.33
 2 0 5 629.9 9.47
 3 0 5 264.48 4.05
 4 0 5 332.26 5.04
 5 0 5 7.46 0.34
 6 0 5 58.89 1.06
 7 0 5 223.05 3.49
 8 0 5 22.37 0.61
 9 0 5 34.18 0.85
 10 0 5 39.96 0.95
 11 0 5 15.57 0.65
 12 0 5 18.88 0.71
 13 0 5 231.39 4.24
 14 0 5 19.83 0.88
 15 0 5 42.88 1.23
 16 0 5 128.54 2.7
 17 0 5 30 1.81
 18 0 5 18.71 1.83
 19 0 5 18.04 2.1
 0 1 5 776.03 11.64
 -1 1 5 250.73 3.81
 1 1 5 251.32 3.81
 -2 1 5 857.63 13.11
 2 1 5 854.77 12.83
 -3 1 5 1243.31 18.88
 3 1 5 1218.23 18.25
 -4 1 5 346.6 5.25
 4 1 5 341.24 5.17
 -5 1 5 302.03 4.62
 5 1 5 299.05 4.66
 -6 1 5 465.78 7.06
 6 1 5 463.84 7.01
 -7 1 5 219.85 3.45
 7 1 5 229.97 3.57
 -8 1 5 19.08 0.63
 8 1 5 18.03 0.62
 -9 1 5 119.65 2
 9 1 5 120.55 1.99
 -10 1 5 131.69 2.28
 10 1 5 127.38 2.14
 -11 1 5 431.15 6.62
 11 1 5 424.47 6.5
 -12 1 5 13.26 0.65
 12 1 5 11.42 0.64
 -13 1 5 60.34 1.45
 13 1 5 58.17 1.33
 -14 1 5 270.16 4.9
 14 1 5 287.46 5.22
 -15 1 5 18.72 1.05
 15 1 5 21.16 1.07
 -16 1 5 80.31 2.25
 16 1 5 81.34 2.19
 -17 1 5 9.42 1.33
 17 1 5 13.44 1.6
 -18 1 5 14.07 1.95
 18 1 5 10.04 1.69
 -19 1 5 6.84 2.06
 19 1 5 8.15 1.94
 0 2 5 1824.71 27.83
 -1 2 5 262.17 3.98
 1 2 5 251.1 3.83
 -2 2 5 573.6 9.96
 2 2 5 565.94 9.87
 -3 2 5 335.11 5.91
 3 2 5 336.38 5.93
 -4 2 5 279.49 4.25
 4 2 5 284.79 4.35
 -5 2 5 122.92 1.98
 5 2 5 121.52 1.95
 -6 2 5 319.24 4.87
 6 2 5 323.97 4.95
 -7 2 5 1.08 0.22
 7 2 5 1.89 0.31
 -8 2 5 222.59 3.51
 8 2 5 225.74 3.55
 -9 2 5 127.86 2.15
 9 2 5 127.44 2.23
 -10 2 5 77.49 1.42
 10 2 5 79.38 1.45
 -11 2 5 204.96 3.28
 11 2 5 205.3 3.42
 -12 2 5 97.13 1.81
 12 2 5 99.38 1.79
 -13 2 5 74.42 1.76
 13 2 5 75.72 1.69
 -14 2 5 18.39 0.82
 14 2 5 19.85 0.94
 -15 2 5 40.65 1.26
 15 2 5 37.04 1.27
 -16 2 5 1.67 0.86
 16 2 5 0.46 0.86
 -17 2 5 98.28 2.61
 17 2 5 97.82 2.59
 -18 2 5 24.61 1.91
 18 2 5 22.78 1.83
 -19 2 5 29.78 2.56
 19 2 5 27.82 2.36
 0 3 5 33.95 0.66
 -1 3 5 7.56 0.27
 1 3 5 7.7 0.27
 -2 3 5 17.16 0.62
 2 3 5 17.75 0.62
 -3 3 5 47.35 1.11
 3 3 5 50.19 1.09
 -4 3 5 163.5 2.99
 4 3 5 161.5 2.97
 -5 3 5 1021.97 15.25
 5 3 5 998.43 14.91
 -6 3 5 489.38 7.4
 6 3 5 480.63 7.24
 -7 3 5 243.72 3.79
 7 3 5 235.19 3.66
 -8 3 5 440.05 6.7
 8 3 5 431.28 6.56
 -9 3 5 93.91 1.63
 9 3 5 96.53 1.68
 -10 3 5 137.36 2.29
 10 3 5 129.76 2.18
 -11 3 5 29.83 0.86
 11 3 5 27.07 0.82
 -12 3 5 66.49 1.3
 12 3 5 67.11 1.32
 -13 3 5 0.61 0.43
 13 3 5 1.16 0.43
 -14 3 5 3.25 0.67
 14 3 5 1.69 0.63
 -15 3 5 50.85 1.61
 15 3 5 47.55 1.44
 -16 3 5 17 1.35
 16 3 5 21.7 1.38
 -17 3 5 182.54 4.02
 17 3 5 178.69 4.19
 -18 3 5 44.12 2.11
 18 3 5 45.44 2.41
 -19 3 5 19.89 2.22
 19 3 5 26.11 2.56
 0 4 5 357.02 5.39
 -1 4 5 34.04 0.65
 1 4 5 33.69 0.66
 -2 4 5 166.7 3.05
 2 4 5 173 3.13
 -3 4 5 105 2.02
 3 4 5 104.97 1.98
 -4 4 5 4.5 0.48
 4 4 5 4.7 0.48
 -5 4 5 597.4 10.41
 5 4 5 600.08 10.4
 -6 4 5 720.59 10.8
 6 4 5 711.72 10.68
 -7 4 5 311.69 4.8
 7 4 5 311.58 4.99
 -8 4 5 44.68 0.95
 8 4 5 44.76 0.98
 -9 4 5 48.41 1
 9 4 5 48.72 1.03
 -10 4 5 74.73 1.42
 10 4 5 75.94 1.4
 -11 4 5 30.82 0.83
 11 4 5 30.07 0.83
 -12 4 5 72.35 1.54
 12 4 5 67.78 1.4
 -13 4 5 65.74 1.53
 13 4 5 68.26 1.62
 -14 4 5 29.85 1.02
 14 4 5 30.6 1.02
 -15 4 5 26.42 1.26
 15 4 5 24.71 1.14
 -16 4 5 39.58 1.69
 16 4 5 36.55 1.84
 -17 4 5 7.59 1.45
 17 4 5 10.36 1.6
 -18 4 5 69.62 2.58
 18 4 5 67.12 2.76
 -19 4 5 10.9 2.92
 19 4 5 4.05 2.63
 0 5 5 0.2 0.19
 -1 5 5 703.19 10.56
 1 5 5 690.84 10.37
 -2 5 5 462.1 7.08
 2 5 5 461.59 6.96
 -3 5 5 785.31 13.73
 3 5 5 813.8 14.07
 -4 5 5 291.64 5.22
 4 5 5 292.77 5.22
 -5 5 5 36.77 0.97
 5 5 5 35.32 0.97
 -6 5 5 32.21 0.79
 6 5 5 33.19 0.72
 -7 5 5 243.44 3.8
 7 5 5 247.41 3.85
 -8 5 5 59.79 1.16
 8 5 5 59.25 1.2
 -9 5 5 52.57 1.12
 9 5 5 51.64 1.06
 -10 5 5 94.13 1.67
 10 5 5 96.32 1.78
 -11 5 5 119.02 2.1
 11 5 5 115.74 2.15
 -12 5 5 1.26 0.45
 12 5 5 2.09 0.49
 -13 5 5 23.54 1.02
 13 5 5 23.14 0.93
 -14 5 5 32.24 1.28
 14 5 5 32.08 1.27
 -15 5 5 14.19 1.28
 15 5 5 13.09 1.13
 -16 5 5 17.04 1.33
 16 5 5 17.59 1.57
 -17 5 5 49.54 1.97
 17 5 5 47.75 1.88
 -18 5 5 40.43 2.24
 18 5 5 42.35 2.45
 0 6 5 471.91 7.12
 -1 6 5 277.94 4.26
 1 6 5 272.65 4.19
 -2 6 5 696.86 10.45
 2 6 5 675.63 10.2
 -3 6 5 470.06 7.1
 3 6 5 469 7.08
 -4 6 5 13.78 0.45
 4 6 5 12.59 0.39
 -5 6 5 235.16 3.65
 5 6 5 233.42 3.65
 -6 6 5 40.82 0.85
 6 6 5 40.72 0.88
 -7 6 5 31.26 0.76
 7 6 5 30.91 0.75
 -8 6 5 42.98 0.93
 8 6 5 43.59 0.94
 -9 6 5 142.06 2.46
 9 6 5 138.79 2.28
 -10 6 5 91.9 1.71
 10 6 5 94.26 1.7
 -11 6 5 51.9 1.13
 11 6 5 51.9 1.16
 -12 6 5 84.39 1.79
 12 6 5 88.06 1.98
 -13 6 5 60.49 1.71
 13 6 5 60.12 1.6
 -14 6 5 24.2 1.2
 14 6 5 21.71 1.17
 -15 6 5 16.78 1.19
 15 6 5 16.78 1.28
 -16 6 5 23.18 1.49
 16 6 5 22.2 1.42
 -17 6 5 19.6 1.66
 17 6 5 20.05 1.81
 -18 6 5 21.41 2.09
 18 6 5 19.49 1.98
 0 7 5 33.53 0.78
 -1 7 5 35 0.78
 1 7 5 33.91 0.77
 -2 7 5 341.61 5.22
 2 7 5 339.84 5.2
 -3 7 5 308.66 4.76
 3 7 5 301.14 4.62
 -4 7 5 115.63 1.91
 4 7 5 113.09 1.92
 -5 7 5 14.44 0.51
 5 7 5 12.4 0.48
 -6 7 5 71.26 1.31
 6 7 5 67.56 1.25
 -7 7 5 86.03 1.55
 7 7 5 87.04 1.51
 -8 7 5 123.91 2.09
 8 7 5 121.15 2.04
 -9 7 5 153.35 2.52
 9 7 5 159.02 2.58
 -10 7 5 43.47 1.01
 10 7 5 42.8 0.96
 -11 7 5 42.62 1.15
 11 7 5 40.37 1
 -12 7 5 36.37 1.23
 12 7 5 36.53 1.22
 -13 7 5 111.27 2.58
 13 7 5 113.47 2.54
 -14 7 5 48.18 1.52
 14 7 5 48.5 1.55
 -15 7 5 106.04 2.58
 15 7 5 112.86 2.75
 -16 7 5 16.11 1.46
 16 7 5 14.3 1.52
 -17 7 5 3.5 1.49
 17 7 5 2.79 1.87
 -18 7 5 50.64 3.05
 18 7 5 67.42 4.4
 0 8 5 28.03 0.7
 -1 8 5 190.83 3.11
 1 8 5 191.63 3.03
 -2 8 5 32.33 0.8
 2 8 5 31.91 0.76
 -3 8 5 538.22 8.16
 3 8 5 533.94 8.24
 -4 8 5 81.16 1.46
 4 8 5 79.77 1.54
 -5 8 5 38.92 0.91
 5 8 5 37.76 0.88
 -6 8 5 51.7 1.06
 6 8 5 50.57 1.01
 -7 8 5 1.51 0.34
 7 8 5 1.51 0.43
 -8 8 5 138.01 2.35
 8 8 5 137.05 2.28
 -9 8 5 10.02 0.55
 9 8 5 9.33 0.6
 -10 8 5 30.78 0.87
 10 8 5 32.3 0.87
 -11 8 5 7.06 0.74
 11 8 5 7.78 0.69
 -12 8 5 35.05 1.2
 12 8 5 34.39 1.13
 -13 8 5 47.27 1.67
 13 8 5 48.5 1.49
 -14 8 5 150.6 3.3
 14 8 5 146.71 3.47
 -15 8 5 21.14 1.55
 15 8 5 22.05 1.51
 -16 8 5 8.53 1.6
 16 8 5 8.57 1.63
 -17 8 5 17.57 2.09
 17 8 5 18.96 1.97
 0 9 5 187.81 3.01
 -1 9 5 52.5 1.13
 1 9 5 51.52 1.18
 -2 9 5 105.55 2
 2 9 5 105.45 1.84
 -3 9 5 121.42 2.06
 3 9 5 119.94 2.1
 -4 9 5 27.44 0.73
 4 9 5 27.14 0.76
 -5 9 5 110.1 1.92
 5 9 5 107.62 1.85
 -6 9 5 1.83 0.4
 6 9 5 1.74 0.43
 -7 9 5 128.74 2.18
 7 9 5 128.92 2.2
 -8 9 5 245.24 3.85
 8 9 5 239.85 4.06
 -9 9 5 286.5 5
 9 9 5 292.98 4.88
 -10 9 5 25.24 0.91
 10 9 5 26.26 0.9
 -11 9 5 37.15 1.22
 11 9 5 37.57 1.24
 -12 9 5 81.22 2.15
 12 9 5 84.29 2.06
 -13 9 5 41.86 1.63
 13 9 5 39.56 1.51
 -14 9 5 22.66 1.48
 14 9 5 23.21 1.43
 -15 9 5 18.99 1.53
 15 9 5 19.5 1.54
 -16 9 5 12.81 2.09
 16 9 5 14.1 1.78
 -17 9 5 13.15 2.91
 17 9 5 6.93 2.82
 0 10 5 0.71 0.4
 -1 10 5 154.12 2.54
 1 10 5 152.27 2.5
 -2 10 5 66.91 1.42
 2 10 5 63.01 1.26
 -3 10 5 17.66 0.65
 3 10 5 17.58 0.65
 -4 10 5 21.23 0.73
 4 10 5 19.68 0.71
 -5 10 5 87.54 1.61
 5 10 5 82.8 1.53
 -6 10 5 240.69 3.8
 6 10 5 242.68 3.84
 -7 10 5 58.18 1.17
 7 10 5 60.13 1.24
 -8 10 5 157.48 2.8
 8 10 5 159.24 2.8
 -9 10 5 83.21 1.69
 9 10 5 80.01 1.6
 -10 10 5 38.24 1.21
 10 10 5 39.86 1.21
 -11 10 5 72.15 1.86
 11 10 5 66.51 1.67
 -12 10 5 105.14 2.45
 12 10 5 110.43 2.56
 -13 10 5 13.99 1.29
 13 10 5 12.97 1.18
 -14 10 5 13.77 1.36
 14 10 5 14.96 1.59
 -15 10 5 42.12 1.99
 15 10 5 44.71 1.99
 -16 10 5 2.84 2.42
 16 10 5 3.63 1.97
 0 11 5 55.28 1.13
 -1 11 5 11.4 0.62
 1 11 5 10.59 0.67
 -2 11 5 88.66 1.62
 2 11 5 85.58 1.71
 -3 11 5 127.95 2.18
 3 11 5 125.35 2.13
 -4 11 5 148.12 2.47
 4 11 5 152.09 2.53
 -5 11 5 30.72 0.88
 5 11 5 27.42 0.94
 -6 11 5 34.15 1
 6 11 5 31.85 0.89
 -7 11 5 76.83 1.67
 7 11 5 74.11 1.53
 -8 11 5 15.12 0.77
 8 11 5 14.43 0.73
 -9 11 5 65.8 1.73
 9 11 5 61.15 1.58
 -10 11 5 23.03 1.17
 10 11 5 23.74 1.08
 -11 11 5 196.04 4.11
 11 11 5 189.99 4.11
 -12 11 5 21.6 1.38
 12 11 5 21.45 1.3
 -13 11 5 77.18 2.28
 13 11 5 77.3 2.35
 -14 11 5 30.46 1.8
 14 11 5 32.02 2
 -15 11 5 34.94 2.24
 15 11 5 37.53 2.2
 0 12 5 131.98 2.35
 -1 12 5 3.48 0.49
 1 12 5 4.89 0.66
 -2 12 5 10.43 0.66
 2 12 5 13.22 0.69
 -3 12 5 37.17 1.05
 3 12 5 36.93 1.03
 -4 12 5 114.11 2.11
 4 12 5 115.48 2.17
 -5 12 5 291 4.9
 5 12 5 277.93 5.02
 -6 12 5 27.34 0.96
 6 12 5 25.96 0.9
 -7 12 5 35.21 1.13
 7 12 5 34.15 1.13
 -8 12 5 7.72 0.99
 8 12 5 6.64 0.76
 -9 12 5 51.95 1.64
 9 12 5 51.98 1.5
 -10 12 5 9.46 1.17
 10 12 5 11.4 1.09
 -11 12 5 150.93 3.34
 11 12 5 153.45 3.44
 -12 12 5 105.05 2.67
 12 12 5 103.26 2.7
 -13 12 5 7.9 1.7
 13 12 5 3.48 1.6
 -14 12 5 18.58 1.92
 14 12 5 18.75 1.86
 0 13 5 58.17 1.45
 -1 13 5 36.59 1.29
 1 13 5 38.65 1.24
 -2 13 5 4.26 0.72
 2 13 5 4.9 0.69
 -3 13 5 135.88 2.71
 3 13 5 128.67 2.58
 -4 13 5 52.8 1.46
 4 13 5 51.5 1.49
 -5 13 5 197.98 3.74
 5 13 5 203.56 3.86
 -6 13 5 0.5 0.69
 6 13 5 0.88 0.71
 -7 13 5 31.51 1.34
 7 13 5 32.9 1.31
 -8 13 5 2.27 0.75
 8 13 5 2.85 0.82
 -9 13 5 108.79 2.67
 9 13 5 105.23 2.54
 -10 13 5 3.06 1.14
 10 13 5 0.8 1.24
 -11 13 5 35.33 1.81
 11 13 5 36.64 1.66
 -12 13 5 59.93 2.2
 12 13 5 60.94 2.15
 -13 13 5 14.27 1.84
 13 13 5 13.89 1.79
 0 14 5 1.35 0.71
 -1 14 5 6.69 0.93
 1 14 5 6.6 0.87
 -2 14 5 37.88 1.18
 2 14 5 36.96 1.29
 -3 14 5 34.69 1.29
 3 14 5 35.95 1.21
 -4 14 5 51.97 1.51
 4 14 5 55.45 1.68
 -5 14 5 26.6 1.3
 5 14 5 25.91 1.31
 -6 14 5 40.96 1.65
 6 14 5 40.41 1.62
 -7 14 5 28.75 1.52
 7 14 5 26.41 1.33
 -8 14 5 20.51 1.39
 8 14 5 19.8 1.34
 -9 14 5 20.85 1.38
 9 14 5 20.67 1.38
 -10 14 5 19.94 1.58
 10 14 5 17.99 1.55
 -11 14 5 2.83 1.57
 11 14 5 1.26 1.52
 -12 14 5 77.96 2.89
 12 14 5 78.2 2.61
 0 15 5 159.45 3.25
 -1 15 5 165.37 3.33
 1 15 5 162.56 3.25
 -2 15 5 50.53 1.55
 2 15 5 47.72 1.53
 -3 15 5 22.14 1.19
 3 15 5 21.09 1.28
 -4 15 5 5.94 1.11
 4 15 5 9.29 1.32
 -5 15 5 9.14 1.24
 5 15 5 10.76 1.35
 -6 15 5 50.06 1.91
 6 15 5 44.74 1.76
 -7 15 5 38.64 1.78
 7 15 5 36.59 1.7
 -8 15 5 129.63 3.15
 8 15 5 130.62 3.34
 -9 15 5 2.09 1.59
 9 15 5 3.16 1.6
 -10 15 5 4.56 1.74
 10 15 5 2.73 1.58
 -11 15 5 36.71 2.99
 11 15 5 33.73 2.66
 0 16 5 38.8 1.56
 -1 16 5 33.28 1.61
 1 16 5 33.75 1.62
 -2 16 5 162.6 3.78
 2 16 5 163.84 3.7
 -3 16 5 21.95 1.47
 3 16 5 22.95 1.55
 -4 16 5 16.74 1.53
 4 16 5 18.11 1.51
 -5 16 5 11.18 1.51
 5 16 5 14.35 1.83
 -6 16 5 223.52 5.01
 6 16 5 223.12 4.92
 -7 16 5 37.54 2.15
 7 16 5 42.28 2.26
 -8 16 5 3.91 1.82
 8 16 5 5.32 2
 -9 16 5 6.75 2.02
 9 16 5 4.25 2.15
 0 17 5 33.19 2.47
 -1 17 5 35.35 1.86
 1 17 5 41.57 2.25
 -2 17 5 38 1.89
 2 17 5 38.95 1.96
 -3 17 5 5.22 1.56
 3 17 5 6.86 1.8
 -4 17 5 82.96 2.78
 4 17 5 83.21 2.86
 -5 17 5 63.13 2.65
 5 17 5 62.63 2.48
 -6 17 5 15.07 2.15
 6 17 5 8.94 1.9
 -7 17 5 1.35 2.98
 7 17 5 4.86 2.3
 0 18 5 177.29 4.79
 -1 18 5 9.38 2.61
 1 18 5 8.09 2.6
 -2 18 5 4.62 2.22
 2 18 5 6.52 2.57
 -3 18 5 7.15 2.38
 3 18 5 9.85 3.09
 0 0 6 1.22 0.29
 1 0 6 14.16 0.39
 2 0 6 859.13 12.88
 3 0 6 1401.66 20.89
 4 0 6 1193.26 17.86
 5 0 6 0.2 0.19
 6 0 6 20.14 0.54
 7 0 6 1.5 0.3
 8 0 6 6.01 0.48
 9 0 6 0.38 0.33
 10 0 6 95.3 1.68
 11 0 6 24.29 0.85
 12 0 6 73.61 1.4
 13 0 6 2.29 0.52
 14 0 6 44.56 1.26
 15 0 6 110.29 2.32
 16 0 6 1.8 0.84
 17 0 6 8.48 1.32
 18 0 6 67.58 2.8
 19 0 6 5.25 2.52
 0 1 6 35.57 0.67
 -1 1 6 914.62 13.68
 1 1 6 918.5 13.75
 -2 1 6 137.8 2.18
 2 1 6 135.77 2.15
 -3 1 6 619.02 9.33
 3 1 6 618.46 9.29
 -4 1 6 1.93 0.27
 4 1 6 1.38 0.24
 -5 1 6 1.1 0.19
 5 1 6 1 0.21
 -6 1 6 3.57 0.37
 6 1 6 3.53 0.39
 -7 1 6 109.57 1.81
 7 1 6 105.39 1.75
 -8 1 6 15.18 0.58
 8 1 6 15.36 0.57
 -9 1 6 292.26 4.53
 9 1 6 288.65 4.64
 -10 1 6 2.09 0.43
 10 1 6 2.83 0.41
 -11 1 6 39.68 0.97
 11 1 6 40.44 0.95
 -12 1 6 193.01 3.12
 12 1 6 192.48 3.12
 -13 1 6 136.79 2.66
 13 1 6 139.6 2.74
 -14 1 6 59.49 1.47
 14 1 6 57.79 1.48
 -15 1 6 32.19 1.21
 15 1 6 32.4 1.17
 -16 1 6 81.09 2.32
 16 1 6 76.84 2
 -17 1 6 48.42 2.18
 17 1 6 47.15 1.94
 -18 1 6 4.47 2.4
 18 1 6 1.11 2.04
 -19 1 6 12.57 2.34
 19 1 6 14.63 2.46
 0 2 6 538.62 8.11
 -1 2 6 1521.64 22.71
 1 2 6 1488.56 24.2
 -2 2 6 1356.88 20.32
 2 2 6 1342.6 20.07
 -3 2 6 309.45 5.48
 3 2 6 308.51 5.84
 -4 2 6 322.59 4.92
 4 2 6 321.72 4.9
 -5 2 6 146.48 2.32
 5 2 6 143.96 2.29
 -6 2 6 167.77 2.64
 6 2 6 168.93 2.7
 -7 2 6 756.02 11.35
 7 2 6 741.62 11.13
 -8 2 6 137.9 2.29
 8 2 6 141.62 2.33
 -9 2 6 37.47 0.86
 9 2 6 36.47 0.81
 -10 2 6 197.9 3.17
 10 2 6 193.1 3.37
 -11 2 6 27.38 0.81
 11 2 6 26.85 0.8
 -12 2 6 60.84 1.3
 12 2 6 61.48 1.32
 -13 2 6 9.17 0.69
 13 2 6 9.93 0.71
 -14 2 6 18.49 0.88
 14 2 6 18.91 0.97
 -15 2 6 82.1 1.89
 15 2 6 84.37 1.94
 -16 2 6 20.75 1.36
 16 2 6 20.33 1.34
 -17 2 6 6.96 1.37
 17 2 6 7.98 1.43
 -18 2 6 3.5 1.82
 18 2 6 5.32 1.71
 -19 2 6 28.09 2.73
 19 2 6 29.26 3.15
 0 3 6 166.48 2.58
 -1 3 6 596.16 8.92
 1 3 6 597.27 8.97
 -2 3 6 428.61 7.51
 2 3 6 435.52 7.61
 -3 3 6 135.52 2.54
 3 3 6 132.16 2.5
 -4 3 6 1034.53 18.46
 4 3 6 1016.05 17.55
 -5 3 6 226.88 4.11
 5 3 6 231.93 4.16
 -6 3 6 345.63 5.26
 6 3 6 351.09 5.36
 -7 3 6 500.47 7.58
 7 3 6 496.21 7.67
 -8 3 6 166.11 2.69
 8 3 6 174.3 2.8
 -9 3 6 31.77 0.83
 9 3 6 32.75 0.81
 -10 3 6 62.43 1.27
 10 3 6 61.22 1.2
 -11 3 6 131.11 2.22
 11 3 6 135.07 2.26
 -12 3 6 32.5 1.03
 12 3 6 30.17 0.95
 -13 3 6 49.81 1.3
 13 3 6 49.88 1.41
 -14 3 6 0.76 0.7
 14 3 6 0.78 0.56
 -15 3 6 155.93 3.38
 15 3 6 161.89 3.49
 -16 3 6 31.86 1.56
 16 3 6 33.77 1.47
 -17 3 6 16.23 1.6
 17 3 6 18.86 1.55
 -18 3 6 11.52 1.92
 18 3 6 12.71 1.76
 -19 3 6 33.03 3.12
 19 3 6 39.52 5.39
 0 4 6 45.21 0.83
 -1 4 6 158.43 2.49
 1 4 6 161.36 2.53
 -2 4 6 2.06 0.39
 2 4 6 1.38 0.26
 -3 4 6 52.69 1.16
 3 4 6 54.91 1.2
 -4 4 6 123.78 2.36
 4 4 6 120.17 2.31
 -5 4 6 112.58 2.19
 5 4 6 113.27 2.22
 -6 4 6 202.28 3.73
 6 4 6 208.5 3.8
 -7 4 6 108.47 1.81
 7 4 6 107.06 1.81
 -8 4 6 44.54 0.92
 8 4 6 42.51 0.9
 -9 4 6 8.79 0.51
 9 4 6 7.23 0.49
 -10 4 6 84.32 1.52
 10 4 6 84.65 1.55
 -11 4 6 26.87 0.81
 11 4 6 27.09 0.79
 -12 4 6 285.75 5.17
 12 4 6 286.65 5.16
 -13 4 6 9.68 0.75
 13 4 6 11.69 0.77
 -14 4 6 30.17 1.23
 14 4 6 30.43 1.07
 -15 4 6 1.29 0.85
 15 4 6 0.99 0.78
 -16 4 6 88.4 2.45
 16 4 6 85.02 2.24
 -17 4 6 22.94 1.56
 17 4 6 22.34 1.68
 -18 4 6 37.27 1.98
 18 4 6 36.24 2.01
 0 5 6 34.66 0.71
 -1 5 6 135.15 2.17
 1 5 6 136.11 2.19
 -2 5 6 120.56 2.31
 2 5 6 120.37 2.34
 -3 5 6 812.31 14.11
 3 5 6 824.05 14.25
 -4 5 6 25.93 0.8
 4 5 6 26.56 0.78
 -5 5 6 146.99 2.77
 5 5 6 145.41 2.75
 -6 5 6 131.31 2.52
 6 5 6 131.76 2.53
 -7 5 6 212.58 3.92
 7 5 6 217.84 4.18
 -8 5 6 3.99 0.39
 8 5 6 4.03 0.36
 -9 5 6 85.34 1.55
 9 5 6 84.13 1.58
 -10 5 6 110.96 1.9
 10 5 6 108.36 1.86
 -11 5 6 116.59 2.03
 11 5 6 117.69 2.01
 -12 5 6 195.44 3.72
 12 5 6 196.07 3.67
 -13 5 6 17.19 0.9
 13 5 6 18.81 0.89
 -14 5 6 12.6 1.06
 14 5 6 13.89 1.01
 -15 5 6 28.9 1.42
 15 5 6 26.45 1.24
 -16 5 6 40.78 1.71
 16 5 6 40.66 1.76
 -17 5 6 94.69 2.66
 17 5 6 86.41 2.49
 -18 5 6 56.27 2.35
 18 5 6 54.31 2.26
 0 6 6 15 0.46
 -1 6 6 49.64 0.94
 1 6 6 48.52 0.94
 -2 6 6 67.27 1.2
 2 6 6 70.6 1.35
 -3 6 6 243.83 4.44
 3 6 6 242.86 4.38
 -4 6 6 164.59 3.08
 4 6 6 158.35 3.01
 -5 6 6 38.14 1.06
 5 6 6 37.78 0.99
 -6 6 6 42.06 1.15
 6 6 6 41.47 1.09
 -7 6 6 15.64 0.81
 7 6 6 16.05 0.8
 -8 6 6 22.37 0.65
 8 6 6 22.26 0.66
 -9 6 6 168.85 2.76
 9 6 6 165.28 2.74
 -10 6 6 145.12 2.41
 10 6 6 147.22 2.48
 -11 6 6 26.56 0.85
 11 6 6 27.2 0.82
 -12 6 6 0.15 0.51
 12 6 6 0.74 0.51
 -13 6 6 8.99 0.99
 13 6 6 8.83 0.81
 -14 6 6 5.72 0.89
 14 6 6 4.75 0.87
 -15 6 6 117.37 2.83
 15 6 6 122.19 2.94
 -16 6 6 43.31 1.74
 16 6 6 42.73 1.71
 -17 6 6 12.07 1.71
 17 6 6 9.98 1.71
 -18 6 6 24.65 2.43
 18 6 6 32.19 2.67
 0 7 6 382.41 5.84
 -1 7 6 347.24 5.3
 1 7 6 342.96 5.25
 -2 7 6 67.45 1.24
 2 7 6 70.78 1.26
 -3 7 6 158.46 2.53
 3 7 6 157.64 2.56
 -4 7 6 225.95 4.14
 4 7 6 218.25 4.01
 -5 7 6 20.48 0.89
 5 7 6 19.48 0.83
 -6 7 6 41.67 1.19
 6 7 6 38.05 1.08
 -7 7 6 258.51 4.79
 7 7 6 246.16 4.65
 -8 7 6 157.32 3.08
 8 7 6 157.92 3.01
 -9 7 6 30.22 0.83
 9 7 6 31.73 0.78
 -10 7 6 160.11 2.64
 10 7 6 156.56 2.62
 -11 7 6 138 2.78
 11 7 6 143.45 2.8
 -12 7 6 98.08 2.24
 12 7 6 102.66 2.31
 -13 7 6 125.16 2.79
 13 7 6 119.01 2.67
 -14 7 6 8.47 1.05
 14 7 6 9.91 0.98
 -15 7 6 27.55 1.44
 15 7 6 30.84 1.54
 -16 7 6 41.83 2
 16 7 6 46 1.97
 -17 7 6 80.73 2.73
 17 7 6 83.29 2.75
 0 8 6 87.67 1.53
 -1 8 6 193.34 3.09
 1 8 6 200.62 3.17
 -2 8 6 43.51 0.92
 2 8 6 44.03 0.92
 -3 8 6 2.11 0.34
 3 8 6 2.27 0.34
 -4 8 6 46.3 0.95
 4 8 6 43.95 0.9
 -5 8 6 118.24 2.36
 5 8 6 114.56 2.28
 -6 8 6 79.03 1.78
 6 8 6 73.12 1.65
 -7 8 6 39.28 1.17
 7 8 6 37.53 1.1
 -8 8 6 80.28 1.83
 8 8 6 77.85 1.72
 -9 8 6 96.13 1.68
 9 8 6 100 1.79
 -10 8 6 65.78 1.58
 10 8 6 64.02 1.27
 -11 8 6 52.43 1.46
 11 8 6 54.58 1.45
 -12 8 6 27.09 1.13
 12 8 6 28.36 1.07
 -13 8 6 8.86 0.95
 13 8 6 7.34 0.95
 -14 8 6 66.56 1.96
 14 8 6 69.78 2
 -15 8 6 96.14 2.51
 15 8 6 101.1 2.56
 -16 8 6 70.9 2.47
 16 8 6 77.13 2.54
 -17 8 6 23.41 2.39
 17 8 6 22.39 2.15
 0 9 6 134.73 2.24
 -1 9 6 30.29 0.79
 1 9 6 31.93 0.86
 -2 9 6 13.05 0.56
 2 9 6 13.08 0.53
 -3 9 6 361.35 5.58
 3 9 6 351.75 5.56
 -4 9 6 11.08 0.51
 4 9 6 9.57 0.49
 -5 9 6 25.48 0.69
 5 9 6 23.89 0.67
 -6 9 6 124.77 2.09
 6 9 6 121.67 2.11
 -7 9 6 48.09 1.27
 7 9 6 46.38 1.07
 -8 9 6 98.22 1.7
 8 9 6 99.99 1.72
 -9 9 6 7.22 0.54
 9 9 6 8.48 0.5
 -10 9 6 123.81 2.66
 10 9 6 126.52 2.72
 -11 9 6 218.41 4.48
 11 9 6 218.22 4.39
 -12 9 6 124.01 2.8
 12 9 6 123.48 2.71
 -13 9 6 94.71 2.36
 13 9 6 100.4 2.51
 -14 9 6 26 1.42
 14 9 6 28.45 1.66
 -15 9 6 26.78 1.58
 15 9 6 26.39 1.74
 -16 9 6 17.37 2.14
 16 9 6 20.84 1.93
 0 10 6 5.34 0.48
 -1 10 6 355.65 5.71
 1 10 6 352.76 5.55
 -2 10 6 23.64 0.75
 2 10 6 24.54 0.76
 -3 10 6 11.53 0.55
 3 10 6 10.33 0.55
 -4 10 6 54.93 1.12
 4 10 6 52.64 1.09
 -5 10 6 49.11 1.08
 5 10 6 49.98 1.11
 -6 10 6 113.73 2.05
 6 10 6 116.16 2.12
 -7 10 6 26.61 0.78
 7 10 6 25.88 0.74
 -8 10 6 32.92 0.97
 8 10 6 33.47 0.95
 -9 10 6 16.8 0.78
 9 10 6 18.28 0.79
 -10 10 6 50.09 1.38
 10 10 6 51.79 1.4
 -11 10 6 29.71 1.13
 11 10 6 29.98 1.13
 -12 10 6 121.35 2.87
 12 10 6 123.5 3.2
 -13 10 6 30.68 1.34
 13 10 6 28.49 1.4
 -14 10 6 14.62 1.45
 14 10 6 13.94 1.55
 -15 10 6 19.31 1.78
 15 10 6 19.84 1.68
 -16 10 6 21.91 3.33
 16 10 6 18.14 3.05
 0 11 6 4.76 0.56
 -1 11 6 241.6 4.02
 1 11 6 240.53 4.07
 -2 11 6 13.44 0.62
 2 11 6 14.7 0.67
 -3 11 6 80.44 1.54
 3 11 6 83.95 1.58
 -4 11 6 41.94 1.02
 4 11 6 40.1 1.01
 -5 11 6 200.01 3.44
 5 11 6 206.59 3.64
 -6 11 6 82.67 1.72
 6 11 6 78.92 1.67
 -7 11 6 63.78 1.45
 7 11 6 63.94 1.42
 -8 11 6 2.96 0.64
 8 11 6 3.39 0.55
 -9 11 6 25.57 0.97
 9 11 6 23.88 0.9
 -10 11 6 17.8 0.95
 10 11 6 18.09 0.86
 -11 11 6 25.29 1.15
 11 11 6 25.72 1.27
 -12 11 6 2.9 0.99
 12 11 6 3.36 1.07
 -13 11 6 55.71 1.8
 13 11 6 59.79 2
 -14 11 6 0.89 1.42
 14 11 6 1.2 1.3
 -15 11 6 3.96 2.69
 15 11 6 4.31 2.01
 0 12 6 41.46 1.15
 -1 12 6 49.08 1.28
 1 12 6 47.33 1.24
 -2 12 6 375.63 6.8
 2 12 6 370.1 6.76
 -3 12 6 23.1 0.93
 3 12 6 19.9 0.81
 -4 12 6 195.73 3.99
 4 12 6 186.84 3.64
 -5 12 6 10.51 0.77
 5 12 6 9.2 0.68
 -6 12 6 13.08 0.78
 6 12 6 12.38 0.78
 -7 12 6 155.7 3.3
 7 12 6 152.93 2.95
 -8 12 6 58.86 1.56
 8 12 6 59.95 1.59
 -9 12 6 33.45 1.19
 9 12 6 34.58 1.2
 -10 12 6 3.71 0.84
 10 12 6 3.74 0.89
 -11 12 6 28.4 2
 11 12 6 35.33 2.36
 -12 12 6 77.48 3.09
 12 12 6 76.03 3.19
 -13 12 6 14.48 2.35
 13 12 6 19.6 2.74
 -14 12 6 47.02 2.95
 14 12 6 53.08 3.14
 0 13 6 33.82 1.23
 -1 13 6 83.75 1.87
 1 13 6 81.64 2
 -2 13 6 2.05 0.69
 2 13 6 2.62 0.68
 -3 13 6 50.74 1.41
 3 13 6 48.46 1.35
 -4 13 6 40.61 1.35
 4 13 6 38.55 1.37
 -5 13 6 82.44 1.87
 5 13 6 79.23 1.81
 -6 13 6 31.43 1.12
 6 13 6 30.35 1.13
 -7 13 6 27.63 1.2
 7 13 6 24.69 1.11
 -8 13 6 16.14 1.11
 8 13 6 15.53 1.09
 -9 13 6 26.21 1.25
 9 13 6 29.15 1.4
 -10 13 6 18.63 2
 10 13 6 16.79 2.01
 -11 13 6 47.36 2.51
 11 13 6 46.21 2.65
 -12 13 6 6.97 2.6
 12 13 6 7.29 2.12
 -13 13 6 24.02 3.13
 13 13 6 20.51 2.66
 0 14 6 29.95 1.19
 -1 14 6 5.48 0.76
 1 14 6 4.25 0.82
 -2 14 6 95.34 2.24
 2 14 6 90.72 2.1
 -3 14 6 35.38 1.28
 3 14 6 36.27 1.28
 -4 14 6 203.73 4.3
 4 14 6 215.33 4.07
 -5 14 6 25.7 1.39
 5 14 6 26.99 1.42
 -6 14 6 21.39 1.31
 6 14 6 19.55 1.27
 -7 14 6 107.77 2.7
 7 14 6 105.25 2.55
 -8 14 6 11.03 1.19
 8 14 6 10.52 1.32
 -9 14 6 34.52 1.86
 9 14 6 32.84 1.53
 -10 14 6 20.82 2.11
 10 14 6 30.56 2.73
 -11 14 6 10.65 2.25
 11 14 6 9.28 2.25
 -12 14 6 39.51 3.4
 12 14 6 45.34 3.87
 0 15 6 0.61 1
 -1 15 6 79.43 2.12
 1 15 6 80.56 2.15
 -2 15 6 6.63 1.1
 2 15 6 3.59 0.9
 -3 15 6 115.46 2.53
 3 15 6 117.11 2.7
 -4 15 6 7.69 1.22
 4 15 6 8.16 1.35
 -5 15 6 7.18 1.32
 5 15 6 7.42 1.31
 -6 15 6 5.07 1.27
 6 15 6 3.7 1.04
 -7 15 6 55.3 2
 7 15 6 54.68 2.05
 -8 15 6 19.94 1.67
 8 15 6 20.73 1.59
 -9 15 6 2.53 1.52
 9 15 6 3.75 1.53
 -10 15 6 49.03 3.17
 10 15 6 50.92 3.13
 0 16 6 9.9 1.51
 -1 16 6 84.76 2.25
 1 16 6 87.27 2.34
 -2 16 6 31.61 1.83
 2 16 6 31.62 1.79
 -3 16 6 10.94 1.56
 3 16 6 12.55 1.58
 -4 16 6 130.22 3.66
 4 16 6 127.27 3.32
 -5 16 6 34.45 1.94
 5 16 6 33.27 1.94
 -6 16 6 14.12 1.88
 6 16 6 7.58 1.58
 -7 16 6 2.46 1.8
 7 16 6 2.32 1.58
 -8 16 6 48.49 2.49
 8 16 6 48.5 2.46
 -9 16 6 42.51 5.46
 0 17 6 8.38 2.12
 -1 17 6 14.54 1.74
 1 17 6 14.66 2.04
 -2 17 6 61.67 2.52
 2 17 6 61.56 2.6
 -3 17 6 26.98 2.06
 3 17 6 25.24 2.06
 -4 17 6 24.36 2.09
 4 17 6 22.46 1.93
 -5 17 6 19.9 2.15
 5 17 6 16.58 2.16
 -6 17 6 13.67 2.79
 6 17 6 11.57 2.19
 0 18 6 8.66 3.01
 -1 18 6 16.92 4.05
 1 18 6 21.77 3.62
 -2 18 6 30.3 6.81
 2 18 6 24.85 6.22
 0 0 7 0.46 0.29
 1 0 7 142.83 2.27
 2 0 7 573.84 8.63
 3 0 7 378.83 5.76
 4 0 7 373.54 5.86
 5 0 7 368.92 5.64
 6 0 7 0.27 0.21
 7 0 7 307.16 4.72
 8 0 7 284.16 4.57
 9 0 7 8.36 0.54
 10 0 7 352.93 5.44
 11 0 7 108.44 1.89
 12 0 7 18.31 0.82
 13 0 7 73.33 1.68
 14 0 7 0.72 0.81
 15 0 7 56.63 1.6
 16 0 7 141.18 3.01
 17 0 7 131.9 3.55
 18 0 7 7.02 1.94
 0 1 7 586.34 8.8
 -1 1 7 14.56 0.41
 1 1 7 13.93 0.42
 -2 1 7 238.4 3.74
 2 1 7 234.3 3.87
 -3 1 7 147.85 2.33
 3 1 7 147.84 2.33
 -4 1 7 92.45 1.55
 4 1 7 88.48 1.48
 -5 1 7 306.41 4.92
 5 1 7 301.49 4.64
 -6 1 7 305.84 4.72
 6 1 7 305.21 4.7
 -7 1 7 167.5 2.74
 7 1 7 167.38 2.67
 -8 1 7 36.71 0.85
 8 1 7 34.82 0.84
 -9 1 7 42.58 0.91
 9 1 7 41.65 0.96
 -10 1 7 223.36 3.56
 10 1 7 225.35 3.6
 -11 1 7 30.76 0.92
 11 1 7 31.58 0.86
 -12 1 7 30.16 1.01
 12 1 7 30.12 0.97
 -13 1 7 81.55 1.8
 13 1 7 83.86 1.82
 -14 1 7 12.54 0.86
 14 1 7 11.38 0.87
 -15 1 7 20.18 1.05
 15 1 7 21.77 1.15
 -16 1 7 257.37 4.86
 16 1 7 264.7 5.07
 -17 1 7 81.33 2.4
 17 1 7 77.54 2.3
 -18 1 7 52.68 2.51
 18 1 7 54.77 2.54
 0 2 7 345.26 5.35
 -1 2 7 52.18 0.93
 1 2 7 53.06 0.94
 -2 2 7 348.52 5.29
 2 2 7 347.67 5.27
 -3 2 7 221.57 3.46
 3 2 7 219.59 3.38
 -4 2 7 3.18 0.24
 4 2 7 3.13 0.25
 -5 2 7 24.36 0.58
 5 2 7 23.45 0.55
 -6 2 7 123.49 2.01
 6 2 7 123.96 2.18
 -7 2 7 165.34 2.66
 7 2 7 165.02 2.71
 -8 2 7 191.81 3.33
 8 2 7 192.95 3.09
 -9 2 7 73.75 1.39
 9 2 7 73.53 1.39
 -10 2 7 22.35 0.69
 10 2 7 22.45 0.68
 -11 2 7 62.82 1.25
 11 2 7 62.92 1.34
 -12 2 7 64.26 1.45
 12 2 7 64.86 1.51
 -13 2 7 71.41 1.62
 13 2 7 70.94 1.62
 -14 2 7 66.12 1.63
 14 2 7 65.62 1.53
 -15 2 7 41.53 1.3
 15 2 7 43.77 1.39
 -16 2 7 36.17 1.7
 16 2 7 34.18 1.57
 -17 2 7 29.85 1.67
 17 2 7 28.87 1.83
 -18 2 7 22.42 2.07
 18 2 7 25.93 2.31
 0 3 7 17.02 0.45
 -1 3 7 214.68 3.32
 1 3 7 212.3 3.29
 -2 3 7 228.02 4.07
 2 3 7 228.95 4.11
 -3 3 7 394.06 6.95
 3 3 7 382.93 6.72
 -4 3 7 62.63 1.37
 4 3 7 63.07 1.35
 -5 3 7 20.54 0.74
 5 3 7 18.64 0.73
 -6 3 7 289.13 5.2
 6 3 7 288.01 5.13
 -7 3 7 13.45 0.46
 7 3 7 13.4 0.48
 -8 3 7 139.36 2.27
 8 3 7 141.83 2.37
 -9 3 7 29.26 0.78
 9 3 7 28.01 0.76
 -10 3 7 97.13 1.73
 10 3 7 95.96 1.69
 -11 3 7 199.56 3.21
 11 3 7 200.08 3.32
 -12 3 7 12.26 0.71
 12 3 7 11.53 0.67
 -13 3 7 30.42 1.1
 13 3 7 30.11 1.06
 -14 3 7 58.75 1.54
 14 3 7 58.57 1.55
 -15 3 7 10.65 1.02
 15 3 7 12.19 1.01
 -16 3 7 2.24 1.3
 16 3 7 1.99 1.12
 -17 3 7 103.48 2.81
 17 3 7 101.44 2.77
 -18 3 7 44.36 2.33
 18 3 7 43.11 2.2
 0 4 7 405.35 6.13
 -1 4 7 310.16 4.73
 1 4 7 311.75 4.73
 -2 4 7 631.98 11.34
 2 4 7 657.29 11.77
 -3 4 7 546.82 9.53
 3 4 7 555.55 9.71
 -4 4 7 108.28 2.12
 4 4 7 108.77 2.15
 -5 4 7 206.2 3.81
 5 4 7 207.19 3.77
 -6 4 7 89.71 1.88
 6 4 7 89.43 2
 -7 4 7 173.09 3.26
 7 4 7 168.82 3.17
 -8 4 7 77.4 1.4
 8 4 7 77.61 1.4
 -9 4 7 94.99 1.65
 9 4 7 94.1 1.73
 -10 4 7 129.36 2.16
 10 4 7 130.19 2.16
 -11 4 7 37.36 0.93
 11 4 7 36.94 0.9
 -12 4 7 36.84 1.06
 12 4 7 37.09 1.11
 -13 4 7 18.72 0.96
 13 4 7 19.77 0.87
 -14 4 7 3.77 0.72
 14 4 7 3.29 0.75
 -15 4 7 67.03 1.95
 15 4 7 66.81 1.85
 -16 4 7 145.49 3.34
 16 4 7 142.01 3.33
 -17 4 7 1.59 1.33
 17 4 7 3.15 1.37
 -18 4 7 3.92 1.91
 18 4 7 6.16 1.79
 0 5 7 293.63 4.49
 -1 5 7 83.68 1.41
 1 5 7 85.69 1.49
 -2 5 7 168.01 3.1
 2 5 7 167.76 3.12
 -3 5 7 103.52 2.04
 3 5 7 103.44 2.06
 -4 5 7 119.48 2.32
 4 5 7 116.15 2.28
 -5 5 7 202.06 3.77
 5 5 7 199.11 3.64
 -6 5 7 174.1 3.27
 6 5 7 175.65 3.29
 -7 5 7 201.55 3.78
 7 5 7 204.94 3.83
 -8 5 7 392.98 7.01
 8 5 7 384.22 6.85
 -9 5 7 109.91 2.11
 9 5 7 108.34 1.84
 -10 5 7 48.77 1.05
 10 5 7 48.9 1.03
 -11 5 7 61.83 1.34
 11 5 7 62.26 1.44
 -12 5 7 174.92 3.33
 12 5 7 175.48 3.43
 -13 5 7 7.95 0.85
 13 5 7 7.69 0.73
 -14 5 7 64.82 1.77
 14 5 7 67.13 1.82
 -15 5 7 17.91 1.32
 15 5 7 20.9 1.23
 -16 5 7 57.19 2.02
 16 5 7 55.25 2.07
 -17 5 7 21.12 1.8
 17 5 7 21.71 1.97
 -18 5 7 11.89 2.38
 18 5 7 11.03 2.48
 0 6 7 26.73 0.64
 -1 6 7 397.44 6.04
 1 6 7 393.34 5.95
 -2 6 7 131.53 2.51
 2 6 7 133.85 2.57
 -3 6 7 4.93 0.55
 3 6 7 4.83 0.59
 -4 6 7 207.67 3.81
 4 6 7 206.84 3.8
 -5 6 7 65.69 1.47
 5 6 7 65.26 1.51
 -6 6 7 230.89 4.24
 6 6 7 232.82 4.28
 -7 6 7 41.12 1.17
 7 6 7 41.1 1.14
 -8 6 7 141.68 2.75
 8 6 7 145.35 3.15
 -9 6 7 69.06 1.64
 9 6 7 67.32 1.61
 -10 6 7 3.98 0.69
 10 6 7 5.05 0.5
 -11 6 7 53.73 1.3
 11 6 7 55.57 1.25
 -12 6 7 22.19 0.89
 12 6 7 22.04 0.84
 -13 6 7 83 2.03
 13 6 7 83.78 2.08
 -14 6 7 32.94 1.48
 14 6 7 33.29 1.37
 -15 6 7 41.89 1.63
 15 6 7 45.31 1.73
 -16 6 7 16.93 1.52
 16 6 7 17.4 1.52
 -17 6 7 33.25 2.09
 17 6 7 31.8 2.11
 0 7 7 242.39 3.75
 -1 7 7 77.37 1.35
 1 7 7 76.37 1.37
 -2 7 7 199.3 3.26
 2 7 7 195.69 3.07
 -3 7 7 320.52 5.73
 3 7 7 321.3 5.74
 -4 7 7 24.13 0.92
 4 7 7 25.75 0.91
 -5 7 7 81.14 1.76
 5 7 7 78.92 1.72
 -6 7 7 164.04 3.11
 6 7 7 163.84 3.13
 -7 7 7 22.71 0.89
 7 7 7 24.01 0.94
 -8 7 7 70.48 1.61
 8 7 7 71.02 1.62
 -9 7 7 79.85 1.84
 9 7 7 81 1.75
 -10 7 7 4.13 0.67
 10 7 7 1.48 0.61
 -11 7 7 11.42 1.03
 11 7 7 9.98 0.91
 -12 7 7 3.67 0.65
 12 7 7 5.77 0.73
 -13 7 7 1.55 0.72
 13 7 7 1.82 0.76
 -14 7 7 13.93 1.25
 14 7 7 12.46 1.15
 -15 7 7 45.51 1.7
 15 7 7 47.49 1.79
 -16 7 7 20.68 1.7
 16 7 7 19.19 1.67
 -17 7 7 3.86 1.98
 17 7 7 5.92 1.9
 0 8 7 0.51 0.31
 -1 8 7 17.77 0.61
 1 8 7 17.97 0.59
 -2 8 7 63.85 1.2
 2 8 7 64.41 1.33
 -3 8 7 216.71 4
 3 8 7 217.71 4.02
 -4 8 7 47.55 1.19
 4 8 7 45.55 1.21
 -5 8 7 42.21 1.28
 5 8 7 43.01 1.18
 -6 8 7 254.31 4.62
 6 8 7 258.53 4.74
 -7 8 7 48.67 1.3
 7 8 7 47.41 1.36
 -8 8 7 205.43 3.83
 8 8 7 209.34 4.09
 -9 8 7 108.15 2.53
 9 8 7 108.46 2.56
 -10 8 7 18.84 1.01
 10 8 7 16.33 1.03
 -11 8 7 12.34 1.32
 11 8 7 13.76 1.34
 -12 8 7 176.02 4.84
 12 8 7 173.19 4.8
 -13 8 7 8.93 1.08
 13 8 7 9.24 0.88
 -14 8 7 11.23 1.09
 14 8 7 12.54 1.2
 -15 8 7 21.47 1.45
 15 8 7 22.24 1.63
 -16 8 7 40.06 1.93
 16 8 7 44.62 2.11
 0 9 7 163.64 2.66
 -1 9 7 215.44 3.46
 1 9 7 215.01 3.39
 -2 9 7 99.41 1.94
 2 9 7 97.83 1.72
 -3 9 7 92.64 1.68
 3 9 7 89.85 1.74
 -4 9 7 13.81 0.83
 4 9 7 12.58 0.83
 -5 9 7 11.43 0.83
 5 9 7 9.85 0.76
 -6 9 7 77.12 1.74
 6 9 7 77.75 1.74
 -7 9 7 27.26 1.06
 7 9 7 26.92 0.99
 -8 9 7 34.29 1.24
 8 9 7 34.48 1.3
 -9 9 7 17.31 1.18
 9 9 7 19.55 1.14
 -10 9 7 13.85 1.23
 10 9 7 14.52 1.35
 -11 9 7 241.01 6.46
 11 9 7 254.04 6.54
 -12 9 7 16.92 1.51
 12 9 7 19.76 1.65
 -13 9 7 147.72 4.41
 13 9 7 144.43 4.66
 -14 9 7 67.84 2.83
 14 9 7 69.2 2.72
 -15 9 7 31.07 2.51
 15 9 7 33.37 2.63
 -16 9 7 20.19 3.07
 16 9 7 17.61 2.68
 0 10 7 40.61 1
 -1 10 7 206.44 3.3
 1 10 7 202.53 3.21
 -2 10 7 86.67 1.55
 2 10 7 83.97 1.52
 -3 10 7 266.63 4.16
 3 10 7 259.53 4.52
 -4 10 7 143.36 2.36
 4 10 7 141.72 2.39
 -5 10 7 52.59 1.55
 5 10 7 54.52 1.35
 -6 10 7 66.73 1.97
 6 10 7 68.15 2.01
 -7 10 7 83.89 2.21
 7 10 7 83.22 2.22
 -8 10 7 119.73 3.04
 8 10 7 114.07 3.34
 -9 10 7 12.36 1.2
 9 10 7 10.87 1.25
 -10 10 7 276.92 7.3
 10 10 7 275.55 7.08
 -11 10 7 38.95 1.88
 11 10 7 38.29 1.95
 -12 10 7 97.34 3.34
 12 10 7 99.9 3.66
 -13 10 7 86.29 2.91
 13 10 7 83.03 3.16
 -14 10 7 8.87 2.09
 14 10 7 12.62 2.04
 -15 10 7 13.47 2.59
 15 10 7 15.54 2.53
 0 11 7 56.6 1.35
 -1 11 7 69.07 1.52
 1 11 7 66.67 1.48
 -2 11 7 196.03 3.64
 2 11 7 199.95 3.68
 -3 11 7 13.14 0.71
 3 11 7 13.12 0.7
 -4 11 7 3.12 0.56
 4 11 7 3.21 0.45
 -5 11 7 232.34 5.28
 5 11 7 229.34 5.22
 -6 11 7 19.05 1.2
 6 11 7 18.52 1.15
 -7 11 7 24.18 1.44
 7 11 7 21.41 1.26
 -8 11 7 14.71 1.29
 8 11 7 13.48 1.28
 -9 11 7 27.33 1.52
 9 11 7 25.52 1.58
 -10 11 7 93.65 2.96
 10 11 7 98.9 3.22
 -11 11 7 90.95 3.22
 11 11 7 86.52 3.06
 -12 11 7 8.45 1.61
 12 11 7 7.8 2
 -13 11 7 38.99 2.58
 13 11 7 35.75 2.43
 -14 11 7 2.58 2.11
 14 11 7 0.08 1.8
 0 12 7 148.09 2.84
 -1 12 7 35.52 1.16
 1 12 7 34.02 1.09
 -2 12 7 163.28 3.13
 2 12 7 162.82 3.1
 -3 12 7 64.65 1.56
 3 12 7 64.17 1.43
 -4 12 7 38.74 1.21
 4 12 7 37.05 1.03
 -5 12 7 54.73 1.36
 5 12 7 56.53 1.39
 -6 12 7 0.86 1.02
 6 12 7 0.4 0.8
 -7 12 7 23.02 1.41
 7 12 7 22.6 1.32
 -8 12 7 1.91 1.17
 8 12 7 2.06 1.38
 -9 12 7 27.43 1.78
 9 12 7 29.47 1.88
 -10 12 7 26.5 1.81
 10 12 7 28.79 1.94
 -11 12 7 20.2 2.2
 11 12 7 22.09 1.86
 -12 12 7 20.87 2.2
 12 12 7 17.03 2.55
 -13 12 7 3.96 2.41
 13 12 7 3.37 2.56
 -14 12 7 20.97 4.14
 0 13 7 4.76 0.84
 -1 13 7 0.1 0.68
 1 13 7 0.58 0.64
 -2 13 7 13.2 0.97
 2 13 7 16.41 0.84
 -3 13 7 46.09 1.36
 3 13 7 47.17 1.31
 -4 13 7 63.25 1.62
 4 13 7 63.19 1.6
 -5 13 7 24.84 1.02
 5 13 7 24.09 0.98
 -6 13 7 13.38 1.31
 6 13 7 13.83 1.21
 -7 13 7 84.91 2.79
 7 13 7 89.42 2.96
 -8 13 7 16.54 1.96
 8 13 7 14.96 1.81
 -9 13 7 7.41 1.63
 9 13 7 7.01 2.11
 -10 13 7 34.51 2.03
 10 13 7 36.9 2.23
 -11 13 7 31.18 2.57
 11 13 7 28.48 2.65
 -12 13 7 1.82 2.43
 12 13 7 2.1 2.21
 0 14 7 2.28 0.95
 -1 14 7 10.35 1.02
 1 14 7 10.76 1.01
 -2 14 7 198.24 3.84
 2 14 7 191.03 3.68
 -3 14 7 46.91 1.47
 3 14 7 50.81 1.56
 -4 14 7 183.09 3.55
 4 14 7 170.5 3.36
 -5 14 7 159.43 3.44
 5 14 7 155.68 3.46
 -6 14 7 29.28 1.37
 6 14 7 26.64 1.37
 -7 14 7 91.03 3.13
 7 14 7 87.57 3.17
 -8 14 7 63.91 2.6
 8 14 7 60.24 2.76
 -9 14 7 2.33 1.92
 9 14 7 1.95 1.75
 -10 14 7 32.4 2.57
 10 14 7 33.51 2.58
 -11 14 7 7.98 2.84
 11 14 7 3.69 2.3
 0 15 7 15.84 1.28
 -1 15 7 16.54 1.34
 1 15 7 17.08 1.37
 -2 15 7 50.12 1.8
 2 15 7 48.31 1.67
 -3 15 7 70.05 2.02
 3 15 7 70.76 1.99
 -4 15 7 16.96 1.52
 4 15 7 17.86 1.48
 -5 15 7 0.54 1.19
 5 15 7 0.88 1.45
 -6 15 7 3.75 1.19
 6 15 7 5.03 1.14
 -7 15 7 16.62 2.13
 7 15 7 21.39 2.6
 -8 15 7 14.4 2.38
 8 15 7 14.18 2.59
 -9 15 7 26.08 2.63
 9 15 7 23.6 2.39
 -10 15 7 95.96 4.79
 10 15 7 96.73 4.4
 0 16 7 17.44 1.54
 -1 16 7 25.58 1.62
 1 16 7 29.15 1.7
 -2 16 7 3.61 1.34
 2 16 7 5.83 1.61
 -3 16 7 64.32 2.3
 3 16 7 63.96 2.24
 -4 16 7 20.25 1.72
 4 16 7 17.7 1.61
 -5 16 7 116.65 3.17
 5 16 7 107.49 2.97
 -6 16 7 2.46 1.52
 6 16 7 3.07 1.58
 -7 16 7 25.49 2.71
 7 16 7 23.53 2.55
 -8 16 7 80.82 3.72
 8 16 7 94.26 4.27
 0 17 7 76.09 2.63
 -1 17 7 12.56 1.89
 1 17 7 15.07 1.76
 -2 17 7 12.98 2.2
 2 17 7 9.75 1.89
 -3 17 7 4.19 2.08
 3 17 7 5.47 2.02
 -4 17 7 0.89 1.97
 4 17 7 1.8 1.78
 -5 17 7 13.95 2.73
 5 17 7 14.08 2.23
 0 0 8 221.77 4.85
 1 0 8 166.84 2.62
 2 0 8 1.23 0.24
 3 0 8 72.9 1.26
 4 0 8 90.62 1.53
 5 0 8 0.42 0.25
 6 0 8 1.77 0.35
 7 0 8 0.74 0.26
 8 0 8 78.37 1.42
 9 0 8 8.56 0.58
 10 0 8 34.8 0.86
 11 0 8 145.66 2.6
 12 0 8 301.01 5.4
 13 0 8 66.48 1.57
 14 0 8 7.88 0.83
 15 0 8 49.44 1.66
 16 0 8 78.12 2.18
 17 0 8 4.61 1.77
 18 0 8 22.58 2.16
 0 1 8 0.43 0.21
 -1 1 8 94.65 1.56
 1 1 8 94.4 1.55
 -2 1 8 1203.26 17.94
 2 1 8 1195.88 17.89
 -3 1 8 266.78 4.1
 3 1 8 259.01 3.98
 -4 1 8 13.53 0.47
 4 1 8 12.15 0.46
 -5 1 8 184.32 2.9
 5 1 8 180.74 2.83
 -6 1 8 189.95 3
 6 1 8 190.73 3.01
 -7 1 8 284.62 4.64
 7 1 8 291.52 4.51
 -8 1 8 32.32 0.8
 8 1 8 29.3 0.75
 -9 1 8 71.51 1.33
 9 1 8 70.9 1.35
 -10 1 8 84.24 1.54
 10 1 8 84.27 1.55
 -11 1 8 199.91 3.46
 11 1 8 197.81 3.49
 -12 1 8 234.04 4.99
 12 1 8 224.49 4.14
 -13 1 8 20.61 0.97
 13 1 8 21.8 0.92
 -14 1 8 10.31 1
 14 1 8 9.54 0.91
 -15 1 8 62.24 1.74
 15 1 8 62.14 1.74
 -16 1 8 7.19 1.26
 16 1 8 6.04 1.1
 -17 1 8 16.36 1.68
 17 1 8 17.54 1.8
 -18 1 8 56.51 2.57
 18 1 8 53.15 2.69
 0 2 8 27.74 0.62
 -1 2 8 146.59 2.33
 1 2 8 146.73 2.32
 -2 2 8 103.72 1.69
 2 2 8 102.54 1.68
 -3 2 8 75.61 1.3
 3 2 8 75.21 1.35
 -4 2 8 30.48 0.65
 4 2 8 30.79 0.67
 -5 2 8 246.22 3.95
 5 2 8 250.52 3.97
 -6 2 8 240.72 3.75
 6 2 8 241.53 3.77
 -7 2 8 116.72 1.94
 7 2 8 115.14 1.94
 -8 2 8 138.5 2.29
 8 2 8 138.5 2.28
 -9 2 8 29.68 0.78
 9 2 8 29 0.75
 -10 2 8 17.15 0.66
 10 2 8 16.92 0.6
 -11 2 8 15.7 0.71
 11 2 8 15.69 0.72
 -12 2 8 26.27 0.93
 12 2 8 23.3 0.93
 -13 2 8 33.95 1.2
 13 2 8 32.47 1.11
 -14 2 8 21.4 1.05
 14 2 8 20.96 1.2
 -15 2 8 29.85 1.52
 15 2 8 32.69 1.29
 -16 2 8 120.68 2.96
 16 2 8 119.75 3
 -17 2 8 54.23 2.33
 17 2 8 52.99 2.17
 -18 2 8 2.32 1.5
 18 2 8 2.87 2.12
 0 3 8 74.58 1.28
 -1 3 8 478.87 7.23
 1 3 8 465.56 7.04
 -2 3 8 779.86 11.65
 2 3 8 738.14 11.06
 -3 3 8 19.21 0.67
 3 3 8 18.96 0.69
 -4 3 8 950.13 16.45
 4 3 8 958.4 16.58
 -5 3 8 151.13 2.85
 5 3 8 150.51 3.09
 -6 3 8 75.71 1.66
 6 3 8 71.44 1.53
 -7 3 8 87.88 1.85
 7 3 8 88.15 1.9
 -8 3 8 263.06 4.08
 8 3 8 266.15 4.12
 -9 3 8 40.77 0.91
 9 3 8 40.88 0.96
 -10 3 8 42.13 1
 10 3 8 40.44 0.95
 -11 3 8 75.66 1.53
 11 3 8 76.22 1.6
 -12 3 8 30.44 1
 12 3 8 29.44 1.05
 -13 3 8 28.31 1.14
 13 3 8 27.15 1.02
 -14 3 8 61.81 1.59
 14 3 8 64.53 1.66
 -15 3 8 106.23 2.62
 15 3 8 109.63 2.67
 -16 3 8 36.98 1.64
 16 3 8 40.41 1.71
 -17 3 8 70.56 2.39
 17 3 8 74.21 2.5
 -18 3 8 26.01 2.07
 18 3 8 30.42 2.32
 0 4 8 29.26 0.67
 -1 4 8 154.25 2.43
 1 4 8 153.52 2.42
 -2 4 8 201.81 3.68
 2 4 8 204.27 3.75
 -3 4 8 317.19 5.66
 3 4 8 317.1 5.66
 -4 4 8 76.36 1.62
 4 4 8 75.77 1.61
 -5 4 8 93.19 1.94
 5 4 8 94.54 1.96
 -6 4 8 34.87 1.04
 6 4 8 34.52 1.04
 -7 4 8 80.23 1.7
 7 4 8 84.6 1.81
 -8 4 8 94.69 1.97
 8 4 8 92.98 1.94
 -9 4 8 117.19 2.32
 9 4 8 118.5 2.37
 -10 4 8 75.84 1.42
 10 4 8 80.48 1.47
 -11 4 8 1.26 0.49
 11 4 8 1.75 0.42
 -12 4 8 21.58 0.87
 12 4 8 20.53 0.8
 -13 4 8 2 0.66
 13 4 8 2.08 0.63
 -14 4 8 16.15 1.1
 14 4 8 15.16 1.06
 -15 4 8 52.75 1.8
 15 4 8 52.62 1.89
 -16 4 8 48.29 2
 16 4 8 47.16 1.92
 -17 4 8 43.28 2.1
 17 4 8 45.08 2.32
 -18 4 8 62.6 3.46
 18 4 8 68.9 3.57
 0 5 8 281.94 4.36
 -1 5 8 103.5 1.73
 1 5 8 104.4 1.75
 -2 5 8 116.65 2.26
 2 5 8 116.75 2.28
 -3 5 8 377.89 6.67
 3 5 8 375.92 6.67
 -4 5 8 94.36 1.94
 4 5 8 94.69 1.96
 -5 5 8 120.96 2.41
 5 5 8 124.1 2.46
 -6 5 8 328.69 5.88
 6 5 8 326.93 5.85
 -7 5 8 160.27 3.13
 7 5 8 162.89 3.1
 -8 5 8 21.38 0.91
 8 5 8 19.88 0.9
 -9 5 8 128.1 2.65
 9 5 8 137.2 2.75
 -10 5 8 1.42 0.6
 10 5 8 2.18 0.68
 -11 5 8 22.89 0.74
 11 5 8 23.48 0.77
 -12 5 8 39.48 1.11
 12 5 8 38.71 1.06
 -13 5 8 12.52 0.87
 13 5 8 11.31 0.86
 -14 5 8 28.38 1.35
 14 5 8 29.86 1.34
 -15 5 8 58.54 1.82
 15 5 8 61.33 2.28
 -16 5 8 2.49 1.35
 16 5 8 4.3 1.49
 -17 5 8 45.26 2.36
 17 5 8 44.2 2.17
 0 6 8 6.37 0.39
 -1 6 8 58.14 1.09
 1 6 8 58.33 1.1
 -2 6 8 302.71 5.43
 2 6 8 306.14 5.68
 -3 6 8 18.13 0.7
 3 6 8 17.73 0.75
 -4 6 8 76.11 1.67
 4 6 8 76.01 1.61
 -5 6 8 19.35 0.87
 5 6 8 20.07 0.87
 -6 6 8 149.24 3.09
 6 6 8 141.9 2.77
 -7 6 8 144.89 2.78
 7 6 8 145.76 2.83
 -8 6 8 43.43 1.36
 8 6 8 43.91 1.25
 -9 6 8 41.87 1.23
 9 6 8 45.38 1.23
 -10 6 8 5.17 0.86
 10 6 8 2.68 0.56
 -11 6 8 45.25 1.67
 11 6 8 44.59 1.61
 -12 6 8 68.12 2.03
 12 6 8 67.84 1.94
 -13 6 8 16.81 0.92
 13 6 8 15.82 0.87
 -14 6 8 10.94 1.08
 14 6 8 9.75 1.02
 -15 6 8 11.97 1.27
 15 6 8 14 1.33
 -16 6 8 25.39 1.66
 16 6 8 27.91 1.8
 -17 6 8 68.25 2.66
 17 6 8 64.96 2.61
 0 7 8 1.57 0.29
 -1 7 8 180.9 2.84
 1 7 8 179.55 2.83
 -2 7 8 5.32 0.63
 2 7 8 4.75 0.72
 -3 7 8 162.32 3.04
 3 7 8 163.06 3.13
 -4 7 8 46.23 1.21
 4 7 8 46.17 1.27
 -5 7 8 10.31 0.69
 5 7 8 11.2 0.72
 -6 7 8 66.84 1.56
 6 7 8 68.16 1.63
 -7 7 8 4.38 0.66
 7 7 8 6.03 0.64
 -8 7 8 12.85 0.82
 8 7 8 13.15 0.78
 -9 7 8 62.56 1.66
 9 7 8 60.54 1.61
 -10 7 8 236.55 5.34
 10 7 8 226.92 5.12
 -11 7 8 67.04 2.24
 11 7 8 65.84 2.29
 -12 7 8 57.77 2.29
 12 7 8 57.23 2.14
 -13 7 8 2.18 1.3
 13 7 8 4.47 1.55
 -14 7 8 7.71 1.51
 14 7 8 4.95 1.49
 -15 7 8 16.6 2.14
 15 7 8 11.56 1.96
 -16 7 8 89.37 3.92
 16 7 8 88.05 3.68
 -17 7 8 49.19 3.56
 17 7 8 39.28 5.19
 0 8 8 15.02 0.54
 -1 8 8 69.9 1.36
 1 8 8 72.05 1.32
 -2 8 8 71.4 1.43
 2 8 8 73.99 1.59
 -3 8 8 78.57 1.67
 3 8 8 81.93 1.79
 -4 8 8 133.5 2.63
 4 8 8 135.89 2.69
 -5 8 8 33.44 1.11
 5 8 8 32.57 1.03
 -6 8 8 35.65 1.14
 6 8 8 33.63 1.11
 -7 8 8 43.13 1.23
 7 8 8 44.26 1.23
 -8 8 8 78.16 1.9
 8 8 8 75.87 1.89
 -9 8 8 30.23 1.28
 9 8 8 26.34 1.12
 -10 8 8 73.52 2.51
 10 8 8 77.15 2.71
 -11 8 8 321.3 8.36
 11 8 8 326.18 8.39
 -12 8 8 46.65 2.23
 12 8 8 45.02 1.93
 -13 8 8 98.14 3.26
 13 8 8 93.68 3.34
 -14 8 8 24.78 2.09
 14 8 8 23.57 2.27
 -15 8 8 7.28 2.03
 15 8 8 5.55 1.88
 -16 8 8 4.53 2.66
 16 8 8 3.35 2.27
 0 9 8 0.72 0.33
 -1 9 8 157.41 2.53
 1 9 8 153.22 2.53
 -2 9 8 118.59 2
 2 9 8 112.59 1.99
 -3 9 8 122.84 2.45
 3 9 8 120.25 2.45
 -4 9 8 119.52 2.36
 4 9 8 116.34 2.34
 -5 9 8 32.21 1.06
 5 9 8 30.5 1.03
 -6 9 8 172.42 3.6
 6 9 8 176.14 3.83
 -7 9 8 117.9 2.63
 7 9 8 126.2 3.06
 -8 9 8 6.25 0.98
 8 9 8 4.5 1.04
 -9 9 8 190.14 4.41
 9 9 8 193.65 4.48
 -10 9 8 35.38 1.75
 10 9 8 33.02 1.59
 -11 9 8 108.32 3.41
 11 9 8 103.36 3.26
 -12 9 8 60.76 2.29
 12 9 8 58.97 2.39
 -13 9 8 2.95 1.89
 13 9 8 3.84 1.99
 -14 9 8 5.58 1.99
 14 9 8 3.99 1.63
 -15 9 8 8.89 2.45
 15 9 8 9.59 2.31
 0 10 8 0.54 0.4
 -1 10 8 15.29 0.63
 1 10 8 13.54 0.61
 -2 10 8 16.54 0.62
 2 10 8 15.57 0.63
 -3 10 8 37.26 1.1
 3 10 8 39.15 1.18
 -4 10 8 41.41 1.31
 4 10 8 40.72 1.22
 -5 10 8 34.45 1.33
 5 10 8 34.86 1.28
 -6 10 8 82.93 2.28
 6 10 8 78.52 2.6
 -7 10 8 41.93 1.59
 7 10 8 38.44 1.54
 -8 10 8 45.77 1.63
 8 10 8 45.34 1.61
 -9 10 8 79.97 2.65
 9 10 8 78.07 2.52
 -10 10 8 76.14 2.73
 10 10 8 75.34 2.68
 -11 10 8 9.45 1.48
 11 10 8 7.84 1.61
 -12 10 8 30.44 2.24
 12 10 8 31.94 2.06
 -13 10 8 7.93 1.66
 13 10 8 5.43 1.69
 -14 10 8 14.56 2.51
 14 10 8 11.77 2.56
 -15 10 8 32.39 3.21
 15 10 8 36.57 3.28
 0 11 8 1.17 0.51
 -1 11 8 0.94 0.38
 1 11 8 1.49 0.52
 -2 11 8 222.03 4.04
 2 11 8 218.55 3.98
 -3 11 8 84.13 1.77
 3 11 8 84.89 1.76
 -4 11 8 128.04 3.21
 4 11 8 128.8 3.16
 -5 11 8 72.91 2.21
 5 11 8 74.76 2.13
 -6 11 8 105.47 2.88
 6 11 8 101.6 2.69
 -7 11 8 153.22 3.87
 7 11 8 152.39 3.64
 -8 11 8 94.28 3.04
 8 11 8 93.81 3
 -9 11 8 54.23 2.15
 9 11 8 53.94 2.17
 -10 11 8 22.37 1.76
 10 11 8 25.96 2.37
 -11 11 8 2.84 1.42
 11 11 8 1.72 1.4
 -12 11 8 30.86 2.21
 12 11 8 32.09 2.31
 -13 11 8 4.26 2.21
 13 11 8 6.84 2.27
 -14 11 8 22.35 2.83
 14 11 8 26.74 2.8
 0 12 8 133.32 2.62
 -1 12 8 15 0.84
 1 12 8 14.94 0.83
 -2 12 8 6.76 0.72
 2 12 8 6.22 0.65
 -3 12 8 41.89 1.11
 3 12 8 40.05 1.05
 -4 12 8 13.08 1.1
 4 12 8 11.68 1.09
 -5 12 8 83.02 2.39
 5 12 8 87.37 2.51
 -6 12 8 23.68 1.55
 6 12 8 21.17 1.31
 -7 12 8 102.96 3.35
 7 12 8 98.01 3.19
 -8 12 8 6.44 1.57
 8 12 8 7.34 2.11
 -9 12 8 23.14 1.75
 9 12 8 23 1.78
 -10 12 8 23.12 1.85
 10 12 8 23.87 2.24
 -11 12 8 70.61 2.95
 11 12 8 72.94 2.91
 -12 12 8 13.13 2.35
 12 12 8 9.99 2.03
 -13 12 8 48.8 3.16
 13 12 8 47.69 3.05
 0 13 8 9.14 0.9
 -1 13 8 36.41 1.19
 1 13 8 34.92 1.13
 -2 13 8 97.02 2.14
 2 13 8 94.96 2.04
 -3 13 8 30.11 1.07
 3 13 8 27.52 1.03
 -4 13 8 140.34 3.06
 4 13 8 135.37 3.05
 -5 13 8 83.04 2.58
 5 13 8 82.93 2.48
 -6 13 8 2.17 1.37
 6 13 8 1.43 1.25
 -7 13 8 74.37 2.65
 7 13 8 80.13 3.01
 -8 13 8 15.87 1.95
 8 13 8 18.23 1.96
 -9 13 8 13.99 1.78
 9 13 8 19.13 2.46
 -10 13 8 89.84 3.28
 10 13 8 98.28 3.53
 -11 13 8 0.29 2.14
 11 13 8 4.69 2.42
 -12 13 8 147.18 5.09
 12 13 8 141.32 5.08
 0 14 8 10.35 1.02
 -1 14 8 34.56 1.33
 1 14 8 34.89 1.39
 -2 14 8 38.87 1.52
 2 14 8 35.6 1.35
 -3 14 8 16.28 1.12
 3 14 8 15.61 1.11
 -4 14 8 0.45 0.84
 4 14 8 1.66 0.74
 -5 14 8 30.42 1.82
 5 14 8 32.62 2
 -6 14 8 20.35 2.12
 6 14 8 14.96 2.23
 -7 14 8 80.42 3.12
 7 14 8 83.44 3.41
 -8 14 8 9.11 1.95
 8 14 8 10.62 2.06
 -9 14 8 52.75 3.07
 9 14 8 49.56 2.87
 -10 14 8 56.8 3.11
 10 14 8 59.52 3.41
 -11 14 8 33.4 3.19
 11 14 8 28.42 4.53
 0 15 8 6.46 1.36
 -1 15 8 19.5 1.44
 1 15 8 20.33 1.32
 -2 15 8 27.8 1.55
 2 15 8 24.47 1.47
 -3 15 8 20.39 1.54
 3 15 8 17.28 1.3
 -4 15 8 121.37 2.93
 4 15 8 120.24 2.94
 -5 15 8 7.17 1.7
 5 15 8 6.42 1.87
 -6 15 8 107.83 3.56
 6 15 8 105.65 3.64
 -7 15 8 32.8 2.59
 7 15 8 34.26 2.62
 -8 15 8 51.8 2.97
 8 15 8 47.13 2.7
 -9 15 8 32.16 3.71
 9 15 8 33.22 3.13
 0 16 8 4.8 1.47
 -1 16 8 73.23 2.32
 1 16 8 76.11 2.41
 -2 16 8 32.16 1.84
 2 16 8 37.2 1.94
 -3 16 8 112.21 3.3
 3 16 8 103.51 3
 -4 16 8 5.44 1.56
 4 16 8 3.34 1.43
 -5 16 8 16.65 2.52
 5 16 8 18.12 2.61
 -6 16 8 23.67 3.04
 6 16 8 20.29 2.78
 -7 16 8 28.43 2.89
 7 16 8 37.24 3.23
 0 17 8 31.26 2.23
 -1 17 8 3.39 1.67
 1 17 8 1.98 1.95
 -2 17 8 77.7 3.1
 2 17 8 73.73 2.86
 -3 17 8 18.62 2.97
 3 17 8 19.75 2.54
 -4 17 8 124.71 5.17
 4 17 8 117.91 6.36
 0 0 9 0.14 0.29
 1 0 9 173.89 2.75
 2 0 9 7.64 0.44
 3 0 9 108.71 1.95
 4 0 9 120.01 1.98
 5 0 9 5.9 0.42
 6 0 9 161.46 2.62
 7 0 9 1.63 0.34
 8 0 9 108.45 1.85
 9 0 9 0.87 0.47
 10 0 9 228.52 3.65
 11 0 9 60.39 1.43
 12 0 9 30.35 1.01
 13 0 9 2.07 0.63
 14 0 9 193.43 3.64
 15 0 9 47.37 1.64
 16 0 9 22.24 1.54
 17 0 9 1 1.53
 18 0 9 3.67 2.46
 0 1 9 781.93 11.77
 -1 1 9 364.61 5.56
 1 1 9 368.87 5.62
 -2 1 9 78.09 1.38
 2 1 9 77.17 1.35
 -3 1 9 50.31 1
 3 1 9 48.91 0.96
 -4 1 9 14.49 0.49
 4 1 9 13.08 0.48
 -5 1 9 28.14 0.68
 5 1 9 28.74 0.69
 -6 1 9 35.15 0.79
 6 1 9 34.84 0.78
 -7 1 9 119.18 2
 7 1 9 116.71 2.02
 -8 1 9 74.92 1.38
 8 1 9 75.31 1.41
 -9 1 9 69.03 1.33
 9 1 9 71.03 1.49
 -10 1 9 23.22 0.78
 10 1 9 23.37 0.76
 -11 1 9 32.81 1
 11 1 9 31.32 0.93
 -12 1 9 54.54 1.38
 12 1 9 54.87 1.42
 -13 1 9 57.06 1.49
 13 1 9 57.62 1.51
 -14 1 9 6.85 0.86
 14 1 9 7.66 0.8
 -15 1 9 31.31 1.32
 15 1 9 32.52 1.47
 -16 1 9 48.62 1.71
 16 1 9 51.88 1.83
 -17 1 9 45.23 2.08
 17 1 9 43.69 2.33
 -18 1 9 3.45 2.62
 18 1 9 3.99 2.89
 0 2 9 145.83 2.32
 -1 2 9 61.08 1.15
 1 2 9 62.58 1.14
 -2 2 9 235.46 3.66
 2 2 9 233.26 3.63
 -3 2 9 827.8 12.41
 3 2 9 835.54 12.52
 -4 2 9 200.54 3.13
 4 2 9 197.45 3.1
 -5 2 9 279.57 4.33
 5 2 9 274.58 4.24
 -6 2 9 36.24 0.78
 6 2 9 38.91 0.83
 -7 2 9 11.57 0.51
 7 2 9 11.17 0.48
 -8 2 9 68.22 1.27
 8 2 9 68.34 1.27
 -9 2 9 38.92 0.91
 9 2 9 38.85 0.91
 -10 2 9 79.76 1.56
 10 2 9 78.6 1.45
 -11 2 9 297.56 5.75
 11 2 9 290.02 5.2
 -12 2 9 23.13 0.95
 12 2 9 26.06 0.98
 -13 2 9 41.75 1.36
 13 2 9 41.47 1.29
 -14 2 9 71.02 1.73
 14 2 9 72.88 1.91
 -15 2 9 4.31 1.05
 15 2 9 4.31 1.03
 -16 2 9 25.99 1.7
 16 2 9 28.33 1.69
 -17 2 9 34.13 2.07
 17 2 9 34.19 1.99
 -18 2 9 29.36 3.01
 18 2 9 31.14 3.22
 0 3 9 2.86 0.33
 -1 3 9 215.92 3.37
 1 3 9 215.82 3.35
 -2 3 9 358.75 5.49
 2 3 9 351.46 5.38
 -3 3 9 274.41 4.92
 3 3 9 275.65 4.95
 -4 3 9 272.44 4.92
 4 3 9 269.76 4.85
 -5 3 9 38.03 1.06
 5 3 9 40.04 1.08
 -6 3 9 66.05 1.47
 6 3 9 65.17 1.46
 -7 3 9 36.77 1.04
 7 3 9 37.87 1.03
 -8 3 9 18.22 0.86
 8 3 9 15.38 0.83
 -9 3 9 223.76 3.51
 9 3 9 222.44 3.51
 -10 3 9 121.53 2.19
 10 3 9 123.86 2.21
 -11 3 9 45.86 1.21
 11 3 9 47.56 1.22
 -12 3 9 31.24 1.05
 12 3 9 33.17 1.02
 -13 3 9 54.59 1.53
 13 3 9 58.56 1.48
 -14 3 9 4.81 0.9
 14 3 9 2.9 0.88
 -15 3 9 100.15 2.52
 15 3 9 103.09 2.66
 -16 3 9 23.09 1.74
 16 3 9 23.03 1.8
 -17 3 9 42.97 2.09
 17 3 9 41.45 2.08
 0 4 9 85.49 1.45
 -1 4 9 86.4 1.55
 1 4 9 86.01 1.72
 -2 4 9 88.99 1.84
 2 4 9 86.74 1.8
 -3 4 9 146.42 2.78
 3 4 9 145.68 2.73
 -4 4 9 74.25 1.6
 4 4 9 76.53 1.66
 -5 4 9 27.39 0.91
 5 4 9 26.94 0.97
 -6 4 9 78.52 1.72
 6 4 9 79.16 1.89
 -7 4 9 37.02 1.05
 7 4 9 38.63 1.09
 -8 4 9 79.13 1.74
 8 4 9 81.03 1.82
 -9 4 9 170.27 3.26
 9 4 9 169.29 3.26
 -10 4 9 22.4 1.03
 10 4 9 21.88 1.01
 -11 4 9 109.76 2.5
 11 4 9 113.41 2.83
 -12 4 9 43.08 1.14
 12 4 9 46.75 1.24
 -13 4 9 117.56 2.4
 13 4 9 115.54 2.36
 -14 4 9 6.5 1.1
 14 4 9 5.9 1.03
 -15 4 9 12.32 1.29
 15 4 9 13.77 1.34
 -16 4 9 73.56 2.22
 16 4 9 77.58 2.43
 -17 4 9 59.42 2.43
 17 4 9 60.01 2.3
 0 5 9 8.22 0.45
 -1 5 9 50.83 0.98
 1 5 9 52.04 0.99
 -2 5 9 0.63 0.34
 2 5 9 1.55 0.43
 -3 5 9 174.17 3.55
 3 5 9 174.83 3.42
 -4 5 9 242.21 4.42
 4 5 9 245.66 4.49
 -5 5 9 355.37 6.33
 5 5 9 367.23 6.56
 -6 5 9 57.4 1.42
 6 5 9 54.86 1.42
 -7 5 9 173.6 3.28
 7 5 9 174.06 3.29
 -8 5 9 10.04 0.76
 8 5 9 10.01 0.74
 -9 5 9 30.66 1.18
 9 5 9 30.6 1.14
 -10 5 9 172.28 3.61
 10 5 9 175.04 3.64
 -11 5 9 69.85 2.11
 11 5 9 67.49 1.98
 -12 5 9 50.55 1.68
 12 5 9 45.63 1.63
 -13 5 9 59.76 2.46
 13 5 9 58.16 2.41
 -14 5 9 18.85 1.16
 14 5 9 19.76 1.2
 -15 5 9 28.45 1.54
 15 5 9 29.14 1.52
 -16 5 9 4.61 1.44
 16 5 9 2.25 1.44
 -17 5 9 11.95 2.14
 17 5 9 9.2 1.94
 0 6 9 0.7 0.27
 -1 6 9 24.24 0.63
 1 6 9 23.88 0.61
 -2 6 9 77.56 1.66
 2 6 9 76.94 1.81
 -3 6 9 184.15 3.43
 3 6 9 184.32 3.43
 -4 6 9 147.13 2.84
 4 6 9 147.24 2.93
 -5 6 9 457.44 8.08
 5 6 9 447.44 7.92
 -6 6 9 103.89 2.13
 6 6 9 108.2 2.2
 -7 6 9 139.65 2.7
 7 6 9 135.03 2.66
 -8 6 9 16.03 0.81
 8 6 9 15.56 0.77
 -9 6 9 90.49 2.17
 9 6 9 91.62 2.12
 -10 6 9 30.5 1.21
 10 6 9 30.71 1.2
 -11 6 9 82.28 2.37
 11 6 9 82.74 2.37
 -12 6 9 14.37 1.4
 12 6 9 13.07 1.24
 -13 6 9 50.44 2.09
 13 6 9 47.27 2.2
 -14 6 9 17.82 1.78
 14 6 9 19.33 1.97
 -15 6 9 21.5 2.08
 15 6 9 21.59 2.57
 -16 6 9 25.5 2.66
 16 6 9 22.58 2.57
 0 7 9 219.51 3.45
 -1 7 9 136.69 2.21
 1 7 9 137.49 2.24
 -2 7 9 139.05 2.68
 2 7 9 138.99 2.71
 -3 7 9 131.18 2.55
 3 7 9 130.08 2.58
 -4 7 9 46.78 1.27
 4 7 9 43.9 1.18
 -5 7 9 85.52 1.88
 5 7 9 80.58 1.81
 -6 7 9 72.08 1.9
 6 7 9 74.8 1.77
 -7 7 9 5.47 0.66
 7 7 9 5.84 0.72
 -8 7 9 1.35 0.55
 8 7 9 2.72 0.73
 -9 7 9 1.79 0.73
 9 7 9 1.23 0.69
 -10 7 9 7.89 1.1
 10 7 9 5.12 1.02
 -11 7 9 61.22 2.71
 11 7 9 66.09 2.25
 -12 7 9 221.84 6.01
 12 7 9 234.09 6.19
 -13 7 9 52.31 2.32
 13 7 9 53.88 2.41
 -14 7 9 10.26 1.83
 14 7 9 16.31 2.02
 -15 7 9 6.43 2.1
 15 7 9 9.24 2.22
 -16 7 9 0.59 2.3
 16 7 9 0.45 2.01
 0 8 9 473.28 7.17
 -1 8 9 113.32 1.93
 1 8 9 112.71 2.09
 -2 8 9 72.98 1.68
 2 8 9 70.65 1.59
 -3 8 9 30.61 0.97
 3 8 9 30.35 1.01
 -4 8 9 16.76 0.9
 4 8 9 14.24 0.83
 -5 8 9 56.65 1.38
 5 8 9 59.84 1.64
 -6 8 9 14.32 0.97
 6 8 9 13.91 0.82
 -7 8 9 21.4 1.04
 7 8 9 22.18 1.1
 -8 8 9 15.89 0.98
 8 8 9 16.74 0.96
 -9 8 9 77.16 2.22
 9 8 9 75.49 2.16
 -10 8 9 6.28 1.3
 10 8 9 2.01 1.14
 -11 8 9 225.14 5.98
 11 8 9 222.18 5.94
 -12 8 9 2.95 1.24
 12 8 9 3.23 1.35
 -13 8 9 79.47 2.94
 13 8 9 81.96 3.19
 -14 8 9 26.47 2.23
 14 8 9 27.38 2.43
 -15 8 9 61.49 3.16
 15 8 9 60.33 3.22
 -16 8 9 17.85 4.18
 16 8 9 2.58 4.06
 0 9 9 188.77 3.06
 -1 9 9 6.58 0.52
 1 9 9 6.83 0.48
 -2 9 9 414.57 7.37
 2 9 9 415.38 7.34
 -3 9 9 3.5 0.61
 3 9 9 2.07 0.59
 -4 9 9 250.53 5
 4 9 9 242 4.83
 -5 9 9 14.27 0.92
 5 9 9 12.91 0.9
 -6 9 9 2.91 0.8
 6 9 9 1.79 0.8
 -7 9 9 73.78 2.08
 7 9 9 73.37 2.03
 -8 9 9 66.14 1.96
 8 9 9 67.92 2.01
 -9 9 9 21.46 1.47
 9 9 9 21.51 1.38
 -10 9 9 32.6 1.85
 10 9 9 33.48 1.89
 -11 9 9 15.01 1.45
 11 9 9 13.64 1.63
 -12 9 9 66.93 2.6
 12 9 9 66.89 2.86
 -13 9 9 2.04 1.45
 13 9 9 2.2 1.6
 -14 9 9 23.72 2.26
 14 9 9 27.78 2.67
 -15 9 9 70.7 3.86
 15 9 9 71.98 3.15
 0 10 9 0.35 0.39
 -1 10 9 54.73 1.25
 1 10 9 55.99 1.44
 -2 10 9 44.26 1.46
 2 10 9 41.94 1.43
 -3 10 9 268.71 6.01
 3 10 9 263.49 5.81
 -4 10 9 29.16 1.26
 4 10 9 27.59 1.25
 -5 10 9 122.29 3.6
 5 10 9 118.82 3
 -6 10 9 32.89 1.43
 6 10 9 33.53 1.43
 -7 10 9 13.1 1.13
 7 10 9 15.19 1.28
 -8 10 9 63.82 2.05
 8 10 9 67.47 2.01
 -9 10 9 20.94 1.47
 9 10 9 19.82 1.59
 -10 10 9 69.92 2.49
 10 10 9 67.09 2.94
 -11 10 9 22.7 1.84
 11 10 9 20.03 1.93
 -12 10 9 93.16 3.33
 12 10 9 87.47 3.34
 -13 10 9 14.56 2.25
 13 10 9 17.44 2.26
 -14 10 9 25.74 2.58
 14 10 9 25.05 2.41
 0 11 9 62.31 1.51
 -1 11 9 29.45 0.96
 1 11 9 28.94 0.9
 -2 11 9 26.77 0.83
 2 11 9 23.41 0.76
 -3 11 9 51.79 1.93
 3 11 9 50.36 1.61
 -4 11 9 193.51 4.7
 4 11 9 185.38 4.34
 -5 11 9 1.68 0.78
 5 11 9 1.04 1.01
 -6 11 9 57.98 2
 6 11 9 54.87 1.8
 -7 11 9 86.02 2.57
 7 11 9 85.22 2.41
 -8 11 9 55.55 2.13
 8 11 9 61.77 2.42
 -9 11 9 77.43 2.75
 9 11 9 74.43 2.79
 -10 11 9 5.24 1.56
 10 11 9 1.01 1.52
 -11 11 9 14.92 2.25
 11 11 9 13.05 2.39
 -12 11 9 78.69 3.34
 12 11 9 81.92 3.28
 -13 11 9 40.26 2.91
 13 11 9 46.14 3.35
 0 12 9 0.44 0.62
 -1 12 9 21.77 1.02
 1 12 9 19.94 0.9
 -2 12 9 13.33 0.8
 2 12 9 11.71 0.8
 -3 12 9 230.5 5.29
 3 12 9 215.49 5.8
 -4 12 9 39.53 1.5
 4 12 9 41.86 1.5
 -5 12 9 17.84 1.4
 5 12 9 14.04 1.29
 -6 12 9 43.86 1.96
 6 12 9 38.97 1.7
 -7 12 9 62.68 2.47
 7 12 9 60.56 2.53
 -8 12 9 95.77 3.15
 8 12 9 94.11 3.21
 -9 12 9 23.94 1.92
 9 12 9 24.31 1.95
 -10 12 9 13.8 1.87
 10 12 9 19.93 2.27
 -11 12 9 71.9 3.38
 11 12 9 68.57 3.01
 -12 12 9 27.15 2.55
 12 12 9 27.27 2.38
 0 13 9 11.68 0.98
 -1 13 9 16.27 1.03
 1 13 9 16.78 0.96
 -2 13 9 6.51 0.79
 2 13 9 9.33 0.88
 -3 13 9 17.46 1.51
 3 13 9 12.69 1.5
 -4 13 9 125.56 3.32
 4 13 9 127.5 3.81
 -5 13 9 69.06 2.51
 5 13 9 70.12 2.46
 -6 13 9 42.1 2.18
 6 13 9 38.45 2.18
 -7 13 9 12.32 1.52
 7 13 9 9.4 1.64
 -8 13 9 45.87 2.42
 8 13 9 44.33 2.67
 -9 13 9 2.11 1.83
 9 13 9 1.91 2.07
 -10 13 9 36.61 2.99
 10 13 9 38.2 2.68
 -11 13 9 14.33 2.39
 11 13 9 15.74 2.51
 0 14 9 17.48 1.29
 -1 14 9 36.11 1.44
 1 14 9 33.76 1.28
 -2 14 9 1.37 0.94
 2 14 9 1.05 1.04
 -3 14 9 22.09 1.78
 3 14 9 23.38 1.92
 -4 14 9 68.23 2.74
 4 14 9 75.12 2.62
 -5 14 9 3.35 1.86
 5 14 9 8.57 2.02
 -6 14 9 36.84 2.27
 6 14 9 37.39 2.78
 -7 14 9 12.23 1.98
 7 14 9 15.66 2.62
 -8 14 9 16.96 2.87
 8 14 9 9.89 2.29
 -9 14 9 26.98 2.75
 9 14 9 25.73 2.54
 -10 14 9 14.45 2.79
 10 14 9 16.77 2.91
 0 15 9 31.79 1.65
 -1 15 9 38.64 1.6
 1 15 9 39.88 1.8
 -2 15 9 14.42 1.36
 2 15 9 15.45 1.4
 -3 15 9 46.25 2.38
 3 15 9 46.58 2.22
 -4 15 9 4.74 1.86
 4 15 9 7.68 2.03
 -5 15 9 2.04 2.03
 5 15 9 1.55 1.86
 -6 15 9 82.08 3.57
 6 15 9 87.8 3.38
 -7 15 9 0.86 2.06
 7 15 9 3.54 1.93
 -8 15 9 14.96 2.79
 8 15 9 16.39 2.56
 0 16 9 4.98 1.83
 -1 16 9 52.23 2.1
 1 16 9 53.1 2.35
 -2 16 9 20.34 1.79
 2 16 9 19.43 1.78
 -3 16 9 27.4 2.6
 3 16 9 29.8 2.76
 -4 16 9 4.9 2.4
 4 16 9 6.16 2.53
 -5 16 9 79.67 3.74
 5 16 9 83.66 4.03
 -6 16 9 9.35 3.02
 6 16 9 13.08 3.72
 0 17 9 25.09 3.56
 -1 17 9 11.14 4.67
 1 17 9 6.36 4.57
 0 0 10 495.09 10.57
 1 0 10 225.36 3.52
 2 0 10 122.87 2.04
 3 0 10 30.18 0.76
 4 0 10 28.07 0.73
 5 0 10 10.05 0.58
 6 0 10 46.35 0.97
 7 0 10 8.18 0.55
 8 0 10 66.76 1.28
 9 0 10 129.8 2.21
 10 0 10 4.7 0.53
 11 0 10 160.08 3.04
 12 0 10 178.89 3.41
 13 0 10 20.02 1.23
 14 0 10 2.09 0.99
 15 0 10 26.96 1.46
 16 0 10 65.18 2.12
 17 0 10 186.01 3.98
 0 1 10 78.87 1.4
 -1 1 10 241.53 3.75
 1 1 10 242.9 3.77
 -2 1 10 113.76 1.89
 2 1 10 112.28 1.89
 -3 1 10 41.32 0.84
 3 1 10 42.72 0.87
 -4 1 10 5.53 0.43
 4 1 10 5.77 0.45
 -5 1 10 139.46 2.28
 5 1 10 135.57 2.24
 -6 1 10 131.07 2.16
 6 1 10 133.78 2.22
 -7 1 10 63.99 1.25
 7 1 10 64.51 1.22
 -8 1 10 39.66 0.97
 8 1 10 39.62 0.96
 -9 1 10 102.47 1.79
 9 1 10 103.25 1.83
 -10 1 10 46.01 1.11
 10 1 10 45.5 1.14
 -11 1 10 62.98 1.48
 11 1 10 63.85 1.53
 -12 1 10 150.81 3.05
 12 1 10 151.41 2.96
 -13 1 10 16.57 1.12
 13 1 10 18.84 1.04
 -14 1 10 3.47 0.92
 14 1 10 3.9 1.07
 -15 1 10 27.01 1.47
 15 1 10 25.74 1.35
 -16 1 10 24.59 1.57
 16 1 10 25.06 1.65
 -17 1 10 9.47 2.23
 17 1 10 12.33 2.02
 0 2 10 0.91 0.26
 -1 2 10 134.01 2.18
 1 2 10 134.79 2.21
 -2 2 10 43.88 0.89
 2 2 10 46.28 0.9
 -3 2 10 302.02 4.65
 3 2 10 301.26 4.63
 -4 2 10 508.84 7.69
 4 2 10 508.03 7.68
 -5 2 10 146.62 2.4
 5 2 10 144.74 2.36
 -6 2 10 329.96 5.04
 6 2 10 329.02 5.03
 -7 2 10 68.18 1.27
 7 2 10 65.57 1.24
 -8 2 10 109.44 1.87
 8 2 10 111.3 1.89
 -9 2 10 5.46 0.51
 9 2 10 4.19 0.5
 -10 2 10 78.58 1.58
 10 2 10 78.18 1.55
 -11 2 10 80.79 1.76
 11 2 10 81.21 1.76
 -12 2 10 5.29 0.77
 12 2 10 6.32 0.72
 -13 2 10 16.29 0.99
 13 2 10 14.68 0.96
 -14 2 10 8.83 1.17
 14 2 10 7.2 1.02
 -15 2 10 26.26 1.39
 15 2 10 28.23 1.45
 -16 2 10 70.75 2.47
 16 2 10 75.25 2.6
 -17 2 10 16.85 2.01
 17 2 10 9.9 1.91
 0 3 10 32.58 0.75
 -1 3 10 209.43 3.3
 1 3 10 209.09 3.28
 -2 3 10 79.94 1.38
 2 3 10 83.04 1.43
 -3 3 10 180.1 3.36
 3 3 10 184.49 3.44
 -4 3 10 186.97 3.48
 4 3 10 188.96 3.52
 -5 3 10 23.37 0.87
 5 3 10 21.86 0.87
 -6 3 10 20.79 0.84
 6 3 10 21.02 0.84
 -7 3 10 71.92 1.69
 7 3 10 72.75 1.7
 -8 3 10 31.12 1.01
 8 3 10 29.83 0.98
 -9 3 10 54.19 1.56
 9 3 10 50.04 1.32
 -10 3 10 34.95 1.22
 10 3 10 34.24 1.22
 -11 3 10 53.36 1.29
 11 3 10 53.1 1.31
 -12 3 10 42.03 1.23
 12 3 10 41.81 1.18
 -13 3 10 31.52 1.14
 13 3 10 30.98 1.19
 -14 3 10 71.57 1.84
 14 3 10 73.04 1.84
 -15 3 10 40.23 1.7
 15 3 10 43.14 1.72
 -16 3 10 1.01 1.6
 16 3 10 0.84 1.39
 -17 3 10 48.24 2.53
 17 3 10 46.65 2.49
 0 4 10 1.44 0.3
 -1 4 10 75.81 1.35
 1 4 10 77.31 1.37
 -2 4 10 71.87 1.61
 2 4 10 70.89 1.55
 -3 4 10 324.85 5.9
 3 4 10 319.22 5.96
 -4 4 10 17.8 0.75
 4 4 10 16.66 0.75
 -5 4 10 20.23 0.84
 5 4 10 19.8 0.89
 -6 4 10 29.9 0.97
 6 4 10 29.68 1.05
 -7 4 10 127.39 2.52
 7 4 10 123.16 2.45
 -8 4 10 152.6 2.96
 8 4 10 151.39 2.97
 -9 4 10 233.4 4.73
 9 4 10 238.13 4.79
 -10 4 10 280.95 5.56
 10 4 10 277.34 5.56
 -11 4 10 64.87 1.91
 11 4 10 63.43 1.9
 -12 4 10 102.47 2.66
 12 4 10 98.32 2.54
 -13 4 10 10.04 1.36
 13 4 10 13.82 1.33
 -14 4 10 108.09 2.55
 14 4 10 104.33 2.98
 -15 4 10 25.72 1.44
 15 4 10 27.47 1.65
 -16 4 10 32.16 1.9
 16 4 10 32.86 2.05
 -17 4 10 27.5 3.32
 17 4 10 35.34 3.58
 0 5 10 27.81 0.69
 -1 5 10 57.65 1.07
 1 5 10 55.7 1.06
 -2 5 10 58.09 1.4
 2 5 10 59.17 1.38
 -3 5 10 154.94 2.96
 3 5 10 157.61 2.99
 -4 5 10 76.98 1.67
 4 5 10 75.38 1.66
 -5 5 10 55.01 1.37
 5 5 10 56.97 1.41
 -6 5 10 100.51 2.06
 6 5 10 99.52 2.1
 -7 5 10 7.2 0.72
 7 5 10 7.54 0.72
 -8 5 10 9.98 0.81
 8 5 10 11.3 0.92
 -9 5 10 126.55 2.8
 9 5 10 130.67 3.25
 -10 5 10 17.49 1.12
 10 5 10 20.03 1.16
 -11 5 10 8.95 1.25
 11 5 10 7.95 1.27
 -12 5 10 24.2 1.37
 12 5 10 20.56 1.26
 -13 5 10 109.69 3.52
 13 5 10 106.75 3.59
 -14 5 10 22.01 1.9
 14 5 10 26.7 1.98
 -15 5 10 3.62 1.63
 15 5 10 3.54 2.1
 -16 5 10 54.38 3.05
 16 5 10 53.38 3.1
 0 6 10 183.47 2.9
 -1 6 10 177.69 2.8
 1 6 10 175.07 2.77
 -2 6 10 109.35 2.19
 2 6 10 110.71 2.2
 -3 6 10 31 0.98
 3 6 10 31.55 1
 -4 6 10 52.66 1.31
 4 6 10 52.13 1.28
 -5 6 10 156.48 3.09
 5 6 10 153.71 2.94
 -6 6 10 85.03 1.89
 6 6 10 85.11 1.85
 -7 6 10 188.56 3.93
 7 6 10 185.4 3.75
 -8 6 10 52.49 1.48
 8 6 10 52.96 1.52
 -9 6 10 136.51 2.99
 9 6 10 135.99 2.94
 -10 6 10 35.34 1.33
 10 6 10 35.27 1.4
 -11 6 10 28.58 1.46
 11 6 10 32.18 1.5
 -12 6 10 47.08 1.96
 12 6 10 50.24 2.09
 -13 6 10 52.26 2.42
 13 6 10 53.95 2.46
 -14 6 10 11.13 1.75
 14 6 10 15.45 2.27
 -15 6 10 34.63 2.46
 15 6 10 31.63 2.65
 -16 6 10 7.02 2.94
 16 6 10 9.78 2.42
 0 7 10 246.39 3.93
 -1 7 10 78.36 1.51
 1 7 10 80.54 1.43
 -2 7 10 17.77 0.81
 2 7 10 18.97 0.8
 -3 7 10 1.56 0.64
 3 7 10 0.67 0.46
 -4 7 10 73.31 1.64
 4 7 10 70.96 1.65
 -5 7 10 34.55 1.16
 5 7 10 35.73 1.15
 -6 7 10 76.66 1.91
 6 7 10 70.49 1.72
 -7 7 10 73.95 1.89
 7 7 10 71.02 1.8
 -8 7 10 35.37 1.23
 8 7 10 35.03 1.24
 -9 7 10 3.19 0.85
 9 7 10 1.92 0.73
 -10 7 10 38.58 1.68
 10 7 10 38.74 1.82
 -11 7 10 42.21 1.96
 11 7 10 38.31 1.83
 -12 7 10 77.96 2.8
 12 7 10 76.88 2.87
 -13 7 10 12.71 1.6
 13 7 10 11.51 2.01
 -14 7 10 27.7 2.02
 14 7 10 36 2.92
 -15 7 10 55.82 3.59
 15 7 10 53.87 3.01
 -16 7 10 29.63 5.74
 0 8 10 5.62 0.46
 -1 8 10 31.4 0.73
 1 8 10 33 0.78
 -2 8 10 246.45 4.5
 2 8 10 239.28 4.41
 -3 8 10 28.39 1.08
 3 8 10 26.41 1.03
 -4 8 10 26.89 0.97
 4 8 10 25.17 0.95
 -5 8 10 138.77 2.97
 5 8 10 142.31 3.04
 -6 8 10 19.89 0.99
 6 8 10 17.57 1.01
 -7 8 10 90.8 2.21
 7 8 10 85.42 2.09
 -8 8 10 7.97 0.87
 8 8 10 8.68 0.92
 -9 8 10 61.38 2.22
 9 8 10 58.38 2.17
 -10 8 10 55.14 2.1
 10 8 10 53.33 2.14
 -11 8 10 94.45 3.1
 11 8 10 90.66 3.17
 -12 8 10 3.99 1.73
 12 8 10 5.3 1.95
 -13 8 10 51.21 2.75
 13 8 10 52.24 2.73
 -14 8 10 26.94 2.58
 14 8 10 30.95 2.51
 -15 8 10 39.26 2.81
 15 8 10 40.9 2.67
 0 9 10 16.75 0.7
 -1 9 10 23.97 0.71
 1 9 10 24.77 0.71
 -2 9 10 56.66 1.52
 2 9 10 54.23 1.42
 -3 9 10 53.07 1.47
 3 9 10 54.99 1.6
 -4 9 10 1.52 0.55
 4 9 10 2.32 0.63
 -5 9 10 49.66 1.57
 5 9 10 50.77 1.69
 -6 9 10 4.7 1.03
 6 9 10 4.96 0.82
 -7 9 10 21.82 1.27
 7 9 10 23.87 1.29
 -8 9 10 76.35 2.27
 8 9 10 73.69 2.23
 -9 9 10 71.64 2.35
 9 9 10 71.53 2.52
 -10 9 10 121.57 3.65
 10 9 10 121.29 3.81
 -11 9 10 45.9 2.24
 11 9 10 45.37 2.27
 -12 9 10 58.68 2.62
 12 9 10 62.2 2.79
 -13 9 10 20.36 2.05
 13 9 10 22.17 2.35
 -14 9 10 40.54 2.78
 14 9 10 42.43 2.86
 0 10 10 1.83 0.59
 -1 10 10 32.03 1.02
 1 10 10 34.81 1.09
 -2 10 10 12.82 1
 2 10 10 12.84 1.12
 -3 10 10 535.99 11.57
 3 10 10 557.41 11.98
 -4 10 10 61.68 1.88
 4 10 10 61.32 1.85
 -5 10 10 93.35 2.51
 5 10 10 94.27 2.57
 -6 10 10 50.15 1.84
 6 10 10 48.92 1.88
 -7 10 10 17.61 1.33
 7 10 10 17.63 1.16
 -8 10 10 55.72 2.17
 8 10 10 54.73 2.05
 -9 10 10 51.46 2.3
 9 10 10 50.51 2.44
 -10 10 10 80.8 2.81
 10 10 10 78.96 3.04
 -11 10 10 27.46 2.11
 11 10 10 30.33 2.18
 -12 10 10 18.41 2.38
 12 10 10 18.73 2.55
 -13 10 10 3.82 2.63
 13 10 10 4.7 2.32
 -14 10 10 11.48 3.18
 14 10 10 3.28 3.42
 0 11 10 36.34 1.04
 -1 11 10 39.51 1.11
 1 11 10 38.49 1.1
 -2 11 10 275.6 6.18
 2 11 10 266.65 5.98
 -3 11 10 97.36 2.5
 3 11 10 100.03 2.7
 -4 11 10 56.17 1.83
 4 11 10 54.78 1.81
 -5 11 10 13.53 1.34
 5 11 10 14 1.23
 -6 11 10 54.78 1.94
 6 11 10 48.95 1.74
 -7 11 10 41.95 1.82
 7 11 10 43.5 1.98
 -8 11 10 61.45 2.54
 8 11 10 65.53 2.88
 -9 11 10 90.74 3.05
 9 11 10 88.9 3.3
 -10 11 10 24.75 2.05
 10 11 10 26.32 2.22
 -11 11 10 2.51 1.68
 11 11 10 2.51 1.7
 -12 11 10 58.15 3.2
 12 11 10 54.52 3.09
 -13 11 10 6.39 2.94
 13 11 10 15.1 2.92
 0 12 10 40.46 1.19
 -1 12 10 18.49 0.93
 1 12 10 20.33 0.93
 -2 12 10 26.56 1.49
 2 12 10 25.14 1.29
 -3 12 10 18.87 1.27
 3 12 10 19.24 1.3
 -4 12 10 1.48 1.12
 4 12 10 1.28 1.07
 -5 12 10 30.58 1.65
 5 12 10 32.95 1.74
 -6 12 10 89.79 2.56
 6 12 10 88.61 2.69
 -7 12 10 5.34 1.83
 7 12 10 3.93 1.83
 -8 12 10 20.84 1.81
 8 12 10 25.77 1.99
 -9 12 10 59.78 2.6
 9 12 10 61.78 3.05
 -10 12 10 22.11 2.27
 10 12 10 22.47 2.21
 -11 12 10 87.42 3.63
 11 12 10 87.24 3.69
 -12 12 10 39.93 3.85
 12 12 10 47.88 4.13
 0 13 10 25.42 1.08
 -1 13 10 113.92 2.41
 1 13 10 110.55 2.38
 -2 13 10 77.58 2.39
 2 13 10 75.75 2.37
 -3 13 10 4.87 1.29
 3 13 10 5.34 1.26
 -4 13 10 66 2.21
 4 13 10 66.6 2.31
 -5 13 10 19.27 1.69
 5 13 10 19.86 2.01
 -6 13 10 102.79 3.47
 6 13 10 100.54 3.55
 -7 13 10 6.95 2.14
 7 13 10 5.32 2.11
 -8 13 10 22.3 2.05
 8 13 10 26.51 2.8
 -9 13 10 9.57 2.35
 9 13 10 11.11 2.42
 -10 13 10 5.91 2.72
 10 13 10 2.66 3.01
 0 14 10 3.27 1.11
 -1 14 10 26.13 1.38
 1 14 10 25.28 1.39
 -2 14 10 41.99 2.17
 2 14 10 42 2.07
 -3 14 10 20.42 1.92
 3 14 10 17.14 1.94
 -4 14 10 18.76 1.78
 4 14 10 19.92 1.97
 -5 14 10 43.49 2.68
 5 14 10 41.87 2.6
 -6 14 10 99.55 3.6
 6 14 10 101.05 4.01
 -7 14 10 3.01 2.5
 7 14 10 3.14 2.15
 -8 14 10 44.88 2.82
 8 14 10 44.15 2.93
 -9 14 10 7.54 2.65
 9 14 10 8.4 2.78
 0 15 10 7.09 1.44
 -1 15 10 103.35 2.77
 1 15 10 98.92 2.51
 -2 15 10 4.22 1.85
 2 15 10 4.32 1.86
 -3 15 10 5.88 1.95
 3 15 10 6.05 1.74
 -4 15 10 11.66 2.25
 4 15 10 12.7 2.22
 -5 15 10 138.42 5.15
 5 15 10 138.38 4.87
 -6 15 10 80.72 3.97
 6 15 10 72.38 3.5
 -7 15 10 27.83 3.2
 7 15 10 37.08 3.35
 0 16 10 20.29 1.89
 -1 16 10 21.29 1.91
 1 16 10 23.23 2.03
 -2 16 10 11.38 2.72
 2 16 10 15.44 2.35
 -3 16 10 127.73 4.56
 3 16 10 136 4.63
 -4 16 10 11.24 2.9
 4 16 10 8.1 2.8
 0 0 11 0.59 0.52
 1 0 11 90.15 1.56
 2 0 11 649.36 10.45
 3 0 11 0.66 0.45
 4 0 11 89.48 1.6
 5 0 11 29.92 0.77
 6 0 11 16.74 0.67
 7 0 11 10.25 0.55
 8 0 11 83.18 1.52
 9 0 11 89.69 1.68
 10 0 11 397.13 7.17
 11 0 11 50.54 1.37
 12 0 11 22.11 1.06
 13 0 11 67.29 1.76
 14 0 11 3.56 1.08
 15 0 11 8.61 1.33
 16 0 11 31.97 1.75
 17 0 11 53.05 3.11
 0 1 11 100.52 1.75
 -1 1 11 364.57 5.6
 1 1 11 358.98 5.61
 -2 1 11 30.66 0.8
 2 1 11 30.57 0.77
 -3 1 11 43.26 0.95
 3 1 11 44.47 0.93
 -4 1 11 18.04 0.63
 4 1 11 18.29 0.64
 -5 1 11 68.57 1.3
 5 1 11 68.11 1.3
 -6 1 11 55.26 1.11
 6 1 11 56.59 1.14
 -7 1 11 46.67 1
 7 1 11 47.38 1.05
 -8 1 11 83.61 1.53
 8 1 11 79.6 1.47
 -9 1 11 32.58 0.86
 9 1 11 33.14 0.88
 -10 1 11 93.31 2
 10 1 11 90.2 1.92
 -11 1 11 46.46 1.34
 11 1 11 46.34 1.31
 -12 1 11 2.04 0.76
 12 1 11 3.47 0.71
 -13 1 11 76.15 1.86
 13 1 11 76.22 1.86
 -14 1 11 35.09 1.49
 14 1 11 35.65 1.54
 -15 1 11 22.57 1.5
 15 1 11 21.99 1.56
 -16 1 11 55.25 2.22
 16 1 11 58.84 2.19
 -17 1 11 23.52 2.55
 17 1 11 23.59 2.67
 0 2 11 341.98 5.26
 -1 2 11 105.29 1.85
 1 2 11 105.06 1.8
 -2 2 11 22.69 0.63
 2 2 11 21.61 0.64
 -3 2 11 135.42 2.24
 3 2 11 134.91 2.23
 -4 2 11 40.88 0.89
 4 2 11 38.8 0.87
 -5 2 11 117.41 1.97
 5 2 11 119.14 1.99
 -6 2 11 80.54 1.46
 6 2 11 79.54 1.45
 -7 2 11 26.48 0.7
 7 2 11 26.32 0.72
 -8 2 11 285.94 4.44
 8 2 11 296.24 4.59
 -9 2 11 43.48 1.01
 9 2 11 44.05 1.02
 -10 2 11 73.29 1.6
 10 2 11 73.56 1.57
 -11 2 11 35.75 1.1
 11 2 11 35.46 1.09
 -12 2 11 18.63 0.93
 12 2 11 20.74 0.98
 -13 2 11 3.22 0.9
 13 2 11 2.09 0.98
 -14 2 11 16.68 1.32
 14 2 11 17.3 1.3
 -15 2 11 20.11 1.44
 15 2 11 19.76 1.51
 -16 2 11 13.31 1.85
 16 2 11 12.64 1.96
 0 3 11 88.95 1.56
 -1 3 11 64.11 1.22
 1 3 11 64.56 1.21
 -2 3 11 64.74 1.19
 2 3 11 62.81 1.16
 -3 3 11 30.98 0.72
 3 3 11 29.46 0.72
 -4 3 11 206.09 4.18
 4 3 11 198.11 3.84
 -5 3 11 3.45 0.69
 5 3 11 1.49 0.46
 -6 3 11 41.55 1.18
 6 3 11 38.74 1.13
 -7 3 11 78.99 1.74
 7 3 11 79.66 1.74
 -8 3 11 175.91 3.42
 8 3 11 178.16 3.36
 -9 3 11 122.71 2.72
 9 3 11 121.94 2.67
 -10 3 11 107.63 2.72
 10 3 11 105.88 2.67
 -11 3 11 21.53 1.1
 11 3 11 23.64 1.29
 -12 3 11 65.48 2.02
 12 3 11 62.96 2.15
 -13 3 11 53.29 1.98
 13 3 11 53.71 2.14
 -14 3 11 13.38 1.08
 14 3 11 12.09 1.09
 -15 3 11 2 1.3
 15 3 11 1.61 1.32
 -16 3 11 15.03 1.83
 16 3 11 14.86 1.64
 0 4 11 59.23 1.13
 -1 4 11 31.92 0.77
 1 4 11 31.78 0.77
 -2 4 11 40.15 0.85
 2 4 11 39.89 0.83
 -3 4 11 85.52 1.81
 3 4 11 83.13 1.77
 -4 4 11 330.34 5.91
 4 4 11 336.94 6
 -5 4 11 268.26 4.87
 5 4 11 265.79 4.84
 -6 4 11 95.1 1.97
 6 4 11 97.72 2.04
 -7 4 11 111.01 2.24
 7 4 11 114.79 2.36
 -8 4 11 117.22 2.6
 8 4 11 113.73 2.51
 -9 4 11 193.1 4
 9 4 11 196.49 4.04
 -10 4 11 282.87 6.36
 10 4 11 280.02 6.24
 -11 4 11 3.45 0.95
 11 4 11 2.92 1.01
 -12 4 11 56.55 1.94
 12 4 11 57.75 1.99
 -13 4 11 16.52 1.44
 13 4 11 15.49 1.57
 -14 4 11 40.51 2.31
 14 4 11 39.32 2.42
 -15 4 11 15.11 2.02
 15 4 11 15.33 2.44
 -16 4 11 23.77 2.65
 16 4 11 19.82 2.44
 0 5 11 0.97 0.33
 -1 5 11 103.75 1.77
 1 5 11 103.43 1.77
 -2 5 11 73.97 1.63
 2 5 11 76.12 1.66
 -3 5 11 4.55 0.83
 3 5 11 2.59 0.58
 -4 5 11 89.23 1.89
 4 5 11 86.84 1.83
 -5 5 11 150.05 2.88
 5 5 11 149.38 3
 -6 5 11 84.07 1.76
 6 5 11 80.43 1.76
 -7 5 11 51.48 1.48
 7 5 11 53.94 1.56
 -8 5 11 2.42 0.71
 8 5 11 2.3 0.78
 -9 5 11 13.07 0.88
 9 5 11 13.64 1.02
 -10 5 11 25.55 1.2
 10 5 11 23.44 1.25
 -11 5 11 52.7 1.77
 11 5 11 50.23 1.83
 -12 5 11 2.88 1.45
 12 5 11 1.3 1.45
 -13 5 11 26.6 1.85
 13 5 11 25.43 2.1
 -14 5 11 27.51 2.67
 14 5 11 26.94 2.53
 -15 5 11 4.56 1.95
 15 5 11 2.05 2.05
 -16 5 11 6.88 2.65
 16 5 11 11.46 2.63
 0 6 11 11.05 0.51
 -1 6 11 67.68 1.24
 1 6 11 69.45 1.27
 -2 6 11 204.02 3.79
 2 6 11 197.74 3.7
 -3 6 11 62.19 1.48
 3 6 11 58.71 1.46
 -4 6 11 297.09 5.33
 4 6 11 304.38 5.46
 -5 6 11 154.09 2.96
 5 6 11 152.7 2.95
 -6 6 11 35.77 1.25
 6 6 11 38.4 1.28
 -7 6 11 24.33 1.08
 7 6 11 23.89 1.15
 -8 6 11 68.31 1.79
 8 6 11 64.58 1.72
 -9 6 11 12.1 1.08
 9 6 11 14.44 0.94
 -10 6 11 25.11 1.26
 10 6 11 24.37 1.44
 -11 6 11 56.58 2.19
 11 6 11 57.87 2.11
 -12 6 11 22.68 1.71
 12 6 11 19.13 1.79
 -13 6 11 33.17 2.06
 13 6 11 33.58 2.42
 -14 6 11 45.78 2.54
 14 6 11 46.54 2.46
 -15 6 11 11.36 2.64
 15 6 11 17.2 2.43
 0 7 11 63.87 1.18
 -1 7 11 32.92 1.05
 1 7 11 31.16 1.05
 -2 7 11 29 0.97
 2 7 11 27.12 0.95
 -3 7 11 35.84 1.06
 3 7 11 32.39 1.01
 -4 7 11 61.68 1.53
 4 7 11 61.46 1.51
 -5 7 11 71.66 1.85
 5 7 11 68.6 1.77
 -6 7 11 19.53 1.03
 6 7 11 18.98 1
 -7 7 11 16.64 1.02
 7 7 11 18.16 1.08
 -8 7 11 62.43 1.7
 8 7 11 67.33 1.83
 -9 7 11 96.76 3.01
 9 7 11 94.93 3.01
 -10 7 11 20.49 1.55
 10 7 11 20.97 1.68
 -11 7 11 15.78 1.56
 11 7 11 15.65 1.62
 -12 7 11 32.55 1.95
 12 7 11 29.68 2.05
 -13 7 11 32.57 2.42
 13 7 11 28.75 2.52
 -14 7 11 53.54 3.27
 14 7 11 54.51 3.06
 -15 7 11 19.68 2.94
 15 7 11 19.52 2.78
 0 8 11 0.77 0.36
 -1 8 11 31.51 1.01
 1 8 11 29.42 1.01
 -2 8 11 155.01 3.17
 2 8 11 151.2 2.93
 -3 8 11 127.74 2.76
 3 8 11 133.08 2.87
 -4 8 11 108.17 2.77
 4 8 11 105.75 2.49
 -5 8 11 90.51 2.17
 5 8 11 91.04 2.19
 -6 8 11 15.71 1.03
 6 8 11 14.18 1.04
 -7 8 11 155.6 3.66
 7 8 11 155.71 3.68
 -8 8 11 64 1.97
 8 8 11 64.39 1.98
 -9 8 11 47.46 1.98
 9 8 11 46.77 2
 -10 8 11 7.8 1.55
 10 8 11 4.07 1.23
 -11 8 11 95.8 3.33
 11 8 11 89.59 3.21
 -12 8 11 119.83 3.74
 12 8 11 123.85 4.16
 -13 8 11 5.02 1.79
 13 8 11 3.92 2.16
 -14 8 11 32.84 2.89
 14 8 11 31.32 2.71
 0 9 11 23.14 0.79
 -1 9 11 147.83 3.53
 1 9 11 149.76 3.59
 -2 9 11 36.97 1.41
 2 9 11 32.26 1.75
 -3 9 11 84.87 2.26
 3 9 11 79.98 2.47
 -4 9 11 57.02 1.81
 4 9 11 54.26 1.72
 -5 9 11 89.71 2.47
 5 9 11 85.09 2.31
 -6 9 11 147.59 3.6
 6 9 11 148.92 3.64
 -7 9 11 25.15 1.33
 7 9 11 25.76 1.44
 -8 9 11 7.99 1.29
 8 9 11 6.79 1.2
 -9 9 11 32.85 1.83
 9 9 11 32.54 2.04
 -10 9 11 13.82 1.7
 10 9 11 13.89 1.87
 -11 9 11 54.59 2.47
 11 9 11 55.09 2.58
 -12 9 11 16.27 2.04
 12 9 11 16.87 2.37
 -13 9 11 59.71 3.19
 13 9 11 61 3.36
 -14 9 11 10.76 2.99
 14 9 11 20.51 3.78
 0 10 11 37.07 1
 -1 10 11 163.71 3.86
 1 10 11 161.58 3.78
 -2 10 11 49.53 1.66
 2 10 11 46.94 1.69
 -3 10 11 27.78 1.35
 3 10 11 28.13 1.43
 -4 10 11 140.02 3.44
 4 10 11 139 3.41
 -5 10 11 23.78 1.4
 5 10 11 20.35 1.37
 -6 10 11 24.75 1.41
 6 10 11 24.39 1.33
 -7 10 11 47.41 1.73
 7 10 11 45.64 1.73
 -8 10 11 7.6 1.5
 8 10 11 5.6 1.76
 -9 10 11 15.79 1.96
 9 10 11 12.01 1.78
 -10 10 11 143.57 4.24
 10 10 11 151.56 4.76
 -11 10 11 7.65 2.12
 11 10 11 4.43 1.91
 -12 10 11 29.33 2.96
 12 10 11 23.06 2.53
 -13 10 11 5.23 2.44
 13 10 11 8.12 2.51
 0 11 11 29.64 1.02
 -1 11 11 69.39 2.02
 1 11 11 69.03 1.96
 -2 11 11 30.75 1.33
 2 11 11 31.41 1.38
 -3 11 11 26.73 1.26
 3 11 11 25.17 1.34
 -4 11 11 0.38 1.08
 4 11 11 0.95 1.09
 -5 11 11 17.11 1.49
 5 11 11 18.36 1.38
 -6 11 11 116.45 3.13
 6 11 11 115.62 3.18
 -7 11 11 11.28 1.72
 7 11 11 9.78 1.88
 -8 11 11 8 1.49
 8 11 11 5.88 1.74
 -9 11 11 21.28 1.89
 9 11 11 22.54 2.16
 -10 11 11 4.97 1.92
 10 11 11 2.29 1.77
 -11 11 11 23.75 2.57
 11 11 11 23.86 2.33
 -12 11 11 66.37 3.32
 12 11 11 72.07 3.43
 0 12 11 1.53 0.78
 -1 12 11 29.32 1.33
 1 12 11 28.59 1.49
 -2 12 11 13.14 1.3
 2 12 11 11.59 1.38
 -3 12 11 51.58 1.88
 3 12 11 49.05 1.92
 -4 12 11 55.7 2.05
 4 12 11 55.52 2.18
 -5 12 11 71.96 2.36
 5 12 11 70.97 2.44
 -6 12 11 23.28 1.87
 6 12 11 22.06 1.75
 -7 12 11 16.68 1.84
 7 12 11 19.51 2.26
 -8 12 11 21.24 2.16
 8 12 11 19.89 2.36
 -9 12 11 43.37 2.4
 9 12 11 42.98 2.68
 -10 12 11 37.61 2.81
 10 12 11 39.33 2.81
 -11 12 11 3.44 2.92
 11 12 11 7.32 2.95
 0 13 11 30.08 1.37
 -1 13 11 8.99 1.42
 1 13 11 6.04 1.29
 -2 13 11 121.88 3.33
 2 13 11 120.84 3.32
 -3 13 11 93.25 2.76
 3 13 11 92.4 2.9
 -4 13 11 12.82 1.58
 4 13 11 11.62 1.77
 -5 13 11 15.04 1.71
 5 13 11 15.43 1.76
 -6 13 11 102.56 3.55
 6 13 11 95.38 3.85
 -7 13 11 33.24 2.57
 7 13 11 35.25 2.76
 -8 13 11 53.05 3.09
 8 13 11 49.71 2.7
 -9 13 11 3.61 2.43
 9 13 11 6.05 2.47
 -10 13 11 5.53 5.06
 0 14 11 29.36 1.43
 -1 14 11 18.81 1.81
 1 14 11 23.08 1.94
 -2 14 11 4.33 1.83
 2 14 11 5.77 1.81
 -3 14 11 4.4 1.83
 3 14 11 5.49 1.79
 -4 14 11 127.48 3.85
 4 14 11 124.15 3.94
 -5 14 11 32.37 2.9
 5 14 11 29.4 2.67
 -6 14 11 0.91 2.44
 6 14 11 0.8 2.22
 -7 14 11 30.47 2.68
 7 14 11 29.86 2.46
 -8 14 11 17.76 3.39
 8 14 11 22.19 3.19
 0 15 11 10.71 1.68
 -1 15 11 7.68 2.2
 1 15 11 5.46 2.4
 -2 15 11 2.14 1.95
 2 15 11 5.43 2.16
 -3 15 11 112.55 3.68
 3 15 11 114.09 3.48
 -4 15 11 42.89 2.97
 4 15 11 43.09 2.9
 -5 15 11 46.64 3.21
 5 15 11 50.52 3.12
 -6 15 11 28.75 3.79
 6 15 11 20.32 3.74
 0 16 11 0 2.51
 1 16 11 7.62 4.85
 0 0 12 4.73 0.66
 1 0 12 21.15 0.67
 2 0 12 122.37 2.06
 3 0 12 7.04 0.52
 4 0 12 129.45 2.19
 5 0 12 6.79 0.57
 6 0 12 50.91 1.09
 7 0 12 15.96 0.65
 8 0 12 30.02 0.94
 9 0 12 178.85 3.39
 10 0 12 140.48 2.75
 11 0 12 429.32 7.62
 12 0 12 27.13 1.26
 13 0 12 73.03 1.96
 14 0 12 19.62 1.58
 15 0 12 1.45 1.67
 16 0 12 18.73 1.96
 0 1 12 1.12 0.4
 -1 1 12 38.24 0.91
 1 1 12 36.65 0.9
 -2 1 12 5.61 0.52
 2 1 12 5.52 0.49
 -3 1 12 363.83 5.59
 3 1 12 357.68 5.48
 -4 1 12 25.05 0.72
 4 1 12 26.08 0.75
 -5 1 12 2.09 0.42
 5 1 12 1.18 0.37
 -6 1 12 46.82 1.02
 6 1 12 50.04 1.07
 -7 1 12 126.46 2.15
 7 1 12 122.76 2.07
 -8 1 12 35.81 0.88
 8 1 12 38.73 0.95
 -9 1 12 40.88 1.08
 9 1 12 40.9 1.02
 -10 1 12 13.29 0.82
 10 1 12 14.7 0.84
 -11 1 12 5.99 0.86
 11 1 12 7.38 0.86
 -12 1 12 83.72 1.98
 12 1 12 83.38 2.02
 -13 1 12 49.08 1.68
 13 1 12 47.13 1.56
 -14 1 12 29.53 1.55
 14 1 12 31.98 1.44
 -15 1 12 9.78 1.45
 15 1 12 7.06 1.61
 -16 1 12 41.7 2.3
 16 1 12 42.84 2.45
 0 2 12 201.47 3.2
 -1 2 12 143.65 2.36
 1 2 12 144.28 2.39
 -2 2 12 293.76 4.58
 2 2 12 292.54 4.51
 -3 2 12 93.13 1.6
 3 2 12 91.28 1.61
 -4 2 12 143.87 2.43
 4 2 12 141.46 2.36
 -5 2 12 140.99 2.31
 5 2 12 142.16 2.37
 -6 2 12 3.04 0.56
 6 2 12 4.17 0.67
 -7 2 12 82.58 1.87
 7 2 12 79.91 1.79
 -8 2 12 17.38 0.87
 8 2 12 18.57 0.93
 -9 2 12 8.09 0.88
 9 2 12 8.05 0.99
 -10 2 12 187.16 4.35
 10 2 12 193 4.48
 -11 2 12 65.6 1.54
 11 2 12 66.53 1.57
 -12 2 12 48.03 1.4
 12 2 12 48.72 1.44
 -13 2 12 32.47 1.27
 13 2 12 31.52 1.27
 -14 2 12 53.79 1.78
 14 2 12 52.21 1.75
 -15 2 12 24.36 1.64
 15 2 12 26.76 1.67
 -16 2 12 18.59 2.71
 16 2 12 15.06 2.13
 0 3 12 19.7 0.65
 -1 3 12 98.05 1.7
 1 3 12 95.83 1.71
 -2 3 12 70.14 1.39
 2 3 12 70.25 1.32
 -3 3 12 21.53 0.63
 3 3 12 21.89 0.62
 -4 3 12 54.32 1.38
 4 3 12 55.78 1.54
 -5 3 12 183.89 3.47
 5 3 12 189.6 3.55
 -6 3 12 4.84 0.83
 6 3 12 6.07 0.82
 -7 3 12 20.59 0.88
 7 3 12 19.63 0.89
 -8 3 12 45.95 1.42
 8 3 12 44.77 1.45
 -9 3 12 58.13 1.6
 9 3 12 60.09 1.72
 -10 3 12 85.53 2.32
 10 3 12 93.38 2.6
 -11 3 12 142.85 3.59
 11 3 12 148.6 3.77
 -12 3 12 27.45 1.53
 12 3 12 27.93 1.56
 -13 3 12 14.84 1.67
 13 3 12 11.14 1.58
 -14 3 12 10.93 1.47
 14 3 12 11.5 1.67
 -15 3 12 15.15 2.42
 15 3 12 12.73 2.32
 -16 3 12 13.88 2.68
 16 3 12 14.56 3.17
 0 4 12 59.99 1.19
 -1 4 12 42.35 0.93
 1 4 12 41.45 0.91
 -2 4 12 94 1.63
 2 4 12 92.12 1.59
 -3 4 12 80.38 1.77
 3 4 12 75.86 1.67
 -4 4 12 52.13 1.32
 4 4 12 54.91 1.33
 -5 4 12 7.45 0.72
 5 4 12 6.09 0.73
 -6 4 12 72.12 1.71
 6 4 12 72.3 1.77
 -7 4 12 73.62 1.89
 7 4 12 71.62 1.81
 -8 4 12 221.06 4.53
 8 4 12 227.16 4.75
 -9 4 12 1.9 0.87
 9 4 12 0.12 0.76
 -10 4 12 13.58 1.14
 10 4 12 13.1 1.29
 -11 4 12 37.91 1.54
 11 4 12 35.9 1.63
 -12 4 12 33.84 1.84
 12 4 12 37.55 1.99
 -13 4 12 95.29 3.34
 13 4 12 98.62 3.66
 -14 4 12 44.94 2.67
 14 4 12 45.99 2.48
 -15 4 12 36.56 2.7
 15 4 12 39.61 2.74
 0 5 12 294.11 4.89
 -1 5 12 172.74 2.93
 1 5 12 181.54 2.9
 -2 5 12 164.63 3.11
 2 5 12 167.58 3.18
 -3 5 12 69.53 1.58
 3 5 12 68.37 1.58
 -4 5 12 115.57 2.56
 4 5 12 108.96 2.37
 -5 5 12 72.9 1.66
 5 5 12 71.64 1.68
 -6 5 12 118.85 2.66
 6 5 12 121.01 2.72
 -7 5 12 3.67 0.79
 7 5 12 1.67 0.71
 -8 5 12 39.06 1.33
 8 5 12 40.6 1.35
 -9 5 12 4.41 1
 9 5 12 6.56 0.98
 -10 5 12 18.73 1.24
 10 5 12 18.19 1.3
 -11 5 12 123.82 3.22
 11 5 12 115.82 3.16
 -12 5 12 9.63 1.74
 12 5 12 8.65 1.4
 -13 5 12 50.47 2.51
 13 5 12 50.8 2.38
 -14 5 12 63.27 3.04
 14 5 12 66.28 2.95
 -15 5 12 25.91 2.64
 15 5 12 25.99 2.5
 0 6 12 102.7 1.76
 -1 6 12 57.19 1.36
 1 6 12 57.68 1.37
 -2 6 12 37.03 1.04
 2 6 12 37.01 1.08
 -3 6 12 102.63 2.12
 3 6 12 94.57 1.99
 -4 6 12 136.34 2.7
 4 6 12 136.22 2.73
 -5 6 12 30.21 1.23
 5 6 12 32.88 1.25
 -6 6 12 39.54 1.31
 6 6 12 38.83 1.31
 -7 6 12 5.91 0.86
 7 6 12 8.8 0.97
 -8 6 12 50.15 1.58
 8 6 12 49.34 1.59
 -9 6 12 56.59 1.8
 9 6 12 53.21 1.78
 -10 6 12 49.28 2.06
 10 6 12 47.24 2.25
 -11 6 12 10.57 1.75
 11 6 12 13.34 1.77
 -12 6 12 69.19 3.15
 12 6 12 73.06 2.88
 -13 6 12 2.49 1.64
 13 6 12 1.21 1.67
 -14 6 12 10.17 2.49
 14 6 12 7.99 2.07
 -15 6 12 11.8 2.62
 15 6 12 13.37 2.74
 0 7 12 54.83 1.09
 -1 7 12 20.31 0.82
 1 7 12 19.78 0.87
 -2 7 12 25.59 1.01
 2 7 12 25.4 0.98
 -3 7 12 121.45 2.66
 3 7 12 113.73 2.44
 -4 7 12 191.18 3.93
 4 7 12 189.5 3.89
 -5 7 12 232.78 4.72
 5 7 12 222.51 4.53
 -6 7 12 54.71 1.6
 6 7 12 55.96 1.72
 -7 7 12 26.58 1.28
 7 7 12 23.12 1.2
 -8 7 12 12.3 1.28
 8 7 12 11.71 1.26
 -9 7 12 28.32 1.74
 9 7 12 30.65 1.89
 -10 7 12 0.28 1.56
 10 7 12 1.06 1.56
 -11 7 12 202.86 5.56
 11 7 12 197.07 5.41
 -12 7 12 0.65 1.55
 12 7 12 1.75 1.59
 -13 7 12 3.1 1.76
 13 7 12 1.23 1.79
 -14 7 12 23.33 3.1
 14 7 12 24.41 3.01
 0 8 12 5.41 0.49
 -1 8 12 38.35 1.27
 1 8 12 35.24 1.21
 -2 8 12 26.87 1.18
 2 8 12 27.33 1.09
 -3 8 12 26.23 1.12
 3 8 12 25.35 1.14
 -4 8 12 14.64 0.96
 4 8 12 15.37 1.06
 -5 8 12 11.38 1.07
 5 8 12 11.7 1
 -6 8 12 11.02 1.2
 6 8 12 8.89 1.35
 -7 8 12 29.51 1.42
 7 8 12 29.41 1.54
 -8 8 12 47.21 1.76
 8 8 12 50.21 1.96
 -9 8 12 23.78 1.82
 9 8 12 19.31 1.94
 -10 8 12 167.75 4.79
 10 8 12 167.98 4.8
 -11 8 12 32.98 1.94
 11 8 12 32.68 2.18
 -12 8 12 20.03 2.45
 12 8 12 22.41 2.52
 -13 8 12 5.59 2.25
 13 8 12 3.47 1.96
 -14 8 12 24.1 3.24
 14 8 12 29.6 5.11
 0 9 12 98.45 2.02
 -1 9 12 30.53 1.23
 1 9 12 30.27 1.29
 -2 9 12 201.73 4.62
 2 9 12 211.83 4.83
 -3 9 12 74.3 2.07
 3 9 12 74.4 2.1
 -4 9 12 48.66 1.65
 4 9 12 49.41 1.72
 -5 9 12 63.23 1.93
 5 9 12 61.05 1.97
 -6 9 12 54.48 1.91
 6 9 12 53.47 1.99
 -7 9 12 79.68 2.38
 7 9 12 77.86 2.38
 -8 9 12 25.64 1.79
 8 9 12 27.26 1.77
 -9 9 12 2.59 1.49
 9 9 12 0.83 1.45
 -10 9 12 34.2 2.24
 10 9 12 38.99 2.49
 -11 9 12 35.71 2.38
 11 9 12 38.88 2.75
 -12 9 12 6.75 2.23
 12 9 12 10.05 2.06
 -13 9 12 20.68 3.2
 13 9 12 21.39 3.28
 0 10 12 1.63 0.51
 -1 10 12 3.14 0.89
 1 10 12 3.2 0.97
 -2 10 12 140.47 3.38
 2 10 12 139.34 3.47
 -3 10 12 94.69 2.57
 3 10 12 92.07 2.52
 -4 10 12 45.65 1.71
 4 10 12 49.6 2.07
 -5 10 12 21.46 1.27
 5 10 12 24.64 1.43
 -6 10 12 54.45 1.96
 6 10 12 63.62 2.26
 -7 10 12 53.79 2.02
 7 10 12 55.82 2.06
 -8 10 12 65.25 2.49
 8 10 12 64.72 2.62
 -9 10 12 56.24 2.42
 9 10 12 52.78 2.78
 -10 10 12 5.88 2.13
 10 10 12 6.56 2
 -11 10 12 33.7 2.75
 11 10 12 31.47 2.59
 -12 10 12 73.87 3.87
 12 10 12 75.85 3.59
 0 11 12 27.29 1.02
 -1 11 12 109.21 2.82
 1 11 12 108.91 2.88
 -2 11 12 16.98 1.31
 2 11 12 17.06 1.58
 -3 11 12 37.13 1.66
 3 11 12 38.36 1.89
 -4 11 12 51.74 1.99
 4 11 12 52.01 2.15
 -5 11 12 58.15 2.19
 5 11 12 61.62 2.29
 -6 11 12 14.84 1.49
 6 11 12 13.3 1.52
 -7 11 12 4.17 1.58
 7 11 12 4.31 1.84
 -8 11 12 65.61 2.88
 8 11 12 63.6 3.07
 -9 11 12 7.74 2.31
 9 11 12 3.9 2.37
 -10 11 12 36.37 2.65
 10 11 12 34.62 2.52
 -11 11 12 32.25 2.78
 11 11 12 34.27 2.75
 0 12 12 48.23 1.56
 -1 12 12 11.65 1.38
 1 12 12 9.7 1.36
 -2 12 12 14.1 1.54
 2 12 12 14.71 1.62
 -3 12 12 64.96 2.78
 3 12 12 64.79 2.61
 -4 12 12 192.53 4.75
 4 12 12 183.68 4.61
 -5 12 12 12.18 1.54
 5 12 12 12.7 1.69
 -6 12 12 73.51 2.95
 6 12 12 71.83 2.81
 -7 12 12 22.25 2.16
 7 12 12 29.49 2.58
 -8 12 12 22.67 2.69
 8 12 12 22.43 2.57
 -9 12 12 33.56 2.84
 9 12 12 33.08 2.48
 -10 12 12 8.21 2.91
 10 12 12 14.43 3.82
 0 13 12 133.23 5.33
 -1 13 12 24.61 1.67
 1 13 12 27.47 1.8
 -2 13 12 113.55 3.33
 2 13 12 112.2 3.31
 -3 13 12 13.42 1.85
 3 13 12 9.93 1.75
 -4 13 12 16.58 2
 4 13 12 11.69 2.09
 -5 13 12 50.69 2.4
 5 13 12 53.26 2.6
 -6 13 12 11.69 2.25
 6 13 12 14.12 2.46
 -7 13 12 5.2 2.34
 7 13 12 5.33 2.29
 -8 13 12 19.15 2.93
 8 13 12 13.24 2.81
 0 14 12 31.92 3.2
 -1 14 12 16.48 2.12
 1 14 12 13.55 2.07
 -2 14 12 20.75 2.29
 2 14 12 29.07 2.24
 -3 14 12 32.84 2.53
 3 14 12 28.53 2.47
 -4 14 12 35.06 2.47
 4 14 12 35.31 2.35
 -5 14 12 52.95 3.27
 5 14 12 51.47 2.96
 -6 14 12 6.75 2.72
 6 14 12 9.04 2.51
 0 15 12 8.66 4.13
 -1 15 12 11.39 2.26
 1 15 12 8.78 2.17
 -2 15 12 13.43 2.62
 2 15 12 24.46 2.72
 -3 15 12 84.78 3.8
 3 15 12 81.89 4.19
 0 0 13 1.23 0.74
 1 0 13 37.68 0.9
 2 0 13 7.73 0.63
 3 0 13 11.55 0.64
 4 0 13 3.78 0.55
 5 0 13 5.9 0.63
 6 0 13 22.42 0.74
 7 0 13 117.22 2.06
 8 0 13 18.64 0.75
 9 0 13 243.92 4.44
 10 0 13 127.8 2.81
 11 0 13 18.06 1.15
 12 0 13 80.33 2.03
 13 0 13 3.54 1.19
 14 0 13 23.89 1.68
 15 0 13 9.34 1.71
 0 1 13 166.9 2.7
 -1 1 13 10.49 0.64
 1 1 13 9.13 0.62
 -2 1 13 286.75 4.5
 2 1 13 293.95 4.58
 -3 1 13 64.58 1.27
 3 1 13 64.66 1.26
 -4 1 13 31.62 0.83
 4 1 13 32.44 0.83
 -5 1 13 0.82 0.37
 5 1 13 2.33 0.53
 -6 1 13 22.44 0.77
 6 1 13 20.87 0.76
 -7 1 13 28.82 0.84
 7 1 13 31.18 0.85
 -8 1 13 24.91 0.96
 8 1 13 24.84 0.84
 -9 1 13 173.61 3.3
 9 1 13 175.8 3.34
 -10 1 13 26.47 1.12
 10 1 13 29.31 1.21
 -11 1 13 67.47 1.67
 11 1 13 65.69 1.68
 -12 1 13 24.71 1.4
 12 1 13 23.2 1.31
 -13 1 13 17.06 1.33
 13 1 13 19.39 1.44
 -14 1 13 27.55 1.72
 14 1 13 27.78 1.74
 -15 1 13 84.29 2.66
 15 1 13 82.78 2.66
 0 2 13 16.98 0.65
 -1 2 13 258.78 4.05
 1 2 13 262.87 4.15
 -2 2 13 55.99 1.13
 2 2 13 57.69 1.13
 -3 2 13 8.21 0.54
 3 2 13 7.64 0.55
 -4 2 13 141.62 2.34
 4 2 13 141.98 2.41
 -5 2 13 86.61 1.54
 5 2 13 84.64 1.53
 -6 2 13 9.11 0.78
 6 2 13 10.49 0.8
 -7 2 13 141.06 2.79
 7 2 13 142.73 2.76
 -8 2 13 7.19 0.9
 8 2 13 8.68 0.95
 -9 2 13 252.04 5.64
 9 2 13 243.6 5.57
 -10 2 13 43.21 1.85
 10 2 13 40.29 1.77
 -11 2 13 26.96 1.59
 11 2 13 27.19 1.7
 -12 2 13 180.71 4.36
 12 2 13 183.06 4.46
 -13 2 13 2.17 1.93
 13 2 13 2.07 1.65
 -14 2 13 2.37 1.75
 14 2 13 2.52 1.49
 -15 2 13 23.79 2.2
 15 2 13 21.52 2.41
 0 3 13 0.55 0.37
 -1 3 13 16.2 0.64
 1 3 13 17.33 0.69
 -2 3 13 55.55 1.11
 2 3 13 56.46 1.15
 -3 3 13 55.95 1.1
 3 3 13 53.83 1.12
 -4 3 13 65.34 1.48
 4 3 13 68.01 1.55
 -5 3 13 229.46 4.28
 5 3 13 234.26 4.32
 -6 3 13 11.95 0.85
 6 3 13 13.47 0.93
 -7 3 13 27.59 1.17
 7 3 13 28.24 1.19
 -8 3 13 53.99 1.66
 8 3 13 51.86 1.68
 -9 3 13 35.65 1.49
 9 3 13 33.39 1.59
 -10 3 13 68.28 2.15
 10 3 13 65.88 2.19
 -11 3 13 131.81 3.53
 11 3 13 128.31 3.38
 -12 3 13 5.64 1.29
 12 3 13 9.08 1.61
 -13 3 13 10.46 1.86
 13 3 13 13.35 1.86
 -14 3 13 22.9 2.75
 14 3 13 19.8 2.53
 -15 3 13 2.73 2.3
 15 3 13 2.72 2.59
 0 4 13 89.95 1.61
 -1 4 13 58.62 1.24
 1 4 13 57.09 1.14
 -2 4 13 4.52 0.48
 2 4 13 3.95 0.46
 -3 4 13 49.01 1.27
 3 4 13 47.58 1.24
 -4 4 13 93.9 1.97
 4 4 13 92 1.98
 -5 4 13 90.43 1.97
 5 4 13 88.41 1.96
 -6 4 13 352.07 6.94
 6 4 13 343.19 7.65
 -7 4 13 34.83 1.33
 7 4 13 36.68 1.43
 -8 4 13 24.98 1.26
 8 4 13 20.66 1.29
 -9 4 13 59.01 1.86
 9 4 13 57.58 1.91
 -10 4 13 4.99 1.34
 10 4 13 3.29 1.09
 -11 4 13 11.1 1.4
 11 4 13 12.14 1.57
 -12 4 13 3.4 1.34
 12 4 13 4.48 1.42
 -13 4 13 18.71 2.02
 13 4 13 13.69 2.23
 -14 4 13 17.12 2.49
 14 4 13 21.15 2.78
 -15 4 13 5.14 2.69
 15 4 13 5.38 2.93
 0 5 13 1.14 0.44
 -1 5 13 199.24 3.45
 1 5 13 195.98 3.33
 -2 5 13 6.05 0.68
 2 5 13 4.59 0.64
 -3 5 13 47.78 1.28
 3 5 13 48.28 1.33
 -4 5 13 125.49 2.5
 4 5 13 124.19 2.59
 -5 5 13 70.47 1.81
 5 5 13 71.09 1.82
 -6 5 13 21.16 1.11
 6 5 13 19.72 1.13
 -7 5 13 21.74 1.1
 7 5 13 24.83 1.09
 -8 5 13 15.66 1.12
 8 5 13 19 1.17
 -9 5 13 34.49 1.62
 9 5 13 35.8 1.71
 -10 5 13 103.13 2.87
 10 5 13 102.6 2.83
 -11 5 13 2.86 1.91
 11 5 13 8.2 1.61
 -12 5 13 4.62 2
 12 5 13 1.89 1.81
 -13 5 13 30.96 2.39
 13 5 13 31.69 2.55
 -14 5 13 5.33 2.26
 14 5 13 4.3 2.34
 0 6 13 28.97 0.85
 -1 6 13 8.7 0.78
 1 6 13 7.78 0.77
 -2 6 13 62.96 1.56
 2 6 13 64.19 1.54
 -3 6 13 130.12 2.62
 3 6 13 126.57 2.51
 -4 6 13 46.45 1.41
 4 6 13 49.25 1.45
 -5 6 13 13.9 0.94
 5 6 13 14.33 1
 -6 6 13 63.09 1.87
 6 6 13 63.08 1.81
 -7 6 13 28.99 1.3
 7 6 13 27.78 1.35
 -8 6 13 2.03 0.99
 8 6 13 1.73 1.12
 -9 6 13 85.14 2.95
 9 6 13 88.95 3.08
 -10 6 13 40.62 2.29
 10 6 13 44.09 2.4
 -11 6 13 20.45 2
 11 6 13 17.86 2.07
 -12 6 13 14.76 2.2
 12 6 13 11.89 2.19
 -13 6 13 120.42 4.51
 13 6 13 121.04 4.66
 -14 6 13 8.88 2.75
 14 6 13 16.37 2.99
 0 7 13 49.98 1.06
 -1 7 13 20.49 0.92
 1 7 13 20.3 0.92
 -2 7 13 53.1 1.56
 2 7 13 52.33 1.57
 -3 7 13 174.18 3.64
 3 7 13 172.59 3.61
 -4 7 13 184.61 3.85
 4 7 13 187.34 4.03
 -5 7 13 85.09 2.06
 5 7 13 82.11 2.04
 -6 7 13 11.72 0.99
 6 7 13 12.67 0.98
 -7 7 13 34.17 1.61
 7 7 13 27.95 1.65
 -8 7 13 37.37 1.91
 8 7 13 40.97 1.94
 -9 7 13 32.71 2.04
 9 7 13 33.31 2.07
 -10 7 13 125.16 4.15
 10 7 13 118.72 4.02
 -11 7 13 24.82 2.16
 11 7 13 22.36 2.3
 -12 7 13 41.92 2.97
 12 7 13 38.6 2.51
 -13 7 13 86.77 3.73
 13 7 13 86.92 3.74
 0 8 13 21.3 0.73
 -1 8 13 11.48 0.94
 1 8 13 12.67 1.07
 -2 8 13 45.74 1.57
 2 8 13 41.58 1.55
 -3 8 13 68.23 2.09
 3 8 13 66.28 2.12
 -4 8 13 69.76 2.03
 4 8 13 72.15 2.16
 -5 8 13 2.18 1.09
 5 8 13 1.76 0.95
 -6 8 13 43.87 1.65
 6 8 13 43.22 1.76
 -7 8 13 58.11 2.13
 7 8 13 57.27 2.15
 -8 8 13 37.97 2.02
 8 8 13 37.64 2.06
 -9 8 13 45.46 2.44
 9 8 13 40.75 2.23
 -10 8 13 71.84 3.05
 10 8 13 69.03 3.34
 -11 8 13 20.91 2.35
 11 8 13 18.58 2.28
 -12 8 13 56.55 3.3
 12 8 13 53.25 3.12
 -13 8 13 84.61 4.36
 13 8 13 85.95 4.31
 0 9 13 102.88 4.14
 -1 9 13 64.88 1.9
 1 9 13 64.88 1.93
 -2 9 13 5.53 1.05
 2 9 13 5.49 1.15
 -3 9 13 131.43 3.36
 3 9 13 125.82 3.21
 -4 9 13 47.91 1.66
 4 9 13 44.79 1.81
 -5 9 13 88.26 2.45
 5 9 13 86.61 2.53
 -6 9 13 8.87 1.37
 6 9 13 10.4 1.46
 -7 9 13 55.04 2.1
 7 9 13 55.69 2.32
 -8 9 13 9.08 1.57
 8 9 13 4.98 1.57
 -9 9 13 30.12 1.99
 9 9 13 29.48 2.09
 -10 9 13 18.97 2.05
 10 9 13 18.47 2
 -11 9 13 1.77 2.38
 11 9 13 6.21 2.32
 -12 9 13 34.68 3.72
 12 9 13 34.95 3.55
 0 10 13 162 5.86
 -1 10 13 1.99 0.91
 1 10 13 4.4 1.25
 -2 10 13 53.07 1.85
 2 10 13 51.57 1.83
 -3 10 13 3.78 1.35
 3 10 13 4.5 1.48
 -4 10 13 8.19 1.47
 4 10 13 10.58 1.56
 -5 10 13 145.02 3.69
 5 10 13 139.7 3.58
 -6 10 13 13.72 1.51
 6 10 13 14.93 1.61
 -7 10 13 30.14 2.12
 7 10 13 32.35 2.07
 -8 10 13 0.32 1.78
 8 10 13 2.11 1.68
 -9 10 13 36.24 2.38
 9 10 13 39.26 2.81
 -10 10 13 16.71 2.7
 10 10 13 14.91 2.46
 -11 10 13 82.29 3.64
 11 10 13 82.53 3.54
 0 11 13 28 2.28
 -1 11 13 97.57 2.82
 1 11 13 94.19 2.7
 -2 11 13 46.83 1.96
 2 11 13 45.28 2.02
 -3 11 13 25.97 1.68
 3 11 13 26.41 1.61
 -4 11 13 79.65 2.64
 4 11 13 76.28 2.74
 -5 11 13 3.14 1.51
 5 11 13 6.97 1.73
 -6 11 13 15.58 1.69
 6 11 13 15.91 1.84
 -7 11 13 20.03 2.32
 7 11 13 18.44 2.1
 -8 11 13 10.58 2.35
 8 11 13 16.69 2.44
 -9 11 13 0.91 2.72
 9 11 13 2.47 2.44
 -10 11 13 18.9 2.94
 10 11 13 20.17 2.82
 0 12 13 10.78 2.48
 -1 12 13 39.8 1.85
 1 12 13 38.33 1.77
 -2 12 13 71.14 2.52
 2 12 13 71.32 2.47
 -3 12 13 0.82 1.51
 3 12 13 0.65 1.78
 -4 12 13 133.74 3.64
 4 12 13 129.78 3.71
 -5 12 13 65.39 2.61
 5 12 13 65.07 2.6
 -6 12 13 32.09 2.32
 6 12 13 30.21 2.23
 -7 12 13 72.62 3.66
 7 12 13 72.33 3.65
 -8 12 13 10.23 2.37
 8 12 13 5.65 2.13
 -9 12 13 10.72 3.07
 9 12 13 24.66 5.76
 0 13 13 41.3 3.02
 -1 13 13 5.64 1.61
 1 13 13 3.94 1.6
 -2 13 13 25.01 2.17
 2 13 13 23.5 2.12
 -3 13 13 108.15 3.53
 3 13 13 109.39 3.43
 -4 13 13 24.46 2.32
 4 13 13 22.86 2.26
 -5 13 13 77.58 3.22
 5 13 13 73.69 2.95
 -6 13 13 14.67 2.95
 6 13 13 10.95 2.44
 -7 13 13 14.69 3.23
 7 13 13 15.13 2.93
 0 14 13 39 3.64
 -1 14 13 70.71 4.04
 1 14 13 72.26 4.02
 -2 14 13 42.91 2.73
 2 14 13 45.28 2.5
 -3 14 13 49.43 2.77
 3 14 13 48.26 2.66
 -4 14 13 40.39 3.23
 4 14 13 40.02 3.75
 0 0 14 212.17 4.79
 1 0 14 104.6 1.85
 2 0 14 2.57 0.58
 3 0 14 445.26 6.8
 4 0 14 1.59 0.47
 5 0 14 33.42 0.95
 6 0 14 99.6 1.96
 7 0 14 164.4 2.72
 8 0 14 16.1 0.87
 9 0 14 163.03 3.28
 10 0 14 16.13 1.05
 11 0 14 1.79 1
 12 0 14 73.53 2.01
 13 0 14 31.83 1.76
 14 0 14 13.89 1.87
 0 1 14 286.68 4.53
 -1 1 14 41.49 1.03
 1 1 14 42.57 1.06
 -2 1 14 22.96 0.84
 2 1 14 23.34 0.78
 -3 1 14 130.44 2.24
 3 1 14 133.46 2.25
 -4 1 14 51.12 1.15
 4 1 14 50.44 1.18
 -5 1 14 61.21 1.29
 5 1 14 61.7 1.3
 -6 1 14 1.71 0.57
 6 1 14 2 0.58
 -7 1 14 1.54 0.46
 7 1 14 0.91 0.51
 -8 1 14 192.37 3.57
 8 1 14 187.64 3.5
 -9 1 14 25.59 1.05
 9 1 14 24.91 1
 -10 1 14 147.86 2.93
 10 1 14 148.77 3.01
 -11 1 14 31.41 1.27
 11 1 14 27.14 1.25
 -12 1 14 38.96 1.45
 12 1 14 37.24 1.67
 -13 1 14 13.4 1.93
 13 1 14 12.71 1.92
 -14 1 14 37.01 2.45
 14 1 14 41.03 2.52
 0 2 14 48.96 1.1
 -1 2 14 19.39 0.76
 1 2 14 21.3 0.8
 -2 2 14 63.41 1.28
 2 2 14 63.16 1.3
 -3 2 14 8.22 0.59
 3 2 14 8.41 0.63
 -4 2 14 6.3 0.56
 4 2 14 5.06 0.6
 -5 2 14 23.25 0.74
 5 2 14 23.37 0.75
 -6 2 14 48.64 1.38
 6 2 14 48.74 1.34
 -7 2 14 41.26 1.32
 7 2 14 44.79 1.49
 -8 2 14 17.75 1.19
 8 2 14 18.16 1.24
 -9 2 14 48.89 1.71
 9 2 14 56.43 2.03
 -10 2 14 47.96 1.82
 10 2 14 48.23 1.92
 -11 2 14 124.63 3.36
 11 2 14 123.89 3.29
 -12 2 14 10.86 1.99
 12 2 14 10.97 1.75
 -13 2 14 46.71 2.45
 13 2 14 46 2.29
 -14 2 14 4.08 2.5
 14 2 14 2.05 2.37
 0 3 14 271.73 4.25
 -1 3 14 53.49 1.17
 1 3 14 54.22 1.2
 -2 3 14 100.41 1.81
 2 3 14 98.44 1.8
 -3 3 14 20.08 0.7
 3 3 14 19.26 0.69
 -4 3 14 105.28 2.22
 4 3 14 103.8 2.2
 -5 3 14 7.29 0.82
 5 3 14 6.58 0.88
 -6 3 14 23.6 1.07
 6 3 14 24.04 1.16
 -7 3 14 101.14 2.4
 7 3 14 102.51 2.45
 -8 3 14 42.2 1.63
 8 3 14 47.43 1.75
 -9 3 14 2.63 0.97
 9 3 14 3.64 1.08
 -10 3 14 4.43 0.99
 10 3 14 6.62 1.36
 -11 3 14 20.91 1.82
 11 3 14 20.67 1.95
 -12 3 14 20.34 1.72
 12 3 14 23.76 1.94
 -13 3 14 5.46 1.84
 13 3 14 6.91 2
 -14 3 14 19.66 2.61
 14 3 14 18.21 2.73
 0 4 14 6.76 0.65
 -1 4 14 123.78 2.11
 1 4 14 123.14 2.11
 -2 4 14 34.73 0.87
 2 4 14 35.11 0.88
 -3 4 14 3.71 0.73
 3 4 14 3.41 0.69
 -4 4 14 61.67 1.54
 4 4 14 61.83 1.64
 -5 4 14 263.7 5.34
 5 4 14 267.85 5.43
 -6 4 14 95.9 2.23
 6 4 14 96.37 2.36
 -7 4 14 2.76 0.78
 7 4 14 1.94 0.82
 -8 4 14 45.49 1.84
 8 4 14 45.63 1.89
 -9 4 14 144.36 4.28
 9 4 14 146.34 3.69
 -10 4 14 6.48 1.22
 10 4 14 9.28 1.54
 -11 4 14 4.28 1.24
 11 4 14 6.08 1.37
 -12 4 14 19.29 2.22
 12 4 14 15.39 2.14
 -13 4 14 31.48 2.95
 13 4 14 29.94 2.55
 -14 4 14 8.2 2.69
 14 4 14 10.26 2.84
 0 5 14 26.38 0.82
 -1 5 14 10.31 0.62
 1 5 14 11.01 0.6
 -2 5 14 22.94 0.97
 2 5 14 22.41 1.04
 -3 5 14 133.84 2.96
 3 5 14 134.59 2.73
 -4 5 14 34.94 1.26
 4 5 14 33.58 1.2
 -5 5 14 104.34 2.66
 5 5 14 102.51 2.44
 -6 5 14 77.94 1.99
 6 5 14 78.59 2.02
 -7 5 14 13.42 1.31
 7 5 14 12.45 1.46
 -8 5 14 62.42 2.03
 8 5 14 63.87 2.17
 -9 5 14 74.11 2.39
 9 5 14 72.69 2.47
 -10 5 14 43.1 2.46
 10 5 14 44.52 2.62
 -11 5 14 5.53 1.92
 11 5 14 2.03 1.88
 -12 5 14 54.24 2.92
 12 5 14 56.37 2.89
 -13 5 14 3 2.32
 13 5 14 4.11 2.17
 0 6 14 24.6 0.77
 -1 6 14 104.78 2.6
 1 6 14 105.83 2.24
 -2 6 14 35.92 1.25
 2 6 14 33.03 1.25
 -3 6 14 60.38 1.71
 3 6 14 60.19 1.74
 -4 6 14 120.96 2.79
 4 6 14 122.97 2.86
 -5 6 14 42.69 1.42
 5 6 14 41.25 1.55
 -6 6 14 92 2.24
 6 6 14 92.85 2.36
 -7 6 14 14.18 1.17
 7 6 14 12.8 1.17
 -8 6 14 190.54 5.25
 8 6 14 185.54 5.21
 -9 6 14 89.16 3.14
 9 6 14 94.32 3.36
 -10 6 14 136.72 4.05
 10 6 14 145.11 4.58
 -11 6 14 23.35 2.29
 11 6 14 25.18 2.21
 -12 6 14 4.32 2.15
 12 6 14 6.67 2.2
 -13 6 14 3.5 2.32
 13 6 14 1.73 2.58
 0 7 14 4.71 0.59
 -1 7 14 21.66 1.05
 1 7 14 21.61 1.25
 -2 7 14 145.49 3.69
 2 7 14 136.06 3.36
 -3 7 14 1.75 1.08
 3 7 14 0.1 1.09
 -4 7 14 15.37 1.4
 4 7 14 14.91 1.53
 -5 7 14 15.34 1.28
 5 7 14 16.76 1.45
 -6 7 14 30.89 1.54
 6 7 14 33.66 1.63
 -7 7 14 43.44 2.07
 7 7 14 36.12 1.85
 -8 7 14 11.47 1.81
 8 7 14 11.49 1.79
 -9 7 14 35.83 2.33
 9 7 14 36.54 2.41
 -10 7 14 10.7 2.17
 10 7 14 9.84 2.3
 -11 7 14 14.32 2.14
 11 7 14 10.52 2.34
 -12 7 14 15.52 2.47
 12 7 14 13.21 2.7
 0 8 14 2.6 1.83
 -1 8 14 141.34 3.42
 1 8 14 132.72 3.28
 -2 8 14 94.58 2.53
 2 8 14 94.43 2.58
 -3 8 14 8.92 1.06
 3 8 14 11.57 1.22
 -4 8 14 18.74 1.28
 4 8 14 18.08 1.42
 -5 8 14 101.81 2.89
 5 8 14 97.51 2.85
 -6 8 14 21.58 1.46
 6 8 14 21.3 1.57
 -7 8 14 63.15 2.37
 7 8 14 64.8 2.59
 -8 8 14 73.64 2.84
 8 8 14 73.22 2.97
 -9 8 14 29.34 2.42
 9 8 14 28.24 2.37
 -10 8 14 4.55 2.27
 10 8 14 4.15 2.47
 -11 8 14 9.19 2.35
 11 8 14 7.33 2.52
 -12 8 14 29.38 3.27
 12 8 14 35.97 3.35
 0 9 14 79.98 3.28
 -1 9 14 60.11 1.93
 1 9 14 59.97 1.9
 -2 9 14 41.45 1.86
 2 9 14 38.08 1.8
 -3 9 14 8.39 1.56
 3 9 14 11.8 1.73
 -4 9 14 25.08 1.66
 4 9 14 24.42 1.71
 -5 9 14 18.19 1.63
 5 9 14 16.72 1.73
 -6 9 14 66.66 2.47
 6 9 14 61.33 2.42
 -7 9 14 13.4 1.94
 7 9 14 18.01 1.94
 -8 9 14 0.95 1.37
 8 9 14 2.05 1.49
 -9 9 14 31.33 2.62
 9 9 14 30.91 2.9
 -10 9 14 18.23 2.45
 10 9 14 20.12 2.57
 -11 9 14 35.5 3.1
 11 9 14 36.95 3.27
 0 10 14 11.59 2.05
 -1 10 14 27.24 1.33
 1 10 14 28.09 1.54
 -2 10 14 15.89 1.31
 2 10 14 12.71 1.59
 -3 10 14 48.49 1.95
 3 10 14 49.1 2.08
 -4 10 14 112.72 3.35
 4 10 14 109.99 3.3
 -5 10 14 10.59 1.67
 5 10 14 11.05 1.73
 -6 10 14 120.62 3.61
 6 10 14 120.54 3.45
 -7 10 14 48.08 2.53
 7 10 14 48.55 2.63
 -8 10 14 14.84 2.37
 8 10 14 11.37 2.24
 -9 10 14 38.9 2.94
 9 10 14 43.39 3.08
 -10 10 14 4.73 2.62
 10 10 14 7.41 2.68
 0 11 14 38.21 3.02
 -1 11 14 45.54 3.13
 1 11 14 49.37 3.65
 -2 11 14 20.49 1.67
 2 11 14 21.94 1.91
 -3 11 14 51.12 2.36
 3 11 14 48.85 2.13
 -4 11 14 5.55 1.59
 4 11 14 4.15 1.63
 -5 11 14 140.35 4.05
 5 11 14 140.73 4.18
 -6 11 14 33.34 2.46
 6 11 14 36.37 2.29
 -7 11 14 25.94 2.46
 7 11 14 25.84 2.57
 -8 11 14 1.47 2.32
 8 11 14 2.84 2.43
 -9 11 14 8.37 3.17
 9 11 14 7.07 5.27
 0 12 14 23.26 3.67
 -1 12 14 8.53 3.57
 1 12 14 6.18 3.71
 -2 12 14 0 1.56
 2 12 14 2.19 1.78
 -3 12 14 17.19 2.06
 3 12 14 18.98 1.95
 -4 12 14 15.07 2.03
 4 12 14 13.75 2.03
 -5 12 14 57.61 2.96
 5 12 14 60.52 2.83
 -6 12 14 22.09 2.71
 6 12 14 23.9 2.71
 -7 12 14 26.3 2.83
 7 12 14 31.62 3.2
 0 13 14 12.3 3.93
 -1 13 14 19.55 3.41
 1 13 14 26.77 3.86
 -2 13 14 7.23 2.12
 2 13 14 5.02 1.96
 -3 13 14 50.15 2.89
 3 13 14 49.51 3.36
 -4 13 14 35.93 3.04
 4 13 14 35.24 3.02
 -5 13 14 8.42 2.69
 5 13 14 4.26 3.56
 0 0 15 0.51 0.75
 1 0 15 82.31 1.58
 2 0 15 29.57 0.94
 3 0 15 1.59 0.62
 4 0 15 17.49 0.86
 5 0 15 167.25 2.77
 6 0 15 1.88 0.6
 7 0 15 29.6 1.1
 8 0 15 1.82 0.85
 9 0 15 0.79 0.86
 10 0 15 28.43 1.25
 11 0 15 9.55 1.21
 12 0 15 4.63 1.31
 13 0 15 13.71 1.7
 0 1 15 67.17 1.42
 -1 1 15 180.67 2.99
 1 1 15 180.38 2.95
 -2 1 15 88.9 1.7
 2 1 15 87.48 1.67
 -3 1 15 63.32 1.39
 3 1 15 62.82 1.37
 -4 1 15 48.47 1.21
 4 1 15 51.4 1.2
 -5 1 15 19.56 0.89
 5 1 15 19.46 0.81
 -6 1 15 87.4 1.81
 6 1 15 84.22 1.74
 -7 1 15 14.4 0.9
 7 1 15 16.93 0.96
 -8 1 15 18.28 0.95
 8 1 15 17.4 0.88
 -9 1 15 9.64 1.31
 9 1 15 10.12 1.52
 -10 1 15 43.85 2.02
 10 1 15 40.64 2
 -11 1 15 90.36 2.96
 11 1 15 88.99 3.17
 -12 1 15 57.47 2.45
 12 1 15 58.4 2.49
 -13 1 15 18.29 2.26
 13 1 15 17.01 2.3
 0 2 15 18.56 0.75
 -1 2 15 138.19 2.36
 1 2 15 138.33 2.38
 -2 2 15 21.81 0.9
 2 2 15 22.27 0.86
 -3 2 15 50.86 1.16
 3 2 15 48.71 1.13
 -4 2 15 30.56 0.95
 4 2 15 30.36 0.95
 -5 2 15 20.43 1.09
 5 2 15 19.33 1.08
 -6 2 15 5.46 1
 6 2 15 7.97 1.31
 -7 2 15 5.07 1.19
 7 2 15 3.76 1.24
 -8 2 15 67.82 2.32
 8 2 15 65.6 2.39
 -9 2 15 131.35 3.38
 9 2 15 134.99 3.59
 -10 2 15 13.2 1.8
 10 2 15 10.92 1.72
 -11 2 15 7.05 1.43
 11 2 15 10.12 1.79
 -12 2 15 78.31 2.92
 12 2 15 84.34 2.96
 -13 2 15 5.9 2.34
 13 2 15 4.94 2.18
 0 3 15 547.88 8.32
 -1 3 15 81.24 1.72
 1 3 15 83.59 1.6
 -2 3 15 43.09 1.07
 2 3 15 44.87 1.1
 -3 3 15 9.88 0.63
 3 3 15 12.26 0.65
 -4 3 15 7.7 0.89
 4 3 15 8.9 0.87
 -5 3 15 27.17 1.25
 5 3 15 27.26 1.3
 -6 3 15 110.52 2.72
 6 3 15 118.12 2.83
 -7 3 15 15.85 1.18
 7 3 15 14.61 1.26
 -8 3 15 80.87 2.42
 8 3 15 77.97 2.41
 -9 3 15 10.78 1.7
 9 3 15 15.32 1.69
 -10 3 15 27.05 2.11
 10 3 15 25.19 1.95
 -11 3 15 1.66 1.5
 11 3 15 1.45 1.57
 -12 3 15 49.24 3.07
 12 3 15 55.71 3.06
 -13 3 15 35.09 2.52
 13 3 15 34.16 2.53
 0 4 15 1.41 0.51
 -1 4 15 9.88 0.72
 1 4 15 10.31 0.69
 -2 4 15 30.58 1.06
 2 4 15 29.3 0.95
 -3 4 15 49.95 1.41
 3 4 15 51.13 1.53
 -4 4 15 55.61 1.75
 4 4 15 55.96 1.95
 -5 4 15 25.37 1.27
 5 4 15 28.37 1.34
 -6 4 15 8.1 1.16
 6 4 15 10.89 1.3
 -7 4 15 10.93 1.14
 7 4 15 11.96 1.12
 -8 4 15 35.21 1.8
 8 4 15 36.86 1.8
 -9 4 15 44.43 2.08
 9 4 15 44.81 2.26
 -10 4 15 32.31 1.88
 10 4 15 36.75 1.92
 -11 4 15 10.18 1.78
 11 4 15 15.67 2.07
 -12 4 15 23.06 2.77
 12 4 15 23.48 2.87
 -13 4 15 28.07 3.26
 13 4 15 36.17 3.66
 0 5 15 20.47 0.86
 -1 5 15 37.1 1
 1 5 15 36.29 0.97
 -2 5 15 68.69 1.89
 2 5 15 69.06 1.93
 -3 5 15 3.78 1.02
 3 5 15 4.73 0.97
 -4 5 15 316.29 6.32
 4 5 15 331.66 6.66
 -5 5 15 5.13 1
 5 5 15 7.04 1.04
 -6 5 15 48.18 1.73
 6 5 15 51.61 1.88
 -7 5 15 23.23 1.43
 7 5 15 24.96 1.45
 -8 5 15 10.23 1.4
 8 5 15 13.53 1.6
 -9 5 15 2.45 1.78
 9 5 15 2.95 1.75
 -10 5 15 125.86 4.02
 10 5 15 118.41 5.02
 -11 5 15 1.5 2.04
 11 5 15 5.37 2.17
 -12 5 15 17.82 2.6
 12 5 15 16.19 2.71
 0 6 15 22.57 0.9
 -1 6 15 23.37 1.29
 1 6 15 22.72 1.41
 -2 6 15 16.41 1.25
 2 6 15 15.12 1.26
 -3 6 15 76.97 2.33
 3 6 15 77.53 2.41
 -4 6 15 44.04 2.01
 4 6 15 41.78 1.95
 -5 6 15 9.69 1.26
 5 6 15 9.61 1.28
 -6 6 15 57.03 2.19
 6 6 15 58.8 2.27
 -7 6 15 15.77 1.82
 7 6 15 14.54 1.67
 -8 6 15 18.81 1.77
 8 6 15 17.34 1.85
 -9 6 15 128.08 4.02
 9 6 15 132.09 4.19
 -10 6 15 40.53 2.59
 10 6 15 36.59 2.45
 -11 6 15 49.78 2.89
 11 6 15 47.52 2.94
 -12 6 15 28.09 3.42
 12 6 15 38.24 3.67
 0 7 15 15.06 1.78
 -1 7 15 80.84 2.32
 1 7 15 82.81 2.57
 -2 7 15 57.32 1.96
 2 7 15 59.59 2.27
 -3 7 15 243.99 5.67
 3 7 15 249.12 5.81
 -4 7 15 53.33 1.89
 4 7 15 55.15 2.06
 -5 7 15 86.32 2.75
 5 7 15 83.42 2.75
 -6 7 15 10.54 1.37
 6 7 15 10.57 1.48
 -7 7 15 13.22 1.81
 7 7 15 12.83 1.82
 -8 7 15 175.77 5.11
 8 7 15 174.66 5.3
 -9 7 15 1.38 1.85
 9 7 15 1.21 1.82
 -10 7 15 14.78 2.42
 10 7 15 18.57 2.49
 -11 7 15 0.26 2.69
 11 7 15 1.52 2.75
 0 8 15 26.38 2.41
 -1 8 15 37.39 1.66
 1 8 15 33.29 1.59
 -2 8 15 26.04 1.43
 2 8 15 26.08 1.63
 -3 8 15 59.01 2.16
 3 8 15 57.86 2.12
 -4 8 15 153.45 3.98
 4 8 15 160.44 4.18
 -5 8 15 13.2 1.5
 5 8 15 13.47 1.63
 -6 8 15 17.02 1.99
 6 8 15 12.38 1.79
 -7 8 15 29.17 2.34
 7 8 15 25.73 2.59
 -8 8 15 5.93 2.17
 8 8 15 3.62 1.91
 -9 8 15 59.07 3.03
 9 8 15 62.65 3.12
 -10 8 15 2.7 2.2
 10 8 15 3.02 2.25
 0 9 15 3.47 2.09
 -1 9 15 149.45 3.97
 1 9 15 149.62 3.68
 -2 9 15 59.54 2.23
 2 9 15 58.45 2.11
 -3 9 15 3.36 1.35
 3 9 15 4.08 1.51
 -4 9 15 6.98 1.56
 4 9 15 8.13 1.43
 -5 9 15 2.87 1.34
 5 9 15 1.77 1.74
 -6 9 15 56.59 2.37
 6 9 15 64.38 2.58
 -7 9 15 23.46 2.25
 7 9 15 26.59 2.61
 -8 9 15 33.63 3.35
 8 9 15 28.75 2.91
 -9 9 15 13.36 2.62
 9 9 15 10.98 2.6
 -10 9 15 48.04 3.97
 10 9 15 35.63 6.61
 0 10 15 57.95 3.48
 -1 10 15 24.83 2.99
 1 10 15 29.83 2.68
 -2 10 15 23.03 1.76
 2 10 15 22.16 1.63
 -3 10 15 4.45 1.81
 3 10 15 8.87 1.79
 -4 10 15 43.1 2.42
 4 10 15 51.7 2.57
 -5 10 15 30.36 2.51
 5 10 15 28.01 2.06
 -6 10 15 3 1.82
 6 10 15 1.7 1.87
 -7 10 15 28 2.92
 7 10 15 30.33 3.18
 -8 10 15 2.63 2.78
 8 10 15 2.76 2.62
 0 11 15 145.46 5.65
 -1 11 15 38.85 3.07
 1 11 15 35.98 2.89
 -2 11 15 19.65 2.02
 2 11 15 16.96 1.84
 -3 11 15 3.04 1.95
 3 11 15 8.05 1.78
 -4 11 15 7.25 2.37
 4 11 15 5.71 1.94
 -5 11 15 82.97 3.17
 5 11 15 75.68 3.02
 -6 11 15 63.12 3.42
 6 11 15 60.68 3.29
 -7 11 15 8.22 2.55
 7 11 15 15.12 2.92
 0 12 15 11.07 3.15
 -1 12 15 4.37 3.01
 1 12 15 3.22 2.71
 -2 12 15 6.49 2.58
 2 12 15 6.76 1.78
 -3 12 15 20.39 2.41
 3 12 15 15.84 2.41
 -4 12 15 61.27 3.11
 4 12 15 61.61 3.11
 -5 12 15 35.27 3.58
 5 12 15 42.85 4.24
 0 13 15 9.55 3.71
 -1 13 15 5.72 4.05
 1 13 15 25.67 7.62
 0 0 16 19.12 1.49
 1 0 16 21.46 0.92
 2 0 16 254.52 4.1
 3 0 16 91.61 1.83
 4 0 16 167.25 2.84
 5 0 16 4.76 0.74
 6 0 16 6.45 0.96
 7 0 16 72.93 1.81
 8 0 16 61.43 1.74
 9 0 16 88.15 2.14
 10 0 16 0.88 1.08
 11 0 16 13.54 1.33
 12 0 16 8.01 3.71
 0 1 16 1.45 0.74
 -1 1 16 101.58 1.89
 1 1 16 105.77 1.96
 -2 1 16 8.14 0.89
 2 1 16 10.34 0.87
 -3 1 16 164.19 2.81
 3 1 16 163.49 2.87
 -4 1 16 18.17 0.89
 4 1 16 17.13 0.91
 -5 1 16 69.05 1.68
 5 1 16 69.89 1.69
 -6 1 16 97.72 2.23
 6 1 16 101.78 2.25
 -7 1 16 23.04 1.43
 7 1 16 24.88 1.24
 -8 1 16 82.83 2.69
 8 1 16 85.46 2.75
 -9 1 16 6.02 1.62
 9 1 16 5.72 1.27
 -10 1 16 88.8 3.09
 10 1 16 86.53 2.95
 -11 1 16 5.94 2.04
 11 1 16 7.34 2.2
 -12 1 16 8.16 2.25
 12 1 16 9.47 2.19
 0 2 16 4.7 0.81
 -1 2 16 60.3 1.41
 1 2 16 58.45 1.36
 -2 2 16 24.18 0.97
 2 2 16 22.92 0.98
 -3 2 16 27.32 1
 3 2 16 29.52 1.05
 -4 2 16 45.07 1.28
 4 2 16 47.15 1.32
 -5 2 16 127.76 2.98
 5 2 16 131.04 3.07
 -6 2 16 15.95 1.65
 6 2 16 13.56 1.17
 -7 2 16 50.61 1.93
 7 2 16 49.92 1.88
 -8 2 16 1.6 1.45
 8 2 16 1.97 1.45
 -9 2 16 79.65 2.88
 9 2 16 69.07 2.85
 -10 2 16 110.79 3.25
 10 2 16 118.08 3.45
 -11 2 16 51.31 2.77
 11 2 16 47.5 2.46
 -12 2 16 2.89 2.35
 12 2 16 2.44 2.09
 0 3 16 12.31 0.88
 -1 3 16 7.3 0.87
 1 3 16 7.27 0.75
 -2 3 16 28.3 0.99
 2 3 16 28.99 0.99
 -3 3 16 47.66 1.59
 3 3 16 47.09 1.36
 -4 3 16 69.61 1.95
 4 3 16 71.83 2
 -5 3 16 18.37 1.33
 5 3 16 20.19 1.34
 -6 3 16 55.91 1.88
 6 3 16 53.97 1.94
 -7 3 16 62.36 2.33
 7 3 16 58.9 2.31
 -8 3 16 14.5 1.66
 8 3 16 16.46 1.8
 -9 3 16 23.58 1.8
 9 3 16 19.62 1.8
 -10 3 16 26.98 2.05
 10 3 16 26.49 2.01
 -11 3 16 49.1 2.69
 11 3 16 51.33 2.51
 -12 3 16 1.67 2.51
 12 3 16 2.28 2.83
 0 4 16 0.31 0.57
 -1 4 16 22.98 0.95
 1 4 16 22.47 0.89
 -2 4 16 24.5 1.28
 2 4 16 25.87 1.36
 -3 4 16 46.99 1.77
 3 4 16 45.97 1.81
 -4 4 16 45.45 1.68
 4 4 16 46.74 1.78
 -5 4 16 2.66 1.16
 5 4 16 4.79 1.21
 -6 4 16 147.8 3.47
 6 4 16 149.65 3.53
 -7 4 16 39.67 1.92
 7 4 16 37.96 2.04
 -8 4 16 50.45 2.49
 8 4 16 54.56 2.54
 -9 4 16 18.74 1.83
 9 4 16 19.61 1.83
 -10 4 16 60.52 2.89
 10 4 16 59.54 2.57
 -11 4 16 33.6 2.81
 11 4 16 35.96 2.92
 -12 4 16 17.24 3.6
 12 4 16 22.13 6.89
 0 5 16 390.11 6.96
 -1 5 16 5.02 1.13
 1 5 16 6.25 1.09
 -2 5 16 81.65 2.38
 2 5 16 86.58 2.32
 -3 5 16 66.03 2.27
 3 5 16 61.39 1.96
 -4 5 16 13.89 1.24
 4 5 16 15.96 1.48
 -5 5 16 39.16 1.66
 5 5 16 42.19 1.72
 -6 5 16 22.72 1.67
 6 5 16 21.32 1.46
 -7 5 16 42.34 2.36
 7 5 16 39.87 2.43
 -8 5 16 13.56 1.8
 8 5 16 8.49 1.64
 -9 5 16 6.79 2.26
 9 5 16 7.6 2.23
 -10 5 16 2.49 2.13
 10 5 16 0.31 2.41
 -11 5 16 8.04 2.7
 11 5 16 8.95 2.43
 0 6 16 7.07 0.82
 -1 6 16 68.71 2.14
 1 6 16 64.87 2.14
 -2 6 16 85.18 2.53
 2 6 16 81.76 2.46
 -3 6 16 4.94 1.33
 3 6 16 5.47 1.55
 -4 6 16 40.73 1.85
 4 6 16 47.69 2.18
 -5 6 16 116.03 3.16
 5 6 16 113.42 3.2
 -6 6 16 14.86 1.55
 6 6 16 18.53 1.72
 -7 6 16 41.35 2.34
 7 6 16 43.74 2.41
 -8 6 16 42.19 2.41
 8 6 16 40.66 2.51
 -9 6 16 13.93 2.21
 9 6 16 12.79 2.47
 -10 6 16 2.2 2.15
 10 6 16 1.58 2.63
 -11 6 16 6.91 3.52
 11 6 16 3.87 4.95
 0 7 16 34.91 3.26
 -1 7 16 11.44 1.43
 1 7 16 9.82 1.3
 -2 7 16 14.32 1.62
 2 7 16 11.37 1.5
 -3 7 16 7.7 1.31
 3 7 16 7.58 1.84
 -4 7 16 23.32 1.59
 4 7 16 20.58 1.84
 -5 7 16 54.84 2.25
 5 7 16 53.6 2.35
 -6 7 16 2.92 1.61
 6 7 16 5.04 1.84
 -7 7 16 20.73 2.51
 7 7 16 20.5 2.61
 -8 7 16 6.38 2.66
 8 7 16 9.85 2.82
 -9 7 16 34.48 2.87
 9 7 16 35.17 2.9
 -10 7 16 31.29 3.79
 10 7 16 40.59 4.13
 0 8 16 0.21 2.24
 -1 8 16 127.54 3.27
 1 8 16 125.13 3.67
 -2 8 16 62.45 2.33
 2 8 16 60.38 2.35
 -3 8 16 23.53 1.86
 3 8 16 28.34 2.12
 -4 8 16 24.19 1.98
 4 8 16 19.71 1.89
 -5 8 16 63.57 2.57
 5 8 16 63.32 2.76
 -6 8 16 25.67 2.2
 6 8 16 28.37 2.23
 -7 8 16 30.99 2.98
 7 8 16 27.85 2.82
 -8 8 16 30.09 2.89
 8 8 16 34.93 2.91
 -9 8 16 9.66 2.81
 9 8 16 12.64 3.1
 0 9 16 12.48 2.34
 -1 9 16 13.17 2.73
 1 9 16 14.45 2.87
 -2 9 16 16.28 1.75
 2 9 16 12.3 1.92
 -3 9 16 64.93 2.65
 3 9 16 63.54 2.51
 -4 9 16 33.62 2.34
 4 9 16 33.02 2.55
 -5 9 16 49 2.51
 5 9 16 54.74 2.55
 -6 9 16 47.48 2.99
 6 9 16 47.49 2.94
 -7 9 16 63.6 3.33
 7 9 16 62.82 3.34
 -8 9 16 11.51 3.03
 8 9 16 16.28 3.36
 0 10 16 1.8 2.52
 -1 10 16 3.96 2.45
 1 10 16 1.33 2.85
 -2 10 16 30.94 2.11
 2 10 16 34.32 2.16
 -3 10 16 25.77 2.24
 3 10 16 29.65 2.34
 -4 10 16 45.43 2.6
 4 10 16 50.03 2.55
 -5 10 16 25.56 2.9
 5 10 16 24.09 2.65
 -6 10 16 6.26 2.76
 6 10 16 10.57 2.92
 -7 10 16 19.37 3.86
 7 10 16 10.89 6.91
 0 11 16 4.8 3.26
 -1 11 16 7.02 2.79
 1 11 16 7.79 2.94
 -2 11 16 6.41 3.07
 2 11 16 3.99 2.8
 -3 11 16 5.16 2.92
 3 11 16 3.77 2.39
 -4 11 16 41.5 2.95
 4 11 16 39.34 2.9
 -5 11 16 6.28 3.4
 5 11 16 11.82 5.3
 0 12 16 37.69 6.28
 -1 12 16 32.35 5.74
 1 12 16 20.35 5.96
 0 0 17 0.44 1.02
 1 0 17 9.24 1.05
 2 0 17 170.35 3
 3 0 17 18.74 1.1
 4 0 17 7.49 0.96
 5 0 17 5.55 1.15
 6 0 17 6.42 1.16
 7 0 17 69.53 1.91
 8 0 17 62.76 1.86
 9 0 17 1.61 1.14
 10 0 17 0.25 2.4
 11 0 17 71.84 4.2
 0 1 17 21.43 1.16
 -1 1 17 203.69 3.43
 1 1 17 210.75 3.6
 -2 1 17 3.52 0.79
 2 1 17 5.4 0.88
 -3 1 17 48.44 1.38
 3 1 17 49.92 1.41
 -4 1 17 69.82 1.75
 4 1 17 66.4 1.74
 -5 1 17 8.02 1.01
 5 1 17 7.64 1.14
 -6 1 17 12.57 1.13
 6 1 17 12.02 1.16
 -7 1 17 91.03 2.74
 7 1 17 93.94 2.87
 -8 1 17 5.74 1.63
 8 1 17 1.05 1.58
 -9 1 17 25.3 2.08
 9 1 17 23.23 2.01
 -10 1 17 13.51 2.31
 10 1 17 15.18 2.17
 -11 1 17 2.84 2.32
 11 1 17 4.71 2.34
 0 2 17 3.03 0.89
 -1 2 17 31.11 1.2
 1 2 17 30.58 1.19
 -2 2 17 78.19 1.77
 2 2 17 80.64 1.8
 -3 2 17 35.29 1.26
 3 2 17 36.94 1.35
 -4 2 17 16.02 1.03
 4 2 17 13.41 0.99
 -5 2 17 13.98 1.52
 5 2 17 15.58 1.54
 -6 2 17 24.53 1.69
 6 2 17 23.31 1.8
 -7 2 17 20.71 1.93
 7 2 17 25.31 2.13
 -8 2 17 64.63 2.64
 8 2 17 68.78 2.75
 -9 2 17 24.52 2.15
 9 2 17 27.71 2.22
 -10 2 17 2.21 2.5
 10 2 17 4.47 2.37
 -11 2 17 5.29 3.23
 11 2 17 10 3.24
 0 3 17 20.68 1.06
 -1 3 17 36.75 1.27
 1 3 17 38.35 1.33
 -2 3 17 58.25 1.66
 2 3 17 55.11 1.57
 -3 3 17 44.94 1.87
 3 3 17 44.65 1.95
 -4 3 17 77.77 2.22
 4 3 17 79.93 2.35
 -5 3 17 33.82 2
 5 3 17 38.04 1.89
 -6 3 17 86.47 2.95
 6 3 17 87.12 3.06
 -7 3 17 31.17 1.79
 7 3 17 36.16 1.95
 -8 3 17 16.49 1.77
 8 3 17 18.69 2.04
 -9 3 17 82.41 3.23
 9 3 17 84.34 3.41
 -10 3 17 0.05 2.27
 10 3 17 5.69 2.44
 -11 3 17 3.96 3.63
 11 3 17 6.62 4.77
 0 4 17 1.88 0.98
 -1 4 17 38.54 1.45
 1 4 17 39.56 1.67
 -2 4 17 38.13 1.77
 2 4 17 38.79 1.84
 -3 4 17 40.96 1.8
 3 4 17 40.3 1.78
 -4 4 17 32.39 1.71
 4 4 17 34.15 1.7
 -5 4 17 119.15 3.08
 5 4 17 122.66 3.15
 -6 4 17 29.59 1.9
 6 4 17 35.26 2.12
 -7 4 17 3.63 1.67
 7 4 17 3.69 1.74
 -8 4 17 2.51 1.99
 8 4 17 4.89 1.92
 -9 4 17 21.33 2.78
 9 4 17 22.11 2.87
 -10 4 17 36.2 3.2
 10 4 17 32.16 3.06
 0 5 17 4.37 1.06
 -1 5 17 37.05 1.93
 1 5 17 37.37 2
 -2 5 17 24.46 1.74
 2 5 17 21.93 1.67
 -3 5 17 35.51 2.13
 3 5 17 37.84 2.26
 -4 5 17 1.83 2.07
 4 5 17 2.88 1.9
 -5 5 17 55.78 2.25
 5 5 17 58.9 2.47
 -6 5 17 23.92 2.56
 6 5 17 28.37 2.67
 -7 5 17 162.29 5.12
 7 5 17 159.45 5.13
 -8 5 17 26.31 2.58
 8 5 17 24.63 2.42
 -9 5 17 5.44 2.77
 9 5 17 3.15 2.9
 -10 5 17 26.76 3.7
 10 5 17 36.23 4.49
 0 6 17 313.06 10.09
 -1 6 17 5.14 1.52
 1 6 17 3.7 1.59
 -2 6 17 115.57 3.51
 2 6 17 119.64 3.42
 -3 6 17 0.56 1.5
 3 6 17 2.28 1.53
 -4 6 17 49.31 2.36
 4 6 17 48.75 2.25
 -5 6 17 50.36 2.39
 5 6 17 52.88 2.43
 -6 6 17 96.9 3.62
 6 6 17 96.45 3.72
 -7 6 17 46.17 3.17
 7 6 17 51.8 3.4
 -8 6 17 45.26 3.26
 8 6 17 49.33 3.38
 -9 6 17 20.04 2.88
 9 6 17 21.06 3.1
 0 7 17 37.83 3.03
 -1 7 17 54.85 2.28
 1 7 17 50.82 2
 -2 7 17 39.02 2.41
 2 7 17 35.94 2.2
 -3 7 17 60.85 2.57
 3 7 17 60.56 2.52
 -4 7 17 18.95 1.89
 4 7 17 17.37 2.03
 -5 7 17 61.22 2.94
 5 7 17 65.09 2.88
 -6 7 17 6.2 2.24
 6 7 17 7.82 2.33
 -7 7 17 17.62 2.92
 7 7 17 11.95 2.73
 -8 7 17 14.06 2.82
 8 7 17 17.61 2.89
 0 8 17 16.8 3.73
 -1 8 17 10.69 2.5
 1 8 17 12.2 2.73
 -2 8 17 12.99 1.9
 2 8 17 9.78 1.81
 -3 8 17 44.28 2.63
 3 8 17 51.94 2.58
 -4 8 17 37.95 2.96
 4 8 17 27.98 2.42
 -5 8 17 73.99 2.9
 5 8 17 76.78 3.05
 -6 8 17 33.59 2.9
 6 8 17 31.07 3.01
 -7 8 17 54.95 3.48
 7 8 17 53.28 3.36
 0 9 17 17.59 3.12
 -1 9 17 59.06 4.07
 1 9 17 58.54 4.31
 -2 9 17 56.79 2.45
 2 9 17 55.02 2.39
 -3 9 17 21.72 2.54
 3 9 17 22.93 2.48
 -4 9 17 33.75 2.92
 4 9 17 32.45 2.59
 -5 9 17 35.33 2.88
 5 9 17 28.5 3.01
 -6 9 17 19.8 3.71
 6 9 17 22.62 3.83
 0 10 17 3.72 3.41
 -1 10 17 0.43 2.7
 1 10 17 1.74 2.83
 -2 10 17 32.43 4.14
 2 10 17 39.52 4.13
 -3 10 17 43.11 3.1
 3 10 17 51.48 3.09
 -4 10 17 27.75 4.01
 4 10 17 19.88 4.51
 0 0 18 332.84 7.56
 1 0 18 7.67 1.32
 2 0 18 2.71 1.07
 3 0 18 6.57 1.3
 4 0 18 3.62 1.5
 5 0 18 3.86 1.4
 6 0 18 171.85 3.61
 7 0 18 7.16 1.59
 8 0 18 1.29 1.36
 9 0 18 2.27 3.19
 0 1 18 1.71 1.11
 -1 1 18 115.05 2.36
 1 1 18 116.12 2.45
 -2 1 18 100.24 2.28
 2 1 18 102.58 2.33
 -3 1 18 2.19 1.08
 3 1 18 2.42 1.2
 -4 1 18 128.82 2.94
 4 1 18 122.46 2.81
 -5 1 18 7.91 1.34
 5 1 18 9.01 1.29
 -6 1 18 8.68 1.93
 6 1 18 5.86 2.05
 -7 1 18 55.26 2.64
 7 1 18 54.31 2.58
 -8 1 18 2.49 1.96
 8 1 18 1.28 2.05
 -9 1 18 6.93 2.44
 9 1 18 5.65 2.25
 0 2 18 42.56 1.54
 -1 2 18 44.9 1.56
 1 2 18 46.08 1.58
 -2 2 18 18.85 1.34
 2 2 18 21.06 1.41
 -3 2 18 17.91 1.23
 3 2 18 16.83 1.25
 -4 2 18 56.03 2.14
 4 2 18 52.34 2.09
 -5 2 18 61.58 2.74
 5 2 18 60.79 2.72
 -6 2 18 18.13 2.11
 6 2 18 21.13 2.09
 -7 2 18 40.02 2.65
 7 2 18 44.04 2.66
 -8 2 18 97.42 3.67
 8 2 18 106.15 3.76
 -9 2 18 6.88 2.28
 9 2 18 5.78 2.44
 0 3 18 5.42 1.22
 -1 3 18 45.03 1.88
 1 3 18 43.45 1.69
 -2 3 18 34.07 1.38
 2 3 18 35.75 1.44
 -3 3 18 37.84 2
 3 3 18 42.86 2.1
 -4 3 18 24.37 1.85
 4 3 18 23.02 1.81
 -5 3 18 47.66 2.54
 5 3 18 45.27 2.48
 -6 3 18 20.71 2.07
 6 3 18 20.48 2.12
 -7 3 18 82.37 3.11
 7 3 18 81.39 3.1
 -8 3 18 52.1 2.86
 8 3 18 52.28 2.9
 -9 3 18 15.11 2.69
 9 3 18 21.6 3.02
 0 4 18 51.88 1.74
 -1 4 18 9.62 1.31
 1 4 18 8.1 1.36
 -2 4 18 34.55 1.91
 2 4 18 41.05 2.25
 -3 4 18 13.21 2.16
 3 4 18 13.43 2.11
 -4 4 18 4.24 2.37
 4 4 18 4.92 2.34
 -5 4 18 3.44 2.04
 5 4 18 2.36 1.94
 -6 4 18 6.44 2.11
 6 4 18 8.06 2.86
 -7 4 18 8.64 2.53
 7 4 18 8.81 2.31
 -8 4 18 93.45 3.88
 8 4 18 82.44 3.67
 -9 4 18 12.15 7.81
 9 4 18 13.72 6.52
 0 5 18 31.05 1.55
 -1 5 18 56.45 2.65
 1 5 18 56.1 2.58
 -2 5 18 46.73 2.27
 2 5 18 48.22 2.37
 -3 5 18 28.62 2.25
 3 5 18 27.84 2.41
 -4 5 18 34.84 2.56
 4 5 18 33.58 2.5
 -5 5 18 42.62 3.12
 5 5 18 45.35 2.87
 -6 5 18 1.64 2.77
 6 5 18 1.8 2.96
 -7 5 18 2.61 3.02
 7 5 18 1.99 3.3
 -8 5 18 13.1 3.73
 8 5 18 18.83 4.07
 0 6 18 5.55 2.33
 -1 6 18 28.51 2.07
 1 6 18 29.55 1.93
 -2 6 18 43.84 2.47
 2 6 18 42.97 2.3
 -3 6 18 3.41 2.06
 3 6 18 4.73 2.23
 -4 6 18 4.69 2.1
 4 6 18 6.1 2.11
 -5 6 18 8 2.09
 5 6 18 6.44 2.15
 -6 6 18 24.42 3.01
 6 6 18 21.83 3.01
 -7 6 18 15.63 3.02
 7 6 18 18.69 3.11
 0 7 18 91.28 5.1
 -1 7 18 105.27 5.12
 1 7 18 105.72 4.82
 -2 7 18 41.22 2.49
 2 7 18 40.67 2.42
 -3 7 18 33.05 2.44
 3 7 18 32.41 2.42
 -4 7 18 19.56 2.34
 4 7 18 16.62 2.24
 -5 7 18 8.08 2.8
 5 7 18 6.35 2.79
 -6 7 18 27.9 3.47
 6 7 18 38.95 3.55
 0 8 18 10.13 3.41
 -1 8 18 28.15 4.47
 1 8 18 31.01 4.29
 -2 8 18 22.3 2.35
 2 8 18 24.48 2.29
 -3 8 18 3.72 2.39
 3 8 18 7.91 2.35
 -4 8 18 14.3 2.81
 4 8 18 11.01 2.58
 -5 8 18 19.44 3.41
 5 8 18 24.31 5.97
 0 9 18 9.95 5.29
 -1 9 18 45.43 5.04
 1 9 18 46.08 4.89
 -2 9 18 54.55 5.3
 2 9 18 54.47 5.74
 0 0 19 0.93 1.67
 1 0 19 4.63 1.46
 2 0 19 30.96 1.73
 3 0 19 3.19 1.63
 4 0 19 27.93 2.02
 5 0 19 4.43 1.91
 6 0 19 161.58 3.87
 7 0 19 12.06 2.43
 8 0 19 50.95 6.59
 0 1 19 61.7 2.04
 -1 1 19 22.83 1.65
 1 1 19 26.56 1.74
 -2 1 19 39.7 1.89
 2 1 19 34.02 1.74
 -3 1 19 49.19 1.99
 3 1 19 45.18 1.93
 -4 1 19 30.69 1.88
 4 1 19 27.19 1.95
 -5 1 19 127.66 4.16
 5 1 19 127.91 4.03
 -6 1 19 24.8 2.72
 6 1 19 27.38 2.66
 -7 1 19 38.47 2.78
 7 1 19 44.33 2.75
 0 2 19 19.54 1.98
 -1 2 19 7.86 1.7
 1 2 19 4.6 1.83
 -2 2 19 12.02 1.55
 2 2 19 11.71 1.5
 -3 2 19 70.91 2.03
 3 2 19 74.67 2.2
 -4 2 19 17.06 2.54
 4 2 19 18.54 2.42
 -5 2 19 4.91 2.3
 5 2 19 5.68 2.33
 -6 2 19 35.35 2.87
 6 2 19 39.06 2.95
 -7 2 19 36.23 3.05
 7 2 19 41.9 3.24
 0 3 19 2.22 1.58
 -1 3 19 1.83 1.57
 1 3 19 2.85 1.55
 -2 3 19 75.12 3.07
 2 3 19 71.88 2.57
 -3 3 19 8.04 2
 3 3 19 6.65 2.02
 -4 3 19 2.26 2.28
 4 3 19 2.91 2.63
 -5 3 19 30.07 2.62
 5 3 19 31.21 2.61
 -6 3 19 22.83 2.76
 6 3 19 25.69 2.7
 -7 3 19 9.59 3.35
 7 3 19 15.54 3.89
 0 4 19 11.48 1.62
 -1 4 19 4.78 2.57
 1 4 19 5.84 2.14
 -2 4 19 40.95 2.8
 2 4 19 36.73 2.51
 -3 4 19 2.32 2.01
 3 4 19 2.42 2.1
 -4 4 19 3.38 2.11
 4 4 19 9.87 2.47
 -5 4 19 7.43 2.67
 5 4 19 6.42 2.49
 -6 4 19 28.74 3.43
 6 4 19 35.04 3.64
 0 5 19 1.04 4.11
 -1 5 19 6.1 2.6
 1 5 19 5.14 2.4
 -2 5 19 24.4 2.56
 2 5 19 25.16 2.51
 -3 5 19 91.45 3.64
 3 5 19 98.02 3.77
 -4 5 19 44.52 2.72
 4 5 19 37.5 2.67
 -5 5 19 32.31 3.17
 5 5 19 36.94 3.41
 6 5 19 78.25 8.17
 0 6 19 54.34 4.84
 -1 6 19 11.16 2.25
 1 6 19 6.75 1.92
 -2 6 19 5.4 2.57
 2 6 19 6.69 2.38
 -3 6 19 3.44 2.95
 3 6 19 3.5 2.59
 -4 6 19 32.69 3.08
 4 6 19 37.85 3.97
 0 7 19 48.4 4.46
 -1 7 19 148.77 7.39
 1 7 19 151.07 7.61
 -2 7 19 7.08 3.96
 2 7 19 13.77 5.61
 3 7 19 15 8.75
 0 0 20 2.65 3
 1 0 20 71.66 2.81
 2 0 20 5.74 1.86
 3 0 20 17.54 2.23
 4 0 20 5.28 2.22
 5 0 20 30.77 7.65
 0 1 20 127.79 3.45
 -1 1 20 3.2 1.68
 1 1 20 2.65 2.01
 -2 1 20 20.4 2.05
 2 1 20 22.04 2.22
 -3 1 20 15.24 2.08
 3 1 20 13.56 2.14
 -4 1 20 13.57 3.26
 4 1 20 13.64 2.35
 -5 1 20 32.73 5.19
 5 1 20 29.85 7.54
 0 2 20 0.97 1.81
 -1 2 20 93.03 3.06
 1 2 20 90.8 2.92
 -2 2 20 11.99 2.18
 2 2 20 8.58 2.03
 -3 2 20 3.47 3.34
 3 2 20 3.25 2.61
 -4 2 20 58.71 3.73
 4 2 20 70.95 4.72
 0 3 20 44.14 2.52
 -1 3 20 5.8 2.23
 1 3 20 7.98 2.15
 -2 3 20 32.32 3.26
 2 3 20 35.47 3.29
 -3 3 20 55.26 4.04
 3 3 20 63.49 4.58
 -4 3 20 7.16 4.92
 4 3 20 13.41 7.82
 0 4 20 7.11 2.99
 -1 4 20 8.51 2.8
 1 4 20 16.26 3.23
 -2 4 20 12.02 3.88
 2 4 20 10.09 3.97
 -3 4 20 24.54 5.42
 3 4 20 24.33 8.65

_iucr_refine_fcf_details
;
data_4
_computing_structure_refinement   'olex2.refine 1.3 (Bourhis et al., 2015)'
_computing_data_collection        'XDS (Kabsch, 1991)'   
_shelx_refln_list_code            4
loop_
  _space_group_symop_id
  _space_group_symop_operation_xyz
  1  x,y,z
  2  x+1/2,-y+1/2,-z
  3  -x,y+1/2,-z+1/2
  4  -x+1/2,-y,z+1/2

_space_group_crystal_system       orthorhombic
_space_group_IT_number            19
_space_group_name_H-M_alt         'P 21 21 21'
_space_group_name_Hall            ' P 2ac 2ab'
_symmetry_space_group_name_H-M    'P 21 21 21'
_symmetry_space_group_name_Hall   ' P 2ac 2ab'
_symmetry_Int_Tables_number       19
_cell_length_a                    9.854(3)
_cell_length_b                    9.249(3)
_cell_length_c                    10.144(2)
_cell_angle_alpha                 90
_cell_angle_beta                  90
_cell_angle_gamma                 90
_cell_volume                      924.5(5)
loop_
  _refln_index_h
  _refln_index_k
  _refln_index_l
  _refln_F_squared_calc
  _refln_F_squared_meas
  _refln_F_squared_sigma
  _refln_F_squared_weight
  _refln_observed_status
-20 -2 -1 17.304 22.643 4.921 11.078 o
-20 -1 -2 12.285 15.148 4.126 15.786 o
-20 -1 -1 41.282 43.635 2.967 24.925 o
-19 -6 -2 103.826 77.594 7.161 4.832 o
-19 -6 -1 5.600 11.709 3.399 23.413 o
-19 -5 -4 0.327 8.546 3.094 28.728 o
-19 -5 -3 21.498 22.014 2.417 40.004 o
-19 -5 -2 0.924 3.261 2.259 53.856 o
-19 -5 -1 20.006 21.209 2.358 42.138 o
-19 -4 -5 1.888 10.707 2.868 33.002 o
-19 -4 -4 17.105 20.099 2.112 51.714 o
-19 -4 -3 29.160 31.720 2.397 37.835 o
-19 -4 -2 73.941 76.671 3.055 19.743 o
-19 -4 -1 31.270 33.556 2.289 39.900 o
-19 -3 -6 41.657 32.447 3.065 24.141 o
-19 -3 -5 22.654 19.539 2.181 47.378 o
-19 -3 -4 16.818 15.364 2.417 41.803 o
-19 -3 -3 10.080 5.157 2.328 47.825 o
-19 -3 -2 47.529 47.643 2.505 30.857 o
-19 -3 -1 15.418 15.010 2.004 58.186 o
-19 -2 -6 28.078 27.594 2.682 32.099 o
-19 -2 -5 26.532 29.254 2.515 35.785 o
-19 -2 -4 22.647 23.586 2.200 46.098 o
-19 -2 -3 61.410 61.425 2.603 26.482 o
-19 -2 -2 15.759 16.297 2.338 44.432 o
-19 -2 -1 16.600 19.607 2.024 55.778 o
-19 -1 -6 14.536 12.348 2.299 46.647 o
-19 -1 -5 6.244 6.719 2.024 63.324 o
-19 -1 -4 63.486 63.999 2.731 24.508 o
-19 -1 -3 4.631 7.613 1.994 65.673 o
-19 -1 -2 66.840 65.630 2.711 24.283 o
-19 -1 -1 14.538 16.906 1.729 73.965 o
-18 -8 -3 26.637 23.488 2.800 30.331 o
-18 -8 -2 7.745 6.523 2.446 44.013 o
-18 -8 -1 38.821 40.462 3.075 23.911 o
-18 -7 -5 57.964 49.745 2.996 22.722 o
-18 -7 -4 19.860 22.839 2.505 37.897 o
-18 -7 -3 0.915 0.000 1.798 85.668 o
-18 -7 -2 37.061 38.851 2.338 36.833 o
-18 -7 -1 5.952 9.588 2.092 59.018 o
-18 -6 -6 26.176 24.215 2.387 39.533 o
-18 -6 -5 18.718 21.032 2.053 53.369 o
-18 -6 -4 39.322 42.358 2.534 32.052 o
-18 -6 -3 11.295 12.780 2.083 56.620 o
-18 -6 -2 75.876 74.913 3.006 20.085 o
-18 -6 -1 34.135 35.934 2.328 37.997 o
-18 -5 -7 5.986 11.680 2.338 47.685 o
-18 -5 -6 54.179 55.276 2.308 32.491 o
-18 -5 -5 42.877 39.716 2.200 38.625 o
-18 -5 -4 53.172 56.121 2.466 29.973 o
-18 -5 -3 0.744 2.328 2.043 65.944 o
-18 -5 -2 24.204 25.659 2.161 46.640 o
-18 -5 -1 1.616 1.130 1.562 111.305 o
-18 -4 -8 73.369 61.494 3.399 17.529 o
-18 -4 -7 3.687 3.851 1.876 75.438 o
-18 -4 -6 36.046 36.612 1.945 48.080 o
-18 -4 -5 69.456 68.390 2.534 25.907 o
-18 -4 -4 0.141 0.334 1.542 116.965 o
-18 -4 -3 23.311 22.662 1.798 62.669 o
-18 -4 -2 12.640 9.794 1.572 91.234 o
-18 -4 -1 26.387 29.696 2.092 47.642 o
-18 -3 -8 28.475 25.550 2.033 49.698 o
-18 -3 -7 43.783 43.576 2.289 36.020 o
-18 -3 -6 12.143 11.316 1.886 67.181 o
-18 -3 -5 43.774 43.341 2.073 41.038 o
-18 -3 -4 7.773 7.397 1.582 96.945 o
-18 -3 -3 11.465 10.924 1.582 90.955 o
-18 -3 -2 1.050 1.159 1.336 152.050 o
-18 -3 -1 43.416 41.582 1.935 45.051 o
-18 -2 -9 49.675 28.841 2.957 24.957 o
-18 -2 -8 0.448 2.279 1.474 125.708 o
-18 -2 -7 23.901 22.024 2.033 52.009 o
-18 -2 -6 4.157 3.438 1.788 82.456 o
-18 -2 -5 21.703 24.175 1.876 59.268 o
-18 -2 -4 71.766 71.308 2.485 26.025 o
-18 -2 -3 20.659 22.515 1.788 64.702 o
-18 -2 -2 31.726 30.737 1.974 49.689 o
-18 -2 -1 93.610 90.227 2.721 20.377 o
-18 -1 -9 1.766 3.389 2.574 41.473 o
-18 -1 -8 57.154 55.512 2.525 28.531 o
-18 -1 -7 52.774 51.749 2.466 30.373 o
-18 -1 -6 0.218 4.391 2.358 49.566 o
-18 -1 -5 12.737 13.821 1.916 64.425 o
-18 -1 -4 14.647 19.264 1.866 64.689 o
-18 -1 -3 0.799 2.918 1.621 103.469 o
-18 -1 -2 11.612 12.171 1.739 77.160 o
-18 -1 -1 40.879 44.185 1.837 48.368 o
-17 -10 -1 9.754 10.403 3.134 27.069 o
-17 -9 -5 9.482 12.918 2.859 32.085 o
-17 -9 -4 15.948 14.175 2.024 57.194 o
-17 -9 -3 28.909 31.091 2.534 34.751 o
-17 -9 -2 16.551 17.937 2.328 44.337 o
-17 -9 -1 10.989 12.152 2.132 54.574 o
-17 -8 -6 18.824 22.996 2.348 42.504 o
-17 -8 -5 16.734 17.260 2.053 54.884 o
-17 -8 -4 22.891 24.097 1.955 55.220 o
-17 -8 -3 5.072 5.835 1.739 85.032 o
-17 -8 -2 1.077 1.434 1.788 85.847 o
-17 -8 -1 38.465 39.696 2.377 35.594 o
-17 -7 -8 51.752 48.321 3.497 18.356 o
-17 -7 -7 3.388 3.792 1.945 70.633 o
-17 -7 -6 84.177 79.304 2.682 22.097 o
-17 -7 -5 3.194 3.438 1.464 121.350 o
-17 -7 -4 1.359 3.438 1.542 112.732 o
-17 -7 -3 16.268 17.829 1.935 60.556 o
-17 -7 -2 6.066 6.218 1.670 90.381 o
-17 -7 -1 36.039 39.853 2.102 42.877 o
-17 -6 -8 68.234 67.044 2.613 25.192 o
-17 -6 -7 30.837 32.663 2.053 47.017 o
-17 -6 -6 9.265 11.857 1.680 83.871 o
-17 -6 -5 17.714 19.254 1.631 77.439 o
-17 -6 -4 39.033 42.280 2.200 39.235 o
-17 -6 -3 62.403 60.944 2.377 29.527 o
-17 -6 -2 37.367 37.525 2.083 43.377 o
-17 -6 -1 57.920 59.107 2.308 31.488 o
-17 -5 -9 11.359 11.739 2.102 55.873 o
-17 -5 -8 42.406 44.460 2.318 35.589 o
-17 -5 -7 17.498 20.747 1.768 68.224 o
-17 -5 -6 90.732 93.017 2.613 21.413 o
-17 -5 -5 48.480 48.665 1.935 42.387 o
-17 -5 -4 20.439 22.584 1.552 79.294 o
-17 -5 -3 5.153 3.959 1.768 83.144 o
-17 -5 -2 21.720 25.158 1.719 67.024 o
-17 -5 -1 0.859 1.660 1.277 165.773 o
-17 -4 -10 27.455 27.014 3.261 23.067 o
-17 -4 -9 59.000 58.370 2.387 30.117 o
-17 -4 -8 41.253 42.515 2.063 42.095 o
-17 -4 -7 3.909 1.562 1.306 150.246 o
-17 -4 -6 20.500 22.535 1.532 80.649 o
-17 -4 -5 9.188 7.456 1.424 113.613 o
-17 -4 -4 19.947 21.906 1.356 95.665 o
-17 -4 -3 108.671 104.461 2.937 17.154 o
-17 -4 -2 7.218 6.297 1.346 129.709 o
-17 -4 -1 41.411 42.398 1.847 48.200 o
-17 -3 -10 47.818 47.388 2.485 31.169 o
-17 -3 -9 39.689 42.211 2.053 42.843 o
-17 -3 -8 71.180 69.314 2.348 27.974 o
-17 -3 -7 103.000 101.652 2.760 18.829 o
-17 -3 -6 16.161 15.943 1.572 84.656 o
-17 -3 -5 180.335 179.315 3.949 8.927 o
-17 -3 -4 59.002 59.814 1.965 37.382 o
-17 -3 -3 4.444 4.381 1.100 195.726 o
-17 -3 -2 3.545 4.941 1.169 178.760 o
-17 -3 -1 30.907 33.321 1.611 64.392 o
-17 -2 -10 16.595 16.552 1.974 58.746 o
-17 -2 -9 31.624 33.527 2.033 47.255 o
-17 -2 -8 51.742 53.272 2.289 33.480 o
-17 -2 -7 26.244 29.323 1.641 67.093 o
-17 -2 -6 6.742 6.837 1.346 130.133 o
-17 -2 -5 99.246 96.544 2.564 20.841 o
-17 -2 -4 136.759 134.187 3.546 12.080 o
-17 -2 -3 3.445 3.615 1.120 196.037 o
-17 -2 -2 139.493 140.081 3.694 11.356 o
-17 -2 -1 16.143 16.916 1.464 93.457 o
-17 -1 -11 25.482 23.105 2.505 36.787 o
-17 -1 -10 12.046 9.303 2.191 52.113 o
-17 -1 -9 42.285 44.431 2.043 42.047 o
-17 -1 -8 15.032 16.071 1.650 79.495 o
-17 -1 -7 81.001 79.893 2.358 25.752 o
-17 -1 -6 41.870 47.565 2.141 39.311 o
-17 -1 -5 10.419 9.254 1.306 126.353 o
-17 -1 -4 41.497 43.321 1.827 48.602 o
-17 -1 -3 4.522 6.552 1.444 119.335 o
-17 -1 -2 17.660 17.024 1.297 108.017 o
-17 -1 -1 80.847 81.710 2.446 24.690 o
-16 -11 -3 19.286 19.008 2.770 32.197 o
-16 -11 -2 6.268 10.737 2.436 44.196 o
-16 -11 -1 6.933 9.990 2.515 41.571 o
-16 -10 -6 18.820 21.523 3.271 23.810 o
-16 -10 -5 3.904 2.790 2.377 47.969 o
-16 -10 -4 8.606 9.656 2.043 60.431 o
-16 -10 -3 15.892 17.898 1.925 61.227 o
-16 -10 -2 31.958 39.067 2.387 36.737 o
-16 -10 -1 93.666 90.768 3.222 16.722 o
-16 -9 -7 20.180 19.833 3.016 27.532 o
-16 -9 -6 17.470 17.063 2.102 52.534 o
-16 -9 -5 12.068 12.584 2.053 57.767 o
-16 -9 -4 12.978 14.578 1.778 72.552 o
-16 -9 -3 68.151 70.797 2.299 28.983 o
-16 -9 -2 26.330 28.841 1.866 56.437 o
-16 -9 -1 20.595 21.739 2.053 52.521 o
-16 -8 -9 4.638 17.535 4.106 16.141 o
-16 -8 -8 1.754 4.450 2.613 40.157 o
-16 -8 -7 40.851 39.352 1.896 47.444 o
-16 -8 -6 69.588 69.647 2.426 27.157 o
-16 -8 -5 8.817 8.379 1.572 96.216 o
-16 -8 -4 17.189 19.450 1.503 87.536 o
-16 -8 -3 36.767 36.307 1.955 47.568 o
-16 -8 -2 99.836 98.862 2.652 19.995 o
-16 -8 -1 4.194 5.285 1.493 113.883 o
-16 -7 -10 33.196 29.107 5.639 8.328 o
-16 -7 -9 0.163 0.580 2.259 54.571 o
-16 -7 -8 85.500 87.791 3.851 13.566 o
-16 -7 -7 17.895 20.315 1.670 74.224 o
-16 -7 -6 40.355 41.091 1.965 45.277 o
-16 -7 -5 14.065 15.825 1.434 99.490 o
-16 -7 -4 17.291 19.401 1.523 85.859 o
-16 -7 -3 18.523 19.873 1.405 94.265 o
-16 -7 -2 16.101 17.800 1.356 103.494 o
-16 -7 -1 62.200 61.907 2.426 28.767 o
-16 -6 -10 8.336 6.896 2.888 31.993 o
-16 -6 -9 23.564 25.049 2.613 34.446 o
-16 -6 -8 25.915 24.942 1.631 69.293 o
-16 -6 -7 14.973 16.631 1.493 92.253 o
-16 -6 -6 39.874 42.545 1.709 53.288 o
-16 -6 -5 19.984 22.770 1.464 86.151 o
-16 -6 -4 105.620 109.707 2.731 18.514 o
-16 -6 -3 100.579 103.263 2.692 19.451 o
-16 -6 -2 32.331 31.670 1.395 75.228 o
-16 -6 -1 49.869 51.366 1.965 40.885 o
-16 -5 -11 6.085 6.758 2.603 39.411 o
-16 -5 -10 54.526 53.419 2.996 22.865 o
-16 -5 -9 2.558 4.529 1.415 129.469 o
-16 -5 -8 1.582 2.446 1.326 151.062 o
-16 -5 -7 51.510 56.180 1.984 39.342 o
-16 -5 -6 36.789 40.060 1.680 56.385 o
-16 -5 -5 15.632 16.739 1.306 110.342 o
-16 -5 -4 45.464 46.386 1.719 49.788 o
-16 -5 -3 199.404 197.390 4.293 7.639 o
-16 -5 -2 8.778 9.902 1.149 157.021 o
-16 -5 -1 55.647 56.808 1.916 39.650 o
-16 -4 -11 24.555 23.350 2.603 34.641 o
-16 -4 -10 28.064 31.592 1.866 55.046 o
-16 -4 -9 72.964 72.260 2.181 29.712 o
-16 -4 -8 43.741 47.437 1.965 43.234 o
-16 -4 -7 138.838 142.920 3.281 12.827 o
-16 -4 -6 83.782 86.838 2.407 24.435 o
-16 -4 -5 38.007 38.881 1.660 56.827 o
-16 -4 -4 45.373 46.710 1.699 50.362 o
-16 -4 -3 43.748 44.814 1.611 54.367 o
-16 -4 -2 29.281 30.718 1.464 74.191 o
-16 -4 -1 2.787 2.829 0.835 335.152 o
-16 -3 -12 12.226 13.635 2.633 36.874 o
-16 -3 -11 14.745 14.764 1.798 70.050 o
-16 -3 -10 0.263 0.992 1.572 111.982 o
-16 -3 -9 19.448 22.682 1.709 69.843 o
-16 -3 -8 36.120 36.327 1.611 60.471 o
-16 -3 -7 0.374 2.200 1.277 166.459 o
-16 -3 -6 30.983 31.297 1.532 68.928 o
-16 -3 -5 18.423 16.700 1.326 104.010 o
-16 -3 -4 22.377 25.384 1.385 88.373 o
-16 -3 -3 38.002 40.600 1.611 58.294 o
-16 -3 -2 80.574 82.035 2.151 28.066 o
-16 -3 -1 1.973 2.986 0.914 295.044 o
-16 -2 -12 14.590 18.262 2.662 35.356 o
-16 -2 -11 11.788 13.075 1.817 71.223 o
-16 -2 -10 66.968 69.500 2.426 27.531 o
-16 -2 -9 24.091 25.531 1.670 68.117 o
-16 -2 -8 116.590 118.548 2.908 16.356 o
-16 -2 -7 28.715 35.531 1.670 62.258 o
-16 -2 -6 20.222 20.383 1.336 98.061 o
-16 -2 -5 0.131 1.641 0.845 375.351 o
-16 -2 -4 29.863 33.900 1.601 65.335 o
-16 -2 -3 51.098 52.250 1.739 45.991 o
-16 -2 -2 7.962 10.010 0.982 200.009 o
-16 -2 -1 9.540 10.933 1.130 157.045 o
-16 -1 -12 39.781 40.963 2.259 37.819 o
-16 -1 -11 54.889 54.274 2.181 34.769 o
-16 -1 -10 21.754 24.156 1.542 78.179 o
-16 -1 -9 45.629 47.761 1.680 50.644 o
-16 -1 -8 6.299 7.063 1.238 150.490 o
-16 -1 -7 267.342 252.823 4.774 5.543 o
-16 -1 -6 75.212 79.657 2.279 27.497 o
-16 -1 -5 76.524 78.891 2.210 28.214 o
-16 -1 -4 155.423 153.008 3.409 11.520 o
-16 -1 -3 14.674 15.157 1.081 144.854 o
-16 -1 -2 49.197 48.822 1.532 53.406 o
-16 -1 -1 14.696 15.570 1.179 129.405 o
-15 -12 -4 28.910 32.731 3.369 21.486 o
-15 -12 -3 45.164 41.965 2.642 29.328 o
-15 -12 -2 13.663 15.943 2.279 47.091 o
-15 -12 -1 84.820 79.156 3.183 17.894 o
-15 -11 -6 3.031 3.890 2.642 39.102 o
-15 -11 -5 36.572 34.323 2.200 40.825 o
-15 -11 -4 26.330 27.112 2.063 49.118 o
-15 -11 -3 3.652 3.202 2.024 65.486 o
-15 -11 -2 65.464 66.121 2.623 25.455 o
-15 -11 -1 65.733 64.166 2.603 25.781 o
-15 -10 -8 34.486 31.818 3.153 23.668 o
-15 -10 -7 13.784 13.232 2.544 38.978 o
-15 -10 -6 18.733 18.969 1.749 69.172 o
-15 -10 -5 42.321 41.376 1.955 44.882 o
-15 -10 -4 110.727 107.222 2.947 16.868 o
-15 -10 -3 4.994 4.096 1.444 120.641 o
-15 -10 -2 25.984 29.824 1.670 65.563 o
-15 -10 -1 6.421 5.599 1.631 94.291 o
-15 -9 -9 77.840 69.451 3.792 14.543 o
-15 -9 -8 7.895 8.733 2.407 45.061 o
-15 -9 -7 29.834 30.521 2.466 36.182 o
-15 -9 -6 22.709 26.307 1.552 75.862 o
-15 -9 -5 18.332 18.654 1.503 86.779 o
-15 -9 -4 41.097 41.366 1.768 51.023 o
-15 -9 -3 9.071 7.662 1.140 161.667 o
-15 -9 -2 0.412 1.316 1.218 184.017 o
-15 -9 -1 25.366 29.107 1.788 60.342 o
-15 -8 -10 41.520 38.566 2.760 28.146 o
-15 -8 -9 63.166 60.404 3.104 20.739 o
-15 -8 -8 1.129 7.151 1.994 67.651 o
-15 -8 -7 20.411 21.091 1.424 89.726 o
-15 -8 -6 94.701 94.442 2.466 22.216 o
-15 -8 -5 17.689 20.767 1.523 84.807 o
-15 -8 -4 4.222 6.110 1.140 181.783 o
-15 -8 -3 108.504 115.316 2.770 17.831 o
-15 -8 -2 14.518 14.951 1.306 113.631 o
-15 -8 -1 5.491 6.100 1.159 171.980 o
-15 -7 -11 16.618 19.332 2.888 30.202 o
-15 -7 -10 56.010 54.834 3.527 17.700 o
-15 -7 -9 7.116 6.316 2.063 60.797 o
-15 -7 -8 12.459 16.307 2.102 54.555 o
-15 -7 -7 41.594 44.706 1.670 53.382 o
-15 -7 -6 26.410 27.063 1.415 81.325 o
-15 -7 -5 106.737 104.167 2.534 20.024 o
-15 -7 -4 54.540 55.747 1.817 42.326 o
-15 -7 -3 57.894 59.696 1.768 41.805 o
-15 -7 -2 28.272 30.953 1.424 77.261 o
-15 -7 -1 0.855 0.697 1.159 202.094 o
-15 -6 -12 10.278 11.591 2.574 38.995 o
-15 -6 -11 13.528 11.159 2.593 37.889 o
-15 -6 -10 30.266 34.018 2.417 36.901 o
-15 -6 -9 16.674 21.120 2.043 54.571 o
-15 -6 -8 11.050 11.758 1.248 131.364 o
-15 -6 -7 39.487 41.150 1.601 57.752 o
-15 -6 -6 116.522 115.297 2.780 17.200 o
-15 -6 -5 15.630 16.484 1.169 127.762 o
-15 -6 -4 14.805 16.238 1.140 134.058 o
-15 -6 -3 75.891 73.547 1.925 32.695 o
-15 -6 -2 80.294 79.166 2.043 29.702 o
-15 -6 -1 111.263 116.957 2.760 17.632 o
-15 -5 -12 28.823 25.452 2.593 33.970 o
-15 -5 -11 2.568 4.479 1.916 73.024 o
-15 -5 -10 1.547 3.556 1.601 104.573 o
-15 -5 -9 27.588 27.947 1.513 73.761 o
-15 -5 -8 55.238 57.506 1.788 42.522 o
-15 -5 -7 18.686 17.594 1.297 106.016 o
-15 -5 -6 25.161 28.389 1.395 83.226 o
-15 -5 -5 11.696 13.939 1.257 126.245 o
-15 -5 -4 0.914 2.967 0.914 306.324 o
-15 -5 -3 161.436 159.187 3.438 11.103 o
-15 -5 -2 5.500 8.723 1.012 207.063 o
-15 -5 -1 25.457 26.543 1.140 104.064 o
-15 -4 -13 0.857 5.049 2.642 39.391 o
-15 -4 -12 36.826 35.914 2.652 30.766 o
-15 -4 -11 13.188 14.843 1.984 60.221 o
-15 -4 -10 22.089 25.266 1.415 86.485 o
-15 -4 -9 11.015 12.102 1.267 128.097 o
-15 -4 -8 49.151 51.818 1.768 45.974 o
-15 -4 -7 62.503 65.846 1.916 36.722 o
-15 -4 -6 0.649 1.267 0.835 378.305 o
-15 -4 -5 23.703 25.953 1.238 98.455 o
-15 -4 -4 45.096 48.478 1.582 53.849 o
-15 -4 -3 17.008 18.232 1.081 134.909 o
-15 -4 -2 70.898 72.270 1.925 33.885 o
-15 -4 -1 22.359 24.460 1.012 124.281 o
-15 -3 -13 3.132 2.682 2.259 53.212 o
-15 -3 -12 11.622 14.882 2.377 44.362 o
-15 -3 -11 0.913 1.965 1.277 165.120 o
-15 -3 -10 37.825 39.519 1.670 56.383 o
-15 -3 -9 96.391 98.381 2.475 21.754 o
-15 -3 -8 103.987 104.353 2.574 19.975 o
-15 -3 -7 8.058 10.462 1.002 193.077 o
-15 -3 -6 162.355 153.175 3.320 11.544 o
-15 -3 -5 46.296 49.952 1.582 52.946 o
-15 -3 -4 58.716 59.353 1.611 45.180 o
-15 -3 -3 31.122 30.993 1.248 85.683 o
-15 -3 -2 13.376 15.698 0.982 165.431 o
-15 -3 -1 131.809 131.476 2.642 16.351 o
-15 -2 -13 20.846 23.370 2.161 48.040 o
-15 -2 -12 21.995 23.930 1.611 73.610 o
-15 -2 -11 16.199 19.755 1.415 96.255 o
-15 -2 -10 25.164 25.796 1.365 86.645 o
-15 -2 -9 2.986 4.234 1.031 227.136 o
-15 -2 -8 29.368 29.323 1.493 72.982 o
-15 -2 -7 40.807 40.796 1.277 70.648 o
-15 -2 -6 82.274 80.650 1.857 31.642 o
-15 -2 -5 37.107 39.932 1.238 76.000 o
-15 -2 -4 34.954 32.918 1.159 86.044 o
-15 -2 -3 241.190 236.752 4.371 6.477 o
-15 -2 -2 172.579 168.510 3.232 11.151 o
-15 -2 -1 153.922 147.517 2.927 13.382 o
-15 -1 -13 79.181 82.801 2.613 23.093 o
-15 -1 -12 7.756 9.607 1.424 114.185 o
-15 -1 -11 18.984 22.171 1.474 86.700 o
-15 -1 -10 22.093 26.533 1.444 83.662 o
-15 -1 -9 28.364 30.757 1.297 85.481 o
-15 -1 -8 57.202 61.141 1.709 43.118 o
-15 -1 -7 19.773 19.823 1.031 133.007 o
-15 -1 -6 29.128 31.621 1.189 91.651 o
-15 -1 -5 18.208 18.389 1.031 138.668 o
-15 -1 -4 61.351 61.789 1.552 45.148 o
-15 -1 -3 6.105 7.908 0.776 298.990 o
-15 -1 -2 0.686 1.100 0.580 743.654 o
-15 -1 -1 117.064 116.151 2.210 20.750 o
-14 -13 -4 19.185 22.466 3.753 18.445 o
-14 -13 -3 127.978 114.658 3.556 12.754 o
-14 -13 -2 13.735 12.652 2.220 49.793 o
-14 -13 -1 67.446 72.201 3.212 19.039 o
-14 -12 -7 23.153 20.599 4.067 15.766 o
-14 -12 -6 52.407 46.189 2.898 24.574 o
-14 -12 -5 20.029 18.252 1.886 61.080 o
-14 -12 -4 4.272 5.442 1.768 83.259 o
-14 -12 -3 1.988 2.161 1.532 114.137 o
-14 -12 -2 30.293 32.348 1.955 50.617 o
-14 -12 -1 59.963 61.248 2.701 25.411 o
-14 -11 -8 25.848 21.955 2.780 30.904 o
-14 -11 -7 1.771 2.534 2.073 63.572 o
-14 -11 -6 0.829 0.874 1.395 140.631 o
-14 -11 -5 29.249 29.922 1.768 59.034 o
-14 -11 -4 6.363 5.923 1.464 114.047 o
-14 -11 -3 9.865 11.621 1.356 118.184 o
-14 -11 -2 132.908 131.181 3.291 13.303 o
-14 -11 -1 21.723 26.543 1.670 69.345 o
-14 -10 -10 2.630 11.277 3.124 27.853 o
-14 -10 -9 26.692 25.285 2.534 35.663 o
-14 -10 -8 10.476 14.303 2.466 41.856 o
-14 -10 -7 9.986 8.713 2.053 59.507 o
-14 -10 -6 11.366 14.362 1.424 105.163 o
-14 -10 -5 13.401 13.527 1.336 113.089 o
-14 -10 -4 12.775 17.358 1.474 96.225 o
-14 -10 -3 10.758 13.517 1.513 97.017 o
-14 -10 -2 178.650 174.148 3.831 9.306 o
-14 -10 -1 105.057 109.825 2.898 17.462 o
-14 -9 -11 8.146 10.570 2.937 30.785 o
-14 -9 -10 41.613 39.824 2.731 28.520 o
-14 -9 -9 24.141 23.301 2.220 45.062 o
-14 -9 -8 4.937 5.481 1.955 68.587 o
-14 -9 -7 66.590 66.641 2.780 23.486 o
-14 -9 -6 23.903 25.541 1.395 85.931 o
-14 -9 -5 20.774 22.260 1.454 86.370 o
-14 -9 -4 188.871 184.050 4.018 8.525 o
-14 -9 -3 23.244 23.311 1.405 87.046 o
-14 -9 -2 26.918 28.890 1.395 81.288 o
-14 -9 -1 18.276 19.922 1.297 104.893 o
-14 -8 -12 22.745 23.674 3.183 24.605 o
-14 -8 -11 29.302 32.260 2.839 28.756 o
-14 -8 -10 29.616 26.464 2.534 35.035 o
-14 -8 -9 23.076 26.002 2.191 45.943 o
-14 -8 -8 21.291 24.342 2.053 51.775 o
-14 -8 -7 10.078 11.032 1.071 167.312 o
-14 -8 -6 61.928 65.384 1.925 36.736 o
-14 -8 -5 151.647 147.939 3.242 12.329 o
-14 -8 -4 14.371 18.360 1.395 101.435 o
-14 -8 -3 65.667 62.054 1.945 35.882 o
-14 -8 -2 44.838 45.963 1.621 53.261 o
-14 -8 -1 5.458 5.668 0.923 248.319 o
-14 -7 -12 23.398 22.918 3.045 26.586 o
-14 -7 -11 51.692 52.594 3.212 20.839 o
-14 -7 -10 29.843 27.211 1.984 50.680 o
-14 -7 -9 12.782 10.079 1.798 72.876 o
-14 -7 -8 4.241 7.574 1.483 113.391 o
-14 -7 -7 11.408 13.684 1.228 131.477 o
-14 -7 -6 7.720 8.320 1.031 191.576 o
-14 -7 -5 46.435 47.329 1.493 56.426 o
-14 -7 -4 115.554 114.167 2.800 17.190 o
-14 -7 -3 254.235 244.778 4.990 5.512 o
-14 -7 -2 105.196 106.210 2.515 20.215 o
-14 -7 -1 86.655 86.121 1.945 29.202 o
-14 -6 -13 13.192 8.723 2.701 35.408 o
-14 -6 -12 5.384 9.990 2.446 44.161 o
-14 -6 -11 46.682 44.971 2.495 31.373 o
-14 -6 -10 8.562 10.933 1.719 81.594 o
-14 -6 -9 16.586 17.505 1.749 71.058 o
-14 -6 -8 9.654 10.747 1.061 171.499 o
-14 -6 -7 29.106 32.358 1.454 74.237 o
-14 -6 -6 3.528 5.619 0.874 287.609 o
-14 -6 -5 21.392 23.773 1.179 108.997 o
-14 -6 -4 24.989 25.835 1.179 101.837 o
-14 -6 -3 44.146 44.755 1.415 61.256 o
-14 -6 -2 70.007 70.826 1.739 37.369 o
-14 -6 -1 123.942 126.741 2.603 17.276 o
-14 -5 -13 3.454 5.236 2.220 54.490 o
-14 -5 -12 64.230 62.152 2.986 21.740 o
-14 -5 -11 20.760 27.024 2.623 34.528 o
-14 -5 -10 22.393 21.621 1.866 60.024 o
-14 -5 -9 17.302 18.517 1.140 125.963 o
-14 -5 -8 24.599 27.879 1.326 89.048 o
-14 -5 -7 61.825 63.675 1.739 40.648 o
-14 -5 -6 12.525 12.377 1.041 162.629 o
-14 -5 -5 28.681 31.670 1.257 87.324 o
-14 -5 -4 73.826 74.923 1.916 33.128 o
-14 -5 -3 7.522 8.193 0.806 270.117 o
-14 -5 -2 16.281 18.959 0.973 152.206 o
-14 -5 -1 52.987 53.537 1.424 53.728 o
-14 -4 -14 8.999 8.055 2.642 37.668 o
-14 -4 -13 16.011 16.818 2.446 40.944 o
-14 -4 -12 44.738 44.146 2.623 29.557 o
-14 -4 -11 37.130 39.794 2.269 38.316 o
-14 -4 -10 104.337 106.180 2.505 20.369 o
-14 -4 -9 4.879 6.385 1.081 195.006 o
-14 -4 -8 13.775 15.865 1.081 146.355 o
-14 -4 -7 2.827 3.703 0.707 428.272 o
-14 -4 -6 26.938 29.637 1.208 94.170 o
-14 -4 -5 28.440 29.323 1.002 108.924 o
-14 -4 -4 10.075 11.552 0.864 218.332 o
-14 -4 -3 15.024 16.218 0.806 193.746 o
-14 -4 -2 3.049 3.212 0.589 560.214 o
-14 -4 -1 21.947 20.069 0.884 146.617 o
-14 -3 -14 19.515 19.313 2.564 36.804 o
-14 -3 -13 18.651 22.495 2.701 33.488 o
-14 -3 -12 11.189 10.737 1.444 105.727 o
-14 -3 -11 11.210 13.144 1.061 161.861 o
-14 -3 -10 70.554 70.306 1.807 36.118 o
-14 -3 -9 3.688 4.725 0.884 285.340 o
-14 -3 -8 59.195 60.718 1.562 45.913 o
-14 -3 -7 55.389 57.712 1.513 49.233 o
-14 -3 -6 0.193 0.747 0.688 568.942 o
-14 -3 -5 1.979 3.193 0.658 508.857 o
-14 -3 -4 22.136 23.399 0.992 128.188 o
-14 -3 -3 115.300 107.133 2.043 22.633 o
-14 -3 -2 9.168 8.841 0.747 276.414 o
-14 -3 -1 51.357 52.191 1.267 59.849 o
-14 -2 -14 2.806 4.008 2.456 45.150 o
-14 -2 -13 2.974 2.328 1.719 90.423 o
-14 -2 -12 49.054 52.840 1.749 46.354 o
-14 -2 -11 13.675 16.385 1.297 115.041 o
-14 -2 -10 7.389 8.674 1.149 163.369 o
-14 -2 -9 67.974 69.765 1.699 38.763 o
-14 -2 -8 18.660 21.022 1.031 134.248 o
-14 -2 -7 60.843 64.952 1.601 43.677 o
-14 -2 -6 16.994 18.163 0.864 169.453 o
-14 -2 -5 17.421 18.065 0.806 178.595 o
-14 -2 -4 2.115 2.967 0.639 532.852 o
-14 -2 -3 36.095 36.769 1.041 89.626 o
-14 -2 -2 274.073 256.144 4.332 5.908 o
-14 -2 -1 208.655 200.298 3.242 9.431 o
-14 -1 -14 38.624 36.356 2.407 35.253 o
-14 -1 -13 25.295 27.063 1.690 65.814 o
-14 -1 -12 29.985 29.008 1.523 70.988 o
-14 -1 -11 31.587 34.470 1.464 70.953 o
-14 -1 -10 3.648 3.409 0.904 281.889 o
-14 -1 -9 7.281 6.729 0.845 262.114 o
-14 -1 -8 8.194 10.128 0.982 198.575 o
-14 -1 -7 10.361 12.319 0.845 220.061 o
-14 -1 -6 57.134 58.439 1.444 50.125 o
-14 -1 -5 293.013 265.387 4.813 5.142 o
-14 -1 -4 68.448 66.583 1.513 42.654 o
-14 -1 -3 2.504 1.513 0.560 666.696 o
-14 -1 -2 114.698 109.795 2.024 22.693 o
-14 -1 -1 63.263 61.956 1.257 51.169 o
-13 -14 -3 37.649 39.166 3.183 22.748 o
-13 -14 -2 12.643 13.782 2.181 51.556 o
-13 -14 -1 102.840 95.453 3.517 14.412 o
-13 -13 -6 23.622 23.596 3.075 26.084 o
-13 -13 -5 13.450 14.018 1.807 70.491 o
-13 -13 -4 39.202 38.105 2.122 41.714 o
-13 -13 -3 13.032 17.554 2.161 51.587 o
-13 -13 -2 23.783 25.541 1.876 57.949 o
-13 -13 -1 27.124 31.995 2.141 45.443 o
-13 -12 -8 49.825 47.938 3.104 22.301 o
-13 -12 -7 3.550 3.890 2.367 48.302 o
-13 -12 -6 13.835 14.224 2.308 46.231 o
-13 -12 -5 4.037 7.760 1.670 91.638 o
-13 -12 -4 27.318 32.063 1.709 62.186 o
-13 -12 -3 80.892 86.711 2.662 22.241 o
-13 -12 -2 65.984 69.441 2.367 28.471 o
-13 -12 -1 40.353 42.741 1.886 47.321 o
-13 -11 -10 7.512 6.277 2.888 32.136 o
-13 -11 -9 41.724 39.549 2.859 26.586 o
-13 -11 -8 4.196 4.185 2.171 56.800 o
-13 -11 -7 38.406 38.301 2.534 32.530 o
-13 -11 -6 56.706 54.726 1.768 42.954 o
-13 -11 -5 78.852 75.817 2.240 27.726 o
-13 -11 -4 3.253 3.988 1.483 117.823 o
-13 -11 -3 4.289 5.472 1.130 185.493 o
-13 -11 -2 138.393 137.104 3.281 12.972 o
-13 -11 -1 13.146 15.118 1.346 111.030 o
-13 -10 -11 6.494 5.138 2.397 46.226 o
-13 -10 -10 3.134 3.753 2.584 40.857 o
-13 -10 -9 13.616 14.303 2.210 49.954 o
-13 -10 -8 7.397 7.790 1.631 92.100 o
-13 -10 -7 86.864 84.766 2.859 20.057 o
-13 -10 -6 29.629 30.138 1.316 83.188 o
-13 -10 -5 10.119 13.743 1.267 128.254 o
-13 -10 -4 184.469 178.687 3.910 8.923 o
-13 -10 -3 110.151 109.678 2.593 19.077 o
-13 -10 -2 104.815 100.021 2.574 20.094 o
-13 -10 -1 15.517 18.517 1.140 129.829 o
-13 -9 -12 22.320 20.315 3.143 25.341 o
-13 -9 -11 58.700 58.655 3.134 20.864 o
-13 -9 -10 18.099 20.000 2.014 55.516 o
-13 -9 -9 1.813 2.004 1.424 131.786 o
-13 -9 -8 0.841 2.898 1.857 79.345 o
-13 -9 -7 150.117 145.110 4.332 9.101 o
-13 -9 -6 92.641 93.037 2.318 23.865 o
-13 -9 -5 36.465 41.120 1.601 59.368 o
-13 -9 -4 62.365 60.089 1.807 39.604 o
-13 -9 -3 38.592 38.144 1.287 73.030 o
-13 -9 -2 71.583 75.758 2.132 30.332 o
-13 -9 -1 59.870 61.199 1.601 44.668 o
-13 -8 -13 87.288 83.115 4.283 11.603 o
-13 -8 -12 4.554 5.491 2.210 54.518 o
-13 -8 -11 3.917 4.931 1.758 84.646 o
-13 -8 -10 51.551 50.305 2.701 27.058 o
-13 -8 -9 78.322 78.066 2.888 20.797 o
-13 -8 -8 92.789 96.406 3.202 16.733 o
-13 -8 -7 8.435 8.772 1.061 179.966 o
-13 -8 -6 6.420 8.703 0.933 227.623 o
-13 -8 -5 43.031 46.435 1.641 53.329 o
-13 -8 -4 106.117 106.053 2.426 20.793 o
-13 -8 -3 3.724 5.393 1.041 215.893 o
-13 -8 -2 60.280 63.370 1.562 45.028 o
-13 -8 -1 62.870 67.034 1.729 40.046 o
-13 -7 -13 93.913 85.237 3.664 14.251 o
-13 -7 -12 2.348 3.045 1.729 89.695 o
-13 -7 -11 28.514 31.995 2.377 38.431 o
-13 -7 -10 7.833 12.486 1.572 95.004 o
-13 -7 -9 54.645 51.386 2.279 33.288 o
-13 -7 -8 1.419 2.141 1.277 163.255 o
-13 -7 -7 1.401 1.523 0.707 490.134 o
-13 -7 -6 119.532 122.949 2.741 16.952 o
-13 -7 -5 109.670 109.304 2.534 19.537 o
-13 -7 -4 16.451 18.085 1.012 146.761 o
-13 -7 -3 20.795 21.837 0.992 133.164 o
-13 -7 -2 82.511 80.866 1.798 32.361 o
-13 -7 -1 27.364 27.721 1.002 112.223 o
-13 -6 -14 2.430 3.438 2.279 52.428 o
-13 -6 -13 126.694 118.293 4.430 9.659 o
-13 -6 -12 1.117 2.446 1.611 104.594 o
-13 -6 -11 28.613 32.584 2.024 48.764 o
-13 -6 -10 53.629 51.337 2.377 31.745 o
-13 -6 -9 46.207 49.549 2.053 40.041 o
-13 -6 -8 14.621 16.513 0.904 174.547 o
-13 -6 -7 79.935 81.534 1.994 30.192 o
-13 -6 -6 7.551 8.831 0.973 208.001 o
-13 -6 -5 58.569 59.421 1.680 43.623 o
-13 -6 -4 2.197 3.851 0.678 470.953 o
-13 -6 -3 22.649 26.268 1.110 111.627 o
-13 -6 -2 107.792 107.291 2.210 22.210 o
-13 -6 -1 269.376 253.511 4.617 5.680 o
-13 -5 -14 2.786 2.947 2.279 52.392 o
-13 -5 -13 31.748 30.413 2.348 38.640 o
-13 -5 -12 47.456 49.578 2.466 31.392 o
-13 -5 -11 24.750 26.130 1.817 60.044 o
-13 -5 -10 106.982 107.752 3.458 14.244 o
-13 -5 -9 54.036 58.704 2.417 30.418 o
-13 -5 -8 10.823 12.299 0.855 214.543 o
-13 -5 -7 6.812 7.810 0.835 265.624 o
-13 -5 -6 16.429 16.886 0.884 170.499 o
-13 -5 -5 21.162 23.124 1.002 129.565 o
-13 -5 -4 32.626 33.095 1.031 97.222 o
-13 -5 -3 82.965 83.174 1.670 33.740 o
-13 -5 -2 17.325 16.778 0.786 185.556 o
-13 -5 -1 137.141 136.063 2.505 16.512 o
-13 -4 -15 27.973 27.574 3.202 23.751 o
-13 -4 -14 29.802 30.924 2.898 27.808 o
-13 -4 -13 15.881 18.380 1.984 58.181 o
-13 -4 -12 96.258 93.607 3.281 16.122 o
-13 -4 -11 13.681 16.228 1.415 101.759 o
-13 -4 -10 9.327 9.863 1.336 123.536 o
-13 -4 -9 117.890 115.483 2.358 19.717 o
-13 -4 -8 2.134 1.965 0.648 536.053 o
-13 -4 -7 16.947 18.389 0.943 155.797 o
-13 -4 -6 9.801 9.509 0.737 271.296 o
-13 -4 -5 67.870 64.579 1.503 43.390 o
-13 -4 -4 7.978 10.550 0.806 256.172 o
-13 -4 -3 52.131 53.026 1.228 60.391 o
-13 -4 -2 16.885 17.928 0.717 198.527 o
-13 -4 -1 30.182 30.118 0.904 113.360 o
-13 -3 -15 36.052 34.470 2.475 34.446 o
-13 -3 -14 5.595 5.364 1.807 78.941 o
-13 -3 -13 10.655 10.275 1.827 72.212 o
-13 -3 -12 11.436 14.578 1.641 84.014 o
-13 -3 -11 49.744 52.349 1.945 41.246 o
-13 -3 -10 30.864 30.963 1.120 94.799 o
-13 -3 -9 51.351 53.626 1.503 52.175 o
-13 -3 -8 25.634 27.810 1.120 104.541 o
-13 -3 -7 29.556 29.883 1.081 100.311 o
-13 -3 -6 48.293 48.930 1.277 62.439 o
-13 -3 -5 0.731 0.599 0.422 1320.540 o
-13 -3 -4 129.183 129.324 2.397 17.920 o
-13 -3 -3 1.718 1.483 0.422 1083.550 o
-13 -3 -2 259.315 249.365 4.214 6.303 o
-13 -3 -1 42.873 41.769 0.992 81.674 o
-13 -2 -15 3.006 5.796 2.299 51.012 o
-13 -2 -14 43.633 45.885 2.407 33.440 o
-13 -2 -13 1.577 2.132 1.896 75.918 o
-13 -2 -12 29.958 31.896 1.248 86.457 o
-13 -2 -11 1.277 3.163 0.884 319.626 o
-13 -2 -10 13.568 16.002 0.973 166.096 o
-13 -2 -9 39.441 41.012 1.336 68.922 o
-13 -2 -8 30.255 33.350 1.179 89.932 o
-13 -2 -7 71.121 70.148 1.591 39.762 o
-13 -2 -6 8.830 9.008 0.678 309.056 o
-13 -2 -5 75.137 73.105 1.729 35.934 o
-13 -2 -4 32.651 33.596 0.884 107.338 o
-13 -2 -3 124.958 118.912 2.063 20.766 o
-13 -2 -2 83.671 80.021 1.493 36.415 o
-13 -2 -1 57.014 56.651 1.218 56.751 o
-13 -1 -15 13.151 17.967 2.220 49.137 o
-13 -1 -14 10.494 13.163 1.896 66.996 o
-13 -1 -13 17.160 16.759 1.306 107.928 o
-13 -1 -12 42.653 48.213 1.650 52.772 o
-13 -1 -11 72.413 74.805 1.827 34.819 o
-13 -1 -10 14.676 16.277 1.100 140.250 o
-13 -1 -9 56.368 56.052 1.464 50.469 o
-13 -1 -8 19.275 20.246 0.953 144.479 o
-13 -1 -7 79.419 80.109 1.768 33.517 o
-13 -1 -6 144.813 134.373 2.613 15.549 o
-13 -1 -5 58.554 59.274 1.424 49.825 o
-13 -1 -4 91.671 89.687 1.641 31.504 o
-13 -1 -3 112.954 107.831 1.906 23.936 o
-13 -1 -2 102.877 100.503 1.807 26.757 o
-13 -1 -1 11.536 12.171 0.678 265.016 o
-12 -15 -2 33.775 33.183 4.195 14.361 o
-12 -15 -1 23.599 24.549 2.800 30.659 o
-12 -14 -6 39.361 38.812 3.340 20.891 o
-12 -14 -5 89.058 76.583 2.839 20.379 o
-12 -14 -4 20.516 21.032 2.132 49.607 o
-12 -14 -3 64.964 68.714 2.584 25.840 o
-12 -14 -2 19.064 22.171 1.916 59.145 o
-12 -14 -1 84.575 81.151 2.859 20.397 o
-12 -13 -8 158.633 144.580 5.000 7.439 o
-12 -13 -7 0.420 1.788 2.387 48.667 o
-12 -13 -6 7.622 6.847 2.554 40.552 o
-12 -13 -5 62.197 58.871 2.161 33.184 o
-12 -13 -4 9.505 8.929 1.611 91.238 o
-12 -13 -3 11.435 14.352 1.591 88.340 o
-12 -13 -2 146.038 142.114 3.458 11.903 o
-12 -13 -1 94.815 92.860 2.662 20.630 o
-12 -12 -10 41.280 39.225 3.782 16.816 o
-12 -12 -9 27.467 26.670 2.505 36.078 o
-12 -12 -8 10.663 12.898 2.308 47.303 o
-12 -12 -7 15.871 20.501 2.161 50.123 o
-12 -12 -6 77.341 76.111 3.035 19.675 o
-12 -12 -5 102.931 103.194 2.623 19.758 o
-12 -12 -4 10.203 10.698 1.277 129.782 o
-12 -12 -3 8.544 8.674 1.454 109.878 o
-12 -12 -2 19.566 20.550 1.454 88.517 o
-12 -12 -1 5.202 5.481 1.149 176.636 o
-12 -11 -11 75.189 65.198 3.261 18.363 o
-12 -11 -10 54.241 57.123 3.143 21.168 o
-12 -11 -9 79.358 77.300 3.281 17.578 o
-12 -11 -8 27.885 30.315 2.171 44.545 o
-12 -11 -7 7.665 8.301 1.582 96.551 o
-12 -11 -6 4.668 2.849 0.973 244.072 o
-12 -11 -5 18.262 21.218 1.356 98.247 o
-12 -11 -4 90.909 93.420 2.397 23.307 o
-12 -11 -3 51.406 53.714 1.680 47.175 o
-12 -11 -2 6.249 9.067 1.149 166.511 o
-12 -11 -1 112.677 109.186 2.407 20.160 o
-12 -10 -12 84.030 72.565 3.802 14.176 o
-12 -10 -11 21.983 28.812 2.908 28.656 o
-12 -10 -10 16.003 18.085 2.338 44.139 o
-12 -10 -9 90.701 91.514 3.271 16.556 o
-12 -10 -8 30.977 29.902 2.200 42.863 o
-12 -10 -7 97.366 95.620 3.281 16.005 o
-12 -10 -6 123.633 119.206 2.819 16.369 o
-12 -10 -5 106.733 103.283 2.407 21.017 o
-12 -10 -4 19.084 21.543 1.228 109.525 o
-12 -10 -3 2.514 3.360 0.943 272.442 o
-12 -10 -2 27.772 28.429 1.238 91.658 o
-12 -10 -1 61.502 63.007 1.896 37.695 o
-12 -9 -13 35.321 34.067 3.654 18.263 o
-12 -9 -12 9.214 6.631 2.191 53.565 o
-12 -9 -11 16.900 15.983 2.004 57.324 o
-12 -9 -10 60.016 57.643 2.574 27.298 o
-12 -9 -9 64.970 65.748 2.554 26.394 o
-12 -9 -8 59.742 59.687 2.250 32.084 o
-12 -9 -7 17.905 16.621 1.483 89.921 o
-12 -9 -6 124.064 121.819 2.751 16.628 o
-12 -9 -5 80.924 79.785 2.112 28.672 o
-12 -9 -4 48.016 46.514 1.493 55.822 o
-12 -9 -3 77.635 77.094 1.886 32.540 o
-12 -9 -2 36.789 37.054 1.297 74.501 o
-12 -9 -1 25.725 26.739 1.061 110.590 o
-12 -8 -14 33.847 28.861 3.212 23.105 o
-12 -8 -13 52.300 55.551 3.242 20.400 o
-12 -8 -12 18.275 19.676 2.407 41.267 o
-12 -8 -11 122.404 117.713 3.674 12.426 o
-12 -8 -10 4.455 3.920 1.699 90.186 o
-12 -8 -9 2.507 2.898 1.218 173.297 o
-12 -8 -8 43.604 45.826 2.191 37.967 o
-12 -8 -7 176.537 172.910 4.755 7.406 o
-12 -8 -6 25.880 26.611 1.110 105.966 o
-12 -8 -5 31.162 34.431 1.179 88.236 o
-12 -8 -4 143.942 142.566 2.986 13.767 o
-12 -8 -3 108.005 112.006 2.417 20.398 o
-12 -8 -2 18.061 19.558 0.943 150.486 o
-12 -8 -1 6.036 7.181 0.776 303.754 o
-12 -7 -14 13.368 15.246 2.426 42.312 o
-12 -7 -13 40.647 41.179 2.918 25.779 o
-12 -7 -12 0.189 0.639 1.523 119.659 o
-12 -7 -11 31.031 31.975 1.916 51.832 o
-12 -7 -10 77.708 76.583 2.751 22.201 o
-12 -7 -9 230.420 217.921 5.904 4.913 o
-12 -7 -8 54.510 56.749 2.250 33.334 o
-12 -7 -7 4.145 3.605 0.639 464.273 o
-12 -7 -6 99.155 96.347 2.200 23.956 o
-12 -7 -5 35.535 35.727 1.208 81.050 o
-12 -7 -4 55.821 55.767 1.405 52.384 o
-12 -7 -3 13.296 14.735 0.825 201.801 o
-12 -7 -2 83.338 78.282 1.699 33.808 o
-12 -7 -1 24.574 24.519 0.923 129.086 o
-12 -6 -15 33.632 27.594 3.360 21.450 o
-12 -6 -14 5.221 4.244 2.112 59.425 o
-12 -6 -13 12.262 14.499 2.161 52.388 o
-12 -6 -12 67.427 67.968 3.094 20.216 o
-12 -6 -11 20.454 22.279 1.680 71.073 o
-12 -6 -10 46.901 46.248 1.925 43.480 o
-12 -6 -9 11.900 14.116 1.375 110.263 o
-12 -6 -8 70.862 66.917 1.994 33.370 o
-12 -6 -7 20.896 21.798 0.874 148.521 o
-12 -6 -6 0.189 0.147 0.501 1076.850 o
-12 -6 -5 81.489 82.899 1.758 32.895 o
-12 -6 -4 85.898 86.838 1.778 31.312 o
-12 -6 -3 177.141 163.853 2.986 11.784 o
-12 -6 -2 66.164 65.571 1.552 42.805 o
-12 -6 -1 3.531 3.576 0.530 614.583 o
-12 -5 -15 17.242 17.505 2.554 37.642 o
-12 -5 -14 51.005 53.282 2.868 24.725 o
-12 -5 -13 2.545 4.538 1.965 69.555 o
-12 -5 -12 8.659 9.460 1.709 82.948 o
-12 -5 -11 0.585 2.829 1.424 133.454 o
-12 -5 -10 21.869 23.773 1.346 93.027 o
-12 -5 -9 45.749 49.657 1.650 51.102 o
-12 -5 -8 36.545 38.782 1.090 85.069 o
-12 -5 -7 176.962 171.830 3.271 10.826 o
-12 -5 -6 200.292 191.987 3.654 8.915 o
-12 -5 -5 2.163 1.238 0.442 979.153 o
-12 -5 -4 5.519 5.432 0.589 452.154 o
-12 -5 -3 78.857 79.048 1.523 37.414 o
-12 -5 -2 79.631 77.732 1.464 38.284 o
-12 -5 -1 56.569 59.510 1.238 55.665 o
-12 -4 -16 13.620 16.935 3.536 21.066 o
-12 -4 -15 23.073 22.653 2.721 32.405 o
-12 -4 -14 14.548 18.949 2.181 50.053 o
-12 -4 -13 3.102 3.340 1.316 147.981 o
-12 -4 -12 31.366 33.242 1.807 55.568 o
-12 -4 -11 51.544 55.551 1.906 41.193 o
-12 -4 -10 102.458 100.660 2.613 19.982 o
-12 -4 -9 42.783 42.319 1.120 75.536 o
-12 -4 -8 19.189 21.199 0.855 157.763 o
-12 -4 -7 34.189 36.189 1.041 92.383 o
-12 -4 -6 287.093 280.702 5.079 4.888 o
-12 -4 -5 67.600 71.072 1.513 42.188 o
-12 -4 -4 131.512 128.568 2.181 18.958 o
-12 -4 -3 67.467 67.585 1.336 46.398 o
-12 -4 -2 11.098 11.405 0.599 302.100 o
-12 -4 -1 20.952 22.545 0.766 162.408 o
-12 -3 -16 3.780 1.641 2.466 44.849 o
-12 -3 -15 44.178 48.370 3.016 23.801 o
-12 -3 -14 20.566 19.981 1.690 71.189 o
-12 -3 -13 5.892 5.540 1.267 147.759 o
-12 -3 -12 28.296 26.965 1.503 74.171 o
-12 -3 -11 62.378 64.323 1.984 35.673 o
-12 -3 -10 38.140 41.288 1.208 75.960 o
-12 -3 -9 29.517 30.688 1.031 103.619 o
-12 -3 -8 26.665 29.902 0.982 113.284 o
-12 -3 -7 10.866 12.043 0.697 264.748 o
-12 -3 -6 27.538 31.926 1.012 107.417 o
-12 -3 -5 67.076 65.315 1.277 48.262 o
-12 -3 -4 77.418 76.877 1.444 39.372 o
-12 -3 -3 180.558 174.600 2.809 11.932 o
-12 -3 -2 58.372 58.311 1.238 55.020 o
-12 -3 -1 26.340 27.898 0.855 128.241 o
-12 -2 -16 2.764 2.839 2.308 51.120 o
-12 -2 -15 80.917 76.927 2.868 20.800 o
-12 -2 -14 8.656 10.668 1.955 65.140 o
-12 -2 -13 185.228 177.518 4.283 8.126 o
-12 -2 -12 45.885 47.181 1.375 60.938 o
-12 -2 -11 18.424 18.301 0.914 155.917 o
-12 -2 -10 5.306 5.197 0.756 335.986 o
-12 -2 -9 22.099 22.721 0.933 136.184 o
-12 -2 -8 23.547 25.806 0.914 131.089 o
-12 -2 -7 63.863 63.125 1.424 46.817 o
-12 -2 -6 63.239 59.765 1.277 51.228 o
-12 -2 -5 96.329 95.414 1.778 28.557 o
-12 -2 -4 46.395 46.337 1.061 73.083 o
-12 -2 -3 71.180 71.121 1.375 43.560 o
-12 -2 -2 26.781 26.690 0.815 132.632 o
-12 -2 -1 212.501 206.654 3.330 9.055 o
-12 -1 -16 6.617 8.016 2.210 53.348 o
-12 -1 -15 52.365 56.455 2.407 31.031 o
-12 -1 -14 36.042 38.272 1.424 68.280 o
-12 -1 -13 21.427 24.273 1.375 90.825 o
-12 -1 -12 78.262 82.241 1.945 31.087 o
-12 -1 -11 1.777 2.004 0.747 431.678 o
-12 -1 -10 145.136 148.146 2.996 13.531 o
-12 -1 -9 53.299 53.577 1.356 55.603 o
-12 -1 -8 226.792 229.905 4.902 6.038 o
-12 -1 -7 29.225 29.627 0.992 108.150 o
-12 -1 -6 200.814 189.600 3.065 10.228 o
-12 -1 -5 11.250 13.026 0.639 277.306 o
-12 -1 -4 4.455 4.784 0.511 576.167 o
-12 -1 -3 79.086 77.310 1.454 38.656 o
-12 -1 -2 62.231 63.636 1.287 50.564 o
-12 -1 -1 244.589 240.829 3.802 7.158 o
-11 -15 -5 37.456 36.062 2.937 26.102 o
-11 -15 -4 0.893 2.711 1.749 89.255 o
-11 -15 -3 30.960 32.230 2.250 41.184 o
-11 -15 -2 63.242 60.040 2.544 27.116 o
-11 -15 -1 16.667 21.199 2.642 35.236 o
-11 -14 -8 32.998 32.810 3.134 24.003 o
-11 -14 -7 7.004 7.839 2.790 34.300 o
-11 -14 -6 8.779 10.462 2.210 52.187 o
-11 -14 -5 1.182 2.780 1.542 113.487 o
-11 -14 -4 2.489 2.672 1.513 115.797 o
-11 -14 -3 7.062 11.100 1.837 73.634 o
-11 -14 -2 6.903 7.102 1.552 101.420 o
-11 -14 -1 21.162 21.994 1.886 59.593 o
-11 -13 -9 13.941 14.077 2.348 44.864 o
-11 -13 -8 3.958 0.285 2.102 61.368 o
-11 -13 -7 26.606 30.629 2.525 35.422 o
-11 -13 -6 44.650 46.523 2.466 32.105 o
-11 -13 -5 34.556 34.706 1.778 54.935 o
-11 -13 -4 42.840 47.142 1.896 45.432 o
-11 -13 -3 25.768 29.116 1.729 62.940 o
-11 -13 -2 29.073 33.105 1.650 63.681 o
-11 -13 -1 26.246 29.942 1.827 57.917 o
-11 -12 -11 2.281 3.379 2.868 33.431 o
-11 -12 -10 91.174 85.876 3.566 14.898 o
-11 -12 -9 69.053 70.630 3.320 18.115 o
-11 -12 -8 76.045 69.363 2.898 21.275 o
-11 -12 -7 20.230 19.843 2.161 48.801 o
-11 -12 -6 29.623 27.898 1.965 51.356 o
-11 -12 -5 155.110 148.264 3.281 12.046 o
-11 -12 -4 25.229 27.171 1.562 72.959 o
-11 -12 -3 2.293 1.857 0.914 297.564 o
-11 -12 -2 57.268 57.633 1.788 41.874 o
-11 -12 -1 8.630 10.216 1.031 183.503 o
-11 -11 -12 34.312 31.680 2.731 30.013 o
-11 -11 -11 22.108 23.330 2.525 36.923 o
-11 -11 -10 3.413 2.466 1.650 97.187 o
-11 -11 -9 11.687 14.656 2.210 50.522 o
-11 -11 -8 1.687 2.790 1.395 136.578 o
-11 -11 -7 86.827 89.343 3.163 17.580 o
-11 -11 -6 24.476 24.843 1.130 107.854 o
-11 -11 -5 196.999 192.577 4.037 8.213 o
-11 -11 -4 17.920 20.924 1.159 119.845 o
-11 -11 -3 32.654 32.614 1.493 69.317 o
-11 -11 -2 4.239 7.760 0.923 249.608 o
-11 -11 -1 73.167 75.001 1.817 34.777 o
-11 -10 -13 95.727 80.836 3.576 14.750 o
-11 -10 -12 31.727 33.105 2.701 30.800 o
-11 -10 -11 4.813 7.515 2.083 60.485 o
-11 -10 -10 27.071 26.975 2.073 48.544 o
-11 -10 -9 20.360 22.299 1.807 63.887 o
-11 -10 -8 8.565 9.283 1.454 109.393 o
-11 -10 -7 37.607 38.262 1.847 50.426 o
-11 -10 -6 27.602 29.185 1.110 101.350 o
-11 -10 -5 66.735 70.875 1.827 36.653 o
-11 -10 -4 29.187 32.820 1.267 85.485 o
-11 -10 -3 63.248 65.639 1.690 40.929 o
-11 -10 -2 0.750 1.444 0.619 649.113 o
-11 -10 -1 85.209 86.033 1.945 29.464 o
-11 -9 -14 36.785 34.873 3.045 24.733 o
-11 -9 -13 2.236 1.739 2.338 50.187 o
-11 -9 -12 34.322 35.079 2.338 37.813 o
-11 -9 -11 51.104 53.626 2.426 31.141 o
-11 -9 -10 44.634 45.089 2.200 37.595 o
-11 -9 -9 11.914 14.745 1.424 104.128 o
-11 -9 -8 110.526 106.406 3.350 14.658 o
-11 -9 -7 263.814 236.752 6.346 4.192 o
-11 -9 -6 225.622 214.552 4.401 6.856 o
-11 -9 -5 35.117 36.494 1.198 81.646 o
-11 -9 -4 138.027 135.690 2.751 15.299 o
-11 -9 -3 53.125 53.017 1.415 54.078 o
-11 -9 -2 2.900 2.564 0.648 502.417 o
-11 -9 -1 21.065 20.265 0.943 140.866 o
-11 -8 -14 9.291 9.028 2.308 48.250 o
-11 -8 -13 17.653 20.541 2.308 44.348 o
-11 -8 -12 34.014 32.397 1.906 50.936 o
-11 -8 -11 97.284 94.108 3.271 16.111 o
-11 -8 -10 93.447 92.781 3.045 17.856 o
-11 -8 -9 238.727 221.163 5.874 4.859 o
-11 -8 -8 350.256 315.624 8.212 2.571 o
-11 -8 -7 13.275 12.122 1.297 119.532 o
-11 -8 -6 52.028 51.504 1.434 54.411 o
-11 -8 -5 5.929 6.935 0.727 333.339 o
-11 -8 -4 7.864 9.637 0.756 281.018 o
-11 -8 -3 75.462 75.925 1.886 33.117 o
-11 -8 -2 11.435 12.171 0.874 206.095 o
-11 -8 -1 31.311 33.665 1.130 91.804 o
-11 -7 -15 1.746 0.255 2.642 39.665 o
-11 -7 -14 11.073 14.067 2.102 55.527 o
-11 -7 -13 19.353 24.381 2.122 49.804 o
-11 -7 -12 209.113 199.276 5.462 5.708 o
-11 -7 -11 16.183 15.501 1.532 88.108 o
-11 -7 -10 36.897 41.464 1.925 47.552 o
-11 -7 -9 63.446 60.139 2.662 25.562 o
-11 -7 -8 67.142 65.856 2.200 30.983 o
-11 -7 -7 9.420 11.218 1.012 182.926 o
-11 -7 -6 138.817 135.562 2.731 15.346 o
-11 -7 -5 40.849 41.867 1.130 77.065 o
-11 -7 -4 8.583 9.725 0.599 345.999 o
-11 -7 -3 138.695 133.342 2.269 17.673 o
-11 -7 -2 151.651 142.114 2.377 15.888 o
-11 -7 -1 51.017 50.610 1.120 65.532 o
-11 -6 -16 0.679 6.788 3.458 23.110 o
-11 -6 -15 48.464 48.901 2.839 25.606 o
-11 -6 -14 22.298 22.938 2.250 44.678 o
-11 -6 -13 18.867 20.089 1.965 57.397 o
-11 -6 -12 8.631 10.383 1.719 81.765 o
-11 -6 -11 57.659 55.580 2.151 34.608 o
-11 -6 -10 29.412 28.075 1.434 76.921 o
-11 -6 -9 80.832 80.826 2.328 26.044 o
-11 -6 -8 41.538 44.451 1.641 54.482 o
-11 -6 -7 53.311 52.781 1.277 58.213 o
-11 -6 -6 25.606 26.091 0.835 134.294 o
-11 -6 -5 51.138 50.983 1.110 65.647 o
-11 -6 -4 5.474 5.648 0.540 494.897 o
-11 -6 -3 215.732 214.905 3.419 8.692 o
-11 -6 -2 89.881 88.214 1.631 32.154 o
-11 -6 -1 38.047 38.007 0.943 92.133 o
-11 -5 -16 9.644 7.898 2.652 37.307 o
-11 -5 -15 3.416 1.474 2.004 67.307 o
-11 -5 -14 1.577 5.432 1.886 75.572 o
-11 -5 -13 5.754 2.809 1.876 74.404 o
-11 -5 -12 117.379 121.633 3.163 14.871 o
-11 -5 -11 50.381 51.769 1.739 46.333 o
-11 -5 -10 8.293 8.792 1.228 144.750 o
-11 -5 -9 67.132 68.616 2.073 32.706 o
-11 -5 -8 21.665 22.486 0.727 165.531 o
-11 -5 -7 64.618 60.738 1.316 49.455 o
-11 -5 -6 116.315 114.530 1.994 22.436 o
-11 -5 -5 115.219 116.917 2.063 21.933 o
-11 -5 -4 138.362 136.220 2.338 17.241 o
-11 -5 -3 89.155 86.956 1.572 33.173 o
-11 -5 -2 132.941 130.621 2.210 18.577 o
-11 -5 -1 12.338 12.967 0.609 277.056 o
-11 -4 -16 34.114 33.006 2.760 29.440 o
-11 -4 -15 14.476 10.000 1.749 75.133 o
-11 -4 -14 3.559 4.204 1.218 167.457 o
-11 -4 -13 11.219 10.904 1.375 113.912 o
-11 -4 -12 35.678 37.240 1.513 64.763 o
-11 -4 -11 2.690 3.389 0.933 275.706 o
-11 -4 -10 63.237 63.724 1.876 37.538 o
-11 -4 -9 111.007 107.821 2.456 20.033 o
-11 -4 -8 1.878 1.238 0.481 894.523 o
-11 -4 -7 36.464 36.700 0.914 96.946 o
-11 -4 -6 24.938 26.395 0.796 139.975 o
-11 -4 -5 27.975 30.276 0.815 125.498 o
-11 -4 -4 53.358 54.156 1.130 62.368 o
-11 -4 -3 87.675 86.799 1.601 33.158 o
-11 -4 -2 12.890 13.704 0.589 274.501 o
-11 -4 -1 37.291 38.449 0.933 93.409 o
-11 -3 -17 8.682 3.890 3.566 21.380 o
-11 -3 -16 48.764 48.233 2.642 28.415 o
-11 -3 -15 0.790 1.631 1.474 125.675 o
-11 -3 -14 20.010 20.541 1.788 65.650 o
-11 -3 -13 129.741 129.481 3.468 12.749 o
-11 -3 -12 145.416 140.326 3.527 11.719 o
-11 -3 -11 21.356 21.150 1.081 122.022 o
-11 -3 -10 50.813 52.417 1.267 60.110 o
-11 -3 -9 45.205 45.050 1.189 69.377 o
-11 -3 -8 77.810 74.323 1.503 38.687 o
-11 -3 -7 204.499 196.035 3.153 9.808 o
-11 -3 -6 136.250 128.794 2.181 18.528 o
-11 -3 -5 27.281 29.303 0.845 125.419 o
-11 -3 -4 92.299 88.842 1.699 30.779 o
-11 -3 -3 52.278 53.203 1.110 64.053 o
-11 -3 -2 13.315 14.470 0.639 252.348 o
-11 -3 -1 38.425 38.380 0.963 90.292 o
-11 -2 -17 3.491 5.197 3.173 27.212 o
-11 -2 -16 47.194 50.404 2.721 27.306 o
-11 -2 -15 6.195 6.925 1.405 121.898 o
-11 -2 -14 125.919 122.428 3.301 13.778 o
-11 -2 -13 22.911 26.484 1.562 75.007 o
-11 -2 -12 64.248 64.441 1.513 44.487 o
-11 -2 -11 33.842 35.118 1.081 90.991 o
-11 -2 -10 80.008 79.363 1.729 34.029 o
-11 -2 -9 299.093 292.303 5.648 4.276 o
-11 -2 -8 14.206 15.423 0.697 226.159 o
-11 -2 -7 62.443 61.710 1.228 52.324 o
-11 -2 -6 24.611 26.896 0.796 140.187 o
-11 -2 -5 207.730 201.339 3.222 9.483 o
-11 -2 -4 254.043 245.456 3.870 6.851 o
-11 -2 -3 68.313 67.585 1.316 46.463 o
-11 -2 -2 91.496 89.333 1.611 31.923 o
-11 -2 -1 28.413 30.010 0.815 124.805 o
-11 -1 -17 1.225 2.790 2.279 52.925 o
-11 -1 -16 7.296 5.835 2.004 64.174 o
-11 -1 -15 90.865 88.764 2.908 19.191 o
-11 -1 -14 27.562 30.855 1.248 89.750 o
-11 -1 -13 62.926 66.278 1.641 41.935 o
-11 -1 -12 5.144 5.884 0.845 285.315 o
-11 -1 -11 43.622 45.639 1.316 65.140 o
-11 -1 -10 60.842 61.867 1.454 47.600 o
-11 -1 -9 30.798 32.230 0.982 104.197 o
-11 -1 -8 205.482 196.378 3.399 9.251 o
-11 -1 -7 30.884 30.217 0.904 111.965 o
-11 -1 -6 40.739 38.979 0.953 87.611 o
-11 -1 -5 445.941 423.533 6.503 2.656 o
-11 -1 -4 37.580 38.753 0.914 93.953 o
-11 -1 -3 64.411 65.384 1.326 48.317 o
-11 -1 -2 36.591 37.515 0.933 94.998 o
-11 -1 -1 36.499 37.614 0.923 95.650 o
-10 -16 -4 19.803 13.861 3.448 21.801 o
-10 -16 -3 76.363 72.182 3.713 15.008 o
-10 -16 -2 2.269 4.951 2.564 41.524 o
-10 -16 -1 5.377 5.904 2.426 45.345 o
-10 -15 -7 99.984 94.265 4.705 9.651 o
-10 -15 -6 51.483 48.164 3.114 22.048 o
-10 -15 -5 1.881 4.479 1.709 91.438 o
-10 -15 -4 29.980 29.342 2.053 47.846 o
-10 -15 -3 7.885 10.216 1.641 89.427 o
-10 -15 -2 39.647 42.682 2.446 33.671 o
-10 -15 -1 4.625 6.022 1.857 75.558 o
-10 -14 -9 13.596 14.195 2.741 34.002 o
-10 -14 -8 56.968 55.797 3.055 21.912 o
-10 -14 -7 31.681 31.828 2.525 34.414 o
-10 -14 -6 20.641 20.452 2.073 51.951 o
-10 -14 -5 19.220 19.588 1.552 81.683 o
-10 -14 -4 38.730 41.749 1.876 48.384 o
-10 -14 -3 34.073 33.075 1.876 51.832 o
-10 -14 -2 88.968 86.829 2.397 23.915 o
-10 -14 -1 13.466 17.603 1.454 97.163 o
-10 -13 -11 17.067 5.432 4.971 11.008 o
-10 -13 -10 0.811 5.806 2.672 38.482 o
-10 -13 -9 33.938 35.963 2.937 26.476 o
-10 -13 -8 100.858 88.253 3.222 16.375 o
-10 -13 -7 34.697 33.900 1.994 47.434 o
-10 -13 -6 18.265 18.301 1.965 58.066 o
-10 -13 -5 0.432 3.006 1.120 212.207 o
-10 -13 -4 107.738 108.165 2.701 18.606 o
-10 -13 -3 20.268 24.598 1.444 86.454 o
-10 -13 -2 15.536 18.822 1.415 97.660 o
-10 -13 -1 26.393 28.213 1.523 74.008 o
-10 -12 -12 6.415 8.065 2.859 32.801 o
-10 -12 -11 36.957 36.946 2.760 28.822 o
-10 -12 -10 20.674 21.719 2.230 45.955 o
-10 -12 -9 15.717 13.556 1.837 67.410 o
-10 -12 -8 20.850 22.712 1.817 62.991 o
-10 -12 -7 26.868 26.032 1.778 60.820 o
-10 -12 -6 4.284 3.644 0.825 317.401 o
-10 -12 -5 9.178 9.293 1.149 156.730 o
-10 -12 -4 84.722 81.946 2.112 27.892 o
-10 -12 -3 31.922 33.665 1.346 77.530 o
-10 -12 -2 12.718 14.264 1.051 157.033 o
-10 -12 -1 19.129 20.177 1.031 134.135 o
-10 -11 -13 18.879 18.566 2.888 29.975 o
-10 -11 -12 33.988 35.727 2.603 32.118 o
-10 -11 -11 4.065 4.882 1.886 74.104 o
-10 -11 -10 24.360 24.313 2.014 52.175 o
-10 -11 -9 3.728 5.147 1.532 109.377 o
-10 -11 -8 20.867 21.975 1.729 68.005 o
-10 -11 -7 96.865 91.996 2.908 18.617 o
-10 -11 -6 17.007 17.485 0.933 158.715 o
-10 -11 -5 21.659 22.623 1.149 112.528 o
-10 -11 -4 21.933 24.509 1.248 101.037 o
-10 -11 -3 4.754 6.179 0.845 287.705 o
-10 -11 -2 137.391 137.320 2.770 15.198 o
-10 -11 -1 127.052 123.754 2.534 17.539 o
-10 -10 -14 3.351 4.646 2.574 41.029 o
-10 -10 -13 13.345 16.415 2.652 35.953 o
-10 -10 -12 4.669 5.776 2.092 60.394 o
-10 -10 -11 148.451 141.034 4.165 9.633 o
-10 -10 -10 76.505 79.373 2.760 22.087 o
-10 -10 -9 67.560 68.685 2.446 27.249 o
-10 -10 -8 73.081 74.795 2.682 23.452 o
-10 -10 -7 293.700 272.028 7.171 3.364 o
-10 -10 -6 50.938 49.205 1.356 58.078 o
-10 -10 -5 38.911 37.564 1.189 77.960 o
-10 -10 -4 77.300 77.565 1.768 34.281 o
-10 -10 -3 22.090 25.816 1.031 121.260 o
-10 -10 -2 98.619 97.546 2.083 25.032 o
-10 -10 -1 10.171 11.179 0.835 227.813 o
-10 -9 -15 46.100 47.191 3.900 15.597 o
-10 -9 -14 18.156 17.908 2.407 41.497 o
-10 -9 -13 17.210 18.635 2.014 56.171 o
-10 -9 -12 35.262 33.596 2.200 41.252 o
-10 -9 -11 13.105 13.576 1.670 80.635 o
-10 -9 -10 123.050 119.422 3.586 12.732 o
-10 -9 -9 34.407 32.024 1.817 54.097 o
-10 -9 -8 34.160 34.755 1.719 57.440 o
-10 -9 -7 13.920 13.605 1.208 129.005 o
-10 -9 -6 123.651 121.623 2.613 17.429 o
-10 -9 -5 24.551 24.794 0.894 132.080 o
-10 -9 -4 32.339 33.665 1.041 96.541 o
-10 -9 -3 57.537 61.101 1.454 49.126 o
-10 -9 -2 63.467 63.920 1.503 45.078 o
-10 -9 -1 193.712 194.925 3.664 9.026 o
-10 -8 -15 0.470 2.652 2.161 59.083 o
-10 -8 -14 5.140 4.470 2.230 53.579 o
-10 -8 -13 70.841 70.571 2.996 20.745 o
-10 -8 -12 170.578 164.786 4.705 7.668 o
-10 -8 -11 5.414 7.662 1.523 106.510 o
-10 -8 -10 53.527 54.166 2.063 37.413 o
-10 -8 -9 4.199 6.169 1.277 149.444 o
-10 -8 -8 75.622 72.221 2.466 25.708 o
-10 -8 -7 17.985 18.507 0.992 144.823 o
-10 -8 -6 68.371 64.618 1.552 42.230 o
-10 -8 -5 30.039 30.236 0.855 117.646 o
-10 -8 -4 40.194 42.191 1.002 83.863 o
-10 -8 -3 180.003 173.912 2.849 11.858 o
-10 -8 -2 42.871 42.093 1.002 81.041 o
-10 -8 -1 37.917 40.030 0.953 90.441 o
-10 -7 -16 29.701 30.737 3.723 18.021 o
-10 -7 -15 12.729 14.519 2.377 44.130 o
-10 -7 -14 9.227 10.511 2.132 55.558 o
-10 -7 -13 116.428 122.949 4.077 11.007 o
-10 -7 -12 0.226 0.275 1.532 118.373 o
-10 -7 -11 20.101 20.128 1.523 82.824 o
-10 -7 -10 36.706 37.898 1.650 58.122 o
-10 -7 -9 5.361 7.751 1.081 189.804 o
-10 -7 -8 241.831 232.371 5.246 5.437 o
-10 -7 -7 2.040 4.057 0.658 494.297 o
-10 -7 -6 160.372 157.281 2.593 14.033 o
-10 -7 -5 43.099 42.702 0.992 80.945 o
-10 -7 -4 42.578 43.802 1.012 80.002 o
-10 -7 -3 95.547 98.007 1.866 27.562 o
-10 -7 -2 45.221 43.910 1.031 76.478 o
-10 -7 -1 104.595 103.577 1.817 26.162 o
-10 -6 -16 1.250 2.161 2.112 61.591 o
-10 -6 -15 34.585 39.814 2.544 32.841 o
-10 -6 -14 146.401 134.305 3.978 10.316 o
-10 -6 -13 40.319 39.902 2.250 38.045 o
-10 -6 -12 43.814 48.409 2.024 41.560 o
-10 -6 -11 22.510 24.666 1.238 101.002 o
-10 -6 -10 36.519 34.716 1.306 75.217 o
-10 -6 -9 30.031 29.961 1.189 91.561 o
-10 -6 -8 2.905 5.079 0.845 313.526 o
-10 -6 -7 4.250 3.910 0.678 422.011 o
-10 -6 -6 148.885 142.556 2.367 16.105 o
-10 -6 -5 89.123 90.276 1.680 31.507 o
-10 -6 -4 74.622 72.231 1.375 42.165 o
-10 -6 -3 27.822 28.183 0.786 131.121 o
-10 -6 -2 101.996 99.265 1.739 27.646 o
-10 -6 -1 77.342 80.217 1.483 38.282 o
-10 -5 -17 30.951 26.287 3.635 18.861 o
-10 -5 -16 0.682 2.446 2.092 62.928 o
-10 -5 -15 133.349 123.637 3.949 10.942 o
-10 -5 -14 40.509 42.339 2.417 34.136 o
-10 -5 -13 106.237 101.308 2.819 18.193 o
-10 -5 -12 18.516 18.399 1.218 114.205 o
-10 -5 -11 22.545 25.099 1.179 106.090 o
-10 -5 -10 16.209 17.181 1.100 135.308 o
-10 -5 -9 183.545 169.236 3.546 9.934 o
-10 -5 -8 1.205 1.395 0.589 683.536 o
-10 -5 -7 48.059 47.908 1.031 72.132 o
-10 -5 -6 108.257 109.000 1.866 24.810 o
-10 -5 -5 94.585 92.467 1.641 30.629 o
-10 -5 -4 95.774 95.385 1.709 29.380 o
-10 -5 -3 182.816 180.258 2.918 11.421 o
-10 -5 -2 6.961 8.664 0.570 399.750 o
-10 -5 -1 123.803 118.862 2.024 21.144 o
-10 -4 -17 36.702 35.560 3.143 23.448 o
-10 -4 -16 61.289 59.451 2.839 23.721 o
-10 -4 -15 33.366 31.739 1.847 53.490 o
-10 -4 -14 6.821 6.366 1.198 158.142 o
-10 -4 -13 2.646 4.902 1.316 147.146 o
-10 -4 -12 11.547 13.340 1.120 149.397 o
-10 -4 -11 302.505 277.873 6.248 3.879 o
-10 -4 -10 293.368 275.987 5.462 4.532 o
-10 -4 -9 22.324 22.004 1.012 127.037 o
-10 -4 -8 77.137 74.500 1.395 40.627 o
-10 -4 -7 129.299 127.075 2.122 19.568 o
-10 -4 -6 82.336 82.830 1.493 36.396 o
-10 -4 -5 73.622 73.410 1.395 41.959 o
-10 -4 -4 19.537 19.971 0.658 190.885 o
-10 -4 -3 40.593 43.439 0.992 83.228 o
-10 -4 -2 121.748 122.556 2.073 20.848 o
-10 -4 -1 76.331 78.302 1.444 39.485 o
-10 -3 -17 0.888 0.049 2.230 55.853 o
-10 -3 -16 24.796 26.503 2.014 51.595 o
-10 -3 -15 23.644 26.572 2.073 49.785 o
-10 -3 -14 4.544 4.352 0.973 239.698 o
-10 -3 -13 63.980 67.074 2.112 32.847 o
-10 -3 -12 88.504 84.019 2.279 25.344 o
-10 -3 -11 106.125 105.729 2.672 19.033 o
-10 -3 -10 33.884 34.333 1.198 84.041 o
-10 -3 -9 122.809 119.383 2.151 20.397 o
-10 -3 -8 38.706 41.386 0.982 87.042 o
-10 -3 -7 96.571 95.414 1.699 29.333 o
-10 -3 -6 60.646 61.327 1.248 52.825 o
-10 -3 -5 135.802 134.933 2.250 17.944 o
-10 -3 -4 215.615 208.658 3.301 8.999 o
-10 -3 -3 179.073 171.899 2.819 12.025 o
-10 -3 -2 169.338 172.095 2.780 12.574 o
-10 -3 -1 7.675 8.920 0.540 401.947 o
-10 -2 -17 3.844 2.171 2.456 45.121 o
-10 -2 -16 114.112 108.833 3.193 15.233 o
-10 -2 -15 9.370 12.967 1.768 76.352 o
-10 -2 -14 47.245 47.113 1.788 46.953 o
-10 -2 -13 38.320 42.447 1.817 50.304 o
-10 -2 -12 189.804 183.854 4.273 7.991 o
-10 -2 -11 73.448 71.995 1.572 39.151 o
-10 -2 -10 80.574 77.192 1.552 36.755 o
-10 -2 -9 78.406 78.351 1.532 37.484 o
-10 -2 -8 15.736 16.847 0.648 223.313 o
-10 -2 -7 20.973 21.955 0.678 176.590 o
-10 -2 -6 196.666 194.404 3.114 10.172 o
-10 -2 -5 78.148 76.121 1.395 40.051 o
-10 -2 -4 25.965 27.240 0.737 142.326 o
-10 -2 -3 35.625 35.246 0.864 102.416 o
-10 -2 -2 84.183 84.333 1.523 35.315 o
-10 -2 -1 381.377 369.564 5.678 3.433 o
-10 -1 -17 11.769 13.271 2.269 48.402 o
-10 -1 -16 82.717 87.231 3.035 18.870 o
-10 -1 -15 37.700 43.075 1.984 45.241 o
-10 -1 -14 145.201 145.248 2.878 14.073 o
-10 -1 -13 23.542 26.002 1.100 111.272 o
-10 -1 -12 13.215 13.055 0.806 211.766 o
-10 -1 -11 89.524 91.662 1.965 28.024 o
-10 -1 -10 44.416 45.197 1.090 74.089 o
-10 -1 -9 22.534 22.810 0.766 156.414 o
-10 -1 -8 85.216 82.752 1.513 35.387 o
-10 -1 -7 224.490 219.414 3.497 8.281 o
-10 -1 -6 1.932 2.053 0.422 1019.240 o
-10 -1 -5 130.607 129.364 2.240 18.672 o
-10 -1 -4 233.822 230.063 3.625 7.742 o
-10 -1 -3 150.603 149.865 2.466 15.329 o
-10 -1 -2 405.918 401.450 6.149 3.009 o
-10 -1 -1 65.438 66.995 1.257 49.031 o
-9 -16 -6 47.530 41.759 5.364 8.893 o
-9 -16 -5 7.055 6.631 1.984 65.268 o
-9 -16 -4 17.201 22.240 2.073 52.897 o
-9 -16 -3 43.208 42.014 2.240 37.384 o
-9 -16 -2 22.240 27.446 2.642 33.821 o
-9 -16 -1 15.923 18.448 2.485 39.661 o
-9 -15 -8 34.573 31.592 3.644 18.450 o
-9 -15 -7 24.195 25.619 2.584 34.952 o
-9 -15 -6 2.614 2.485 1.493 118.651 o
-9 -15 -5 2.127 2.053 1.562 109.917 o
-9 -15 -4 7.283 8.419 1.582 96.922 o
-9 -15 -3 18.122 17.790 1.552 83.509 o
-9 -15 -2 19.603 21.523 1.582 78.395 o
-9 -15 -1 13.194 14.902 1.532 91.559 o
-9 -14 -10 6.036 7.407 2.603 39.359 o
-9 -14 -9 25.051 26.503 2.701 32.233 o
-9 -14 -8 49.042 51.818 3.016 23.203 o
-9 -14 -7 2.021 2.289 1.886 76.335 o
-9 -14 -6 32.615 33.910 1.827 54.093 o
-9 -14 -5 18.345 20.482 1.356 98.618 o
-9 -14 -4 42.596 44.058 1.886 46.314 o
-9 -14 -3 10.615 12.564 1.385 112.304 o
-9 -14 -2 18.527 22.191 1.444 89.559 o
-9 -14 -1 22.964 27.378 1.611 71.634 o
-9 -13 -11 2.828 3.546 2.387 47.774 o
-9 -13 -10 7.709 9.401 2.308 48.656 o
-9 -13 -9 3.771 2.073 1.798 82.460 o
-9 -13 -8 14.239 13.743 1.749 73.964 o
-9 -13 -7 4.556 7.279 1.601 98.612 o
-9 -13 -6 26.708 25.747 1.228 95.423 o
-9 -13 -5 104.433 106.868 2.623 19.471 o
-9 -13 -4 16.165 18.134 1.189 122.370 o
-9 -13 -3 46.297 48.046 1.582 53.387 o
-9 -13 -2 0.450 3.075 1.130 208.440 o
-9 -13 -1 213.186 205.769 3.949 7.896 o
-9 -12 -13 11.287 10.531 3.016 28.944 o
-9 -12 -12 34.692 32.967 2.790 28.871 o
-9 -12 -11 39.249 42.604 2.358 35.574 o
-9 -12 -10 55.665 58.724 2.554 28.085 o
-9 -12 -9 21.051 23.517 1.886 59.278 o
-9 -12 -8 20.785 22.731 1.719 68.380 o
-9 -12 -7 27.520 26.945 1.749 61.622 o
-9 -12 -6 34.040 32.859 1.169 86.488 o
-9 -12 -5 50.856 51.032 1.611 49.827 o
-9 -12 -4 14.707 15.727 0.992 159.009 o
-9 -12 -3 20.357 20.884 1.061 126.738 o
-9 -12 -2 105.770 106.613 2.279 21.932 o
-9 -12 -1 27.014 29.028 1.159 98.327 o
-9 -11 -14 7.474 8.222 3.114 27.711 o
-9 -11 -13 1.078 0.894 2.672 38.863 o
-9 -11 -12 3.452 7.603 2.269 51.861 o
-9 -11 -11 19.635 20.904 1.857 62.099 o
-9 -11 -10 88.482 89.137 2.996 18.684 o
-9 -11 -9 76.178 76.062 2.701 22.864 o
-9 -11 -8 55.632 53.272 2.112 36.041 o
-9 -11 -7 25.844 26.847 1.493 76.814 o
-9 -11 -6 24.959 25.118 0.953 124.365 o
-9 -11 -5 62.198 64.638 1.699 41.201 o
-9 -11 -4 60.474 61.691 1.768 40.729 o
-9 -11 -3 5.813 7.731 0.855 266.163 o
-9 -11 -2 199.983 190.818 3.635 8.979 o
-9 -11 -1 51.360 51.465 1.375 56.593 o
-9 -10 -14 36.935 38.213 2.888 26.758 o
-9 -10 -13 33.594 35.600 2.338 37.914 o
-9 -10 -12 58.726 55.246 2.377 30.567 o
-9 -10 -11 12.471 15.511 1.925 63.567 o
-9 -10 -10 50.394 50.551 2.259 34.561 o
-9 -10 -9 20.179 20.570 1.444 88.654 o
-9 -10 -8 79.354 78.557 2.603 23.400 o
-9 -10 -7 10.539 12.142 1.179 143.372 o
-9 -10 -6 16.725 16.503 0.766 192.960 o
-9 -10 -5 83.311 81.740 1.660 33.960 o
-9 -10 -4 56.217 58.626 1.336 53.386 o
-9 -10 -3 21.768 21.385 0.825 153.244 o
-9 -10 -2 80.870 77.604 1.641 35.315 o
-9 -10 -1 35.456 34.981 1.031 92.151 o
-9 -9 -15 11.380 13.124 2.574 38.639 o
-9 -9 -14 29.963 30.776 2.574 33.755 o
-9 -9 -13 28.041 29.588 1.955 52.009 o
-9 -9 -12 1.367 2.544 1.464 125.411 o
-9 -9 -11 32.712 32.270 1.798 55.566 o
-9 -9 -10 71.305 70.374 2.308 28.396 o
-9 -9 -9 19.429 21.081 1.444 89.184 o
-9 -9 -8 196.932 186.781 4.332 7.713 o
-9 -9 -7 17.146 17.004 1.159 125.324 o
-9 -9 -6 7.476 7.092 0.530 432.223 o
-9 -9 -5 304.248 281.439 4.912 4.856 o
-9 -9 -4 38.698 38.900 0.933 91.261 o
-9 -9 -3 162.164 154.600 2.652 13.794 o
-9 -9 -2 29.006 29.156 0.815 124.432 o
-9 -9 -1 1.219 0.973 0.393 1334.630 o
-9 -8 -16 9.237 9.489 2.760 34.547 o
-9 -8 -15 60.567 58.026 2.976 22.339 o
-9 -8 -14 29.071 28.822 2.377 38.653 o
-9 -8 -13 38.522 44.657 2.397 34.691 o
-9 -8 -12 18.710 23.360 1.788 65.585 o
-9 -8 -11 45.739 46.622 1.945 43.267 o
-9 -8 -10 59.459 60.296 2.181 33.244 o
-9 -8 -9 80.119 75.797 2.181 28.264 o
-9 -8 -8 27.742 29.696 1.257 89.504 o
-9 -8 -7 105.409 106.239 2.485 20.412 o
-9 -8 -6 100.812 94.432 1.650 29.144 o
-9 -8 -5 8.626 9.843 0.540 375.594 o
-9 -8 -4 34.272 34.441 0.845 106.621 o
-9 -8 -3 171.373 167.517 2.731 12.741 o
-9 -8 -2 16.312 16.847 0.688 210.897 o
-9 -8 -1 116.413 112.074 1.965 22.785 o
-9 -7 -16 37.202 33.871 2.819 28.030 o
-9 -7 -15 0.910 1.356 1.817 83.299 o
-9 -7 -14 32.921 35.197 2.289 39.322 o
-9 -7 -13 32.248 32.132 2.004 48.251 o
-9 -7 -12 26.966 27.820 1.709 63.593 o
-9 -7 -11 98.475 95.051 2.957 18.044 o
-9 -7 -10 2.099 3.134 0.835 342.372 o
-9 -7 -9 0.927 1.758 0.717 488.037 o
-9 -7 -8 62.474 61.455 1.631 43.075 o
-9 -7 -7 82.514 78.439 1.807 32.482 o
-9 -7 -6 28.825 29.686 0.815 124.245 o
-9 -7 -5 153.910 150.641 2.475 15.057 o
-9 -7 -4 222.929 220.789 3.507 8.285 o
-9 -7 -3 151.101 150.621 2.505 15.112 o
-9 -7 -2 12.057 13.134 0.639 269.118 o
-9 -7 -1 77.367 78.263 1.474 38.712 o
-9 -6 -17 24.042 19.686 2.829 30.363 o
-9 -6 -16 11.924 13.684 2.171 52.233 o
-9 -6 -15 133.418 125.817 3.949 10.908 o
-9 -6 -14 87.997 87.585 3.085 18.121 o
-9 -6 -13 84.571 83.636 2.898 19.966 o
-9 -6 -12 52.954 55.590 1.768 44.032 o
-9 -6 -11 10.933 11.886 1.061 164.923 o
-9 -6 -10 141.538 134.098 2.937 14.314 o
-9 -6 -9 92.042 88.891 2.132 26.063 o
-9 -6 -8 43.087 41.130 1.208 71.790 o
-9 -6 -7 66.481 67.840 1.611 41.160 o
-9 -6 -6 163.991 165.867 2.711 13.204 o
-9 -6 -5 136.337 139.550 2.417 16.878 o
-9 -6 -4 325.577 313.954 4.863 4.534 o
-9 -6 -3 210.759 206.162 3.271 9.226 o
-9 -6 -2 29.309 29.617 0.796 124.991 o
-9 -6 -1 3.215 3.821 0.481 701.045 o
-9 -5 -17 2.312 5.344 2.721 36.922 o
-9 -5 -16 6.318 6.670 2.220 53.242 o
-9 -5 -15 2.367 2.407 1.749 88.041 o
-9 -5 -14 71.720 72.801 2.348 27.641 o
-9 -5 -13 32.318 33.881 1.591 64.287 o
-9 -5 -12 4.975 4.332 0.982 233.043 o
-9 -5 -11 12.772 12.839 0.864 199.845 o
-9 -5 -10 127.602 124.314 2.751 16.311 o
-9 -5 -9 29.262 30.118 1.159 94.576 o
-9 -5 -8 130.015 125.837 2.603 16.872 o
-9 -5 -7 107.818 107.968 2.073 23.257 o
-9 -5 -6 84.783 83.832 1.523 35.227 o
-9 -5 -5 49.651 51.641 1.100 66.839 o
-9 -5 -4 149.991 147.733 2.446 15.519 o
-9 -5 -3 92.223 90.699 1.670 30.948 o
-9 -5 -2 72.118 70.767 1.326 44.197 o
-9 -5 -1 12.068 13.340 0.540 301.582 o
-9 -4 -18 4.902 11.935 7.672 4.717 o
-9 -4 -17 22.556 20.953 2.731 32.402 o
-9 -4 -16 17.370 18.409 1.798 67.293 o
-9 -4 -15 41.833 43.645 2.043 42.286 o
-9 -4 -14 145.382 141.810 4.204 9.590 o
-9 -4 -13 55.836 57.968 1.827 41.375 o
-9 -4 -12 0.651 1.866 0.855 357.521 o
-9 -4 -11 201.340 189.689 3.929 8.361 o
-9 -4 -10 241.351 229.277 4.646 6.174 o
-9 -4 -9 176.057 167.262 3.202 11.132 o
-9 -4 -8 119.346 115.120 2.279 20.115 o
-9 -4 -7 93.888 93.312 1.621 30.901 o
-9 -4 -6 6.880 8.635 0.501 449.170 o
-9 -4 -5 46.777 47.555 0.982 75.358 o
-9 -4 -4 247.671 240.308 3.841 7.051 o
-9 -4 -3 2.438 2.957 0.422 914.692 o
-9 -4 -2 46.396 48.036 1.012 74.308 o
-9 -4 -1 60.034 59.421 1.189 55.130 o
-9 -3 -18 16.281 14.843 2.642 35.832 o
-9 -3 -17 83.275 80.954 3.173 18.008 o
-9 -3 -16 19.506 23.163 1.768 66.260 o
-9 -3 -15 12.035 10.590 1.670 82.819 o
-9 -3 -14 1.587 2.584 0.953 279.080 o
-9 -3 -13 31.867 35.020 1.464 70.539 o
-9 -3 -12 58.498 57.103 1.572 46.619 o
-9 -3 -11 123.962 120.542 2.672 17.113 o
-9 -3 -10 49.875 53.233 1.532 52.069 o
-9 -3 -9 231.015 219.807 3.448 8.205 o
-9 -3 -8 39.668 40.050 0.894 91.401 o
-9 -3 -7 28.065 28.743 0.766 131.707 o
-9 -3 -6 31.032 31.209 0.815 117.899 o
-9 -3 -5 92.328 92.251 1.601 31.553 o
-9 -3 -4 95.036 91.593 1.601 31.060 o
-9 -3 -3 25.967 25.668 0.717 146.787 o
-9 -3 -2 97.933 98.921 1.699 28.766 o
-9 -3 -1 721.001 716.062 10.806 1.059 o
-9 -2 -18 7.322 6.758 2.240 52.020 o
-9 -2 -17 23.517 24.087 2.112 48.819 o
-9 -2 -16 66.483 78.243 2.829 22.410 o
-9 -2 -15 132.646 129.030 3.320 13.240 o
-9 -2 -14 49.946 48.026 1.680 48.835 o
-9 -2 -13 252.336 247.587 5.540 4.951 o
-9 -2 -12 7.464 7.947 0.864 248.003 o
-9 -2 -11 43.415 42.712 0.992 80.611 o
-9 -2 -10 4.014 5.364 0.501 594.516 o
-9 -2 -9 37.357 38.232 0.894 95.767 o
-9 -2 -8 28.307 29.156 0.766 130.594 o
-9 -2 -7 69.330 72.447 1.365 44.175 o
-9 -2 -6 35.941 36.808 0.845 101.929 o
-9 -2 -5 124.629 125.601 2.112 20.152 o
-9 -2 -4 24.102 24.008 0.678 160.321 o
-9 -2 -3 57.051 58.773 1.159 57.769 o
-9 -2 -2 225.506 222.754 3.477 8.251 o
-9 -2 -1 71.754 71.936 1.297 44.661 o
-9 -1 -18 3.878 6.808 2.397 46.688 o
-9 -1 -17 21.978 24.853 2.043 51.812 o
-9 -1 -16 4.792 5.914 1.591 100.252 o
-9 -1 -15 7.808 9.470 1.287 134.754 o
-9 -1 -14 22.809 25.138 1.031 120.488 o
-9 -1 -13 169.374 170.543 3.242 11.203 o
-9 -1 -12 39.304 40.158 1.061 82.912 o
-9 -1 -11 32.136 32.004 0.845 112.630 o
-9 -1 -10 101.117 100.660 1.758 27.490 o
-9 -1 -9 67.812 67.811 1.306 46.820 o
-9 -1 -8 70.121 70.247 1.306 45.422 o
-9 -1 -7 40.661 41.828 0.894 89.002 o
-9 -1 -6 295.837 287.097 4.450 5.317 o
-9 -1 -5 117.026 117.536 1.965 22.383 o
-9 -1 -4 324.179 328.286 5.187 4.258 o
-9 -1 -3 68.568 68.105 1.257 47.449 o
-9 -1 -2 197.075 195.278 3.104 10.167 o
-9 -1 -1 768.283 741.780 11.199 0.972 o
-8 -17 -3 54.397 52.083 3.350 19.368 o
-8 -17 -2 49.837 49.009 2.927 24.322 o
-8 -17 -1 16.221 17.662 2.269 46.462 o
-8 -16 -7 97.102 79.392 3.654 14.292 o
-8 -16 -6 54.569 47.633 2.446 30.737 o
-8 -16 -5 4.253 3.841 1.788 82.216 o
-8 -16 -4 72.419 71.376 2.574 24.903 o
-8 -16 -3 1.385 2.633 1.562 110.559 o
-8 -16 -2 8.100 10.177 1.739 80.679 o
-8 -16 -1 7.322 8.045 1.621 93.024 o
-8 -15 -9 12.918 14.696 2.741 34.066 o
-8 -15 -8 51.072 50.885 2.918 24.230 o
-8 -15 -7 13.505 14.146 2.338 45.304 o
-8 -15 -6 20.076 19.588 1.641 74.803 o
-8 -15 -5 133.383 127.340 3.094 14.222 o
-8 -15 -4 3.554 2.859 1.356 139.696 o
-8 -15 -3 61.869 62.025 2.132 33.439 o
-8 -15 -2 3.879 5.766 1.375 132.244 o
-8 -15 -1 24.286 27.279 1.572 73.041 o
-8 -14 -11 12.178 17.446 3.330 23.672 o
-8 -14 -10 46.206 44.087 2.770 27.093 o
-8 -14 -9 12.087 16.660 2.819 32.322 o
-8 -14 -8 9.138 8.949 1.916 67.750 o
-8 -14 -7 60.195 62.781 2.554 27.204 o
-8 -14 -6 12.709 10.835 1.169 141.153 o
-8 -14 -5 17.231 20.148 1.365 99.364 o
-8 -14 -4 23.399 25.089 1.405 85.958 o
-8 -14 -3 73.402 73.891 2.132 30.178 o
-8 -14 -2 47.206 46.779 1.690 49.897 o
-8 -14 -1 72.933 75.787 2.141 29.959 o
-8 -13 -12 15.415 18.812 2.878 30.568 o
-8 -13 -11 49.325 52.113 3.035 22.939 o
-8 -13 -10 23.335 21.906 2.014 53.033 o
-8 -13 -9 44.900 45.060 2.377 33.855 o
-8 -13 -8 14.907 15.590 1.916 62.826 o
-8 -13 -7 13.440 16.248 1.925 62.877 o
-8 -13 -6 15.894 15.855 1.090 139.181 o
-8 -13 -5 1.919 2.230 0.737 435.888 o
-8 -13 -4 51.495 53.645 1.699 46.632 o
-8 -13 -3 27.302 30.108 1.297 86.970 o
-8 -13 -2 104.291 105.945 2.436 20.902 o
-8 -13 -1 70.931 72.368 1.778 36.266 o
-8 -12 -13 9.687 10.049 2.328 47.249 o
-8 -12 -12 20.631 22.270 2.642 34.497 o
-8 -12 -11 20.896 20.865 2.122 49.877 o
-8 -12 -10 20.549 20.472 1.778 65.895 o
-8 -12 -9 99.407 94.078 3.094 17.096 o
-8 -12 -8 3.790 6.326 1.542 107.198 o
-8 -12 -7 1.802 1.876 1.149 198.203 o
-8 -12 -6 60.136 57.820 1.532 46.807 o
-8 -12 -5 5.499 7.584 0.973 223.159 o
-8 -12 -4 10.167 12.250 0.943 194.397 o
-8 -12 -3 44.549 44.126 1.326 64.634 o
-8 -12 -2 32.667 33.763 1.228 83.819 o
-8 -12 -1 112.472 112.055 2.328 20.595 o
-8 -11 -14 2.189 1.444 2.279 52.830 o
-8 -11 -13 11.451 10.393 2.308 47.435 o
-8 -11 -12 65.384 64.451 2.829 23.178 o
-8 -11 -11 6.907 7.859 1.464 111.702 o
-8 -11 -10 62.361 60.364 2.495 27.883 o
-8 -11 -9 59.488 54.569 2.092 35.423 o
-8 -11 -8 93.052 92.614 2.986 18.305 o
-8 -11 -7 13.038 14.450 1.267 121.734 o
-8 -11 -6 3.317 2.908 0.629 507.628 o
-8 -11 -5 12.226 14.853 0.756 225.430 o
-8 -11 -4 20.766 21.641 0.953 138.530 o
-8 -11 -3 1.172 1.827 0.609 637.520 o
-8 -11 -2 75.046 73.960 1.591 38.083 o
-8 -11 -1 166.117 156.230 3.006 12.346 o
-8 -10 -15 1.897 2.584 2.731 36.949 o
-8 -10 -14 11.359 14.578 2.328 46.165 o
-8 -10 -13 0.665 0.314 1.749 90.589 o
-8 -10 -12 64.560 64.097 2.446 27.989 o
-8 -10 -11 5.744 7.466 1.474 112.485 o
-8 -10 -10 53.444 54.736 2.132 35.977 o
-8 -10 -9 64.096 62.693 2.014 34.945 o
-8 -10 -8 45.323 44.961 1.601 53.920 o
-8 -10 -7 115.832 117.615 2.986 15.998 o
-8 -10 -6 33.342 32.338 0.953 102.273 o
-8 -10 -5 155.520 154.698 2.751 13.782 o
-8 -10 -4 47.733 49.058 1.159 67.088 o
-8 -10 -3 91.783 90.935 1.758 30.003 o
-8 -10 -2 101.836 104.108 1.857 26.187 o
-8 -10 -1 51.818 52.172 1.090 65.392 o
-8 -9 -16 7.687 11.307 2.976 30.026 o
-8 -9 -15 27.116 33.036 3.291 22.508 o
-8 -9 -14 1.052 0.933 1.346 150.193 o
-8 -9 -13 6.359 8.920 1.542 102.084 o
-8 -9 -12 23.079 25.187 1.758 64.103 o
-8 -9 -11 4.644 7.849 1.267 148.007 o
-8 -9 -10 74.806 75.001 2.230 28.534 o
-8 -9 -9 66.881 64.972 1.925 35.606 o
-8 -9 -8 3.914 6.140 0.963 241.815 o
-8 -9 -7 32.479 33.684 1.218 84.670 o
-8 -9 -6 102.239 96.485 1.670 28.506 o
-8 -9 -5 246.196 240.908 3.782 7.154 o
-8 -9 -4 40.271 41.582 0.953 86.620 o
-8 -9 -3 45.107 44.794 1.031 76.170 o
-8 -9 -2 129.237 127.507 2.151 19.383 o
-8 -9 -1 51.907 54.628 1.208 60.661 o
-8 -8 -16 35.756 29.558 2.839 28.145 o
-8 -8 -15 3.831 5.825 2.132 58.635 o
-8 -8 -14 74.277 72.339 2.790 22.346 o
-8 -8 -13 34.893 37.299 1.984 47.107 o
-8 -8 -12 48.547 46.376 1.729 48.288 o
-8 -8 -11 63.347 62.869 1.935 36.514 o
-8 -8 -10 7.845 7.829 0.855 249.296 o
-8 -8 -9 15.117 15.609 0.963 163.169 o
-8 -8 -8 76.685 76.779 1.866 33.055 o
-8 -8 -7 220.538 201.801 3.762 8.111 o
-8 -8 -6 78.011 78.862 1.798 33.543 o
-8 -8 -5 134.819 135.572 2.308 17.692 o
-8 -8 -4 21.322 21.886 0.717 169.431 o
-8 -8 -3 2.795 2.564 0.442 852.580 o
-8 -8 -2 229.891 223.000 3.536 8.048 o
-8 -8 -1 47.524 46.789 1.022 73.467 o
-8 -7 -17 15.488 13.812 2.770 33.100 o
-8 -7 -16 7.587 6.267 2.613 38.895 o
-8 -7 -15 177.457 172.665 5.020 6.919 o
-8 -7 -14 8.922 11.267 1.778 76.574 o
-8 -7 -13 37.134 36.710 1.876 49.920 o
-8 -7 -12 11.014 12.083 1.257 129.592 o
-8 -7 -11 65.028 61.327 1.670 41.446 o
-8 -7 -10 34.642 34.745 1.208 82.449 o
-8 -7 -9 2.286 1.326 0.540 721.408 o
-8 -7 -8 12.553 12.623 0.806 216.935 o
-8 -7 -7 68.876 69.235 1.582 40.764 o
-8 -7 -6 161.167 154.541 3.026 12.533 o
-8 -7 -5 123.816 121.721 2.053 20.801 o
-8 -7 -4 8.133 9.342 0.540 389.053 o
-8 -7 -3 398.370 385.772 5.943 3.172 o
-8 -7 -2 179.027 178.402 2.947 11.527 o
-8 -7 -1 1.389 1.297 0.334 1576.310 o
-8 -6 -17 46.407 44.460 3.202 21.639 o
-8 -6 -16 41.271 41.445 2.367 35.083 o
-8 -6 -15 17.610 18.478 1.739 70.667 o
-8 -6 -14 193.370 187.174 5.157 6.385 o
-8 -6 -13 0.492 1.994 0.973 281.134 o
-8 -6 -12 47.708 49.264 1.552 53.384 o
-8 -6 -11 65.553 67.103 1.758 38.708 o
-8 -6 -10 49.443 51.563 1.454 55.087 o
-8 -6 -9 15.097 15.747 0.796 196.702 o
-8 -6 -8 44.361 42.663 1.336 64.860 o
-8 -6 -7 146.136 139.177 2.701 14.932 o
-8 -6 -6 21.083 21.975 0.639 182.014 o
-8 -6 -5 43.568 42.221 0.914 84.357 o
-8 -6 -4 110.407 111.308 1.906 24.043 o
-8 -6 -3 13.485 13.595 0.589 269.357 o
-8 -6 -2 27.036 26.326 0.766 137.513 o
-8 -6 -1 7.944 8.929 0.560 384.770 o
-8 -5 -18 8.531 12.869 3.664 20.059 o
-8 -5 -17 22.245 25.845 2.534 36.424 o
-8 -5 -16 10.905 13.320 1.768 75.113 o
-8 -5 -15 9.352 10.049 1.375 117.774 o
-8 -5 -14 62.607 61.317 1.994 35.787 o
-8 -5 -13 16.542 15.383 1.100 136.686 o
-8 -5 -12 38.712 38.370 1.306 71.883 o
-8 -5 -11 1.513 2.377 0.697 486.932 o
-8 -5 -10 10.138 9.804 0.796 245.716 o
-8 -5 -9 8.400 9.863 0.747 278.871 o
-8 -5 -8 17.977 21.002 0.894 156.060 o
-8 -5 -7 397.288 386.038 6.886 2.793 o
-8 -5 -6 3.368 3.920 0.383 872.287 o
-8 -5 -5 56.528 58.734 1.140 58.637 o
-8 -5 -4 56.093 58.852 1.208 56.926 o
-8 -5 -3 304.845 306.390 4.882 4.751 o
-8 -5 -2 39.448 41.042 0.982 86.372 o
-8 -5 -1 45.442 45.787 0.953 78.711 o
-8 -4 -18 97.410 91.799 3.811 13.237 o
-8 -4 -17 3.384 2.466 1.955 70.343 o
-8 -4 -16 47.056 49.559 2.446 31.804 o
-8 -4 -15 34.847 34.588 1.768 55.208 o
-8 -4 -14 40.114 44.686 1.807 49.483 o
-8 -4 -13 20.890 24.539 1.238 103.434 o
-8 -4 -12 226.686 217.155 4.450 6.746 o
-8 -4 -11 120.629 115.149 2.554 18.254 o
-8 -4 -10 155.635 149.904 2.908 13.313 o
-8 -4 -9 78.015 77.732 1.709 34.974 o
-8 -4 -8 94.408 93.017 1.935 27.441 o
-8 -4 -7 75.254 76.033 1.375 41.317 o
-8 -4 -6 40.871 43.753 0.904 87.078 o
-8 -4 -5 42.914 43.891 0.933 83.242 o
-8 -4 -4 126.403 126.073 2.073 20.191 o
-8 -4 -3 5.032 6.827 0.422 612.673 o
-8 -4 -2 93.706 94.098 1.641 30.642 o
-8 -4 -1 102.729 102.546 1.758 27.071 o
-8 -3 -18 53.744 51.180 2.809 25.296 o
-8 -3 -17 17.229 16.199 1.739 71.689 o
-8 -3 -16 11.709 14.244 1.631 84.738 o
-8 -3 -15 76.267 79.441 2.377 26.185 o
-8 -3 -14 41.467 41.455 1.601 56.656 o
-8 -3 -13 49.802 53.036 1.631 49.288 o
-8 -3 -12 45.794 45.138 1.395 60.886 o
-8 -3 -11 185.319 172.802 3.360 10.297 o
-8 -3 -10 29.258 30.570 0.992 107.299 o
-8 -3 -9 14.322 17.898 0.845 184.789 o
-8 -3 -8 273.786 258.413 4.008 6.253 o
-8 -3 -7 137.202 136.898 2.230 17.849 o
-8 -3 -6 171.026 163.175 2.642 13.149 o
-8 -3 -5 439.441 432.276 6.582 2.639 o
-8 -3 -4 84.024 85.709 1.503 35.447 o
-8 -3 -3 151.767 153.087 2.485 15.075 o
-8 -3 -2 735.296 723.587 10.874 1.036 o
-8 -3 -1 102.356 102.349 1.798 26.784 o
-8 -2 -18 102.016 95.699 3.605 13.989 o
-8 -2 -17 58.997 63.488 2.593 26.786 o
-8 -2 -16 0.468 1.572 1.424 135.010 o
-8 -2 -15 59.079 66.622 2.279 31.110 o
-8 -2 -14 15.343 17.436 1.169 127.357 o
-8 -2 -13 6.721 7.063 0.884 249.353 o
-8 -2 -12 18.465 17.073 0.855 167.669 o
-8 -2 -11 298.942 280.889 4.362 5.397 o
-8 -2 -10 110.951 107.507 1.837 24.777 o
-8 -2 -9 67.652 67.015 1.248 48.271 o
-8 -2 -8 136.689 136.053 2.250 17.826 o
-8 -2 -7 188.514 188.421 3.271 10.163 o
-8 -2 -6 139.359 135.464 2.250 17.634 o
-8 -2 -5 223.017 218.658 3.448 8.410 o
-8 -2 -4 388.244 382.933 5.845 3.278 o
-8 -2 -3 151.488 148.932 2.407 15.547 o
-8 -2 -2 77.754 77.585 1.365 40.415 o
-8 -2 -1 721.427 705.119 10.609 1.081 o
-8 -1 -18 1.309 2.446 1.925 73.734 o
-8 -1 -17 3.430 5.639 1.601 100.931 o
-8 -1 -16 73.359 81.367 2.642 23.487 o
-8 -1 -15 16.407 17.957 0.933 159.938 o
-8 -1 -14 191.250 188.972 3.507 9.519 o
-8 -1 -13 23.613 24.470 0.943 129.195 o
-8 -1 -12 35.805 35.177 0.864 102.183 o
-8 -1 -11 81.608 82.133 1.503 36.542 o
-8 -1 -10 36.461 38.959 0.953 93.025 o
-8 -1 -9 74.233 73.597 1.356 42.408 o
-8 -1 -8 29.982 31.749 0.786 121.973 o
-8 -1 -7 36.119 36.062 0.835 102.861 o
-8 -1 -6 13.544 14.912 0.570 268.560 o
-8 -1 -5 16.740 18.743 0.619 217.291 o
-8 -1 -4 823.542 792.242 11.876 0.862 o
-8 -1 -3 426.982 428.101 6.503 2.724 o
-8 -1 -2 511.729 506.138 7.672 1.997 o
-8 -1 -1 27.142 27.211 0.697 143.062 o
-7 -17 -5 0.222 1.326 2.927 32.492 o
-7 -17 -4 22.718 20.334 2.318 42.763 o
-7 -17 -3 6.470 4.656 1.778 80.957 o
-7 -17 -2 4.402 6.277 1.925 70.650 o
-7 -17 -1 78.916 76.691 3.045 19.454 o
-7 -16 -8 36.365 27.928 2.839 28.169 o
-7 -16 -7 24.332 25.040 2.662 33.261 o
-7 -16 -6 1.381 2.417 1.768 87.025 o
-7 -16 -5 37.554 36.877 2.112 42.599 o
-7 -16 -4 12.826 11.837 1.749 75.666 o
-7 -16 -3 36.045 40.669 1.994 45.868 o
-7 -16 -2 14.567 18.547 1.768 70.807 o
-7 -16 -1 5.838 6.061 1.395 124.851 o
-7 -15 -10 33.029 27.338 3.143 24.107 o
-7 -15 -9 1.188 0.845 2.024 67.368 o
-7 -15 -8 32.150 32.221 2.544 33.883 o
-7 -15 -7 14.851 16.326 2.092 54.070 o
-7 -15 -6 55.771 54.323 1.965 38.895 o
-7 -15 -5 36.017 37.957 1.749 54.647 o
-7 -15 -4 0.513 0.639 1.316 158.779 o
-7 -15 -3 39.447 40.934 1.798 50.806 o
-7 -15 -2 7.702 9.322 1.287 135.158 o
-7 -15 -1 131.714 132.743 3.153 13.910 o
-7 -14 -11 33.379 29.932 2.633 32.089 o
-7 -14 -10 1.993 2.957 2.456 45.473 o
-7 -14 -9 12.257 12.014 1.945 63.483 o
-7 -14 -8 80.362 78.999 3.065 19.104 o
-7 -14 -7 90.820 89.422 3.075 17.939 o
-7 -14 -6 105.784 105.866 2.652 19.192 o
-7 -14 -5 25.978 28.242 1.493 76.122 o
-7 -14 -4 8.331 10.403 1.179 151.752 o
-7 -14 -3 31.521 34.057 1.464 71.156 o
-7 -14 -2 39.667 40.836 1.532 60.431 o
-7 -14 -1 2.963 3.664 1.090 207.731 o
-7 -13 -13 14.954 14.431 3.173 25.806 o
-7 -13 -12 5.596 5.108 2.299 50.323 o
-7 -13 -11 33.022 32.653 2.525 34.109 o
-7 -13 -10 3.758 6.827 2.102 60.026 o
-7 -13 -9 8.810 12.102 1.493 102.441 o
-7 -13 -8 77.327 73.056 2.603 23.922 o
-7 -13 -7 91.409 83.410 2.741 20.709 o
-7 -13 -6 26.852 27.142 1.179 98.267 o
-7 -13 -5 29.190 30.953 1.316 83.219 o
-7 -13 -4 49.423 49.048 1.503 54.169 o
-7 -13 -3 62.315 65.129 1.798 39.114 o
-7 -13 -2 166.792 161.162 3.124 11.837 o
-7 -13 -1 108.257 112.399 2.367 20.710 o
-7 -12 -14 27.114 25.835 2.780 30.478 o
-7 -12 -13 70.315 71.337 3.595 16.047 o
-7 -12 -12 24.375 21.857 2.122 48.551 o
-7 -12 -11 16.790 16.385 1.807 67.676 o
-7 -12 -10 2.110 5.246 1.798 82.519 o
-7 -12 -9 59.203 61.573 2.426 29.241 o
-7 -12 -8 98.948 101.141 3.291 15.710 o
-7 -12 -7 21.038 22.613 1.385 91.411 o
-7 -12 -6 157.675 152.949 3.242 11.984 o
-7 -12 -5 32.513 34.588 1.110 91.054 o
-7 -12 -4 102.634 100.247 1.974 25.282 o
-7 -12 -3 71.028 70.414 1.572 40.105 o
-7 -12 -2 59.482 58.645 1.365 51.047 o
-7 -12 -1 7.224 9.676 0.737 296.124 o
-7 -11 -15 6.720 8.075 2.505 42.132 o
-7 -11 -14 25.282 25.482 2.417 38.812 o
-7 -11 -13 18.548 19.676 2.279 45.194 o
-7 -11 -12 3.307 4.096 1.552 108.141 o
-7 -11 -11 9.667 11.081 1.690 83.033 o
-7 -11 -10 40.927 41.209 1.788 50.479 o
-7 -11 -9 84.156 84.500 2.525 23.340 o
-7 -11 -8 159.040 150.513 3.802 10.245 o
-7 -11 -7 22.295 23.753 1.415 87.059 o
-7 -11 -6 64.055 62.653 1.424 46.834 o
-7 -11 -5 71.831 75.473 1.641 37.942 o
-7 -11 -4 14.491 15.590 0.727 216.459 o
-7 -11 -3 180.346 174.875 3.045 11.271 o
-7 -11 -2 23.103 26.140 0.953 127.353 o
-7 -11 -1 81.499 82.438 1.572 35.548 o
-7 -10 -16 14.253 19.028 3.792 18.387 o
-7 -10 -15 24.130 27.505 2.868 29.160 o
-7 -10 -14 46.501 47.231 2.485 31.393 o
-7 -10 -13 28.564 29.608 2.083 47.281 o
-7 -10 -12 53.923 52.840 1.984 39.148 o
-7 -10 -11 45.727 46.572 1.699 50.245 o
-7 -10 -10 16.230 17.299 1.306 108.952 o
-7 -10 -9 14.336 12.869 1.110 144.040 o
-7 -10 -8 38.395 41.189 1.562 59.868 o
-7 -10 -7 86.501 82.408 2.171 26.908 o
-7 -10 -6 26.628 26.140 0.766 138.876 o
-7 -10 -5 60.337 57.152 1.149 56.614 o
-7 -10 -4 58.316 57.909 1.189 56.486 o
-7 -10 -3 124.404 122.507 2.092 20.452 o
-7 -10 -2 53.453 53.410 1.208 60.081 o
-7 -10 -1 118.366 117.664 2.073 21.473 o
-7 -9 -16 64.989 62.476 3.271 19.031 o
-7 -9 -15 22.044 23.046 2.210 46.025 o
-7 -9 -14 14.217 13.163 1.906 64.368 o
-7 -9 -13 53.513 54.068 2.063 37.428 o
-7 -9 -12 74.983 78.272 2.338 26.908 o
-7 -9 -11 22.280 24.706 1.306 95.257 o
-7 -9 -10 21.360 21.434 1.248 104.091 o
-7 -9 -9 76.808 72.477 2.043 30.927 o
-7 -9 -8 124.903 115.817 2.584 17.722 o
-7 -9 -7 25.598 26.778 1.041 112.620 o
-7 -9 -6 47.600 47.240 1.248 64.532 o
-7 -9 -5 127.602 126.466 2.141 19.643 o
-7 -9 -4 29.564 31.012 0.855 117.821 o
-7 -9 -3 137.737 138.185 2.328 17.262 o
-7 -9 -2 21.072 22.456 0.727 167.849 o
-7 -9 -1 36.039 37.515 0.943 95.163 o
-7 -8 -17 60.797 53.979 3.419 18.326 o
-7 -8 -16 24.405 30.442 2.927 27.962 o
-7 -8 -15 24.746 28.655 2.299 41.799 o
-7 -8 -14 64.123 62.034 2.328 29.897 o
-7 -8 -13 57.146 57.083 2.092 35.661 o
-7 -8 -12 28.083 28.989 1.395 80.151 o
-7 -8 -11 162.284 152.851 3.595 10.710 o
-7 -8 -10 89.320 89.196 2.171 26.016 o
-7 -8 -9 20.942 21.022 1.022 130.100 o
-7 -8 -8 45.674 42.368 1.208 69.243 o
-7 -8 -7 45.124 47.810 1.277 64.915 o
-7 -8 -6 38.767 38.586 1.149 79.650 o
-7 -8 -5 1.344 1.483 0.334 1562.430 o
-7 -8 -4 129.097 119.756 2.024 20.537 o
-7 -8 -3 0.643 0.305 0.285 2618.280 o
-7 -8 -2 195.985 194.816 3.193 10.007 o
-7 -8 -1 49.275 50.453 1.081 68.277 o
-7 -7 -17 11.873 17.309 2.868 31.297 o
-7 -7 -16 19.413 20.364 2.466 39.278 o
-7 -7 -15 15.445 12.986 1.778 71.431 o
-7 -7 -14 36.393 42.673 2.033 44.294 o
-7 -7 -13 27.999 33.566 1.582 67.638 o
-7 -7 -12 23.993 26.110 1.257 96.301 o
-7 -7 -11 15.158 16.346 1.002 154.835 o
-7 -7 -10 74.572 72.644 1.857 34.112 o
-7 -7 -9 4.553 5.373 0.648 424.933 o
-7 -7 -8 6.067 4.303 0.648 404.741 o
-7 -7 -7 21.137 22.309 0.874 147.036 o
-7 -7 -6 252.380 253.943 4.705 5.795 o
-7 -7 -5 87.651 84.510 1.523 34.435 o
-7 -7 -4 320.098 315.378 4.872 4.571 o
-7 -7 -3 204.517 199.630 3.193 9.667 o
-7 -7 -2 14.382 14.431 0.599 254.830 o
-7 -7 -1 214.967 217.194 3.448 8.628 o
-7 -6 -18 14.319 15.354 2.967 29.245 o
-7 -6 -17 46.518 45.354 3.114 22.571 o
-7 -6 -16 41.062 40.620 2.299 36.688 o
-7 -6 -15 13.678 15.491 1.788 71.134 o
-7 -6 -14 11.242 13.930 1.149 144.265 o
-7 -6 -13 26.585 28.478 1.277 90.113 o
-7 -6 -12 6.905 5.806 0.845 269.322 o
-7 -6 -11 23.042 23.900 1.061 118.111 o
-7 -6 -10 194.994 185.229 3.861 8.698 o
-7 -6 -9 142.533 137.183 2.652 15.427 o
-7 -6 -8 145.185 142.330 2.731 14.769 o
-7 -6 -7 40.415 40.394 1.149 77.205 o
-7 -6 -6 14.792 15.364 0.796 199.239 o
-7 -6 -5 29.328 30.708 0.747 128.017 o
-7 -6 -4 86.167 88.803 1.552 33.898 o
-7 -6 -3 116.730 118.204 1.974 22.310 o
-7 -6 -2 123.042 124.354 2.083 20.558 o
-7 -6 -1 646.108 650.158 9.774 1.282 o
-7 -5 -18 0.252 2.564 2.967 31.565 o
-7 -5 -17 164.200 159.423 5.030 7.188 o
-7 -5 -16 36.720 41.592 2.318 37.063 o
-7 -5 -15 23.933 22.820 1.405 86.580 o
-7 -5 -14 10.725 13.183 1.287 124.722 o
-7 -5 -13 22.780 21.356 1.081 118.979 o
-7 -5 -12 2.390 3.605 0.776 378.388 o
-7 -5 -11 51.625 50.571 1.454 54.244 o
-7 -5 -10 6.915 7.073 0.707 330.318 o
-7 -5 -9 176.585 170.533 3.222 10.998 o
-7 -5 -8 161.216 157.439 3.075 12.303 o
-7 -5 -7 205.471 197.989 3.713 8.594 o
-7 -5 -6 220.184 208.825 3.851 7.888 o
-7 -5 -5 249.847 239.139 3.733 7.170 o
-7 -5 -4 121.016 122.212 2.024 21.264 o
-7 -5 -3 567.254 566.394 8.546 1.641 o
-7 -5 -2 493.368 488.308 7.426 2.127 o
-7 -5 -1 897.529 892.549 13.389 0.704 o
-7 -4 -18 10.933 8.487 2.485 41.788 o
-7 -4 -17 1.832 3.566 1.641 99.477 o
-7 -4 -16 34.531 38.969 1.886 50.152 o
-7 -4 -15 10.848 10.737 1.120 155.273 o
-7 -4 -14 1.426 2.711 0.766 412.660 o
-7 -4 -13 33.765 34.215 1.306 77.874 o
-7 -4 -12 71.519 72.319 1.857 34.840 o
-7 -4 -11 114.065 109.049 2.200 21.503 o
-7 -4 -10 130.222 125.140 2.475 17.571 o
-7 -4 -9 38.433 36.366 1.031 87.628 o
-7 -4 -8 82.715 78.813 1.670 34.303 o
-7 -4 -7 173.400 170.032 3.202 11.178 o
-7 -4 -6 105.986 106.554 1.778 26.067 o
-7 -4 -5 310.343 306.184 4.715 4.829 o
-7 -4 -4 532.504 534.282 8.065 1.832 o
-7 -4 -3 786.172 763.480 11.454 0.930 o
-7 -4 -2 54.639 58.419 1.120 60.459 o
-7 -4 -1 104.434 107.291 1.827 25.819 o
-7 -3 -19 5.526 9.421 3.291 25.015 o
-7 -3 -18 80.067 80.915 3.055 19.135 o
-7 -3 -17 32.916 30.619 1.758 57.457 o
-7 -3 -16 57.865 61.258 2.289 31.632 o
-7 -3 -15 14.417 15.570 1.159 132.854 o
-7 -3 -14 98.799 99.353 2.358 22.444 o
-7 -3 -13 26.429 27.103 1.149 101.340 o
-7 -3 -12 19.262 20.226 0.864 157.651 o
-7 -3 -11 78.960 77.594 1.709 34.765 o
-7 -3 -10 70.782 70.649 1.660 38.561 o
-7 -3 -9 38.350 36.120 1.022 88.432 o
-7 -3 -8 87.402 86.328 1.817 30.582 o
-7 -3 -7 12.345 13.212 0.452 330.139 o
-7 -3 -6 501.951 491.629 7.446 2.093 o
-7 -3 -5 239.423 239.414 3.723 7.383 o
-7 -3 -4 445.600 451.314 6.837 2.498 o
-7 -3 -3 116.751 122.684 2.043 21.576 o
-7 -3 -2 18.150 19.214 0.550 220.563 o
-7 -3 -1 134.660 138.421 2.240 17.945 o
-7 -2 -19 39.230 35.590 2.996 25.126 o
-7 -2 -18 37.812 39.313 2.603 31.258 o
-7 -2 -17 18.986 20.344 1.896 60.586 o
-7 -2 -16 45.547 49.716 1.896 44.134 o
-7 -2 -15 4.114 4.980 1.169 176.548 o
-7 -2 -14 42.436 40.531 1.297 68.627 o
-7 -2 -13 145.643 138.568 2.741 14.809 o
-7 -2 -12 80.892 81.121 1.837 32.139 o
-7 -2 -11 27.427 26.012 0.688 145.002 o
-7 -2 -10 67.775 66.975 1.248 48.226 o
-7 -2 -9 11.157 11.366 0.501 341.499 o
-7 -2 -8 114.943 114.658 1.906 23.239 o
-7 -2 -7 161.882 162.419 2.613 13.741 o
-7 -2 -6 741.611 742.664 11.149 0.999 o
-7 -2 -5 1.174 1.061 0.216 2749.440 o
-7 -2 -4 35.020 33.773 0.756 111.925 o
-7 -2 -3 5.009 5.422 0.393 685.430 o
-7 -2 -2 760.530 748.195 11.228 0.974 o
-7 -2 -1 23.873 23.989 0.599 171.093 o
-7 -1 -19 43.058 37.790 2.731 28.465 o
-7 -1 -18 50.356 54.284 2.593 28.537 o
-7 -1 -17 89.546 89.422 2.692 21.021 o
-7 -1 -16 23.388 22.633 1.405 87.251 o
-7 -1 -15 13.003 14.146 0.884 190.829 o
-7 -1 -14 0.962 1.513 0.452 1076.350 o
-7 -1 -13 28.946 28.311 0.825 124.620 o
-7 -1 -12 127.554 124.226 2.112 19.931 o
-7 -1 -11 46.288 45.846 0.982 76.623 o
-7 -1 -10 63.704 62.859 1.228 51.435 o
-7 -1 -9 118.913 117.075 1.965 22.189 o
-7 -1 -8 290.879 279.592 4.558 5.320 o
-7 -1 -7 168.684 164.541 2.692 13.070 o
-7 -1 -6 107.979 107.634 1.778 25.684 o
-7 -1 -5 221.577 215.966 3.389 8.584 o
-7 -1 -4 156.701 157.429 2.505 14.568 o
-7 -1 -3 133.332 133.774 2.151 18.724 o
-7 -1 -2 51.659 53.812 1.012 67.510 o
-7 -1 -1 88.192 88.233 1.483 34.352 o
-6 -18 -1 8.641 13.487 5.039 10.782 o
-6 -17 -6 7.149 13.428 2.741 35.033 o
-6 -17 -5 9.424 14.804 2.112 55.571 o
-6 -17 -4 69.755 67.378 2.584 25.341 o
-6 -17 -3 38.032 37.555 2.240 39.078 o
-6 -17 -2 1.475 3.713 1.916 73.961 o
-6 -17 -1 101.606 96.367 3.320 15.526 o
-6 -16 -9 6.755 9.185 2.967 30.442 o
-6 -16 -8 22.587 23.252 2.986 27.585 o
-6 -16 -7 1.267 2.417 1.493 120.968 o
-6 -16 -6 9.947 13.871 1.847 70.206 o
-6 -16 -5 227.245 219.571 4.921 6.073 o
-6 -16 -4 23.120 22.996 1.778 63.686 o
-6 -16 -3 42.886 47.181 1.955 43.795 o
-6 -16 -2 77.037 76.052 2.367 26.425 o
-6 -16 -1 25.931 27.171 1.984 52.171 o
-6 -15 -11 29.635 28.242 3.723 18.084 o
-6 -15 -10 75.229 79.294 3.900 13.853 o
-6 -15 -9 89.506 80.630 3.507 15.445 o
-6 -15 -8 107.379 105.925 3.497 14.071 o
-6 -15 -7 2.675 3.684 1.169 184.614 o
-6 -15 -6 3.191 4.980 1.248 160.407 o
-6 -15 -5 44.525 49.176 1.876 45.082 o
-6 -15 -4 65.719 68.606 2.073 32.988 o
-6 -15 -3 38.290 42.319 1.719 53.703 o
-6 -15 -2 250.731 244.434 5.098 5.436 o
-6 -15 -1 13.248 16.808 1.306 114.207 o
-6 -14 -12 5.471 6.631 2.672 37.608 o
-6 -14 -11 0.119 0.894 2.397 48.473 o
-6 -14 -10 101.856 97.791 3.536 14.301 o
-6 -14 -9 32.250 36.189 2.230 40.898 o
-6 -14 -8 13.819 19.991 2.083 54.193 o
-6 -14 -7 32.379 28.763 1.346 79.342 o
-6 -14 -6 17.648 21.012 1.287 106.026 o
-6 -14 -5 36.588 40.236 1.621 58.749 o
-6 -14 -4 31.639 35.875 1.562 65.488 o
-6 -14 -3 26.565 27.771 1.277 90.548 o
-6 -14 -2 11.214 12.594 1.110 153.245 o
-6 -14 -1 51.867 54.078 1.474 52.693 o
-6 -13 -13 10.473 14.411 2.898 31.059 o
-6 -13 -12 12.889 11.483 2.210 50.648 o
-6 -13 -11 99.093 100.748 3.487 14.618 o
-6 -13 -10 99.292 100.974 3.409 15.030 o
-6 -13 -9 38.801 41.356 2.141 40.878 o
-6 -13 -8 0.488 2.132 1.346 150.099 o
-6 -13 -7 13.074 13.144 1.287 120.266 o
-6 -13 -6 28.414 30.875 1.100 99.715 o
-6 -13 -5 0.670 0.491 0.678 571.473 o
-6 -13 -4 10.495 9.607 0.884 215.803 o
-6 -13 -3 153.259 147.144 2.976 13.239 o
-6 -13 -2 4.859 4.322 0.747 354.922 o
-6 -13 -1 66.013 65.787 1.591 42.024 o
-6 -12 -14 19.820 21.700 2.662 34.233 o
-6 -12 -13 29.359 31.523 2.279 40.863 o
-6 -12 -12 75.875 72.211 2.898 21.166 o
-6 -12 -11 20.612 22.869 1.837 62.072 o
-6 -12 -10 94.412 88.204 2.515 22.141 o
-6 -12 -9 41.007 43.085 1.925 45.875 o
-6 -12 -8 19.637 23.262 1.523 81.808 o
-6 -12 -7 0.038 0.845 1.002 274.226 o
-6 -12 -6 11.681 12.849 0.766 232.996 o
-6 -12 -5 24.456 26.857 0.943 124.599 o
-6 -12 -4 7.577 9.322 0.737 294.234 o
-6 -12 -3 118.325 117.153 2.230 20.441 o
-6 -12 -2 149.893 144.825 2.593 14.998 o
-6 -12 -1 87.340 88.371 1.778 30.874 o
-6 -11 -15 69.485 62.005 3.360 18.043 o
-6 -11 -14 36.323 32.751 2.417 35.830 o
-6 -11 -13 13.925 15.305 1.660 79.989 o
-6 -11 -12 12.576 14.578 1.464 99.167 o
-6 -11 -11 114.370 114.393 3.075 15.697 o
-6 -11 -10 49.761 53.812 1.906 41.966 o
-6 -11 -9 55.273 56.956 1.965 38.683 o
-6 -11 -8 106.519 103.607 2.829 18.023 o
-6 -11 -7 19.412 18.713 1.179 116.815 o
-6 -11 -6 84.416 81.210 1.690 33.368 o
-6 -11 -5 31.773 33.547 0.982 101.641 o
-6 -11 -4 264.842 253.197 4.273 6.124 o
-6 -11 -3 75.746 78.194 1.523 38.408 o
-6 -11 -2 245.563 235.082 3.782 7.222 o
-6 -11 -1 33.481 34.883 0.963 99.443 o
-6 -10 -16 6.503 6.149 2.711 36.439 o
-6 -10 -15 1.225 2.947 1.788 85.079 o
-6 -10 -14 126.379 118.489 3.546 12.783 o
-6 -10 -13 13.107 13.478 1.483 97.194 o
-6 -10 -12 58.431 53.488 1.925 39.138 o
-6 -10 -11 20.956 24.313 1.385 90.539 o
-6 -10 -10 45.009 49.264 1.807 46.813 o
-6 -10 -9 31.300 32.309 1.405 75.266 o
-6 -10 -8 79.448 81.465 2.240 27.218 o
-6 -10 -7 68.264 65.551 1.935 35.053 o
-6 -10 -6 120.594 111.721 2.014 21.963 o
-6 -10 -5 242.951 236.438 3.733 7.329 o
-6 -10 -4 106.998 104.707 1.847 25.462 o
-6 -10 -3 161.122 159.217 2.642 13.762 o
-6 -10 -2 14.141 15.334 0.688 229.424 o
-6 -10 -1 8.740 9.666 0.629 329.429 o
-6 -9 -17 17.212 19.450 3.644 19.652 o
-6 -9 -16 45.100 46.641 2.937 24.784 o
-6 -9 -15 56.954 55.590 2.328 31.637 o
-6 -9 -14 61.939 65.482 2.426 28.542 o
-6 -9 -13 10.104 8.713 1.346 121.738 o
-6 -9 -12 49.559 53.517 1.876 42.788 o
-6 -9 -11 153.567 144.983 3.536 11.315 o
-6 -9 -10 4.216 4.617 1.012 225.851 o
-6 -9 -9 1.966 2.859 0.786 383.994 o
-6 -9 -8 179.243 169.374 3.536 10.086 o
-6 -9 -7 76.356 75.758 1.709 35.616 o
-6 -9 -6 125.525 122.566 2.053 20.579 o
-6 -9 -5 1.300 1.798 0.393 1239.870 o
-6 -9 -4 15.183 16.061 0.639 232.090 o
-6 -9 -3 41.717 41.759 0.982 83.399 o
-6 -9 -2 5.916 6.513 0.550 461.995 o
-6 -9 -1 69.068 68.007 1.375 44.904 o
-6 -8 -17 28.543 32.997 2.849 28.638 o
-6 -8 -16 24.849 25.216 2.161 46.511 o
-6 -8 -15 12.776 16.719 1.955 61.508 o
-6 -8 -14 19.618 21.199 1.434 89.725 o
-6 -8 -13 42.563 43.095 1.621 55.004 o
-6 -8 -12 8.558 10.825 1.179 150.507 o
-6 -8 -11 14.409 15.432 1.012 156.937 o
-6 -8 -10 16.304 19.539 0.973 151.251 o
-6 -8 -9 14.095 14.067 0.953 171.579 o
-6 -8 -8 34.202 35.020 1.120 88.134 o
-6 -8 -7 258.865 249.817 4.538 5.927 o
-6 -8 -6 75.176 77.634 1.749 35.067 o
-6 -8 -5 47.883 50.787 1.041 70.698 o
-6 -8 -4 95.788 98.322 1.729 28.904 o
-6 -8 -3 49.080 50.325 1.051 69.548 o
-6 -8 -2 7.263 8.497 0.540 414.721 o
-6 -8 -1 164.531 160.621 2.613 13.648 o
-6 -7 -18 32.033 27.407 3.409 21.025 o
-6 -7 -17 4.488 6.090 2.200 54.898 o
-6 -7 -16 3.695 2.868 1.582 104.700 o
-6 -7 -15 9.407 10.354 1.346 121.511 o
-6 -7 -14 30.255 30.344 1.513 70.837 o
-6 -7 -13 11.926 11.513 0.973 181.093 o
-6 -7 -12 54.333 53.743 1.572 48.925 o
-6 -7 -11 18.455 19.185 1.012 139.781 o
-6 -7 -10 76.666 75.306 1.876 33.072 o
-6 -7 -9 73.225 70.807 1.866 34.466 o
-6 -7 -8 69.211 65.659 1.532 42.169 o
-6 -7 -7 164.432 161.142 3.055 12.153 o
-6 -7 -6 39.292 40.934 1.169 77.028 o
-6 -7 -5 68.412 70.001 1.287 46.532 o
-6 -7 -4 120.327 121.004 2.063 21.146 o
-6 -7 -3 11.389 13.006 0.580 297.130 o
-6 -7 -2 63.737 64.755 1.218 51.195 o
-6 -7 -1 318.614 319.681 5.069 4.423 o
-6 -6 -18 20.929 23.989 2.957 28.211 o
-6 -6 -17 96.350 95.188 3.556 14.504 o
-6 -6 -16 14.321 14.598 1.523 91.403 o
-6 -6 -15 57.212 56.023 2.151 34.655 o
-6 -6 -14 91.883 90.375 2.200 25.280 o
-6 -6 -13 59.794 61.975 1.837 39.456 o
-6 -6 -12 39.541 38.842 1.287 71.972 o
-6 -6 -11 35.493 35.138 1.228 80.268 o
-6 -6 -10 86.002 83.528 1.857 30.634 o
-6 -6 -9 108.953 102.055 2.092 23.321 o
-6 -6 -8 143.875 146.604 3.035 13.474 o
-6 -6 -7 237.608 226.811 4.165 6.897 o
-6 -6 -6 41.809 41.317 1.130 76.428 o
-6 -6 -5 39.833 40.099 0.835 94.289 o
-6 -6 -4 161.054 163.117 2.623 13.732 o
-6 -6 -3 58.186 57.162 1.081 59.745 o
-6 -6 -2 314.340 311.842 4.823 4.679 o
-6 -6 -1 527.427 525.784 7.977 1.871 o
-6 -5 -18 2.777 1.611 2.721 37.148 o
-6 -5 -17 22.553 23.497 2.515 37.065 o
-6 -5 -16 19.756 22.319 1.641 74.017 o
-6 -5 -15 43.158 47.329 1.699 51.155 o
-6 -5 -14 77.846 76.563 1.955 31.579 o
-6 -5 -13 17.540 20.786 1.090 129.363 o
-6 -5 -12 117.198 116.750 2.613 18.100 o
-6 -5 -11 87.647 82.585 1.729 32.007 o
-6 -5 -10 103.028 98.734 2.024 24.890 o
-6 -5 -9 51.865 56.386 1.395 54.447 o
-6 -5 -8 330.986 322.883 5.776 3.849 o
-6 -5 -7 173.789 171.024 3.212 11.118 o
-6 -5 -6 131.610 128.990 2.475 17.320 o
-6 -5 -5 34.088 31.641 0.776 114.380 o
-6 -5 -4 726.802 724.000 10.884 1.043 o
-6 -5 -3 232.266 234.719 3.644 7.695 o
-6 -5 -2 53.260 54.942 1.041 64.947 o
-6 -5 -1 160.887 162.665 2.574 13.928 o
-6 -4 -19 32.557 28.232 3.369 21.392 o
-6 -4 -18 6.067 6.326 2.073 60.728 o
-6 -4 -17 27.976 29.067 1.866 55.645 o
-6 -4 -16 148.358 145.189 3.409 11.929 o
-6 -4 -15 8.147 7.957 1.140 164.210 o
-6 -4 -14 96.735 94.206 2.191 24.488 o
-6 -4 -13 350.788 345.850 6.817 3.112 o
-6 -4 -12 69.931 70.846 1.680 38.422 o
-6 -4 -11 97.322 93.420 1.935 26.950 o
-6 -4 -10 29.718 29.372 0.953 110.792 o
-6 -4 -9 77.323 77.133 1.690 35.511 o
-6 -4 -8 34.519 34.254 1.022 94.488 o
-6 -4 -7 85.626 88.125 1.847 30.390 o
-6 -4 -6 207.160 198.706 3.664 8.641 o
-6 -4 -5 715.925 707.860 10.609 1.085 o
-6 -4 -4 125.364 128.430 2.073 20.177 o
-6 -4 -3 208.834 208.746 3.242 9.303 o
-6 -4 -2 71.323 70.738 1.238 46.165 o
-6 -4 -1 156.747 158.175 2.525 14.469 o
-6 -3 -19 24.903 22.427 2.711 32.355 o
-6 -3 -18 19.107 20.344 2.033 54.183 o
-6 -3 -17 77.793 84.942 2.898 20.466 o
-6 -3 -16 53.319 54.922 1.847 42.136 o
-6 -3 -15 110.779 108.568 2.672 18.547 o
-6 -3 -14 22.548 23.183 1.051 120.858 o
-6 -3 -13 11.638 11.739 0.835 216.921 o
-6 -3 -12 5.774 4.755 0.815 299.609 o
-6 -3 -11 40.066 40.816 1.159 76.851 o
-6 -3 -10 20.184 20.423 0.825 160.161 o
-6 -3 -9 66.450 64.883 1.444 45.061 o
-6 -3 -8 71.621 74.373 1.631 38.319 o
-6 -3 -7 291.208 284.022 5.108 4.807 o
-6 -3 -6 345.385 339.524 5.167 4.057 o
-6 -3 -5 481.732 480.735 7.269 2.210 o
-6 -3 -4 307.779 307.500 4.735 4.833 o
-6 -3 -3 1053.200 1061.410 15.874 0.512 o
-6 -3 -2 185.877 185.042 2.898 11.259 o
-6 -3 -1 864.591 895.329 13.527 0.714 o
-6 -2 -19 34.834 34.725 2.819 28.263 o
-6 -2 -18 17.758 17.810 2.073 53.525 o
-6 -2 -17 22.522 24.097 1.660 70.201 o
-6 -2 -16 15.262 15.668 1.621 81.713 o
-6 -2 -15 6.521 5.364 0.982 220.303 o
-6 -2 -14 46.271 47.781 1.356 61.238 o
-6 -2 -13 8.641 8.949 0.766 272.813 o
-6 -2 -12 3.566 2.986 0.550 597.946 o
-6 -2 -11 80.493 79.117 1.434 38.283 o
-6 -2 -10 333.846 324.131 4.951 4.353 o
-6 -2 -9 37.191 35.600 0.766 105.753 o
-6 -2 -8 241.885 236.467 3.684 7.421 o
-6 -2 -7 122.797 121.308 1.974 21.439 o
-6 -2 -6 165.810 164.806 2.593 13.538 o
-6 -2 -5 320.167 313.600 4.784 4.643 o
-6 -2 -4 197.400 193.687 3.016 10.388 o
-6 -2 -3 6.311 7.613 0.383 580.906 o
-6 -2 -2 442.799 448.308 6.768 2.535 o
-6 -2 -1 619.089 622.151 9.342 1.392 o
-6 -1 -19 27.480 24.362 2.672 32.627 o
-6 -1 -18 6.276 8.527 1.896 70.852 o
-6 -1 -17 10.581 12.348 1.110 155.527 o
-6 -1 -16 94.761 95.994 2.191 24.627 o
-6 -1 -15 84.085 85.856 1.778 31.778 o
-6 -1 -14 1.095 1.680 0.560 743.178 o
-6 -1 -13 20.327 22.044 0.756 167.110 o
-6 -1 -12 47.262 45.993 1.002 74.843 o
-6 -1 -11 54.166 54.284 1.090 63.010 o
-6 -1 -10 130.391 128.754 2.122 19.386 o
-6 -1 -9 33.365 34.529 0.776 112.988 o
-6 -1 -8 192.531 186.594 2.947 10.852 o
-6 -1 -7 303.006 300.437 4.637 4.999 o
-6 -1 -6 3.308 3.507 0.363 941.347 o
-6 -1 -5 458.294 457.551 6.935 2.413 o
-6 -1 -4 431.990 430.076 6.503 2.699 o
-6 -1 -3 12.276 14.764 0.472 314.014 o
-6 -1 -2 893.982 919.307 13.733 0.683 o
-6 -1 -1 153.251 157.105 2.495 14.822 o
-5 -18 -3 21.719 24.293 2.800 30.923 o
-5 -18 -2 1.158 2.731 2.092 62.645 o
-5 -18 -1 83.902 77.261 3.271 17.375 o
-5 -17 -7 11.275 13.704 2.682 35.795 o
-5 -17 -6 16.428 19.548 2.112 52.056 o
-5 -17 -5 60.826 62.015 2.603 26.518 o
-5 -17 -4 5.970 7.092 1.582 99.240 o
-5 -17 -3 24.415 28.940 2.417 38.629 o
-5 -17 -2 5.310 3.733 1.837 77.399 o
-5 -17 -1 4.477 3.949 1.778 82.845 o
-5 -16 -9 90.453 78.263 3.674 14.495 o
-5 -16 -8 15.124 16.356 2.475 40.328 o
-5 -16 -7 116.456 114.589 3.114 15.364 o
-5 -16 -6 33.314 33.841 1.906 50.927 o
-5 -16 -5 11.560 10.982 1.483 100.680 o
-5 -16 -4 2.297 2.466 1.365 141.183 o
-5 -16 -3 39.012 40.963 2.004 44.594 o
-5 -16 -2 116.693 116.200 2.986 15.988 o
-5 -16 -1 23.188 25.963 1.817 60.888 o
-5 -15 -11 48.102 45.816 3.153 21.986 o
-5 -15 -10 143.937 135.975 5.059 7.607 o
-5 -15 -9 1.151 2.004 1.994 69.046 o
-5 -15 -8 6.503 7.043 1.670 89.547 o
-5 -15 -7 0.511 0.530 1.169 200.774 o
-5 -15 -6 7.419 7.053 1.297 136.694 o
-5 -15 -5 7.974 8.979 1.218 147.175 o
-5 -15 -4 49.774 53.694 1.827 43.916 o
-5 -15 -3 12.394 13.340 1.248 126.840 o
-5 -15 -2 31.726 35.944 1.591 64.017 o
-5 -15 -1 1.017 4.588 1.061 226.628 o
-5 -14 -12 55.025 52.015 3.212 20.617 o
-5 -14 -11 26.084 31.798 2.849 29.006 o
-5 -14 -10 42.298 42.722 2.633 29.838 o
-5 -14 -9 4.318 3.291 1.827 79.073 o
-5 -14 -8 29.913 29.883 1.788 57.860 o
-5 -14 -7 160.062 156.613 3.379 11.379 o
-5 -14 -6 23.511 25.246 1.365 88.726 o
-5 -14 -5 24.137 26.130 1.277 94.483 o
-5 -14 -4 100.047 99.668 2.711 19.501 o
-5 -14 -3 31.820 35.816 1.395 73.937 o
-5 -14 -2 27.627 30.334 1.218 92.133 o
-5 -14 -1 23.576 26.248 1.130 108.176 o
-5 -13 -14 5.887 8.271 2.642 38.198 o
-5 -13 -13 77.124 76.210 3.163 18.647 o
-5 -13 -12 49.489 49.794 2.358 32.956 o
-5 -13 -11 12.690 14.774 1.680 79.726 o
-5 -13 -10 18.090 18.930 1.660 75.250 o
-5 -13 -9 64.835 67.840 2.466 27.424 o
-5 -13 -8 81.676 81.573 2.534 23.680 o
-5 -13 -7 22.411 24.401 1.002 125.336 o
-5 -13 -6 78.981 80.984 1.837 32.549 o
-5 -13 -5 196.885 194.482 3.674 8.929 o
-5 -13 -4 54.275 55.030 1.513 50.279 o
-5 -13 -3 79.228 80.925 1.690 34.595 o
-5 -13 -2 207.119 198.245 3.468 9.040 o
-5 -13 -1 40.700 42.132 1.189 74.279 o
-5 -12 -15 37.226 34.647 3.517 19.396 o
-5 -12 -14 57.244 56.592 2.908 23.469 o
-5 -12 -13 65.797 64.235 2.564 26.261 o
-5 -12 -12 10.970 11.965 1.513 97.694 o
-5 -12 -11 72.004 70.689 2.318 28.137 o
-5 -12 -10 29.525 30.040 1.621 65.788 o
-5 -12 -9 14.990 17.525 1.375 103.198 o
-5 -12 -8 84.038 81.553 2.348 25.355 o
-5 -12 -7 55.994 53.763 1.336 54.728 o
-5 -12 -6 10.119 10.324 0.756 257.616 o
-5 -12 -5 287.924 285.859 4.813 5.087 o
-5 -12 -4 57.062 56.946 1.316 53.920 o
-5 -12 -3 10.447 12.083 0.688 271.884 o
-5 -12 -2 64.056 62.643 1.297 49.733 o
-5 -12 -1 165.929 163.480 2.839 12.741 o
-5 -11 -16 0.213 6.169 3.340 24.806 o
-5 -11 -15 78.996 81.504 3.114 18.723 o
-5 -11 -14 137.271 137.871 3.978 10.524 o
-5 -11 -13 3.010 3.085 1.483 118.973 o
-5 -11 -12 58.644 57.123 2.151 34.245 o
-5 -11 -11 16.602 16.808 1.464 92.993 o
-5 -11 -10 13.365 13.291 1.316 115.790 o
-5 -11 -9 0.242 1.650 0.766 449.573 o
-5 -11 -8 77.581 71.622 2.171 29.131 o
-5 -11 -7 240.642 228.235 5.187 5.539 o
-5 -11 -6 208.463 196.477 3.379 9.207 o
-5 -11 -5 30.305 30.177 0.864 116.344 o
-5 -11 -4 77.611 78.832 1.542 37.485 o
-5 -11 -3 94.547 95.257 1.778 28.885 o
-5 -11 -2 5.797 6.680 0.580 438.722 o
-5 -11 -1 102.161 103.400 1.896 25.835 o
-5 -10 -16 24.392 25.108 2.849 29.621 o
-5 -10 -15 26.470 29.824 2.466 36.899 o
-5 -10 -14 9.499 10.403 1.641 87.761 o
-5 -10 -13 147.619 142.458 3.625 11.273 o
-5 -10 -12 23.061 21.081 1.248 101.871 o
-5 -10 -11 20.087 23.360 1.375 92.907 o
-5 -10 -10 93.651 91.701 2.466 22.473 o
-5 -10 -9 119.854 120.130 3.536 13.054 o
-5 -10 -8 34.350 33.841 1.306 77.513 o
-5 -10 -7 56.641 51.661 1.523 49.720 o
-5 -10 -6 48.495 48.242 1.061 70.505 o
-5 -10 -5 82.578 85.993 1.582 34.704 o
-5 -10 -4 33.628 36.258 0.914 101.507 o
-5 -10 -3 47.237 48.704 1.081 70.596 o
-5 -10 -2 152.123 154.973 2.574 14.643 o
-5 -10 -1 39.250 38.350 0.953 89.821 o
-5 -9 -17 30.856 34.706 2.829 28.584 o
-5 -9 -16 49.464 48.134 2.466 31.184 o
-5 -9 -15 1.394 2.819 1.316 153.219 o
-5 -9 -14 15.914 17.869 1.601 81.690 o
-5 -9 -13 87.922 86.701 2.407 23.949 o
-5 -9 -12 61.909 62.113 1.896 37.706 o
-5 -9 -11 91.305 88.125 2.426 23.287 o
-5 -9 -10 50.139 48.783 1.542 52.671 o
-5 -9 -9 12.316 14.018 0.904 189.767 o
-5 -9 -8 29.755 31.641 1.041 101.752 o
-5 -9 -7 10.005 11.228 0.815 234.977 o
-5 -9 -6 24.896 25.030 0.678 155.757 o
-5 -9 -5 106.551 108.155 1.886 24.945 o
-5 -9 -4 192.237 189.178 3.163 10.290 o
-5 -9 -3 35.161 36.346 0.874 101.643 o
-5 -9 -2 116.532 114.904 1.974 22.529 o
-5 -9 -1 271.178 265.436 4.136 6.097 o
-5 -8 -18 22.579 19.097 3.350 22.620 o
-5 -8 -17 73.516 72.683 2.849 21.821 o
-5 -8 -16 60.364 62.447 2.525 27.607 o
-5 -8 -15 11.742 12.967 1.474 100.225 o
-5 -8 -14 95.657 100.011 2.839 18.903 o
-5 -8 -13 0.116 2.141 1.071 235.821 o
-5 -8 -12 11.617 11.179 1.051 165.814 o
-5 -8 -11 91.507 88.911 2.132 26.138 o
-5 -8 -10 146.623 136.318 2.918 14.071 o
-5 -8 -9 57.321 55.649 1.356 53.039 o
-5 -8 -8 31.395 32.849 1.090 94.943 o
-5 -8 -7 41.248 41.464 1.257 70.930 o
-5 -8 -6 120.939 116.151 2.318 19.661 o
-5 -8 -5 35.264 38.232 0.894 98.798 o
-5 -8 -4 128.357 127.271 2.112 19.706 o
-5 -8 -3 444.040 426.353 6.493 2.661 o
-5 -8 -2 101.250 100.552 1.739 27.664 o
-5 -8 -1 254.084 248.884 4.165 6.447 o
-5 -7 -18 7.118 7.937 2.751 35.217 o
-5 -7 -17 58.858 60.139 2.888 23.368 o
-5 -7 -16 47.874 53.871 2.210 35.708 o
-5 -7 -15 82.959 84.795 2.701 21.768 o
-5 -7 -14 13.311 15.069 1.257 121.937 o
-5 -7 -13 83.575 83.587 2.024 29.004 o
-5 -7 -12 235.198 228.668 4.637 6.276 o
-5 -7 -11 68.142 70.394 1.817 36.535 o
-5 -7 -10 34.646 33.940 1.140 87.026 o
-5 -7 -9 81.770 84.009 1.847 31.538 o
-5 -7 -8 10.078 10.128 0.678 288.944 o
-5 -7 -7 77.859 79.707 1.729 34.486 o
-5 -7 -6 19.305 20.118 0.874 156.182 o
-5 -7 -5 11.677 14.185 0.501 315.120 o
-5 -7 -4 41.588 42.830 0.904 86.773 o
-5 -7 -3 81.892 82.771 1.474 36.803 o
-5 -7 -2 752.569 733.764 11.032 1.002 o
-5 -7 -1 490.870 475.833 7.210 2.205 o
-5 -6 -18 6.507 7.859 2.053 61.263 o
-5 -6 -17 48.699 49.470 2.348 33.311 o
-5 -6 -16 114.138 113.980 3.104 15.563 o
-5 -6 -15 8.258 9.519 1.238 142.130 o
-5 -6 -14 40.728 41.936 1.395 65.107 o
-5 -6 -13 13.768 13.654 0.923 179.810 o
-5 -6 -12 31.767 29.676 1.208 88.312 o
-5 -6 -11 160.097 151.368 2.908 13.064 o
-5 -6 -10 155.724 153.716 3.035 12.758 o
-5 -6 -9 464.206 449.359 7.937 2.133 o
-5 -6 -8 17.556 19.008 0.855 167.451 o
-5 -6 -7 67.472 64.529 1.444 44.748 o
-5 -6 -6 36.748 37.466 1.041 88.413 o
-5 -6 -5 235.821 231.006 3.586 7.750 o
-5 -6 -4 102.918 104.658 1.749 26.959 o
-5 -6 -3 37.775 37.987 0.806 100.505 o
-5 -6 -2 945.011 948.227 14.165 0.634 o
-5 -6 -1 12.364 13.409 0.472 321.645 o
-5 -5 -19 35.377 31.739 3.114 24.098 o
-5 -5 -18 43.441 41.867 3.065 23.561 o
-5 -5 -17 54.708 54.795 2.210 34.202 o
-5 -5 -16 36.917 38.468 1.631 58.649 o
-5 -5 -15 4.404 5.039 0.982 234.463 o
-5 -5 -14 99.608 102.497 2.613 20.153 o
-5 -5 -13 68.795 69.225 1.778 37.205 o
-5 -5 -12 73.579 71.612 1.631 38.159 o
-5 -5 -11 152.678 147.399 2.829 13.821 o
-5 -5 -10 55.648 54.038 1.346 54.553 o
-5 -5 -9 365.046 349.092 6.218 3.322 o
-5 -5 -8 122.466 118.823 2.367 19.094 o
-5 -5 -7 205.771 198.490 3.703 8.600 o
-5 -5 -6 147.188 144.393 2.721 14.636 o
-5 -5 -5 35.272 36.120 0.953 96.599 o
-5 -5 -4 49.403 49.775 0.933 73.806 o
-5 -5 -3 135.950 138.322 2.328 17.395 o
-5 -5 -2 735.339 736.976 11.061 1.014 o
-5 -5 -1 32.953 34.411 0.727 117.429 o
-5 -4 -19 6.844 7.299 2.623 38.660 o
-5 -4 -18 3.472 3.379 2.004 66.772 o
-5 -4 -17 116.412 117.045 3.026 15.767 o
-5 -4 -16 2.559 2.613 1.140 196.212 o
-5 -4 -15 25.663 24.922 1.248 95.717 o
-5 -4 -14 272.226 259.041 5.246 4.989 o
-5 -4 -13 89.542 88.832 1.935 28.587 o
-5 -4 -12 5.414 7.318 0.707 349.662 o
-5 -4 -11 269.928 263.521 4.784 5.440 o
-5 -4 -10 18.993 19.873 0.825 165.417 o
-5 -4 -9 25.761 26.906 0.894 126.731 o
-5 -4 -8 95.685 91.544 1.906 27.662 o
-5 -4 -7 206.481 202.557 3.743 8.459 o
-5 -4 -6 113.969 110.591 2.151 21.788 o
-5 -4 -5 584.982 586.846 10.226 1.348 o
-5 -4 -4 897.992 907.126 13.566 0.692 o
-5 -4 -3 175.107 177.979 2.800 12.123 o
-5 -4 -2 241.788 243.412 3.753 7.256 o
-5 -4 -1 508.631 523.947 7.878 1.938 o
-5 -3 -19 26.896 29.539 2.574 34.375 o
-5 -3 -18 44.434 46.818 2.495 31.585 o
-5 -3 -17 33.029 33.222 1.965 49.107 o
-5 -3 -16 16.503 18.046 1.306 107.949 o
-5 -3 -15 24.804 26.690 1.228 97.305 o
-5 -3 -14 5.957 7.161 0.806 290.016 o
-5 -3 -13 231.752 225.406 4.204 6.952 o
-5 -3 -12 191.499 180.641 3.409 9.862 o
-5 -3 -11 2.669 3.389 0.678 464.763 o
-5 -3 -10 22.672 22.957 0.855 144.186 o
-5 -3 -9 37.366 37.358 1.041 87.743 o
-5 -3 -8 150.740 148.460 2.800 14.010 o
-5 -3 -7 18.004 20.177 0.727 185.630 o
-5 -3 -6 228.509 222.872 4.037 7.282 o
-5 -3 -5 1015.050 1003.920 14.981 0.564 o
-5 -3 -4 395.757 404.466 6.120 3.064 o
-5 -3 -3 68.562 68.960 1.179 48.856 o
-5 -3 -2 671.767 688.803 10.315 1.170 o
-5 -3 -1 367.900 379.063 5.707 3.471 o
-5 -2 -19 6.012 4.823 2.259 51.911 o
-5 -2 -18 58.544 60.492 2.692 25.743 o
-5 -2 -17 11.563 13.733 1.493 97.923 o
-5 -2 -16 124.061 125.503 2.927 15.581 o
-5 -2 -15 17.431 20.069 1.071 133.056 o
-5 -2 -14 22.792 22.839 0.727 160.747 o
-5 -2 -13 86.238 85.080 1.513 34.840 o
-5 -2 -12 145.632 138.499 2.269 16.932 o
-5 -2 -11 119.295 115.336 1.935 22.451 o
-5 -2 -10 142.827 144.030 2.358 16.525 o
-5 -2 -9 283.446 274.631 4.254 5.738 o
-5 -2 -8 248.336 241.870 3.880 6.972 o
-5 -2 -7 24.065 23.930 0.570 174.089 o
-5 -2 -6 143.068 143.892 2.279 16.877 o
-5 -2 -5 119.403 120.748 1.945 22.052 o
-5 -2 -4 24.797 26.395 0.580 165.009 o
-5 -2 -3 221.125 225.436 3.566 8.171 o
-5 -2 -2 182.046 190.877 2.947 11.165 o
-5 -2 -1 567.465 596.896 8.929 1.552 o
-5 -1 -20 31.069 32.152 5.098 10.079 o
-5 -1 -19 129.517 125.405 4.087 10.569 o
-5 -1 -18 8.587 7.770 1.316 130.092 o
-5 -1 -17 6.781 7.878 0.992 208.636 o
-5 -1 -16 64.497 67.830 1.650 41.001 o
-5 -1 -15 17.433 19.214 0.874 164.181 o
-5 -1 -14 59.241 60.129 1.267 53.327 o
-5 -1 -13 0.584 0.806 0.363 1705.200 o
-5 -1 -12 1.954 2.053 0.413 1047.900 o
-5 -1 -11 67.046 67.359 1.277 47.841 o
-5 -1 -10 136.216 136.996 2.240 17.876 o
-5 -1 -9 28.600 27.643 0.668 141.120 o
-5 -1 -8 184.274 181.064 2.849 11.533 o
-5 -1 -7 300.601 300.997 4.833 4.860 o
-5 -1 -6 1.068 1.081 0.187 3224.480 o
-5 -1 -5 292.510 296.694 4.538 5.220 o
-5 -1 -4 88.208 89.795 1.483 34.158 o
-5 -1 -3 388.872 396.244 5.973 3.182 o
-5 -1 -2 952.544 995.753 14.873 0.593 o
-5 -1 -1 380.641 397.246 5.992 3.215 o
-4 -18 -4 45.546 46.592 3.143 22.268 o
-4 -18 -3 79.982 71.367 3.193 18.388 o
-4 -18 -2 6.535 6.719 2.682 37.157 o
-4 -18 -1 30.115 28.773 2.564 34.106 o
-4 -17 -8 144.339 122.507 5.079 7.661 o
-4 -17 -7 2.041 0.874 1.935 73.037 o
-4 -17 -6 20.941 23.930 2.053 51.981 o
-4 -17 -5 81.950 81.494 2.731 21.749 o
-4 -17 -4 66.283 64.972 2.417 28.083 o
-4 -17 -3 17.683 18.114 1.965 58.372 o
-4 -17 -2 16.065 17.446 1.827 66.639 o
-4 -17 -1 41.304 43.773 2.377 34.651 o
-4 -16 -10 5.366 11.041 2.849 32.960 o
-4 -16 -9 5.212 4.813 2.358 48.100 o
-4 -16 -8 3.664 5.344 1.532 109.328 o
-4 -16 -7 17.741 19.892 1.690 73.206 o
-4 -16 -6 130.229 127.920 3.595 12.256 o
-4 -16 -5 15.869 16.444 1.503 90.495 o
-4 -16 -4 29.623 35.089 1.690 60.978 o
-4 -16 -3 36.741 40.875 1.709 55.102 o
-4 -16 -2 36.234 37.005 1.690 57.031 o
-4 -16 -1 69.105 73.498 2.426 26.959 o
-4 -15 -11 44.611 42.132 2.918 25.319 o
-4 -15 -10 9.743 11.454 2.210 51.695 o
-4 -15 -9 5.993 4.656 1.827 77.348 o
-4 -15 -8 128.869 119.226 2.878 15.731 o
-4 -15 -7 15.596 16.660 1.493 91.548 o
-4 -15 -6 5.441 7.554 1.198 160.566 o
-4 -15 -5 6.294 5.835 1.090 187.198 o
-4 -15 -4 56.004 58.459 1.876 40.173 o
-4 -15 -3 186.111 186.329 4.028 8.540 o
-4 -15 -2 136.317 140.012 3.163 13.475 o
-4 -15 -1 59.070 64.785 1.945 37.136 o
-4 -14 -13 37.708 39.676 3.173 22.839 o
-4 -14 -12 33.877 34.441 2.426 35.921 o
-4 -14 -11 126.377 125.228 3.782 11.732 o
-4 -14 -10 15.116 18.429 1.749 71.736 o
-4 -14 -9 73.644 67.025 2.692 23.698 o
-4 -14 -8 1.002 0.442 0.825 387.877 o
-4 -14 -7 175.131 179.856 3.487 10.178 o
-4 -14 -6 202.164 200.131 4.224 7.684 o
-4 -14 -5 48.248 51.052 1.483 54.879 o
-4 -14 -4 76.056 79.726 1.876 32.735 o
-4 -14 -3 38.202 40.541 1.277 72.843 o
-4 -14 -2 68.853 73.125 1.660 38.755 o
-4 -14 -1 53.952 55.914 1.493 50.767 o
-4 -13 -14 33.192 35.295 2.986 25.874 o
-4 -13 -13 21.980 24.028 2.279 43.685 o
-4 -13 -12 11.171 16.287 1.965 61.876 o
-4 -13 -11 11.304 12.594 1.552 93.030 o
-4 -13 -10 63.434 64.834 2.171 32.211 o
-4 -13 -9 126.122 123.342 3.261 13.924 o
-4 -13 -8 139.319 137.861 3.006 14.037 o
-4 -13 -7 59.142 62.133 1.591 44.986 o
-4 -13 -6 35.154 39.893 1.326 73.172 o
-4 -13 -5 47.193 51.867 1.434 56.812 o
-4 -13 -4 141.794 136.014 2.485 16.285 o
-4 -13 -3 30.686 31.670 1.002 103.315 o
-4 -13 -2 57.543 57.948 1.306 53.692 o
-4 -13 -1 199.643 189.050 3.075 10.253 o
-4 -12 -15 65.592 60.188 3.055 21.029 o
-4 -12 -14 13.902 14.804 1.994 59.400 o
-4 -12 -13 130.172 131.377 3.576 12.269 o
-4 -12 -12 187.817 189.129 4.666 7.251 o
-4 -12 -11 53.398 54.716 2.014 38.408 o
-4 -12 -10 0.411 1.454 1.100 224.018 o
-4 -12 -9 39.441 38.832 1.474 63.604 o
-4 -12 -8 10.708 12.849 1.081 160.091 o
-4 -12 -7 37.921 38.056 1.189 78.665 o
-4 -12 -6 195.670 192.272 3.920 8.480 o
-4 -12 -5 114.932 112.094 2.073 22.169 o
-4 -12 -4 8.373 10.187 0.678 307.505 o
-4 -12 -3 212.491 206.379 3.360 9.001 o
-4 -12 -2 107.476 104.707 1.866 25.225 o
-4 -12 -1 14.225 15.983 0.756 209.766 o
-4 -11 -16 37.978 40.767 2.898 26.362 o
-4 -11 -15 3.771 7.122 2.328 49.355 o
-4 -11 -14 2.423 5.452 1.562 107.154 o
-4 -11 -13 72.145 78.243 2.593 24.318 o
-4 -11 -12 48.018 50.826 1.955 41.722 o
-4 -11 -11 0.383 0.373 1.061 244.232 o
-4 -11 -10 54.188 55.178 1.798 42.987 o
-4 -11 -9 188.148 190.091 4.617 7.324 o
-4 -11 -8 129.945 125.778 3.153 14.168 o
-4 -11 -7 2.479 3.065 0.550 645.594 o
-4 -11 -6 39.792 41.199 1.002 84.866 o
-4 -11 -5 150.920 145.503 2.426 15.614 o
-4 -11 -4 115.274 114.442 1.984 22.636 o
-4 -11 -3 53.031 54.451 1.169 61.250 o
-4 -11 -2 139.504 142.036 2.387 16.700 o
-4 -11 -1 55.634 56.573 1.189 58.408 o
-4 -10 -17 22.818 27.260 3.939 16.616 o
-4 -10 -16 44.553 44.627 2.554 30.705 o
-4 -10 -15 40.127 42.339 2.377 35.013 o
-4 -10 -14 109.007 110.729 3.291 14.932 o
-4 -10 -13 6.633 8.045 1.444 114.603 o
-4 -10 -12 43.575 44.843 1.680 52.142 o
-4 -10 -11 140.828 137.546 3.379 12.481 o
-4 -10 -10 61.065 60.590 1.847 39.098 o
-4 -10 -9 27.398 28.645 1.238 91.980 o
-4 -10 -8 43.462 40.678 1.287 68.236 o
-4 -10 -7 145.720 140.827 2.318 16.612 o
-4 -10 -6 52.662 53.960 1.100 63.843 o
-4 -10 -5 18.973 20.855 0.717 181.412 o
-4 -10 -4 69.088 71.121 1.336 45.080 o
-4 -10 -3 141.901 142.576 2.446 16.234 o
-4 -10 -2 29.717 31.857 0.884 114.222 o
-4 -10 -1 169.075 168.234 2.741 12.802 o
-4 -9 -17 33.770 33.154 2.868 27.698 o
-4 -9 -16 29.864 33.026 2.299 40.035 o
-4 -9 -15 6.144 6.857 1.532 104.868 o
-4 -9 -14 23.025 24.637 1.631 71.404 o
-4 -9 -13 45.313 47.064 1.631 52.478 o
-4 -9 -12 48.523 47.800 1.621 51.212 o
-4 -9 -11 55.836 56.013 1.778 42.797 o
-4 -9 -10 2.338 1.493 0.540 713.240 o
-4 -9 -9 252.977 246.104 4.912 5.605 o
-4 -9 -8 122.051 117.409 2.318 19.501 o
-4 -9 -7 12.489 13.566 0.815 211.920 o
-4 -9 -6 9.509 10.884 0.501 371.636 o
-4 -9 -5 26.839 26.955 0.717 142.288 o
-4 -9 -4 16.745 17.201 0.658 213.661 o
-4 -9 -3 49.143 50.777 1.041 69.672 o
-4 -9 -2 71.703 69.952 1.424 42.666 o
-4 -9 -1 337.016 338.276 5.216 4.097 o
-4 -8 -18 6.981 14.047 2.760 34.544 o
-4 -8 -17 28.302 37.280 2.908 27.464 o
-4 -8 -16 19.663 23.763 1.945 57.128 o
-4 -8 -15 155.301 150.739 3.910 10.041 o
-4 -8 -14 16.482 18.409 1.257 113.196 o
-4 -8 -13 70.831 68.528 1.994 33.210 o
-4 -8 -12 14.123 14.381 0.943 172.845 o
-4 -8 -11 104.980 106.259 2.721 18.765 o
-4 -8 -10 25.128 26.415 0.953 122.607 o
-4 -8 -9 14.694 16.464 0.884 178.266 o
-4 -8 -8 137.051 131.142 2.584 16.302 o
-4 -8 -7 45.587 46.710 1.169 69.230 o
-4 -8 -6 45.060 45.482 0.933 80.092 o
-4 -8 -5 79.364 79.726 1.434 38.523 o
-4 -8 -4 110.632 112.939 2.014 23.070 o
-4 -8 -3 10.718 11.778 0.530 332.485 o
-4 -8 -2 51.081 52.702 1.071 66.397 o
-4 -8 -1 82.673 84.471 1.542 35.409 o
-4 -7 -18 16.100 19.214 2.299 45.267 o
-4 -7 -17 15.254 18.615 1.857 65.083 o
-4 -7 -16 18.946 22.908 1.562 79.748 o
-4 -7 -15 51.670 52.388 1.857 42.792 o
-4 -7 -14 13.924 15.098 1.375 106.463 o
-4 -7 -13 188.830 181.349 3.782 9.067 o
-4 -7 -12 193.700 187.803 3.861 8.698 o
-4 -7 -11 61.120 60.590 1.503 46.590 o
-4 -7 -10 71.661 72.015 1.611 38.983 o
-4 -7 -9 42.880 45.954 1.248 68.368 o
-4 -7 -8 45.088 45.413 1.189 69.327 o
-4 -7 -7 24.481 23.704 0.904 132.482 o
-4 -7 -6 219.085 221.958 4.067 7.420 o
-4 -7 -5 111.333 113.587 1.876 23.999 o
-4 -7 -4 330.065 318.158 4.892 4.453 o
-4 -7 -3 156.903 154.109 2.456 14.844 o
-4 -7 -2 1.920 1.994 0.275 1643.830 o
-4 -7 -1 374.935 372.196 5.668 3.469 o
-4 -6 -19 37.892 32.112 3.026 25.023 o
-4 -6 -18 3.630 4.607 2.063 62.791 o
-4 -6 -17 47.254 48.439 2.318 34.241 o
-4 -6 -16 40.996 40.011 1.817 49.734 o
-4 -6 -15 39.745 43.262 1.974 44.844 o
-4 -6 -14 120.135 118.823 2.741 17.054 o
-4 -6 -13 46.508 45.629 1.385 60.671 o
-4 -6 -12 138.678 133.931 2.652 15.772 o
-4 -6 -11 312.079 291.842 5.236 4.479 o
-4 -6 -10 51.039 51.730 1.287 59.538 o
-4 -6 -9 146.716 144.531 2.790 14.373 o
-4 -6 -8 73.702 74.765 1.641 37.529 o
-4 -6 -7 211.624 204.001 3.743 8.323 o
-4 -6 -6 165.306 161.682 3.026 12.200 o
-4 -6 -5 11.929 13.537 0.442 337.242 o
-4 -6 -4 100.936 99.835 1.650 28.630 o
-4 -6 -3 140.835 146.103 2.358 16.594 o
-4 -6 -2 391.082 399.053 6.051 3.130 o
-4 -6 -1 128.787 130.955 2.122 19.433 o
-4 -5 -19 43.865 43.733 2.672 28.910 o
-4 -5 -18 29.214 34.224 2.515 34.850 o
-4 -5 -17 1.178 1.798 2.033 66.487 o
-4 -5 -16 13.222 13.645 1.218 129.041 o
-4 -5 -15 320.905 310.702 6.208 3.689 o
-4 -5 -14 33.532 34.323 1.238 82.047 o
-4 -5 -13 124.443 123.273 2.456 18.210 o
-4 -5 -12 112.389 113.528 2.515 19.252 o
-4 -5 -11 87.920 87.654 1.857 29.889 o
-4 -5 -10 73.345 75.620 1.641 37.510 o
-4 -5 -9 241.392 237.931 4.342 6.504 o
-4 -5 -8 98.679 92.693 1.906 27.090 o
-4 -5 -7 120.485 117.369 2.279 19.899 o
-4 -5 -6 26.454 25.472 0.786 138.167 o
-4 -5 -5 283.906 286.488 5.128 4.848 o
-4 -5 -4 373.133 375.605 5.717 3.446 o
-4 -5 -3 134.446 139.570 2.220 18.017 o
-4 -5 -2 154.903 159.109 2.603 14.250 o
-4 -5 -1 337.826 341.125 5.177 4.104 o
-4 -4 -19 4.486 3.320 2.073 62.125 o
-4 -4 -18 2.579 4.165 2.328 50.140 o
-4 -4 -17 31.008 31.818 1.680 61.561 o
-4 -4 -16 42.225 44.647 1.650 53.777 o
-4 -4 -15 51.392 54.628 1.719 45.976 o
-4 -4 -14 61.989 60.581 1.513 46.032 o
-4 -4 -13 95.555 92.241 1.935 27.320 o
-4 -4 -12 51.421 51.209 1.297 59.147 o
-4 -4 -11 340.649 324.504 5.806 3.761 o
-4 -4 -10 16.412 17.485 0.737 198.122 o
-4 -4 -9 77.539 72.938 1.572 37.852 o
-4 -4 -8 73.192 75.011 1.591 38.456 o
-4 -4 -7 106.724 106.367 2.083 23.410 o
-4 -4 -6 116.120 121.593 2.318 19.856 o
-4 -4 -5 4.401 4.420 0.472 637.203 o
-4 -4 -4 794.412 793.461 12.063 0.871 o
-4 -4 -3 685.189 694.225 10.413 1.142 o
-4 -4 -2 856.819 861.016 12.869 0.761 o
-4 -4 -1 360.016 378.798 5.737 3.505 o
-4 -3 -20 7.563 7.034 4.833 11.775 o
-4 -3 -19 1.936 2.220 2.240 54.618 o
-4 -3 -18 21.540 23.939 1.817 62.288 o
-4 -3 -17 76.904 76.396 2.181 28.726 o
-4 -3 -16 68.840 68.380 1.916 34.933 o
-4 -3 -15 7.708 7.564 0.874 243.917 o
-4 -3 -14 103.631 103.420 2.181 23.152 o
-4 -3 -13 68.660 64.186 1.454 44.177 o
-4 -3 -12 53.833 53.360 1.356 55.380 o
-4 -3 -11 204.452 202.449 4.106 7.828 o
-4 -3 -10 187.321 183.667 3.419 9.919 o
-4 -3 -9 275.161 267.627 4.833 5.308 o
-4 -3 -8 980.552 933.345 16.159 0.548 o
-4 -3 -7 62.147 61.524 1.346 49.682 o
-4 -3 -6 1025.090 1016.250 18.134 0.462 o
-4 -3 -5 163.177 160.612 2.937 12.606 o
-4 -3 -4 34.680 33.910 0.678 117.782 o
-4 -3 -3 288.029 291.802 4.420 5.409 o
-4 -3 -2 283.456 293.600 4.450 5.426 o
-4 -3 -1 285.469 291.724 4.430 5.431 o
-4 -2 -20 66.326 57.673 3.664 16.101 o
-4 -2 -19 15.892 16.759 2.495 39.568 o
-4 -2 -18 49.735 55.040 2.102 37.389 o
-4 -2 -17 14.317 15.737 1.012 156.746 o
-4 -2 -16 42.571 44.274 1.257 68.819 o
-4 -2 -15 27.630 30.020 0.933 115.769 o
-4 -2 -14 5.147 6.189 0.550 487.305 o
-4 -2 -13 142.362 139.118 2.299 17.017 o
-4 -2 -12 142.930 141.328 2.387 16.478 o
-4 -2 -11 40.764 40.158 0.874 90.939 o
-4 -2 -10 508.863 499.851 7.554 2.039 o
-4 -2 -9 197.452 196.997 3.075 10.194 o
-4 -2 -8 29.914 29.942 0.639 136.887 o
-4 -2 -7 3.448 3.124 0.236 1278.140 o
-4 -2 -6 320.364 316.891 4.833 4.590 o
-4 -2 -5 272.204 274.552 4.175 5.974 o
-4 -2 -4 94.153 95.188 1.572 31.196 o
-4 -2 -3 130.573 136.564 2.151 18.846 o
-4 -2 -2 286.970 300.408 4.538 5.263 o
-4 -2 -1 2210.410 2223.370 33.183 0.123 o
-4 -1 -20 10.821 13.330 3.202 25.759 o
-4 -1 -19 25.773 30.148 1.847 57.236 o
-4 -1 -18 118.835 126.544 2.888 16.072 o
-4 -1 -17 64.589 68.587 1.719 39.518 o
-4 -1 -16 15.216 17.849 0.874 175.227 o
-4 -1 -15 48.135 47.614 1.189 66.222 o
-4 -1 -14 48.587 50.217 1.130 67.109 o
-4 -1 -13 30.761 31.061 0.815 118.607 o
-4 -1 -12 24.853 24.608 0.707 153.124 o
-4 -1 -11 16.886 17.721 0.619 219.597 o
-4 -1 -10 4.917 5.432 0.422 651.697 o
-4 -1 -9 13.911 14.234 0.481 294.597 o
-4 -1 -8 12.241 13.291 0.462 327.550 o
-4 -1 -7 88.264 90.817 1.523 33.540 o
-4 -1 -6 2.001 1.896 0.265 1686.230 o
-4 -1 -5 334.038 340.477 5.157 4.149 o
-4 -1 -4 1233.320 1241.990 19.843 0.356 o
-4 -1 -3 860.345 889.356 13.330 0.727 o
-4 -1 -2 768.700 816.477 12.181 0.873 o
-4 -1 -1 1567.570 1599.780 23.890 0.235 o
-3 -18 -5 5.389 7.024 2.338 48.510 o
-3 -18 -4 4.960 6.533 2.348 48.315 o
-3 -18 -3 26.182 24.598 2.485 36.987 o
-3 -18 -2 17.787 20.708 2.289 44.935 o
-3 -18 -1 11.079 12.731 2.073 57.193 o
-3 -17 -8 14.151 18.291 2.918 30.004 o
-3 -17 -7 1.567 4.116 2.043 65.085 o
-3 -17 -6 24.939 26.503 2.024 51.167 o
-3 -17 -5 4.474 5.128 1.532 108.336 o
-3 -17 -4 11.946 12.554 1.837 70.007 o
-3 -17 -3 11.109 12.240 1.572 91.560 o
-3 -17 -2 23.481 23.360 2.063 50.777 o
-3 -17 -1 48.791 52.584 2.436 31.438 o
-3 -16 -10 148.430 125.473 4.479 8.970 o
-3 -16 -9 26.375 26.916 2.554 35.126 o
-3 -16 -8 110.391 110.228 3.242 15.133 o
-3 -16 -7 59.703 63.184 2.259 31.616 o
-3 -16 -6 9.430 10.747 1.532 98.232 o
-3 -16 -5 19.692 21.562 1.444 88.644 o
-3 -16 -4 61.870 64.903 2.210 31.862 o
-3 -16 -3 11.385 12.063 1.444 104.526 o
-3 -16 -2 125.381 124.511 2.986 15.237 o
-3 -16 -1 2.799 4.077 1.316 147.811 o
-3 -15 -12 89.626 83.282 3.733 14.105 o
-3 -15 -11 120.101 110.562 3.615 12.897 o
-3 -15 -10 2.826 5.776 1.916 72.457 o
-3 -15 -9 43.374 45.433 2.338 34.893 o
-3 -15 -8 14.304 20.030 1.513 89.395 o
-3 -15 -7 68.325 68.812 1.984 33.863 o
-3 -15 -6 116.013 113.420 2.485 19.140 o
-3 -15 -5 19.637 21.749 1.169 114.762 o
-3 -15 -4 5.496 6.316 0.973 227.058 o
-3 -15 -3 40.877 48.124 1.709 51.636 o
-3 -15 -2 58.922 59.903 1.798 40.824 o
-3 -15 -1 134.206 141.034 3.173 13.509 o
-3 -14 -13 50.020 48.557 2.721 27.073 o
-3 -14 -12 27.851 32.260 2.485 35.940 o
-3 -14 -11 3.269 4.322 1.798 81.962 o
-3 -14 -10 16.581 20.059 1.886 62.379 o
-3 -14 -9 20.202 21.700 1.749 67.386 o
-3 -14 -8 14.005 15.992 1.100 142.364 o
-3 -14 -7 45.831 46.081 1.444 58.804 o
-3 -14 -6 34.181 34.755 1.257 80.041 o
-3 -14 -5 32.121 34.077 1.267 81.809 o
-3 -14 -4 80.287 83.646 1.906 31.088 o
-3 -14 -3 160.709 156.967 3.065 12.367 o
-3 -14 -2 36.161 40.904 1.198 78.466 o
-3 -14 -1 7.605 7.662 0.825 263.548 o
-3 -13 -14 49.425 49.264 2.839 25.482 o
-3 -13 -13 106.309 106.239 3.468 14.260 o
-3 -13 -12 7.772 13.183 1.817 73.850 o
-3 -13 -11 93.755 91.603 2.711 20.383 o
-3 -13 -10 5.425 4.784 1.267 150.015 o
-3 -13 -9 11.053 17.151 1.483 97.458 o
-3 -13 -8 27.338 29.578 1.051 106.369 o
-3 -13 -7 43.253 45.276 1.336 64.726 o
-3 -13 -6 46.628 49.844 1.385 59.360 o
-3 -13 -5 127.347 133.480 2.662 16.483 o
-3 -13 -4 176.477 176.732 3.173 11.027 o
-3 -13 -3 13.907 16.228 0.825 194.891 o
-3 -13 -2 15.568 14.136 0.756 207.388 o
-3 -13 -1 2.395 2.181 0.521 727.633 o
-3 -12 -15 18.446 20.030 2.367 42.360 o
-3 -12 -14 16.020 16.886 2.024 56.588 o
-3 -12 -13 0.028 0.806 1.483 126.177 o
-3 -12 -12 67.085 63.812 2.731 24.130 o
-3 -12 -11 46.567 50.669 1.847 44.953 o
-3 -12 -10 16.552 18.537 1.248 114.105 o
-3 -12 -9 222.007 226.428 5.197 5.747 o
-3 -12 -8 41.086 41.150 1.090 79.084 o
-3 -12 -7 61.461 63.508 1.532 45.237 o
-3 -12 -6 19.492 22.692 0.914 145.898 o
-3 -12 -5 35.459 36.513 1.031 91.171 o
-3 -12 -4 175.136 167.007 2.741 12.546 o
-3 -12 -3 77.636 77.359 1.483 38.610 o
-3 -12 -2 102.308 101.976 1.817 26.639 o
-3 -12 -1 94.517 97.497 1.778 28.692 o
-3 -11 -16 3.736 5.069 2.868 33.129 o
-3 -11 -15 4.896 2.986 1.916 72.038 o
-3 -11 -14 45.712 50.217 2.318 34.367 o
-3 -11 -13 23.045 25.511 1.650 69.933 o
-3 -11 -12 33.514 36.474 1.631 61.045 o
-3 -11 -11 23.938 26.258 1.238 97.931 o
-3 -11 -10 97.834 95.640 2.456 21.912 o
-3 -11 -9 50.318 50.875 1.896 42.477 o
-3 -11 -8 83.769 82.644 1.739 32.695 o
-3 -11 -7 11.967 12.908 0.697 251.776 o
-3 -11 -6 81.652 79.019 1.513 36.805 o
-3 -11 -5 125.648 125.690 2.141 19.868 o
-3 -11 -4 102.529 102.978 1.827 26.437 o
-3 -11 -3 157.958 157.262 2.613 14.095 o
-3 -11 -2 184.602 182.154 2.957 11.209 o
-3 -11 -1 125.958 122.939 2.141 19.971 o
-3 -10 -17 49.483 42.348 3.045 23.241 o
-3 -10 -16 23.811 25.315 2.200 45.506 o
-3 -10 -15 5.939 4.371 1.778 81.492 o
-3 -10 -14 44.117 47.633 1.916 44.397 o
-3 -10 -13 1.812 3.713 1.326 148.793 o
-3 -10 -12 89.425 93.017 2.525 22.321 o
-3 -10 -11 25.976 27.289 1.326 87.847 o
-3 -10 -10 592.406 526.521 11.366 1.229 o
-3 -10 -9 269.697 263.963 5.904 4.412 o
-3 -10 -8 38.982 36.602 1.081 84.133 o
-3 -10 -7 264.790 261.920 4.087 6.275 o
-3 -10 -6 10.289 11.326 0.540 337.515 o
-3 -10 -5 17.049 17.348 0.639 215.558 o
-3 -10 -4 87.499 90.267 1.641 32.326 o
-3 -10 -3 128.701 128.332 2.161 19.337 o
-3 -10 -2 120.889 120.002 2.043 21.269 o
-3 -10 -1 34.546 35.246 0.923 100.217 o
-3 -9 -17 18.677 21.336 2.495 38.537 o
-3 -9 -16 60.913 63.783 2.603 26.397 o
-3 -9 -15 2.686 3.301 1.326 147.076 o
-3 -9 -14 9.627 8.242 1.532 99.517 o
-3 -9 -13 127.469 129.108 3.301 13.553 o
-3 -9 -12 71.937 72.987 2.033 31.941 o
-3 -9 -11 85.041 83.371 2.220 26.499 o
-3 -9 -10 53.645 52.133 1.444 53.173 o
-3 -9 -9 2.263 3.438 0.599 572.229 o
-3 -9 -8 121.118 120.670 2.407 18.889 o
-3 -9 -7 88.362 91.003 1.650 31.943 o
-3 -9 -6 364.936 354.966 5.481 3.682 o
-3 -9 -5 118.658 119.275 2.024 21.687 o
-3 -9 -4 56.768 55.305 1.120 60.099 o
-3 -9 -3 246.198 234.228 3.674 7.371 o
-3 -9 -2 169.651 167.449 2.741 12.793 o
-3 -9 -1 59.629 58.969 1.179 55.728 o
-3 -8 -18 4.414 3.654 2.348 48.876 o
-3 -8 -17 46.165 43.498 2.584 30.049 o
-3 -8 -16 20.729 23.114 1.827 62.444 o
-3 -8 -15 55.000 57.968 2.122 35.473 o
-3 -8 -14 7.752 8.762 1.041 187.831 o
-3 -8 -13 66.411 67.025 2.053 33.327 o
-3 -8 -12 24.959 25.767 1.100 109.059 o
-3 -8 -11 130.768 125.483 2.711 16.269 o
-3 -8 -10 25.378 27.889 1.061 110.196 o
-3 -8 -9 29.000 30.069 0.953 111.454 o
-3 -8 -8 77.975 77.182 1.641 36.093 o
-3 -8 -7 215.535 212.882 3.929 7.808 o
-3 -8 -6 1.321 2.073 0.334 1488.850 o
-3 -8 -5 541.848 528.712 8.016 1.827 o
-3 -8 -4 56.982 58.704 1.110 59.195 o
-3 -8 -3 55.669 59.146 1.159 58.472 o
-3 -8 -2 249.228 248.766 3.870 6.907 o
-3 -8 -1 330.536 322.903 5.000 4.354 o
-3 -7 -18 28.988 32.466 2.397 37.793 o
-3 -7 -17 56.878 59.775 2.525 28.270 o
-3 -7 -16 4.440 7.564 1.287 145.048 o
-3 -7 -15 245.787 239.680 5.570 5.019 o
-3 -7 -14 0.677 1.719 1.061 237.752 o
-3 -7 -13 175.738 171.103 3.576 10.064 o
-3 -7 -12 119.101 119.304 2.613 17.857 o
-3 -7 -11 34.910 35.207 1.041 92.087 o
-3 -7 -10 0.407 1.532 0.629 645.188 o
-3 -7 -9 130.053 128.863 2.505 17.283 o
-3 -7 -8 162.262 159.452 2.986 12.509 o
-3 -7 -7 326.019 314.858 5.629 4.004 o
-3 -7 -6 160.307 155.661 2.485 14.482 o
-3 -7 -5 303.690 303.207 4.676 4.945 o
-3 -7 -4 83.571 82.172 1.444 36.845 o
-3 -7 -3 173.899 172.125 2.731 12.515 o
-3 -7 -2 303.418 311.194 4.764 4.835 o
-3 -7 -1 30.309 30.089 0.717 128.949 o
-3 -6 -19 4.330 3.379 2.898 32.506 o
-3 -6 -18 3.430 3.350 2.024 65.562 o
-3 -6 -17 0.088 0.550 1.474 127.982 o
-3 -6 -16 4.141 4.853 1.306 145.383 o
-3 -6 -15 74.098 75.610 2.289 27.838 o
-3 -6 -14 57.332 59.313 1.680 44.058 o
-3 -6 -13 131.256 127.821 2.574 16.869 o
-3 -6 -12 97.153 100.817 2.083 25.009 o
-3 -6 -11 60.605 61.091 1.454 47.854 o
-3 -6 -10 30.547 30.452 0.963 107.608 o
-3 -6 -9 191.697 180.897 3.369 9.945 o
-3 -6 -8 17.761 17.810 0.688 200.100 o
-3 -6 -7 4.257 4.843 0.540 547.511 o
-3 -6 -6 242.289 239.522 4.362 6.452 o
-3 -6 -5 476.460 461.756 6.975 2.334 o
-3 -6 -4 226.651 228.609 3.517 8.090 o
-3 -6 -3 180.105 181.349 3.065 11.104 o
-3 -6 -2 393.494 412.089 6.248 3.004 o
-3 -6 -1 360.135 366.273 5.540 3.645 o
-3 -5 -19 96.334 89.834 3.576 14.519 o
-3 -5 -18 22.909 28.114 2.210 45.045 o
-3 -5 -17 30.928 34.883 2.092 45.394 o
-3 -5 -16 61.130 64.864 2.230 31.685 o
-3 -5 -15 3.055 3.713 1.002 240.069 o
-3 -5 -14 133.553 131.476 2.908 14.955 o
-3 -5 -13 47.521 46.936 1.257 64.323 o
-3 -5 -12 68.213 68.302 1.552 41.682 o
-3 -5 -11 2.918 4.470 0.815 335.582 o
-3 -5 -10 157.004 152.203 2.908 13.191 o
-3 -5 -9 174.356 171.093 3.487 10.339 o
-3 -5 -8 386.518 371.214 6.552 3.007 o
-3 -5 -7 104.286 101.691 2.004 24.693 o
-3 -5 -6 807.656 797.960 13.861 0.752 o
-3 -5 -5 773.957 771.437 13.487 0.800 o
-3 -5 -4 50.831 52.270 1.031 68.088 o
-3 -5 -3 2.114 2.220 0.255 1647.680 o
-3 -5 -2 819.714 833.265 13.320 0.766 o
-3 -5 -1 196.201 199.512 3.094 10.149 o
-3 -4 -20 25.549 24.107 5.324 9.410 o
-3 -4 -19 1.099 2.279 1.974 70.354 o
-3 -4 -18 9.615 12.977 2.122 55.393 o
-3 -4 -17 35.467 40.236 1.768 53.657 o
-3 -4 -16 43.520 46.160 1.739 50.010 o
-3 -4 -15 46.972 49.068 1.385 59.386 o
-3 -4 -14 3.750 3.644 0.717 401.498 o
-3 -4 -13 49.758 48.144 1.248 62.788 o
-3 -4 -12 78.673 78.960 1.739 34.240 o
-3 -4 -11 83.664 84.009 1.778 32.055 o
-3 -4 -10 326.450 319.111 5.796 3.880 o
-3 -4 -9 148.326 143.833 2.731 14.547 o
-3 -4 -8 317.052 311.586 5.560 4.128 o
-3 -4 -7 545.412 537.160 9.362 1.571 o
-3 -4 -6 54.117 51.759 1.140 62.349 o
-3 -4 -5 104.379 103.145 1.984 24.753 o
-3 -4 -4 174.655 174.924 3.163 11.154 o
-3 -4 -3 240.434 244.267 3.733 7.302 o
-3 -4 -2 600.610 629.853 9.460 1.398 o
-3 -4 -1 37.879 39.470 0.786 100.319 o
-3 -3 -20 61.860 54.284 3.969 14.424 o
-3 -3 -19 5.512 7.898 1.965 66.966 o
-3 -3 -18 32.722 37.172 1.965 48.513 o
-3 -3 -17 37.649 44.146 1.837 49.594 o
-3 -3 -16 45.755 46.818 1.562 54.580 o
-3 -3 -15 10.407 9.705 0.619 312.300 o
-3 -3 -14 19.874 19.725 0.688 184.855 o
-3 -3 -13 54.390 54.962 1.081 62.931 o
-3 -3 -12 21.516 21.150 0.619 184.895 o
-3 -3 -11 29.711 30.433 0.707 130.843 o
-3 -3 -10 186.172 176.918 3.301 10.352 o
-3 -3 -9 277.765 269.562 4.833 5.268 o
-3 -3 -8 18.621 18.871 0.658 198.360 o
-3 -3 -7 392.520 387.098 6.827 2.833 o
-3 -3 -6 133.612 133.126 2.495 16.917 o
-3 -3 -5 50.067 46.514 1.090 68.836 o
-3 -3 -4 157.616 164.138 2.976 12.644 o
-3 -3 -3 622.660 627.908 9.430 1.371 o
-3 -3 -2 461.114 473.721 7.122 2.324 o
-3 -3 -1 387.242 398.179 5.992 3.177 o
-3 -2 -20 2.804 3.409 3.281 25.603 o
-3 -2 -19 73.265 69.657 1.994 32.598 o
-3 -2 -18 16.437 17.594 1.208 119.894 o
-3 -2 -17 32.856 34.667 1.238 82.558 o
-3 -2 -16 25.878 26.837 0.982 117.697 o
-3 -2 -15 47.620 49.962 1.140 67.568 o
-3 -2 -14 7.684 8.075 0.580 385.425 o
-3 -2 -13 8.305 8.065 0.530 404.016 o
-3 -2 -12 91.979 91.485 1.572 32.047 o
-3 -2 -11 135.648 133.028 2.200 18.294 o
-3 -2 -10 301.969 296.684 4.568 5.089 o
-3 -2 -9 809.448 813.176 12.191 0.845 o
-3 -2 -8 72.085 74.274 1.277 44.455 o
-3 -2 -7 219.966 217.656 3.399 8.585 o
-3 -2 -6 302.975 303.983 5.383 4.395 o
-3 -2 -5 314.686 329.190 5.806 3.920 o
-3 -2 -4 195.316 201.653 3.605 9.022 o
-3 -2 -3 986.969 1019.720 15.246 0.562 o
-3 -2 -2 221.372 220.829 3.369 8.562 o
-3 -2 -1 707.405 733.509 10.953 1.051 o
-3 -1 -20 14.382 14.971 2.043 56.760 o
-3 -1 -19 42.096 48.321 1.955 43.863 o
-3 -1 -18 1.294 2.151 1.061 232.408 o
-3 -1 -17 45.377 47.584 1.356 61.850 o
-3 -1 -16 158.346 161.289 2.760 13.431 o
-3 -1 -15 59.529 62.201 1.365 50.220 o
-3 -1 -14 128.611 128.136 2.200 19.128 o
-3 -1 -13 66.130 63.439 1.248 49.730 o
-3 -1 -12 366.836 357.403 5.491 3.656 o
-3 -1 -11 45.653 42.496 0.933 81.034 o
-3 -1 -10 44.465 40.590 0.825 88.361 o
-3 -1 -9 49.799 49.421 0.982 71.827 o
-3 -1 -8 262.296 262.067 4.028 6.381 o
-3 -1 -7 145.534 145.238 2.289 16.599 o
-3 -1 -6 593.029 608.084 9.165 1.466 o
-3 -1 -5 1215.950 1221.350 18.547 0.385 o
-3 -1 -4 384.903 399.731 6.395 3.014 o
-3 -1 -3 524.058 553.113 8.350 1.776 o
-3 -1 -2 22.542 22.309 0.432 202.963 o
-3 -1 -1 555.186 575.972 8.605 1.645 o
-2 -18 -6 26.788 29.765 6.690 6.040 o
-2 -18 -5 5.638 4.538 2.181 55.703 o
-2 -18 -4 164.540 142.527 4.047 9.531 o
-2 -18 -3 15.358 17.476 2.849 31.236 o
-2 -18 -2 29.855 32.741 2.593 33.205 o
-2 -18 -1 24.677 24.666 2.151 46.979 o
-2 -17 -8 82.851 76.327 3.045 19.178 o
-2 -17 -7 9.506 12.751 2.161 53.684 o
-2 -17 -6 61.550 60.581 2.475 28.257 o
-2 -17 -5 36.336 37.329 1.857 50.775 o
-2 -17 -4 6.398 5.982 1.660 91.132 o
-2 -17 -3 46.760 47.889 2.181 37.224 o
-2 -17 -2 34.157 34.411 2.004 47.215 o
-2 -17 -1 43.438 45.030 1.925 44.762 o
-2 -16 -10 7.292 11.179 2.672 36.913 o
-2 -16 -9 17.683 19.981 1.758 68.933 o
-2 -16 -8 31.023 31.592 1.807 56.105 o
-2 -16 -7 3.507 3.546 1.316 146.678 o
-2 -16 -6 29.981 31.052 1.798 57.128 o
-2 -16 -5 164.953 159.727 3.713 10.186 o
-2 -16 -4 14.567 18.183 1.719 74.151 o
-2 -16 -3 19.655 23.615 1.552 79.525 o
-2 -16 -2 51.760 58.744 2.014 38.313 o
-2 -16 -1 82.342 81.652 2.790 21.169 o
-2 -15 -12 18.059 13.193 2.574 37.384 o
-2 -15 -11 0.835 2.102 1.916 74.894 o
-2 -15 -10 3.690 4.145 1.817 80.035 o
-2 -15 -9 13.679 14.165 1.336 112.112 o
-2 -15 -8 22.606 27.309 1.523 77.441 o
-2 -15 -7 44.191 49.235 1.768 48.255 o
-2 -15 -6 4.602 6.513 1.081 195.986 o
-2 -15 -5 45.189 49.637 1.523 55.478 o
-2 -15 -4 159.753 163.490 3.369 11.297 o
-2 -15 -3 12.903 14.067 1.081 151.421 o
-2 -15 -2 12.581 13.645 1.081 153.008 o
-2 -15 -1 93.645 94.530 2.279 24.023 o
-2 -14 -13 45.031 42.152 2.682 28.703 o
-2 -14 -12 23.250 20.383 2.250 44.768 o
-2 -14 -11 3.524 4.254 1.798 81.786 o
-2 -14 -10 37.613 41.248 2.132 41.460 o
-2 -14 -9 0.830 1.346 0.923 310.043 o
-2 -14 -8 32.821 38.183 1.493 67.258 o
-2 -14 -7 193.448 194.738 3.772 8.806 o
-2 -14 -6 90.290 93.656 2.200 25.274 o
-2 -14 -5 35.263 37.211 1.159 83.382 o
-2 -14 -4 124.840 127.016 2.652 16.931 o
-2 -14 -3 27.693 29.657 1.081 103.275 o
-2 -14 -2 47.003 46.995 1.297 63.189 o
-2 -14 -1 39.721 42.417 1.130 77.869 o
-2 -13 -14 8.806 7.102 2.083 58.842 o
-2 -13 -13 21.903 24.568 2.132 48.564 o
-2 -13 -12 110.776 111.544 3.271 14.924 o
-2 -13 -11 118.220 119.727 3.271 14.346 o
-2 -13 -10 74.769 76.210 2.348 26.963 o
-2 -13 -9 6.856 6.395 0.776 299.043 o
-2 -13 -8 92.788 95.306 2.102 25.804 o
-2 -13 -7 13.563 12.967 0.953 175.790 o
-2 -13 -6 2.435 2.014 0.678 489.369 o
-2 -13 -5 3.806 4.185 0.707 403.341 o
-2 -13 -4 113.017 111.505 2.289 20.847 o
-2 -13 -3 117.853 117.870 2.240 20.387 o
-2 -13 -2 51.451 53.429 1.306 58.171 o
-2 -13 -1 44.974 45.109 1.081 74.053 o
-2 -12 -15 6.702 6.375 2.534 41.389 o
-2 -12 -14 0.268 0.000 1.532 118.528 o
-2 -12 -13 68.315 69.883 2.475 26.688 o
-2 -12 -12 12.944 13.851 1.513 94.271 o
-2 -12 -11 10.768 12.908 1.277 126.329 o
-2 -12 -10 24.532 26.091 1.464 80.206 o
-2 -12 -9 11.042 13.095 0.786 230.656 o
-2 -12 -8 6.178 6.641 0.707 343.475 o
-2 -12 -7 158.104 160.395 3.075 12.372 o
-2 -12 -6 377.070 368.994 6.680 3.001 o
-2 -12 -5 11.207 10.246 0.648 288.172 o
-2 -12 -4 122.844 123.352 2.151 20.196 o
-2 -12 -3 91.287 90.817 1.729 30.445 o
-2 -12 -2 39.705 39.834 1.002 85.741 o
-2 -12 -1 213.653 211.438 3.409 8.809 o
-2 -11 -16 3.835 6.297 3.016 29.964 o
-2 -11 -15 17.498 19.303 1.984 57.261 o
-2 -11 -14 17.870 20.128 1.641 76.291 o
-2 -11 -13 43.024 46.003 1.925 44.739 o
-2 -11 -12 15.151 16.680 1.287 113.465 o
-2 -11 -11 28.658 30.207 1.306 84.798 o
-2 -11 -10 271.881 270.731 6.071 4.237 o
-2 -11 -9 24.027 26.297 0.815 140.406 o
-2 -11 -8 225.415 218.108 3.969 7.493 o
-2 -11 -7 197.820 192.567 3.576 9.138 o
-2 -11 -6 13.559 13.203 0.609 264.482 o
-2 -11 -5 83.494 87.094 1.591 34.220 o
-2 -11 -4 31.413 33.871 0.894 108.514 o
-2 -11 -3 9.228 10.904 0.629 315.127 o
-2 -11 -2 7.024 6.601 0.589 405.717 o
-2 -11 -1 214.509 208.982 3.419 8.800 o
-2 -10 -17 33.035 31.857 4.067 15.232 o
-2 -10 -16 31.240 30.393 2.073 46.617 o
-2 -10 -15 20.697 22.623 1.729 67.907 o
-2 -10 -14 12.317 15.609 1.287 119.389 o
-2 -10 -13 48.516 52.133 1.817 44.839 o
-2 -10 -12 134.457 137.988 3.320 12.966 o
-2 -10 -11 45.377 48.655 1.631 52.096 o
-2 -10 -10 11.213 12.594 0.982 179.573 o
-2 -10 -9 43.185 43.478 1.434 61.467 o
-2 -10 -8 15.167 16.248 0.609 238.822 o
-2 -10 -7 85.416 85.139 1.523 34.906 o
-2 -10 -6 22.095 23.222 0.737 161.225 o
-2 -10 -5 65.591 65.728 1.395 46.268 o
-2 -10 -4 18.281 20.216 0.707 187.753 o
-2 -10 -3 42.602 44.156 0.973 81.615 o
-2 -10 -2 12.944 13.468 0.639 259.700 o
-2 -10 -1 20.698 21.444 0.707 174.321 o
-2 -9 -18 54.337 53.586 5.206 9.207 o
-2 -9 -17 57.401 55.787 2.407 30.271 o
-2 -9 -16 12.845 15.992 1.719 76.223 o
-2 -9 -15 54.394 58.488 2.191 34.256 o
-2 -9 -14 34.982 40.718 1.827 51.658 o
-2 -9 -13 4.678 5.432 1.031 213.886 o
-2 -9 -12 211.537 198.166 4.538 7.005 o
-2 -9 -11 32.159 36.317 1.385 73.990 o
-2 -9 -10 56.676 55.659 1.493 49.639 o
-2 -9 -9 425.363 407.246 7.240 2.521 o
-2 -9 -8 117.640 116.495 1.965 22.372 o
-2 -9 -7 95.733 97.654 1.906 27.163 o
-2 -9 -6 12.019 12.819 0.550 301.688 o
-2 -9 -5 102.027 103.685 1.965 25.214 o
-2 -9 -4 139.351 140.159 2.318 17.112 o
-2 -9 -3 106.842 107.202 1.837 25.386 o
-2 -9 -2 13.695 14.774 0.599 259.240 o
-2 -9 -1 36.080 35.423 0.884 100.305 o
-2 -8 -18 21.673 21.906 2.308 43.128 o
-2 -8 -17 8.550 12.761 1.866 70.129 o
-2 -8 -16 58.020 61.347 2.289 31.597 o
-2 -8 -15 22.799 25.580 1.405 86.325 o
-2 -8 -14 93.736 92.909 2.485 22.226 o
-2 -8 -13 41.440 44.932 1.542 57.944 o
-2 -8 -12 26.750 26.395 1.159 100.561 o
-2 -8 -11 157.091 152.272 3.114 12.455 o
-2 -8 -10 245.406 242.096 4.420 6.311 o
-2 -8 -9 72.724 71.691 1.650 38.049 o
-2 -8 -8 73.354 70.139 1.405 42.429 o
-2 -8 -7 63.194 62.722 1.179 52.870 o
-2 -8 -6 42.935 42.741 0.904 85.243 o
-2 -8 -5 31.782 31.759 0.786 118.148 o
-2 -8 -4 736.165 735.139 11.051 1.015 o
-2 -8 -3 103.837 108.263 1.866 25.494 o
-2 -8 -2 220.692 220.750 3.448 8.442 o
-2 -8 -1 104.291 103.666 1.788 26.465 o
-2 -7 -19 1.987 6.955 3.890 18.247 o
-2 -7 -18 37.865 40.492 2.446 34.187 o
-2 -7 -17 30.620 38.331 2.367 37.550 o
-2 -7 -16 10.570 14.067 1.591 89.352 o
-2 -7 -15 53.639 56.307 1.925 40.053 o
-2 -7 -14 139.268 142.920 3.625 11.551 o
-2 -7 -13 50.329 52.162 1.532 52.106 o
-2 -7 -12 22.659 25.138 0.992 125.093 o
-2 -7 -11 27.484 28.488 0.953 115.751 o
-2 -7 -10 17.358 17.456 0.796 182.015 o
-2 -7 -9 137.286 136.594 2.633 15.869 o
-2 -7 -8 3.262 5.226 0.619 486.189 o
-2 -7 -7 203.000 195.779 3.202 9.751 o
-2 -7 -6 66.497 66.258 1.218 49.569 o
-2 -7 -5 333.158 335.575 5.128 4.194 o
-2 -7 -4 223.183 225.829 3.507 8.219 o
-2 -7 -3 11.133 12.623 0.481 340.630 o
-2 -7 -2 55.913 55.296 1.022 63.542 o
-2 -7 -1 94.385 93.616 1.582 31.203 o
-2 -6 -19 6.776 5.305 2.525 41.794 o
-2 -6 -18 40.372 43.066 2.426 33.897 o
-2 -6 -17 112.186 113.528 3.448 13.925 o
-2 -6 -16 79.848 83.675 2.485 24.276 o
-2 -6 -15 15.453 16.120 1.228 120.690 o
-2 -6 -14 32.517 35.285 1.228 83.183 o
-2 -6 -13 61.576 61.848 1.532 45.501 o
-2 -6 -12 37.626 36.376 1.022 89.154 o
-2 -6 -11 205.239 200.416 3.723 8.551 o
-2 -6 -10 109.931 107.418 2.151 22.419 o
-2 -6 -9 76.082 76.190 1.631 36.864 o
-2 -6 -8 306.219 297.362 5.334 4.432 o
-2 -6 -7 129.272 129.206 2.466 17.541 o
-2 -6 -6 67.553 66.082 1.179 49.963 o
-2 -6 -5 689.772 684.549 10.265 1.157 o
-2 -6 -4 460.222 474.104 7.407 2.249 o
-2 -6 -3 18.198 19.814 0.521 223.839 o
-2 -6 -2 496.763 499.802 7.505 2.083 o
-2 -6 -1 215.544 212.322 3.301 8.952 o
-2 -5 -19 22.443 23.969 2.515 37.042 o
-2 -5 -18 45.007 45.904 2.230 36.774 o
-2 -5 -17 17.666 24.028 1.709 70.585 o
-2 -5 -16 82.699 80.208 2.338 25.726 o
-2 -5 -15 68.506 67.477 1.857 36.121 o
-2 -5 -14 21.573 22.535 0.953 135.309 o
-2 -5 -13 5.734 5.943 0.668 381.384 o
-2 -5 -12 167.652 161.722 3.055 12.007 o
-2 -5 -11 76.859 72.663 1.601 37.601 o
-2 -5 -10 56.710 57.064 1.375 52.458 o
-2 -5 -9 0.791 0.619 0.334 1901.260 o
-2 -5 -8 114.807 114.589 2.220 20.994 o
-2 -5 -7 165.512 165.042 3.045 12.058 o
-2 -5 -6 114.850 118.430 2.269 20.457 o
-2 -5 -5 461.631 453.936 6.955 2.403 o
-2 -5 -4 158.099 163.234 2.741 13.464 o
-2 -5 -3 209.323 210.632 3.252 9.243 o
-2 -5 -2 317.103 320.781 4.863 4.581 o
-2 -5 -1 351.599 355.153 5.373 3.832 o
-2 -4 -20 6.147 11.808 3.811 18.715 o
-2 -4 -19 34.635 40.227 2.751 29.071 o
-2 -4 -18 34.017 33.940 1.876 51.681 o
-2 -4 -17 34.718 37.456 1.739 55.738 o
-2 -4 -16 23.328 24.067 1.257 98.537 o
-2 -4 -15 28.916 30.040 1.041 104.286 o
-2 -4 -14 34.560 34.117 0.855 105.735 o
-2 -4 -13 3.758 4.440 0.472 669.381 o
-2 -4 -12 93.272 92.339 1.601 31.347 o
-2 -4 -11 39.886 39.441 0.835 94.673 o
-2 -4 -10 68.828 70.600 1.582 40.568 o
-2 -4 -9 86.596 87.418 1.807 30.753 o
-2 -4 -8 201.520 198.245 3.615 8.886 o
-2 -4 -7 630.741 620.815 11.140 1.165 o
-2 -4 -6 2.121 2.024 0.383 1125.900 o
-2 -4 -5 164.483 163.755 2.996 12.286 o
-2 -4 -4 118.110 119.894 1.916 22.456 o
-2 -4 -3 1616.190 1575.140 23.478 0.235 o
-2 -4 -2 83.626 90.267 1.444 35.751 o
-2 -4 -1 847.023 881.684 13.193 0.744 o
-2 -3 -20 35.384 31.749 3.202 22.989 o
-2 -3 -19 71.066 73.793 3.016 20.419 o
-2 -3 -18 32.228 33.468 1.356 76.780 o
-2 -3 -17 52.017 57.221 1.631 47.581 o
-2 -3 -16 27.094 27.800 0.973 115.348 o
-2 -3 -15 41.939 42.329 1.051 79.546 o
-2 -3 -14 100.333 98.636 1.778 27.599 o
-2 -3 -13 55.709 54.569 1.090 61.883 o
-2 -3 -12 71.070 68.901 1.365 44.187 o
-2 -3 -11 64.688 63.596 1.169 52.135 o
-2 -3 -10 79.547 78.528 1.356 39.854 o
-2 -3 -9 355.488 352.412 5.393 3.803 o
-2 -3 -8 760.096 766.083 11.444 0.950 o
-2 -3 -7 222.299 223.992 3.998 7.450 o
-2 -3 -6 423.473 421.038 7.377 2.459 o
-2 -3 -5 17.714 16.857 0.609 219.150 o
-2 -3 -4 1124.480 1129.250 19.509 0.393 o
-2 -3 -3 28.158 29.008 0.540 152.242 o
-2 -3 -2 1260.900 1285.490 19.961 0.345 o
-2 -3 -1 923.930 976.184 14.578 0.620 o
-2 -2 -20 9.599 11.778 2.141 54.718 o
-2 -2 -19 8.210 11.808 1.523 100.134 o
-2 -2 -18 18.008 18.517 1.316 104.304 o
-2 -2 -17 76.215 76.809 1.739 35.068 o
-2 -2 -16 20.588 23.753 0.953 136.262 o
-2 -2 -15 21.056 21.425 0.884 147.247 o
-2 -2 -14 63.709 62.290 1.257 50.882 o
-2 -2 -13 59.154 55.001 1.110 59.000 o
-2 -2 -12 302.266 288.570 4.499 5.190 o
-2 -2 -11 22.503 22.289 0.619 177.857 o
-2 -2 -10 45.171 43.105 0.874 83.818 o
-2 -2 -9 235.446 231.300 3.595 7.740 o
-2 -2 -8 103.352 101.888 1.660 27.930 o
-2 -2 -7 344.564 342.363 5.197 4.034 o
-2 -2 -6 1337.370 1332.910 19.961 0.328 o
-2 -2 -5 557.043 563.467 9.784 1.466 o
-2 -2 -4 916.123 973.984 16.837 0.539 o
-2 -2 -3 496.260 511.943 8.959 1.756 o
-2 -2 -2 1118.340 1156.210 17.260 0.443 o
-2 -2 -1 77.835 83.705 1.316 40.179 o
-2 -1 -20 20.239 20.040 2.014 54.633 o
-2 -1 -19 32.260 38.999 1.857 52.075 o
-2 -1 -18 99.070 98.469 2.240 23.486 o
-2 -1 -17 4.902 3.458 0.776 341.116 o
-2 -1 -16 6.498 7.996 0.874 251.368 o
-2 -1 -15 85.408 87.329 1.670 32.730 o
-2 -1 -14 21.680 22.554 0.825 151.660 o
-2 -1 -13 289.746 281.684 4.420 5.450 o
-2 -1 -12 4.825 5.511 0.511 548.415 o
-2 -1 -11 30.446 30.118 0.786 122.741 o
-2 -1 -10 111.865 111.750 1.857 24.203 o
-2 -1 -9 79.010 76.710 1.356 40.310 o
-2 -1 -8 1193.190 1182.000 17.623 0.414 o
-2 -1 -7 238.928 234.188 3.674 7.518 o
-2 -1 -6 136.723 135.366 2.141 18.409 o
-2 -1 -5 825.845 842.479 12.878 0.784 o
-2 -1 -4 254.070 258.089 3.988 6.593 o
-2 -1 -3 5711.630 5932.810 89.491 0.018 o
-2 -1 -2 810.909 849.228 12.721 0.800 o
-2 -1 -1 1622.900 1678.980 25.108 0.216 o
-1 -18 -6 15.069 16.621 3.978 16.799 o
-1 -18 -5 8.281 9.214 2.564 39.894 o
-1 -18 -4 37.617 34.686 2.505 33.545 o
-1 -18 -3 6.361 7.859 2.250 51.730 o
-1 -18 -2 28.430 29.342 2.299 40.815 o
-1 -18 -1 2.444 2.633 1.955 70.846 o
-1 -17 -9 7.939 10.943 4.588 12.998 o
-1 -17 -8 1.624 3.330 1.641 99.856 o
-1 -17 -7 13.357 12.338 1.857 67.979 o
-1 -17 -6 11.297 14.283 1.709 78.798 o
-1 -17 -5 39.437 34.725 1.827 51.067 o
-1 -17 -4 23.932 27.663 2.083 49.141 o
-1 -17 -3 12.524 14.106 1.749 75.061 o
-1 -17 -2 9.956 10.482 1.562 94.736 o
-1 -17 -1 17.730 18.841 1.788 67.516 o
-1 -16 -10 21.939 20.914 1.876 59.950 o
-1 -16 -9 52.760 51.307 2.063 37.943 o
-1 -16 -8 74.648 71.936 2.279 28.157 o
-1 -16 -7 23.701 25.128 1.591 73.098 o
-1 -16 -6 83.592 83.263 2.210 26.826 o
-1 -16 -5 30.664 32.692 1.582 66.178 o
-1 -16 -4 20.741 21.710 1.395 91.450 o
-1 -16 -3 44.103 47.290 1.788 48.074 o
-1 -16 -2 70.976 74.107 2.426 26.664 o
-1 -16 -1 67.967 71.023 2.466 26.783 o
-1 -15 -12 9.760 11.189 2.220 51.320 o
-1 -15 -11 3.869 7.544 2.161 56.770 o
-1 -15 -10 99.516 101.524 2.721 19.396 o
-1 -15 -9 35.057 37.957 1.572 62.299 o
-1 -15 -8 16.978 19.155 1.415 95.668 o
-1 -15 -7 13.391 16.248 1.316 113.243 o
-1 -15 -6 73.173 78.027 2.083 30.536 o
-1 -15 -5 164.696 162.449 3.271 11.436 o
-1 -15 -4 16.404 17.210 1.140 129.313 o
-1 -15 -3 20.833 24.008 1.198 107.745 o
-1 -15 -2 29.530 31.926 1.346 80.529 o
-1 -15 -1 12.641 14.381 1.061 155.280 o
-1 -14 -13 75.963 69.461 3.969 13.640 o
-1 -14 -12 14.508 16.189 2.083 54.662 o
-1 -14 -11 18.595 18.478 1.778 67.672 o
-1 -14 -10 25.324 25.668 1.356 87.266 o
-1 -14 -9 31.843 35.472 1.415 72.990 o
-1 -14 -8 33.287 33.950 1.306 78.432 o
-1 -14 -7 8.949 10.167 1.002 189.699 o
-1 -14 -6 4.072 5.383 0.747 358.834 o
-1 -14 -5 4.609 6.572 0.914 255.444 o
-1 -14 -4 65.023 65.679 1.690 40.390 o
-1 -14 -3 135.643 135.100 2.760 15.415 o
-1 -14 -2 4.005 4.244 0.717 391.151 o
-1 -14 -1 24.389 24.637 0.904 131.569 o
-1 -13 -15 9.813 5.619 3.978 17.194 o
-1 -13 -14 21.233 19.205 3.350 22.711 o
-1 -13 -13 2.023 5.540 1.582 105.136 o
-1 -13 -12 26.459 24.175 1.641 68.637 o
-1 -13 -11 6.940 8.831 1.395 120.305 o
-1 -13 -10 111.049 111.907 2.367 20.462 o
-1 -13 -9 14.286 15.983 1.012 156.453 o
-1 -13 -8 32.718 35.767 1.169 86.341 o
-1 -13 -7 0.423 0.098 0.668 605.511 o
-1 -13 -6 79.055 82.270 1.837 32.399 o
-1 -13 -5 34.584 35.944 1.267 78.538 o
-1 -13 -4 159.469 152.055 2.947 12.938 o
-1 -13 -3 19.068 19.411 0.776 174.129 o
-1 -13 -2 153.774 153.755 2.613 14.428 o
-1 -13 -1 40.861 42.476 1.218 72.626 o
-1 -12 -16 28.804 31.779 5.639 8.359 o
-1 -12 -15 1.738 4.293 2.957 31.500 o
-1 -12 -14 6.590 8.379 3.507 22.075 o
-1 -12 -13 33.261 39.097 1.817 53.065 o
-1 -12 -12 11.008 11.444 1.356 116.358 o
-1 -12 -11 27.019 28.802 1.306 87.297 o
-1 -12 -10 18.788 18.163 0.914 154.961 o
-1 -12 -9 19.748 21.385 1.002 135.021 o
-1 -12 -8 14.761 14.735 0.825 194.359 o
-1 -12 -7 34.519 34.892 1.140 86.629 o
-1 -12 -6 47.049 48.213 1.257 64.211 o
-1 -12 -5 3.384 3.419 0.481 702.924 o
-1 -12 -4 47.833 48.822 1.090 69.691 o
-1 -12 -3 308.480 299.936 4.676 4.912 o
-1 -12 -2 91.676 93.449 1.719 30.227 o
-1 -12 -1 31.030 31.474 0.923 109.008 o
-1 -11 -16 8.872 6.896 2.741 35.269 o
-1 -11 -15 33.602 38.164 3.016 25.279 o
-1 -11 -14 43.140 44.736 3.075 23.343 o
-1 -11 -13 93.890 95.846 2.770 19.726 o
-1 -11 -12 106.163 107.281 2.770 18.303 o
-1 -11 -11 64.212 68.164 1.984 34.827 o
-1 -11 -10 37.488 38.812 1.090 84.017 o
-1 -11 -9 28.162 28.930 0.943 114.918 o
-1 -11 -8 0.803 0.923 0.373 1551.670 o
-1 -11 -7 66.436 67.850 1.493 43.519 o
-1 -11 -6 246.727 237.332 3.949 6.948 o
-1 -11 -5 10.340 11.199 0.609 308.251 o
-1 -11 -4 3.862 4.037 0.550 565.057 o
-1 -11 -3 26.918 30.000 0.894 120.817 o
-1 -11 -2 62.243 64.873 1.316 49.591 o
-1 -11 -1 122.673 126.151 2.161 20.014 o
-1 -10 -17 0.696 0.422 2.652 39.548 o
-1 -10 -16 3.202 3.890 2.407 46.875 o
-1 -10 -15 26.429 24.391 2.937 27.911 o
-1 -10 -14 24.401 26.759 1.306 91.426 o
-1 -10 -13 2.412 1.955 0.894 307.389 o
-1 -10 -12 2.630 3.085 0.874 310.494 o
-1 -10 -11 158.822 160.818 3.792 10.130 o
-1 -10 -10 33.339 31.464 1.002 99.443 o
-1 -10 -9 52.860 53.763 1.228 59.720 o
-1 -10 -8 14.383 15.020 0.619 247.025 o
-1 -10 -7 202.125 202.793 3.242 9.587 o
-1 -10 -6 351.353 349.367 5.609 3.721 o
-1 -10 -5 150.986 151.397 2.495 15.136 o
-1 -10 -4 278.483 276.910 4.705 5.341 o
-1 -10 -3 199.752 197.508 3.153 9.934 o
-1 -10 -2 7.895 7.977 0.580 382.503 o
-1 -10 -1 69.812 75.600 1.405 42.708 o
-1 -9 -18 40.465 44.627 4.951 10.383 o
-1 -9 -17 57.011 58.017 3.998 14.358 o
-1 -9 -16 12.311 12.937 2.682 35.689 o
-1 -9 -15 154.666 146.810 3.900 10.142 o
-1 -9 -14 55.632 59.048 1.896 39.771 o
-1 -9 -13 61.928 63.734 1.866 38.062 o
-1 -9 -12 26.575 29.991 1.208 94.408 o
-1 -9 -11 148.698 145.218 3.468 11.713 o
-1 -9 -10 24.048 23.547 0.697 158.873 o
-1 -9 -9 6.380 6.464 0.511 483.416 o
-1 -9 -8 155.733 154.629 2.485 14.785 o
-1 -9 -7 214.311 211.634 3.399 8.808 o
-1 -9 -6 27.664 29.755 0.776 130.515 o
-1 -9 -5 51.496 51.572 1.110 65.178 o
-1 -9 -4 90.598 92.005 1.611 31.830 o
-1 -9 -3 370.879 359.367 5.511 3.613 o
-1 -9 -2 313.808 305.604 4.705 4.805 o
-1 -9 -1 211.488 212.489 3.369 8.927 o
-1 -8 -18 29.711 27.653 4.391 13.393 o
-1 -8 -17 9.408 10.501 2.456 42.837 o
-1 -8 -16 132.105 125.287 3.212 13.812 o
-1 -8 -15 31.183 36.730 1.631 62.299 o
-1 -8 -14 133.402 138.843 3.360 12.836 o
-1 -8 -13 10.755 11.277 0.923 198.981 o
-1 -8 -12 35.223 37.672 1.248 78.224 o
-1 -8 -11 29.435 30.953 0.992 106.685 o
-1 -8 -10 31.521 30.845 0.717 125.184 o
-1 -8 -9 110.636 111.318 1.896 24.090 o
-1 -8 -8 68.738 68.665 1.336 45.687 o
-1 -8 -7 16.431 17.456 0.599 227.772 o
-1 -8 -6 197.080 189.924 3.035 10.417 o
-1 -8 -5 193.532 187.459 3.055 10.536 o
-1 -8 -4 177.755 177.036 2.878 11.802 o
-1 -8 -3 88.120 85.001 1.513 34.388 o
-1 -8 -2 550.068 539.154 8.153 1.772 o
-1 -8 -1 592.073 576.758 8.821 1.544 o
-1 -7 -19 160.462 146.142 7.259 4.268 o
-1 -7 -18 103.798 103.410 5.030 8.565 o
-1 -7 -17 51.681 53.881 2.240 34.348 o
-1 -7 -16 8.491 11.238 1.405 114.274 o
-1 -7 -15 74.842 79.412 2.279 27.569 o
-1 -7 -14 18.706 21.277 1.031 133.827 o
-1 -7 -13 18.715 20.128 0.904 153.574 o
-1 -7 -12 18.314 19.951 0.806 171.099 o
-1 -7 -11 30.128 32.338 1.031 101.412 o
-1 -7 -10 79.099 76.976 1.483 38.243 o
-1 -7 -9 139.893 134.275 2.171 18.034 o
-1 -7 -8 181.396 177.704 2.790 11.886 o
-1 -7 -7 78.319 76.003 1.326 41.118 o
-1 -7 -6 340.101 341.106 5.206 4.068 o
-1 -7 -5 34.410 34.382 0.766 111.830 o
-1 -7 -4 435.567 426.490 6.464 2.705 o
-1 -7 -3 125.343 124.295 2.004 20.813 o
-1 -7 -2 395.796 391.372 5.953 3.167 o
-1 -7 -1 1081.710 1095.480 16.375 0.484 o
-1 -6 -19 8.312 10.963 2.210 52.261 o
-1 -6 -18 28.577 28.006 2.033 49.230 o
-1 -6 -17 3.553 5.049 1.493 115.067 o
-1 -6 -16 65.223 67.496 2.102 32.721 o
-1 -6 -15 20.349 22.957 1.267 102.567 o
-1 -6 -14 101.829 102.929 2.554 20.381 o
-1 -6 -13 6.467 8.546 0.766 296.436 o
-1 -6 -12 56.025 56.180 1.336 54.095 o
-1 -6 -11 68.436 66.484 1.218 48.656 o
-1 -6 -10 178.775 174.551 2.751 12.181 o
-1 -6 -9 22.936 23.812 0.619 172.779 o
-1 -6 -8 57.280 57.113 1.071 60.607 o
-1 -6 -7 402.067 390.419 5.933 3.145 o
-1 -6 -6 46.817 48.763 0.923 77.080 o
-1 -6 -5 266.513 273.030 4.185 6.056 o
-1 -6 -4 129.128 126.525 2.171 19.324 o
-1 -6 -3 149.528 150.562 2.387 15.705 o
-1 -6 -2 403.098 414.496 6.277 2.942 o
-1 -6 -1 367.976 383.218 6.287 3.184 o
-1 -5 -19 3.067 5.992 2.554 41.565 o
-1 -5 -18 48.566 55.453 2.603 28.553 o
-1 -5 -17 33.175 36.395 1.896 50.832 o
-1 -5 -16 4.363 4.931 1.110 191.935 o
-1 -5 -15 34.709 36.445 0.982 95.279 o
-1 -5 -14 8.802 10.128 0.609 335.016 o
-1 -5 -13 205.281 195.720 3.389 9.286 o
-1 -5 -12 181.398 169.688 2.878 11.803 o
-1 -5 -11 102.908 101.917 1.739 27.275 o
-1 -5 -10 55.287 56.632 1.051 62.643 o
-1 -5 -9 50.468 49.932 0.963 71.738 o
-1 -5 -8 107.304 101.672 1.699 26.931 o
-1 -5 -7 83.647 82.202 1.385 37.647 o
-1 -5 -6 131.071 132.762 2.132 19.082 o
-1 -5 -5 679.007 690.767 10.373 1.155 o
-1 -5 -4 185.083 183.136 2.849 11.459 o
-1 -5 -3 543.671 552.180 8.291 1.746 o
-1 -5 -2 62.758 62.869 1.071 55.620 o
-1 -5 -1 483.703 489.526 7.367 2.167 o
-1 -4 -20 9.556 8.360 2.751 34.817 o
-1 -4 -19 4.385 4.696 2.525 42.368 o
-1 -4 -18 7.009 9.450 1.287 136.585 o
-1 -4 -17 35.936 37.859 1.424 68.504 o
-1 -4 -16 20.973 22.574 0.933 139.312 o
-1 -4 -15 9.445 9.705 0.707 285.591 o
-1 -4 -14 122.101 121.593 2.073 20.862 o
-1 -4 -13 55.753 57.584 1.218 57.199 o
-1 -4 -12 40.933 41.602 0.914 87.813 o
-1 -4 -11 32.301 31.356 0.756 119.785 o
-1 -4 -10 78.460 74.471 1.326 41.325 o
-1 -4 -9 87.222 84.874 1.523 34.495 o
-1 -4 -8 155.868 151.525 2.387 15.259 o
-1 -4 -7 310.999 304.681 4.646 4.885 o
-1 -4 -6 154.422 155.631 2.446 14.988 o
-1 -4 -5 32.023 33.439 0.639 127.019 o
-1 -4 -4 557.293 576.168 8.645 1.635 o
-1 -4 -3 633.790 633.026 9.480 1.346 o
-1 -4 -2 1812.380 1892.170 28.223 0.172 o
-1 -4 -1 3364.910 3476.420 52.300 0.052 o
-1 -3 -20 6.344 5.698 2.191 54.761 o
-1 -3 -19 1.917 1.798 1.542 113.122 o
-1 -3 -18 38.166 44.234 1.847 49.065 o
-1 -3 -17 34.503 36.101 1.248 79.647 o
-1 -3 -16 6.480 7.171 0.855 262.873 o
-1 -3 -15 79.844 79.805 1.690 34.582 o
-1 -3 -14 51.203 52.545 1.149 63.723 o
-1 -3 -13 16.157 15.914 0.629 228.198 o
-1 -3 -12 95.643 96.318 1.670 29.732 o
-1 -3 -11 62.907 62.977 1.198 52.486 o
-1 -3 -10 210.089 205.730 3.242 9.310 o
-1 -3 -9 221.517 212.106 3.310 8.777 o
-1 -3 -8 468.320 470.410 7.102 2.312 o
-1 -3 -7 213.937 210.887 3.261 9.090 o
-1 -3 -6 589.011 585.628 8.762 1.550 o
-1 -3 -5 7.989 7.426 0.265 609.169 o
-1 -3 -4 114.237 118.116 1.847 23.541 o
-1 -3 -3 1427.220 1474.370 22.102 0.276 o
-1 -3 -2 589.163 626.366 9.401 1.425 o
-1 -3 -1 2249.900 2360.730 36.228 0.109 o
-1 -2 -20 97.200 91.386 3.006 17.921 o
-1 -2 -19 4.196 7.721 1.670 91.498 o
-1 -2 -18 43.329 44.107 1.532 57.520 o
-1 -2 -17 27.665 30.560 1.179 94.890 o
-1 -2 -16 55.745 59.235 1.385 52.136 o
-1 -2 -15 139.332 135.749 2.318 17.282 o
-1 -2 -14 18.864 19.047 0.747 180.818 o
-1 -2 -13 258.219 254.208 3.978 6.569 o
-1 -2 -12 142.455 141.112 2.318 16.842 o
-1 -2 -11 104.767 103.430 1.817 26.147 o
-1 -2 -10 136.062 131.643 2.141 18.630 o
-1 -2 -9 61.083 60.001 1.130 55.906 o
-1 -2 -8 141.051 144.000 2.289 16.978 o
-1 -2 -7 52.710 51.258 0.914 70.934 o
-1 -2 -6 1451.420 1494.760 22.309 0.270 o
-1 -2 -5 246.957 257.538 3.910 6.818 o
-1 -2 -4 431.289 440.596 6.621 2.641 o
-1 -2 -3 3598.960 3539.930 61.769 0.041 o
-1 -2 -2 2882.870 3004.970 45.246 0.069 o
-1 -2 -1 514.510 535.362 8.222 1.840 o
-1 -1 -20 3.169 3.143 1.650 97.080 o
-1 -1 -19 21.453 22.427 1.621 73.962 o
-1 -1 -18 111.240 113.018 2.318 20.739 o
-1 -1 -17 202.023 200.092 3.369 9.358 o
-1 -1 -16 97.080 99.785 1.857 27.268 o
-1 -1 -15 184.683 177.478 2.937 11.349 o
-1 -1 -14 40.877 40.757 1.012 83.405 o
-1 -1 -13 8.454 10.305 0.629 328.980 o
-1 -1 -12 36.526 37.564 0.894 97.433 o
-1 -1 -11 370.409 358.129 5.501 3.625 o
-1 -1 -10 244.764 237.263 3.684 7.355 o
-1 -1 -9 371.155 358.169 5.462 3.641 o
-1 -1 -8 97.685 92.978 1.532 31.116 o
-1 -1 -7 14.133 14.303 0.403 314.566 o
-1 -1 -6 896.757 898.462 13.438 0.700 o
-1 -1 -5 237.865 246.301 3.743 7.318 o
-1 -1 -4 451.201 466.923 7.014 2.399 o
-1 -1 -3 18.426 19.391 0.383 248.451 o
-1 -1 -2 4447.130 4501.210 78.911 0.026 o
-1 -1 -1 956.625 984.858 16.405 0.539 o
0 0 2 679.327 654.126 13.890 0.865 o
0 0 4 273.112 283.020 6.071 4.185 o
0 0 6 1.366 1.198 0.285 1933.390 o
0 0 8 214.765 217.852 4.764 6.467 o
0 0 10 490.724 486.344 10.383 1.523 o
0 0 12 5.195 4.646 0.648 418.992 o
0 0 14 218.288 208.422 4.705 6.569 o
0 0 16 15.271 18.782 1.464 93.387 o
0 0 18 348.456 326.960 7.426 2.883 o
0 0 20 3.098 2.603 2.947 31.646 o
0 1 1 374.635 379.377 5.688 3.440 o
0 1 2 4223.700 4342.030 65.846 0.033 o
0 1 3 5781.510 6028.800 91.544 0.017 o
0 1 4 3176.690 3279.770 49.411 0.058 o
0 1 5 731.136 762.321 11.434 0.977 o
0 1 6 36.543 34.942 0.658 114.207 o
0 1 7 572.641 575.982 8.645 1.606 o
0 1 8 0.559 0.422 0.206 4151.710 o
0 1 9 785.395 768.116 11.562 0.921 o
0 1 10 81.025 77.477 1.375 39.259 o
0 1 11 102.006 98.744 1.719 27.876 o
0 1 12 0.780 1.100 0.393 1416.670 o
0 1 13 168.982 163.952 2.652 13.199 o
0 1 14 292.665 281.615 4.450 5.387 o
0 1 15 62.353 65.983 1.395 47.511 o
0 1 16 0.344 1.424 0.727 496.763 o
0 1 17 19.967 21.051 1.140 118.098 o
0 1 18 0.138 1.680 1.090 228.917 o
0 1 19 57.730 60.610 2.004 36.825 o
0 1 20 134.490 125.532 3.389 12.953 o
0 2 0 5.150 4.588 0.236 932.863 o
0 2 1 2713.050 2799.160 42.054 0.079 o
0 2 2 187.178 194.600 2.947 10.902 o
0 2 3 55.449 54.549 0.884 68.235 o
0 2 4 888.196 907.814 13.586 0.695 o
0 2 5 1830.860 1792.470 27.338 0.180 o
0 2 6 538.225 529.105 7.967 1.844 o
0 2 7 329.911 339.161 5.255 4.124 o
0 2 8 28.653 27.250 0.609 147.143 o
0 2 9 145.893 143.254 2.279 16.690 o
0 2 10 1.142 0.894 0.255 2399.820 o
0 2 11 351.847 335.939 5.167 4.021 o
0 2 12 196.293 197.911 3.143 10.060 o
0 2 13 17.427 16.680 0.639 215.292 o
0 2 14 48.761 48.095 1.081 69.609 o
0 2 15 15.494 18.232 0.737 200.979 o
0 2 16 4.462 4.617 0.796 326.928 o
0 2 17 2.323 2.976 0.874 314.639 o
0 2 18 37.344 41.808 1.513 62.314 o
0 2 19 13.640 19.195 1.945 60.997 o
0 2 20 0.024 0.953 1.778 87.921 o
0 3 1 658.882 689.215 11.385 1.078 o
0 3 2 1350.130 1410.700 21.130 0.303 o
0 3 3 2318.680 2369.150 35.482 0.109 o
0 3 4 152.233 157.105 2.426 15.157 o
0 3 5 34.129 33.350 0.648 121.572 o
0 3 6 161.268 163.539 2.534 14.023 o
0 3 7 17.755 16.719 0.442 254.380 o
0 3 8 72.408 73.263 1.257 44.880 o
0 3 9 2.514 2.809 0.324 1203.350 o
0 3 10 31.274 32.004 0.737 122.858 o
0 3 11 91.790 87.379 1.532 33.005 o
0 3 12 18.689 19.352 0.639 200.338 o
0 3 13 0.288 0.540 0.363 1862.310 o
0 3 14 270.179 266.930 4.175 6.058 o
0 3 15 558.432 538.201 8.173 1.751 o
0 3 16 9.897 12.092 0.864 217.784 o
0 3 17 18.677 20.315 1.041 133.754 o
0 3 18 5.087 5.324 1.198 165.264 o
0 3 19 0.789 2.181 1.552 113.124 o
0 3 20 43.175 43.360 2.475 32.435 o
0 4 0 359.289 384.053 8.222 2.437 o
0 4 1 776.400 818.314 12.201 0.866 o
0 4 2 619.371 666.238 9.971 1.284 o
0 4 3 722.656 755.592 11.316 0.996 o
0 4 4 943.837 974.063 14.578 0.612 o
0 4 5 347.698 350.713 5.295 3.921 o
0 4 6 45.268 44.411 0.815 85.507 o
0 4 7 388.308 398.189 6.022 3.159 o
0 4 8 30.516 28.743 0.658 135.191 o
0 4 9 85.037 83.980 1.424 36.473 o
0 4 10 1.892 1.415 0.295 1635.610 o
0 4 11 61.422 58.184 1.110 56.726 o
0 4 12 59.371 58.930 1.169 56.140 o
0 4 13 86.859 88.361 1.582 33.414 o
0 4 14 5.452 6.641 0.639 401.227 o
0 4 15 0.351 1.385 0.501 981.767 o
0 4 16 0.011 0.305 0.560 876.403 o
0 4 17 1.109 1.847 0.963 281.538 o
0 4 18 45.233 50.964 1.709 49.261 o
0 4 19 12.003 11.277 1.591 89.313 o
0 4 20 0.698 6.984 2.937 31.880 o
0 5 1 343.588 344.200 5.197 4.035 o
0 5 2 1231.030 1294.230 19.303 0.361 o
0 5 3 44.490 43.400 0.894 83.548 o
0 5 4 427.530 439.791 6.621 2.658 o
0 5 5 0.046 0.196 0.187 7077.260 o
0 5 6 34.006 34.048 0.697 117.702 o
0 5 7 291.508 288.443 4.411 5.396 o
0 5 8 278.319 276.959 4.283 5.761 o
0 5 9 7.935 8.075 0.442 471.156 o
0 5 10 26.079 27.319 0.678 148.162 o
0 5 11 1.531 0.953 0.324 1645.290 o
0 5 12 291.742 288.914 4.804 5.038 o
0 5 13 0.278 1.120 0.432 1306.990 o
0 5 14 24.846 25.914 0.806 139.790 o
0 5 15 18.162 20.108 0.845 164.830 o
0 5 16 392.802 383.218 6.837 2.836 o
0 5 17 3.327 4.293 1.041 221.269 o
0 5 18 28.112 30.502 1.523 71.821 o
0 5 19 2.471 1.022 4.037 17.038 o
0 6 0 0.019 3.428 0.589 692.830 o
0 6 1 759.244 789.924 11.798 0.916 o
0 6 2 73.662 75.974 1.297 43.216 o
0 6 3 860.191 879.434 13.144 0.740 o
0 6 4 191.761 196.319 3.055 10.444 o
0 6 5 458.308 463.573 6.994 2.386 o
0 6 6 14.268 14.735 0.452 296.318 o
0 6 7 25.483 26.258 0.629 157.234 o
0 6 8 7.662 6.257 0.383 554.483 o
0 6 9 0.229 0.688 0.265 3148.170 o
0 6 10 189.882 180.229 2.849 11.325 o
0 6 11 10.454 10.855 0.501 356.188 o
0 6 12 104.380 100.886 1.729 27.208 o
0 6 13 26.466 28.458 0.835 129.250 o
0 6 14 22.907 24.165 0.756 154.194 o
0 6 15 21.803 22.171 0.884 143.991 o
0 6 16 6.424 6.945 0.806 286.391 o
0 6 17 332.024 307.529 9.912 2.045 o
0 6 18 7.225 5.452 2.289 50.180 o
0 6 19 48.098 53.380 4.755 10.937 o
0 7 1 182.531 182.439 2.878 11.496 o
0 7 2 6.610 6.120 0.422 561.697 o
0 7 3 212.986 210.691 3.281 9.081 o
0 7 4 18.335 20.472 0.589 208.186 o
0 7 5 33.937 32.938 0.766 114.119 o
0 7 6 388.871 375.654 5.737 3.344 o
0 7 7 247.696 238.108 3.684 7.289 o
0 7 8 0.848 1.542 0.285 2096.090 o
0 7 9 226.709 215.632 3.389 8.459 o
0 7 10 241.978 242.037 3.861 7.113 o
0 7 11 61.945 62.742 1.159 53.975 o
0 7 12 53.864 53.861 1.071 63.976 o
0 7 13 47.596 49.097 1.041 71.644 o
0 7 14 2.941 4.627 0.580 551.066 o
0 7 15 15.659 14.794 1.749 72.606 o
0 7 16 32.859 34.293 3.202 23.089 o
0 7 17 40.648 37.162 2.976 25.176 o
0 7 18 88.674 89.667 5.010 8.983 o
0 7 19 53.222 47.545 4.381 12.564 o
0 8 0 13.809 13.104 0.796 210.731 o
0 8 1 1018.220 1027.810 15.383 0.545 o
0 8 2 116.688 120.395 1.984 22.118 o
0 8 3 155.825 155.670 2.505 14.672 o
0 8 4 288.360 281.065 4.352 5.536 o
0 8 5 26.459 27.535 0.688 145.626 o
0 8 6 87.043 86.121 1.503 34.641 o
0 8 7 0.294 0.501 0.305 2534.840 o
0 8 8 13.975 14.755 0.530 276.673 o
0 8 9 483.459 464.919 7.043 2.288 o
0 8 10 5.033 5.521 0.452 607.582 o
0 8 11 0.038 0.756 0.354 2018.350 o
0 8 12 5.249 5.314 0.481 568.866 o
0 8 13 21.360 20.924 0.717 171.189 o
0 8 14 1.244 2.554 1.798 84.323 o
0 8 15 22.924 25.914 2.367 40.611 o
0 8 16 0.099 0.206 2.200 57.620 o
0 8 17 13.641 16.503 3.664 19.710 o
0 8 18 5.966 9.951 3.350 24.118 o
0 9 1 90.554 86.465 1.552 33.153 o
0 9 2 292.690 289.700 4.489 5.303 o
0 9 3 262.452 263.157 4.096 6.290 o
0 9 4 375.048 367.020 5.648 3.494 o
0 9 5 185.670 184.492 2.957 11.123 o
0 9 6 134.269 132.350 2.200 18.441 o
0 9 7 163.260 160.749 2.613 13.712 o
0 9 8 0.246 0.707 0.324 2246.980 o
0 9 9 185.266 185.435 3.006 10.992 o
0 9 10 16.538 16.454 0.688 210.724 o
0 9 11 21.827 22.731 0.776 157.617 o
0 9 12 97.938 96.711 1.984 26.122 o
0 9 13 94.293 101.063 4.067 12.037 o
0 9 14 76.461 78.567 3.222 18.157 o
0 9 15 0.256 3.409 2.053 65.298 o
0 9 16 13.484 12.259 2.299 46.955 o
0 9 17 13.120 17.279 3.065 27.560 o
0 9 18 1.951 9.774 5.197 10.260 o
0 10 0 440.405 431.235 9.293 1.875 o
0 10 1 88.850 88.155 1.709 31.426 o
0 10 2 105.181 104.461 1.886 25.404 o
0 10 3 8.734 9.136 0.589 353.278 o
0 10 4 721.461 706.553 10.894 1.055 o
0 10 5 0.475 0.697 0.393 1544.730 o
0 10 6 4.747 5.246 0.472 602.401 o
0 10 7 39.770 39.893 0.982 86.668 o
0 10 8 0.165 0.530 0.393 1660.820 o
0 10 9 0.259 0.344 0.383 1739.470 o
0 10 10 1.346 1.798 0.580 684.181 o
0 10 11 35.212 36.415 0.982 94.612 o
0 10 12 2.629 1.601 0.501 771.645 o
0 10 13 167.669 159.138 5.756 5.948 o
0 10 14 10.618 11.385 2.014 60.682 o
0 10 15 57.570 56.926 3.419 18.429 o
0 10 16 0.553 1.768 2.475 45.247 o
0 10 17 1.196 3.654 3.350 24.682 o
0 11 1 25.503 28.183 0.904 124.875 o
0 11 2 0.911 0.619 0.344 1774.060 o
0 11 3 248.801 257.843 4.077 6.571 o
0 11 4 37.363 40.580 1.031 86.416 o
0 11 5 52.194 54.303 1.110 63.731 o
0 11 6 4.016 4.676 0.550 547.607 o
0 11 7 53.932 55.600 1.326 55.610 o
0 11 8 1.868 1.149 0.501 846.957 o
0 11 9 58.080 61.209 1.483 48.145 o
0 11 10 34.863 35.698 1.022 93.074 o
0 11 11 26.477 29.116 1.002 112.567 o
0 11 12 27.039 26.808 1.002 113.649 o
0 11 13 26.809 27.505 2.240 43.144 o
0 11 14 35.906 37.535 2.967 25.767 o
0 11 15 146.825 142.890 5.550 6.588 o
0 11 16 0.338 4.715 3.202 27.011 o
0 12 0 421.145 396.519 8.605 2.133 o
0 12 1 37.214 40.168 1.031 86.829 o
0 12 2 62.219 63.302 1.356 49.031 o
0 12 3 37.806 38.959 1.041 86.296 o
0 12 4 1.797 2.485 0.580 643.369 o
0 12 5 128.721 129.648 2.308 18.437 o
0 12 6 38.887 40.728 1.130 79.494 o
0 12 7 153.328 145.474 2.790 13.991 o
0 12 8 125.448 130.965 2.574 17.174 o
0 12 9 0.125 0.432 0.609 731.535 o
0 12 10 37.405 39.745 1.169 79.383 o
0 12 11 1.260 1.503 0.766 428.504 o
0 12 12 50.151 47.378 1.532 53.296 o
0 12 13 6.677 10.590 2.436 44.116 o
0 12 14 24.074 22.849 3.605 19.595 o
0 12 15 2.606 10.874 3.094 28.394 o
0 12 16 35.953 37.024 6.169 6.969 o
0 13 1 10.994 12.996 0.747 243.452 o
0 13 2 67.828 70.591 1.415 44.108 o
0 13 3 44.204 46.553 1.159 70.791 o
0 13 4 22.239 23.527 0.923 136.005 o
0 13 5 53.765 57.142 1.424 52.485 o
0 13 6 31.106 33.222 1.208 87.051 o
0 13 7 3.278 4.676 0.825 323.379 o
0 13 8 8.253 8.979 0.884 231.706 o
0 13 9 12.035 11.474 0.963 182.972 o
0 13 10 23.142 24.971 1.061 116.891 o
0 13 11 28.453 29.549 1.346 82.724 o
0 13 12 140.089 130.876 5.236 7.336 o
0 13 13 43.700 40.570 2.967 24.838 o
0 13 14 11.380 12.083 3.861 18.033 o
0 13 15 4.370 9.381 3.644 20.571 o
0 14 0 329.470 328.129 7.230 3.049 o
0 14 1 26.940 28.831 0.982 113.766 o
0 14 2 11.050 15.040 0.815 216.025 o
0 14 3 126.666 122.468 2.525 17.672 o
0 14 4 0.338 1.807 0.658 590.472 o
0 14 5 0.484 1.326 0.697 533.824 o
0 14 6 24.675 29.421 1.169 100.540 o
0 14 7 2.148 2.240 0.933 286.044 o
0 14 8 10.031 10.167 1.002 184.958 o
0 14 9 16.047 17.171 1.267 113.847 o
0 14 10 2.367 3.212 1.090 211.996 o
0 14 11 29.032 28.841 1.405 78.732 o
0 14 12 30.151 31.356 3.143 24.181 o
0 14 13 36.044 38.311 3.576 18.814 o
0 15 1 6.723 7.878 0.874 250.094 o
0 15 2 72.315 73.960 1.847 34.627 o
0 15 3 1.484 2.269 0.845 349.958 o
0 15 4 22.173 25.295 1.228 101.926 o
0 15 5 158.744 156.633 3.193 12.030 o
0 15 6 0.074 0.599 0.982 285.952 o
0 15 7 15.347 15.560 1.257 117.684 o
0 15 8 5.275 6.346 1.336 135.452 o
0 15 9 25.938 31.228 1.621 67.714 o
0 15 10 6.547 6.965 1.415 119.790 o
0 15 11 6.076 10.521 1.650 90.139 o
0 15 12 9.501 8.507 4.057 16.512 o
0 16 0 31.704 34.627 2.250 40.703 o
0 16 1 32.076 34.293 1.532 67.155 o
0 16 2 58.690 61.131 2.200 32.974 o
0 16 3 41.134 44.087 2.141 39.930 o
0 16 4 219.068 213.108 4.116 7.425 o
0 16 5 34.651 38.115 1.532 64.246 o
0 16 6 7.523 9.725 1.483 106.955 o
0 16 7 15.218 17.132 1.513 89.960 o
0 16 8 5.301 4.715 1.444 119.575 o
0 16 9 5.116 4.892 1.798 80.289 o
0 16 10 17.951 19.932 1.857 63.248 o
0 16 11 0.094 0.000 2.466 45.929 o
0 17 1 120.012 106.888 3.536 13.320 o
0 17 2 276.741 260.770 6.071 4.238 o
0 17 3 98.072 99.294 2.957 17.924 o
0 17 4 0.072 0.894 1.444 132.912 o
0 17 5 27.041 32.604 2.426 37.459 o
0 17 6 7.665 8.232 2.083 59.088 o
0 17 7 70.693 74.746 2.584 24.796 o
0 17 8 29.875 30.708 2.191 43.340 o
0 17 9 22.906 24.647 3.497 20.726 o
0 18 0 11.741 11.130 2.672 36.174 o
0 18 1 17.909 25.285 2.308 43.662 o
0 18 2 0.321 2.682 2.004 68.650 o
0 18 3 77.311 76.033 3.104 19.112 o
0 18 4 17.418 19.165 2.466 39.823 o
0 18 5 194.161 174.158 4.705 7.200 o
0 18 6 3.955 8.507 2.957 30.998 o
1 0 1 86.426 94.884 1.434 34.578 o
1 0 2 1810.550 1850.950 28.006 0.175 o
1 0 3 3656.420 3745.700 56.956 0.044 o
1 0 4 447.224 474.791 7.112 2.371 o
1 0 5 863.009 872.931 13.095 0.742 o
1 0 6 14.639 13.910 0.383 316.072 o
1 0 7 139.701 140.307 2.230 17.510 o
1 0 8 167.759 163.893 2.574 13.526 o
1 0 9 171.011 170.818 2.701 12.773 o
1 0 10 228.376 221.379 3.458 8.232 o
1 0 11 90.590 88.557 1.532 33.144 o
1 0 12 19.694 20.776 0.658 188.164 o
1 0 13 37.974 37.014 0.884 96.331 o
1 0 14 105.916 102.752 1.817 26.024 o
1 0 15 78.759 80.856 1.552 36.750 o
1 0 16 20.162 21.081 0.904 147.674 o
1 0 17 6.829 9.077 1.031 193.913 o
1 0 18 5.779 7.535 1.297 139.955 o
1 0 19 4.410 4.548 1.434 122.773 o
1 0 20 71.967 70.394 2.760 22.967 o
1 1 0 5726.320 5847.230 87.673 0.018 o
1 1 1 955.787 976.469 14.617 0.605 o
1 1 2 4446.190 4635.080 81.239 0.025 o
1 1 3 18.373 18.782 0.363 254.813 o
1 1 4 451.279 467.827 7.024 2.394 o
1 1 5 238.093 246.880 3.743 7.308 o
1 1 6 896.315 902.274 13.507 0.696 o
1 1 7 14.133 13.684 0.413 315.690 o
1 1 8 97.688 92.732 1.523 31.246 o
1 1 9 371.043 362.353 5.521 3.598 o
1 1 10 244.488 238.609 3.703 7.319 o
1 1 11 370.429 352.638 5.511 3.638 o
1 1 12 36.473 36.002 0.884 99.270 o
1 1 13 8.364 8.969 0.609 349.795 o
1 1 14 40.952 41.818 1.041 81.292 o
1 1 15 185.002 177.193 2.898 11.448 o
1 1 16 97.067 103.901 1.925 26.283 o
1 1 17 202.522 207.027 3.536 8.906 o
1 1 18 111.242 114.069 2.407 20.066 o
1 1 19 21.483 26.091 1.709 67.425 o
1 1 20 3.140 2.603 1.974 69.101 o
1 2 0 35.316 33.527 0.580 123.227 o
1 2 1 514.285 526.109 7.888 1.919 o
1 2 2 2881.940 2954.360 45.688 0.069 o
1 2 3 3599.060 3678.770 63.960 0.039 o
1 2 4 430.688 432.502 6.670 2.643 o
1 2 5 246.759 246.664 3.762 7.117 o
1 2 6 1451.390 1462.260 23.773 0.255 o
1 2 7 52.729 52.123 0.923 70.233 o
1 2 8 141.276 144.138 2.279 17.003 o
1 2 9 61.079 61.474 1.120 55.746 o
1 2 10 136.005 132.409 2.171 18.445 o
1 2 11 104.717 103.204 1.768 26.611 o
1 2 12 142.513 141.731 2.348 16.677 o
1 2 13 258.253 258.226 4.077 6.416 o
1 2 14 18.807 20.924 0.786 170.515 o
1 2 15 139.310 135.886 2.338 17.181 o
1 2 16 55.727 57.417 1.336 53.933 o
1 2 17 27.645 30.040 1.169 96.011 o
1 2 18 43.242 45.266 1.552 56.557 o
1 2 19 4.169 4.519 1.798 81.172 o
1 2 20 96.956 89.196 2.868 19.003 o
1 3 0 150.299 157.173 2.407 15.357 o
1 3 1 2249.960 2439.500 36.484 0.107 o
1 3 2 588.858 603.123 9.037 1.495 o
1 3 3 1427.220 1500.520 22.535 0.270 o
1 3 4 114.448 113.813 1.837 23.869 o
1 3 5 7.974 7.564 0.265 606.710 o
1 3 6 588.899 586.719 8.812 1.542 o
1 3 7 213.658 208.549 3.232 9.188 o
1 3 8 467.978 457.335 6.916 2.386 o
1 3 9 221.627 212.007 3.291 8.811 o
1 3 10 209.959 205.396 3.222 9.359 o
1 3 11 62.812 63.419 1.189 52.655 o
1 3 12 95.641 94.137 1.680 29.835 o
1 3 13 16.273 17.024 0.678 212.754 o
1 3 14 51.117 53.262 1.179 62.561 o
1 3 15 80.029 82.113 1.572 35.963 o
1 3 16 6.462 7.142 0.737 319.622 o
1 3 17 34.428 37.672 1.306 75.747 o
1 3 18 38.206 42.682 1.660 55.794 o
1 3 19 1.898 2.800 1.523 115.197 o
1 3 20 6.299 7.839 2.112 58.223 o
1 4 0 518.119 545.352 8.173 1.831 o
1 4 1 3365.600 3573.510 59.451 0.045 o
1 4 2 1813.410 1897.090 30.217 0.161 o
1 4 3 634.266 640.374 9.588 1.327 o
1 4 4 557.269 570.864 8.556 1.654 o
1 4 5 32.118 33.095 0.648 126.477 o
1 4 6 154.564 158.509 2.485 14.739 o
1 4 7 310.788 306.243 4.646 4.879 o
1 4 8 155.704 150.808 2.377 15.332 o
1 4 9 87.156 84.490 1.690 32.408 o
1 4 10 78.405 75.944 1.346 40.784 o
1 4 11 32.343 31.219 0.756 119.842 o
1 4 12 40.971 40.718 0.894 89.308 o
1 4 13 55.697 56.081 1.120 60.529 o
1 4 14 122.226 120.965 2.073 20.882 o
1 4 15 9.464 10.128 0.678 295.505 o
1 4 16 20.875 22.073 0.874 148.169 o
1 4 17 35.925 38.861 1.641 58.673 o
1 4 18 6.971 7.957 1.336 130.101 o
1 4 19 4.395 5.737 2.102 59.987 o
1 4 20 9.554 15.973 3.173 26.208 o
1 5 0 131.784 137.949 2.200 18.414 o
1 5 1 483.441 509.222 7.672 2.067 o
1 5 2 62.776 60.806 1.051 56.664 o
1 5 3 543.609 551.158 8.301 1.746 o
1 5 4 185.066 187.243 2.898 11.248 o
1 5 5 678.714 678.636 10.187 1.181 o
1 5 6 131.047 133.705 2.151 18.932 o
1 5 7 83.565 84.176 1.464 36.303 o
1 5 8 107.269 102.556 1.719 26.692 o
1 5 9 50.514 51.121 0.973 70.849 o
1 5 10 55.332 54.716 1.041 63.562 o
1 5 11 102.896 101.603 1.739 27.302 o
1 5 12 181.369 178.333 2.849 11.708 o
1 5 13 205.250 192.518 3.271 9.583 o
1 5 14 8.769 10.816 0.589 340.226 o
1 5 15 34.657 35.649 0.953 97.815 o
1 5 16 4.417 6.140 1.071 200.715 o
1 5 17 33.206 36.710 1.965 48.423 o
1 5 18 48.433 55.109 2.534 29.667 o
1 5 19 3.066 5.049 2.358 48.666 o
1 6 0 9.621 10.315 0.383 435.497 o
1 6 1 368.452 377.236 5.707 3.474 o
1 6 2 403.036 419.506 6.356 2.900 o
1 6 3 149.530 152.556 2.407 15.557 o
1 6 4 129.316 133.106 2.161 19.061 o
1 6 5 266.251 267.833 4.116 6.174 o
1 6 6 46.811 47.663 0.923 77.625 o
1 6 7 401.836 386.391 5.845 3.194 o
1 6 8 57.433 57.300 1.081 60.174 o
1 6 9 22.890 23.458 0.599 176.329 o
1 6 10 178.777 171.977 2.721 12.325 o
1 6 11 68.293 68.223 1.248 47.740 o
1 6 12 55.986 56.661 1.346 53.719 o
1 6 13 6.521 7.643 0.756 305.679 o
1 6 14 101.882 103.960 2.200 23.163 o
1 6 15 20.477 22.319 1.385 92.229 o
1 6 16 65.145 63.724 2.102 33.109 o
1 6 17 3.543 3.635 1.562 106.868 o
1 6 18 28.507 29.028 1.896 54.224 o
1 6 19 8.389 6.631 1.886 70.804 o
1 7 0 24.116 24.195 0.629 166.039 o
1 7 1 1081.870 1107.540 16.543 0.478 o
1 7 2 395.491 395.674 6.002 3.136 o
1 7 3 125.231 121.613 1.984 21.092 o
1 7 4 435.781 428.533 6.503 2.687 o
1 7 5 34.418 33.311 0.756 113.516 o
1 7 6 340.043 336.901 5.157 4.115 o
1 7 7 78.391 75.021 1.346 40.939 o
1 7 8 181.448 176.378 2.780 11.940 o
1 7 9 139.976 135.061 2.200 17.846 o
1 7 10 79.127 79.117 1.405 39.135 o
1 7 11 30.177 30.610 1.031 102.656 o
1 7 12 18.243 19.431 0.855 164.149 o
1 7 13 18.640 19.941 0.904 154.112 o
1 7 14 18.642 21.228 1.228 110.506 o
1 7 15 74.997 81.347 2.525 24.562 o
1 7 16 8.526 9.647 1.277 134.580 o
1 7 17 51.704 49.922 1.965 40.576 o
1 7 18 103.853 103.852 4.735 9.388 o
1 7 19 160.512 148.401 7.476 4.065 o
1 8 0 1093.800 1081.970 16.199 0.487 o
1 8 1 591.763 589.145 9.008 1.506 o
1 8 2 550.505 547.828 8.271 1.740 o
1 8 3 87.833 87.467 1.562 33.541 o
1 8 4 177.779 171.221 2.741 12.329 o
1 8 5 193.789 188.245 2.976 10.704 o
1 8 6 197.235 197.076 3.114 10.110 o
1 8 7 16.450 17.652 0.580 231.324 o
1 8 8 68.961 70.777 1.297 45.963 o
1 8 9 110.808 110.719 2.053 22.881 o
1 8 10 31.523 32.417 0.766 119.541 o
1 8 11 29.474 28.900 0.992 108.344 o
1 8 12 35.243 34.617 1.189 83.048 o
1 8 13 10.737 12.446 1.051 166.674 o
1 8 14 133.582 130.375 3.222 13.581 o
1 8 15 31.181 32.702 1.562 66.814 o
1 8 16 132.051 122.919 3.605 12.243 o
1 8 17 9.380 11.985 2.682 36.246 o
1 8 18 29.732 30.462 4.214 14.403 o
1 9 0 59.120 58.930 1.179 56.019 o
1 9 1 211.270 216.634 3.556 8.527 o
1 9 2 313.679 301.419 4.637 4.882 o
1 9 3 371.151 369.122 5.835 3.419 o
1 9 4 90.557 89.019 1.572 32.627 o
1 9 5 51.645 50.610 1.159 63.753 o
1 9 6 27.698 31.366 0.845 122.216 o
1 9 7 214.248 211.212 3.330 8.945 o
1 9 8 155.754 150.513 2.485 14.909 o
1 9 9 6.353 6.709 0.472 514.929 o
1 9 10 23.924 24.332 0.697 157.930 o
1 9 11 148.374 147.114 3.527 11.492 o
1 9 12 26.522 29.735 1.267 90.181 o
1 9 13 61.719 63.734 1.896 37.548 o
1 9 14 55.517 58.911 1.866 40.461 o
1 9 15 154.614 146.977 3.615 10.995 o
1 9 16 12.348 14.195 2.819 32.453 o
1 9 17 56.917 57.506 4.234 13.066 o
1 9 18 40.550 45.266 4.804 10.962 o
1 10 0 0.287 0.619 0.383 1683.830 o
1 10 1 69.887 72.742 1.444 42.445 o
1 10 2 7.914 9.008 0.599 361.912 o
1 10 3 199.863 195.052 3.134 10.013 o
1 10 4 278.562 273.148 4.371 5.693 o
1 10 5 150.850 149.580 2.456 15.363 o
1 10 6 351.247 346.528 5.452 3.820 o
1 10 7 202.135 198.952 3.153 9.836 o
1 10 8 14.392 13.301 0.599 259.587 o
1 10 9 52.896 55.001 1.415 53.701 o
1 10 10 33.326 34.195 1.071 92.869 o
1 10 11 158.677 158.725 3.713 10.388 o
1 10 12 2.649 3.143 0.953 267.352 o
1 10 13 2.428 4.322 1.228 168.608 o
1 10 14 24.352 27.594 1.513 76.501 o
1 10 15 26.442 29.303 2.633 33.214 o
1 10 16 3.226 1.306 2.800 35.079 o
1 10 17 0.697 1.709 2.780 35.916 o
1 11 0 33.813 33.969 0.923 102.332 o
1 11 1 122.321 122.222 2.112 20.554 o
1 11 2 62.297 63.331 1.316 49.910 o
1 11 3 26.914 30.433 0.973 113.218 o
1 11 4 3.891 4.096 0.580 527.440 o
1 11 5 10.362 10.403 0.658 292.425 o
1 11 6 246.488 236.281 3.998 6.894 o
1 11 7 66.339 65.492 1.454 44.784 o
1 11 8 0.826 1.464 0.511 898.031 o
1 11 9 28.220 28.429 0.884 120.647 o
1 11 10 37.453 37.810 1.081 85.154 o
1 11 11 64.091 67.811 1.925 35.927 o
1 11 12 106.290 106.986 2.829 17.917 o
1 11 13 93.910 92.526 2.652 20.808 o
1 11 14 43.164 48.498 3.586 18.075 o
1 11 15 33.625 35.344 2.839 28.055 o
1 11 16 8.820 7.652 2.888 31.885 o
1 12 0 18.826 20.000 0.747 178.912 o
1 12 1 31.134 29.843 0.855 115.854 o
1 12 2 91.832 94.501 1.827 28.903 o
1 12 3 308.756 299.366 4.666 4.920 o
1 12 4 47.624 52.457 1.189 64.867 o
1 12 5 3.362 4.804 0.648 459.277 o
1 12 6 47.080 46.494 1.218 66.269 o
1 12 7 34.390 33.419 1.071 92.004 o
1 12 8 14.766 14.676 0.815 196.688 o
1 12 9 19.683 19.588 0.884 154.325 o
1 12 10 18.791 19.971 0.914 152.092 o
1 12 11 27.069 28.085 1.464 77.105 o
1 12 12 10.938 9.529 1.336 120.840 o
1 12 13 33.273 37.653 1.739 56.378 o
1 12 14 6.650 6.071 3.644 20.539 o
1 12 15 1.735 3.163 2.662 38.832 o
1 12 16 28.793 19.991 5.855 7.833 o
1 13 0 75.975 75.699 1.493 39.184 o
1 13 1 40.764 39.745 1.071 81.090 o
1 13 2 153.786 160.061 2.888 13.228 o
1 13 3 18.984 18.350 0.776 176.668 o
1 13 4 159.295 154.187 3.242 11.895 o
1 13 5 34.526 37.967 1.218 80.386 o
1 13 6 79.073 80.198 1.965 30.863 o
1 13 7 0.427 0.570 0.629 668.144 o
1 13 8 32.684 34.303 1.110 91.019 o
1 13 9 14.334 16.484 0.943 168.085 o
1 13 10 111.161 108.597 2.338 20.825 o
1 13 11 6.886 5.933 1.267 144.679 o
1 13 12 26.486 26.985 1.768 61.235 o
1 13 13 2.037 3.870 1.572 107.482 o
1 13 14 21.146 26.297 3.792 17.919 o
1 13 15 9.858 25.216 7.485 4.918 o
1 14 0 17.506 18.154 0.904 160.838 o
1 14 1 24.404 24.971 0.923 128.955 o
1 14 2 3.940 3.998 0.707 402.562 o
1 14 3 135.757 130.218 2.662 16.033 o
1 14 4 65.017 64.922 1.582 42.692 o
1 14 5 4.547 6.483 0.855 283.378 o
1 14 6 4.030 4.175 0.806 329.242 o
1 14 7 8.961 10.570 0.992 191.277 o
1 14 8 33.264 34.274 1.365 74.994 o
1 14 9 31.841 33.164 1.257 83.157 o
1 14 10 25.377 24.833 1.365 86.930 o
1 14 11 18.530 22.672 1.906 59.755 o
1 14 12 14.378 13.311 2.033 57.582 o
1 14 13 76.032 70.983 3.949 13.714 o
1 15 0 6.514 7.230 1.012 205.676 o
1 15 1 12.571 13.910 0.982 171.645 o
1 15 2 29.501 30.963 1.326 82.268 o
1 15 3 20.822 22.839 1.189 109.704 o
1 15 4 16.506 18.998 1.179 122.084 o
1 15 5 164.594 159.688 3.193 11.737 o
1 15 6 73.261 79.137 2.112 30.017 o
1 15 7 13.389 16.778 1.346 109.344 o
1 15 8 17.090 19.971 1.297 106.631 o
1 15 9 35.034 39.175 1.768 54.084 o
1 15 10 99.368 97.172 2.466 21.594 o
1 15 11 3.895 5.364 2.358 48.390 o
1 15 12 9.753 8.625 2.132 55.718 o
1 16 0 6.873 4.440 1.572 100.863 o
1 16 1 67.724 69.490 2.318 28.880 o
1 16 2 71.070 75.335 2.397 26.933 o
1 16 3 43.978 44.372 1.729 50.494 o
1 16 4 20.733 23.949 1.582 76.478 o
1 16 5 30.683 33.154 1.591 65.534 o
1 16 6 83.707 85.728 2.299 25.657 o
1 16 7 23.657 28.635 1.670 67.396 o
1 16 8 74.546 74.765 2.367 26.855 o
1 16 9 52.797 52.162 2.308 33.028 o
1 16 10 21.985 22.820 1.994 54.198 o
1 16 11 20.424 7.485 4.764 11.873 o
1 17 0 25.781 29.735 1.984 51.736 o
1 17 1 17.712 21.602 1.699 71.993 o
1 17 2 9.973 9.804 1.768 77.074 o
1 17 3 12.514 15.295 1.847 68.204 o
1 17 4 24.005 25.501 2.014 52.083 o
1 17 5 39.407 40.836 2.210 39.081 o
1 17 6 11.370 14.401 2.004 60.152 o
1 17 7 13.364 14.804 1.729 75.580 o
1 17 8 1.636 1.945 1.916 74.426 o
1 17 9 8.016 6.248 4.489 13.613 o
1 18 0 2.122 3.143 1.768 86.059 o
1 18 1 2.419 0.609 1.788 85.058 o
1 18 2 28.491 29.293 2.259 41.902 o
1 18 3 6.390 6.965 2.200 54.060 o
1 18 4 37.641 36.062 2.593 31.713 o
1 18 5 8.262 7.947 2.554 40.313 o
1 18 6 15.045 21.385 3.556 20.641 o
2 0 0 3265.350 3299.380 69.834 0.038 o
2 0 1 7876.780 7954.010 123.902 0.010 o
2 0 2 789.883 875.476 13.114 0.783 o
2 0 3 0.843 1.798 0.177 3197.160 o
2 0 4 29.663 28.949 0.540 147.448 o
2 0 5 607.203 618.772 9.303 1.417 o
2 0 6 835.224 843.952 12.652 0.791 o
2 0 7 558.725 563.702 8.478 1.672 o
2 0 8 1.244 1.208 0.236 2426.330 o
2 0 9 6.091 7.505 0.432 546.024 o
2 0 10 120.437 120.699 2.004 21.541 o
2 0 11 650.289 637.888 10.265 1.229 o
2 0 12 119.075 120.208 2.024 21.588 o
2 0 13 6.955 7.593 0.619 378.167 o
2 0 14 0.044 2.525 0.570 761.920 o
2 0 15 30.023 29.048 0.923 113.011 o
2 0 16 252.482 250.024 4.028 6.637 o
2 0 17 167.662 167.341 2.947 12.228 o
2 0 18 2.318 2.662 1.051 228.421 o
2 0 19 28.056 30.413 1.699 62.703 o
2 0 20 6.112 5.639 1.827 76.909 o
2 1 0 279.557 302.834 4.617 5.263 o
2 1 1 1623.130 1663.980 24.863 0.218 o
2 1 2 810.988 862.882 13.055 0.777 o
2 1 3 5711.770 5959.290 92.064 0.017 o
2 1 4 253.765 259.582 3.949 6.635 o
2 1 5 825.872 839.669 12.603 0.801 o
2 1 6 136.642 133.371 2.112 18.658 o
2 1 7 238.881 230.161 3.802 7.370 o
2 1 8 1193.810 1174.750 17.574 0.415 o
2 1 9 78.919 75.807 1.326 40.953 o
2 1 10 111.603 110.296 1.857 24.338 o
2 1 11 30.436 30.030 0.756 125.369 o
2 1 12 4.830 5.422 0.481 583.415 o
2 1 13 289.760 288.757 4.499 5.334 o
2 1 14 21.750 22.928 0.766 158.899 o
2 1 15 85.423 85.935 1.641 33.261 o
2 1 16 6.537 10.157 0.855 250.401 o
2 1 17 4.882 5.305 0.864 280.990 o
2 1 18 99.169 100.768 2.289 22.911 o
2 1 19 32.259 33.419 1.709 59.154 o
2 1 20 20.136 21.651 2.181 47.831 o
2 2 0 1095.820 1158.060 17.240 0.449 o
2 2 1 77.861 83.950 1.316 40.131 o
2 2 2 1118.620 1174.660 17.544 0.434 o
2 2 3 496.085 534.056 9.244 1.681 o
2 2 4 915.951 966.391 16.945 0.536 o
2 2 5 557.203 555.942 9.696 1.484 o
2 2 6 1337.540 1318.880 19.715 0.333 o
2 2 7 345.183 341.528 5.177 4.045 o
2 2 8 103.321 100.729 1.650 28.128 o
2 2 9 235.397 229.139 3.566 7.810 o
2 2 10 45.032 45.462 0.884 82.237 o
2 2 11 22.534 21.228 0.629 178.652 o
2 2 12 302.078 287.372 4.430 5.259 o
2 2 13 59.270 56.671 1.110 58.426 o
2 2 14 63.696 62.044 1.277 50.486 o
2 2 15 21.085 21.877 0.845 151.906 o
2 2 16 20.564 22.515 0.963 136.649 o
2 2 17 76.257 79.215 1.768 34.331 o
2 2 18 18.007 20.688 1.385 96.176 o
2 2 19 8.254 11.503 1.474 105.860 o
2 2 20 9.594 8.428 1.994 62.955 o
2 3 0 49.257 52.889 0.884 74.268 o
2 3 1 924.131 975.615 14.588 0.620 o
2 3 2 1260.460 1261.200 18.861 0.367 o
2 3 3 28.115 28.665 0.550 152.070 o
2 3 4 1124.780 1171.630 20.265 0.373 o
2 3 5 17.733 17.436 0.609 217.196 o
2 3 6 423.600 427.826 7.476 2.417 o
2 3 7 222.277 224.905 4.037 7.379 o
2 3 8 759.899 725.100 10.865 1.013 o
2 3 9 355.475 345.251 5.285 3.890 o
2 3 10 79.498 81.573 1.405 38.658 o
2 3 11 64.724 61.700 1.140 53.270 o
2 3 12 70.858 69.009 1.297 45.566 o
2 3 13 55.771 55.463 1.130 60.388 o
2 3 14 100.552 96.701 1.768 27.821 o
2 3 15 41.881 44.077 1.081 77.365 o
2 3 16 27.085 28.478 0.973 114.723 o
2 3 17 52.195 54.136 1.542 50.554 o
2 3 18 32.247 35.118 1.415 72.810 o
2 3 19 71.133 70.610 2.525 25.677 o
2 3 20 35.417 34.843 3.232 22.515 o
2 4 0 801.818 831.781 12.387 0.832 o
2 4 1 847.078 871.468 13.006 0.756 o
2 4 2 83.603 90.885 1.474 35.289 o
2 4 3 1616.050 1614.060 24.028 0.229 o
2 4 4 118.017 120.601 1.965 22.087 o
2 4 5 164.069 169.944 3.075 11.923 o
2 4 6 2.139 1.356 0.255 1787.740 o
2 4 7 630.978 645.678 11.562 1.108 o
2 4 8 201.431 200.661 3.684 8.718 o
2 4 9 86.860 85.208 1.768 31.405 o
2 4 10 68.913 69.638 1.523 41.804 o
2 4 11 39.965 39.185 0.815 95.795 o
2 4 12 93.175 90.493 1.562 32.009 o
2 4 13 3.767 3.880 0.452 715.873 o
2 4 14 34.622 34.490 0.864 104.652 o
2 4 15 28.978 28.782 0.933 114.375 o
2 4 16 23.418 25.413 1.336 91.039 o
2 4 17 34.669 38.105 1.807 53.035 o
2 4 18 34.068 40.325 2.210 40.444 o
2 4 19 34.628 36.081 2.466 34.767 o
2 4 20 6.128 9.912 3.900 17.936 o
2 5 0 56.273 57.467 1.002 63.110 o
2 5 1 351.986 357.501 5.413 3.799 o
2 5 2 317.011 318.836 4.833 4.612 o
2 5 3 209.191 209.797 3.242 9.278 o
2 5 4 158.145 167.753 2.662 13.624 o
2 5 5 461.406 453.435 6.837 2.438 o
2 5 6 115.227 118.244 2.299 20.230 o
2 5 7 165.218 164.796 3.065 12.013 o
2 5 8 114.639 114.687 2.240 20.868 o
2 5 9 0.781 1.523 0.422 1224.840 o
2 5 10 56.552 58.125 1.356 52.811 o
2 5 11 76.933 74.775 1.631 36.826 o
2 5 12 167.691 164.620 3.124 11.732 o
2 5 13 5.642 4.509 0.629 426.948 o
2 5 14 21.441 22.014 1.022 127.836 o
2 5 15 68.588 67.840 1.896 35.384 o
2 5 16 82.749 85.050 2.279 26.047 o
2 5 17 17.620 21.543 1.641 75.935 o
2 5 18 44.932 47.368 2.328 34.600 o
2 5 19 22.451 24.715 2.466 38.206 o
2 6 0 31.137 30.570 0.668 130.411 o
2 6 1 215.391 218.353 3.389 8.711 o
2 6 2 497.000 489.320 7.397 2.122 o
2 6 3 18.240 19.489 0.530 222.798 o
2 6 4 460.653 471.442 7.102 2.335 o
2 6 5 689.785 663.694 10.020 1.194 o
2 6 6 67.647 69.353 1.326 46.177 o
2 6 7 129.279 131.485 2.525 17.139 o
2 6 8 305.781 300.732 5.580 4.242 o
2 6 9 75.945 75.581 1.778 34.675 o
2 6 10 109.675 108.754 2.161 22.297 o
2 6 11 204.902 194.247 3.635 8.811 o
2 6 12 37.594 36.356 1.061 86.933 o
2 6 13 61.596 63.056 1.513 45.714 o
2 6 14 32.434 32.447 1.228 84.760 o
2 6 15 15.441 14.853 1.238 120.656 o
2 6 16 79.771 80.316 2.417 25.229 o
2 6 17 112.174 117.526 3.360 14.261 o
2 6 18 40.332 42.211 2.259 37.557 o
2 6 19 6.737 6.572 2.338 48.192 o
2 7 0 111.371 115.837 1.906 23.620 o
2 7 1 94.269 92.104 1.552 31.713 o
2 7 2 55.948 53.930 1.022 63.996 o
2 7 3 11.224 12.240 0.501 334.222 o
2 7 4 223.196 223.520 3.448 8.347 o
2 7 5 333.144 333.836 5.108 4.214 o
2 7 6 66.617 69.530 1.238 48.379 o
2 7 7 202.891 192.233 3.016 10.226 o
2 7 8 3.242 4.666 0.707 409.679 o
2 7 9 136.934 136.535 2.662 15.754 o
2 7 10 17.367 18.635 0.786 181.223 o
2 7 11 27.465 26.641 0.933 119.451 o
2 7 12 22.751 24.951 0.963 128.408 o
2 7 13 50.462 51.406 1.542 51.925 o
2 7 14 139.268 133.656 3.301 12.931 o
2 7 15 53.475 58.537 2.230 33.716 o
2 7 16 10.505 11.169 1.474 103.017 o
2 7 17 30.535 35.305 2.161 43.385 o
2 7 18 37.763 39.952 2.377 35.707 o
2 7 19 2.002 13.527 5.511 9.112 o
2 8 0 406.131 408.219 6.208 2.969 o
2 8 1 104.462 110.277 1.866 25.258 o
2 8 2 220.323 216.339 3.399 8.593 o
2 8 3 103.622 105.512 1.788 26.426 o
2 8 4 736.020 713.086 10.816 1.045 o
2 8 5 31.743 31.346 0.747 121.770 o
2 8 6 42.857 43.252 0.904 85.039 o
2 8 7 63.209 63.272 1.306 49.745 o
2 8 8 73.368 72.683 1.562 39.243 o
2 8 9 72.586 69.402 1.562 39.964 o
2 8 10 245.267 235.053 4.332 6.479 o
2 8 11 157.041 148.529 2.878 13.387 o
2 8 12 26.668 26.847 1.071 108.002 o
2 8 13 41.440 40.845 1.523 59.811 o
2 8 14 93.717 92.762 2.534 21.808 o
2 8 15 22.861 25.619 1.601 72.942 o
2 8 16 58.094 59.313 2.308 31.440 o
2 8 17 8.571 9.607 1.778 77.445 o
2 8 18 21.665 24.047 2.250 44.700 o
2 9 0 22.116 22.279 0.678 171.172 o
2 9 1 36.081 34.902 0.864 101.965 o
2 9 2 13.727 14.951 0.609 255.394 o
2 9 3 106.773 107.762 1.827 25.439 o
2 9 4 139.552 139.855 2.318 17.108 o
2 9 5 102.364 103.587 1.807 26.595 o
2 9 6 12.075 12.849 0.521 311.447 o
2 9 7 96.046 96.102 1.690 29.469 o
2 9 8 117.633 110.601 1.955 22.797 o
2 9 9 425.019 408.042 7.210 2.530 o
2 9 10 56.617 53.272 1.395 52.872 o
2 9 11 32.086 31.690 1.719 59.271 o
2 9 12 211.349 208.088 4.745 6.615 o
2 9 13 4.679 5.393 1.130 184.060 o
2 9 14 35.071 37.407 1.768 54.464 o
2 9 15 54.394 57.417 2.073 36.629 o
2 9 16 12.849 12.083 1.886 66.560 o
2 9 17 57.479 54.048 2.348 31.353 o
2 9 18 54.336 53.508 5.639 7.975 o
2 10 0 100.095 101.976 1.857 26.618 o
2 10 1 20.627 21.680 0.678 178.674 o
2 10 2 12.819 12.407 0.589 281.622 o
2 10 3 42.564 42.299 0.963 83.120 o
2 10 4 18.256 19.833 0.697 190.565 o
2 10 5 65.515 61.897 1.238 50.584 o
2 10 6 21.953 24.107 0.747 158.827 o
2 10 7 85.547 82.487 1.493 35.603 o
2 10 8 15.079 15.295 0.619 240.580 o
2 10 9 43.111 41.199 1.405 63.386 o
2 10 10 11.191 12.613 1.100 155.133 o
2 10 11 45.208 46.111 1.660 51.791 o
2 10 12 134.756 136.878 3.409 12.628 o
2 10 13 48.608 50.659 1.798 45.577 o
2 10 14 12.333 12.486 1.562 91.052 o
2 10 15 20.652 21.768 1.601 76.108 o
2 10 16 31.216 33.714 2.122 44.583 o
2 10 17 33.067 38.822 4.057 15.177 o
2 11 0 35.671 36.042 0.973 94.858 o
2 11 1 214.323 213.982 3.448 8.685 o
2 11 2 7.043 7.466 0.609 384.015 o
2 11 3 9.311 10.344 0.639 313.149 o
2 11 4 31.372 34.834 0.953 103.410 o
2 11 5 83.525 84.068 1.680 33.379 o
2 11 6 13.588 14.440 0.658 244.662 o
2 11 7 197.645 196.418 3.615 9.009 o
2 11 8 225.131 214.689 3.910 7.627 o
2 11 9 24.059 22.996 0.747 153.575 o
2 11 10 272.306 261.939 5.874 4.424 o
2 11 11 28.739 30.855 1.356 81.172 o
2 11 12 15.174 16.759 1.552 86.829 o
2 11 13 43.133 44.480 1.984 43.342 o
2 11 14 17.862 21.552 1.876 61.843 o
2 11 15 17.456 16.660 1.807 67.193 o
2 11 16 3.808 3.920 2.751 36.031 o
2 12 0 104.510 102.811 1.876 25.708 o
2 12 1 214.255 213.216 3.517 8.569 o
2 12 2 39.657 41.386 1.041 82.890 o
2 12 3 91.300 92.428 1.739 30.175 o
2 12 4 122.860 125.395 2.191 19.850 o
2 12 5 11.195 12.986 0.678 264.419 o
2 12 6 377.163 363.562 6.641 3.030 o
2 12 7 158.147 159.944 3.045 12.480 o
2 12 8 6.174 6.110 0.639 392.528 o
2 12 9 10.969 11.503 0.786 236.661 o
2 12 10 24.623 24.696 1.267 95.583 o
2 12 11 10.824 11.385 1.356 116.725 o
2 12 12 12.911 14.450 1.591 86.841 o
2 12 13 68.241 70.060 2.426 27.315 o
2 12 14 0.261 2.151 1.749 90.104 o
2 12 15 6.735 6.641 1.749 82.422 o
2 13 0 80.043 78.449 1.513 37.320 o
2 13 1 44.962 46.523 1.110 72.216 o
2 13 2 51.271 52.751 1.208 61.656 o
2 13 3 117.754 117.467 2.141 21.080 o
2 13 4 112.956 112.782 2.456 19.632 o
2 13 5 3.804 4.813 0.678 421.887 o
2 13 6 2.417 2.574 0.668 493.379 o
2 13 7 13.612 16.120 0.825 196.623 o
2 13 8 92.484 93.282 2.004 27.004 o
2 13 9 6.810 9.165 0.864 248.343 o
2 13 10 74.911 74.412 2.328 27.313 o
2 13 11 118.256 118.705 3.261 14.417 o
2 13 12 110.656 110.218 3.252 15.068 o
2 13 13 21.959 23.085 2.083 50.618 o
2 13 14 8.879 4.931 1.925 68.420 o
2 14 0 4.510 4.971 0.707 383.145 o
2 14 1 39.671 41.936 1.110 79.121 o
2 14 2 46.895 49.824 1.326 61.288 o
2 14 3 27.672 30.403 1.130 98.791 o
2 14 4 124.608 127.969 2.701 16.649 o
2 14 5 35.228 36.307 1.267 77.775 o
2 14 6 90.472 89.117 2.063 27.004 o
2 14 7 193.488 187.655 3.615 9.233 o
2 14 8 32.889 34.971 1.326 77.209 o
2 14 9 0.844 1.031 1.022 256.890 o
2 14 10 37.593 41.258 2.033 44.145 o
2 14 11 3.517 5.668 1.778 82.927 o
2 14 12 23.190 28.556 2.200 45.217 o
2 14 13 45.173 44.480 2.456 32.368 o
2 15 0 48.526 51.602 1.542 52.765 o
2 15 1 93.593 98.675 2.417 22.539 o
2 15 2 12.605 14.568 1.189 133.768 o
2 15 3 12.884 14.371 1.061 154.546 o
2 15 4 159.652 159.020 3.242 11.786 o
2 15 5 45.142 46.877 1.503 56.882 o
2 15 6 4.601 3.527 0.884 282.329 o
2 15 7 44.225 47.456 1.641 52.559 o
2 15 8 22.657 24.038 1.444 84.332 o
2 15 9 13.604 15.177 1.375 106.875 o
2 15 10 3.671 4.244 1.827 79.200 o
2 15 11 0.834 5.334 2.122 60.526 o
2 15 12 17.991 24.028 2.672 34.119 o
2 16 0 105.860 109.550 3.124 16.055 o
2 16 1 82.327 89.579 2.809 20.650 o
2 16 2 51.867 55.030 1.827 43.035 o
2 16 3 19.620 22.476 1.552 80.050 o
2 16 4 14.593 19.480 1.758 71.105 o
2 16 5 164.900 160.946 3.635 10.388 o
2 16 6 29.822 31.061 1.758 58.887 o
2 16 7 3.509 5.727 1.582 103.106 o
2 16 8 31.120 36.543 1.906 51.255 o
2 16 9 17.719 19.087 1.749 69.790 o
2 16 10 7.284 15.167 2.308 47.944 o
2 17 0 40.105 39.873 2.083 42.267 o
2 17 1 43.534 45.286 2.181 38.270 o
2 17 2 34.099 36.032 2.240 40.202 o
2 17 3 46.867 47.172 2.132 38.366 o
2 17 4 6.384 9.617 1.709 84.852 o
2 17 5 36.253 38.262 1.925 48.346 o
2 17 6 61.568 60.472 2.554 27.176 o
2 17 7 9.454 9.578 1.857 71.211 o
2 17 8 82.786 72.427 2.809 21.365 o
2 18 0 147.557 146.053 4.204 9.486 o
2 18 1 24.630 23.399 2.367 40.508 o
2 18 2 29.777 27.034 2.181 44.172 o
2 18 3 15.362 15.442 2.141 51.954 o
2 18 4 164.514 151.456 4.509 8.312 o
2 18 5 5.620 6.405 2.525 41.922 o
2 18 6 26.779 24.411 6.110 7.213 o
3 0 1 194.115 203.392 3.085 10.176 o
3 0 2 158.298 170.533 2.613 13.716 o
3 0 3 1427.120 1484.380 22.201 0.275 o
3 0 4 34.358 36.739 0.648 117.438 o
3 0 5 260.709 259.808 3.978 6.482 o
3 0 6 1359.530 1376.900 20.521 0.313 o
3 0 7 366.813 372.138 5.658 3.524 o
3 0 8 70.361 71.612 1.238 46.376 o
3 0 9 109.133 106.790 1.916 24.439 o
3 0 10 29.756 29.647 0.747 128.263 o
3 0 11 0.375 0.648 0.442 1282.330 o
3 0 12 6.014 6.916 0.511 487.417 o
3 0 13 10.320 11.346 0.629 299.583 o
3 0 14 455.060 437.394 6.680 2.537 o
3 0 15 1.432 1.562 0.609 631.584 o
3 0 16 86.019 89.992 1.798 30.735 o
3 0 17 16.267 18.409 1.081 136.502 o
3 0 18 4.808 6.454 1.277 147.457 o
3 0 19 0.725 3.134 1.601 105.908 o
3 0 20 13.344 17.230 2.191 50.345 o
3 1 0 687.264 718.037 10.678 1.103 o
3 1 1 555.111 570.294 8.507 1.667 o
3 1 2 22.584 21.975 0.432 203.676 o
3 1 3 524.184 542.759 8.674 1.725 o
3 1 4 385.396 395.497 6.248 3.084 o
3 1 5 1215.830 1196.710 17.928 0.400 o
3 1 6 593.198 607.534 9.126 1.472 o
3 1 7 145.661 145.228 2.289 16.590 o
3 1 8 261.905 254.434 3.910 6.590 o
3 1 9 49.956 48.046 0.943 73.728 o
3 1 10 44.526 41.965 0.855 86.103 o
3 1 11 45.526 43.684 0.914 81.394 o
3 1 12 366.549 351.361 5.383 3.736 o
3 1 13 65.975 63.518 1.238 49.999 o
3 1 14 128.439 131.102 2.210 18.953 o
3 1 15 59.432 61.710 1.346 50.862 o
3 1 16 158.594 160.602 2.819 13.227 o
3 1 17 45.493 49.038 1.385 60.260 o
3 1 18 1.305 2.377 1.179 190.032 o
3 1 19 42.044 44.382 1.896 46.162 o
3 1 20 14.333 13.320 2.102 54.409 o
3 2 0 1885.690 1974.840 29.509 0.159 o
3 2 1 707.408 747.094 11.169 1.026 o
3 2 2 221.286 224.188 3.409 8.454 o
3 2 3 987.357 1002.660 16.778 0.514 o
3 2 4 195.074 203.746 3.625 8.960 o
3 2 5 314.664 330.437 5.825 3.903 o
3 2 6 303.246 303.060 5.737 4.140 o
3 2 7 220.604 215.711 3.320 8.736 o
3 2 8 72.181 73.881 1.326 43.605 o
3 2 9 809.209 820.779 12.299 0.836 o
3 2 10 301.807 295.938 4.548 5.111 o
3 2 11 135.440 132.527 2.191 18.385 o
3 2 12 92.246 89.667 1.582 32.071 o
3 2 13 8.365 7.505 0.540 402.307 o
3 2 14 7.641 8.261 0.619 361.104 o
3 2 15 47.612 47.849 1.110 69.504 o
3 2 16 25.930 28.998 1.031 110.968 o
3 2 17 32.778 36.287 1.326 76.723 o
3 2 18 16.486 16.533 1.228 118.364 o
3 2 19 73.118 73.351 2.161 29.865 o
3 2 20 2.828 3.193 2.564 41.589 o
3 3 0 651.147 659.067 9.853 1.261 o
3 3 1 387.219 401.382 6.032 3.152 o
3 3 2 460.707 468.681 7.014 2.364 o
3 3 3 623.324 639.234 9.578 1.344 o
3 3 4 157.930 162.625 2.937 12.799 o
3 3 5 50.112 49.303 1.071 68.426 o
3 3 6 133.488 129.825 2.456 17.251 o
3 3 7 392.056 376.165 6.601 2.950 o
3 3 8 18.663 18.625 0.678 195.145 o
3 3 9 277.884 270.780 4.863 5.232 o
3 3 10 185.948 181.231 3.379 10.094 o
3 3 11 29.839 28.940 0.707 132.404 o
3 3 12 21.658 21.503 0.609 184.875 o
3 3 13 54.488 52.879 1.100 62.962 o
3 3 14 19.799 18.920 0.678 188.785 o
3 3 15 10.362 12.043 0.639 291.404 o
3 3 16 45.805 46.258 1.336 62.732 o
3 3 17 37.584 43.861 1.916 47.198 o
3 3 18 32.700 42.103 2.063 44.645 o
3 3 19 5.519 6.533 1.984 66.098 o
3 3 20 61.735 62.368 4.499 11.614 o
3 4 0 3401.610 3402.250 50.865 0.053 o
3 4 1 37.864 41.170 0.766 100.116 o
3 4 2 601.133 611.984 9.175 1.449 o
3 4 3 240.240 239.650 3.664 7.450 o
3 4 4 174.574 174.885 3.153 11.185 o
3 4 5 104.428 103.116 1.945 25.091 o
3 4 6 54.048 53.940 1.179 60.463 o
3 4 7 545.599 545.736 9.538 1.535 o
3 4 8 316.596 311.498 5.560 4.131 o
3 4 9 148.160 143.106 2.682 14.782 o
3 4 10 326.384 313.581 5.855 3.862 o
3 4 11 83.570 81.661 1.739 32.844 o
3 4 12 78.781 74.520 1.641 36.226 o
3 4 13 49.728 46.739 1.218 64.329 o
3 4 14 3.748 3.350 0.678 439.208 o
3 4 15 47.001 50.227 1.503 55.073 o
3 4 16 43.371 45.158 1.778 49.052 o
3 4 17 35.564 39.588 1.749 54.481 o
3 4 18 9.603 13.193 2.073 57.712 o
3 4 19 1.100 2.377 2.063 64.527 o
3 4 20 25.577 23.900 8.497 3.799 o
3 5 0 1.830 2.348 0.295 1518.430 o
3 5 1 196.167 197.282 3.055 10.277 o
3 5 2 819.292 831.280 12.819 0.795 o
3 5 3 2.120 2.240 0.246 1691.680 o
3 5 4 50.835 49.755 0.914 73.227 o
3 5 5 773.807 799.423 13.821 0.772 o
3 5 6 808.190 809.492 13.998 0.741 o
3 5 7 104.428 101.613 2.024 24.508 o
3 5 8 386.161 369.279 6.552 3.013 o
3 5 9 174.430 171.741 3.360 10.671 o
3 5 10 156.982 154.826 2.937 13.024 o
3 5 11 2.862 2.544 0.570 608.944 o
3 5 12 68.246 67.162 1.552 41.855 o
3 5 13 47.484 47.427 1.306 62.378 o
3 5 14 133.529 132.212 2.682 16.017 o
3 5 15 3.067 4.646 0.953 257.834 o
3 5 16 61.162 60.306 1.925 37.552 o
3 5 17 30.913 37.172 2.220 41.376 o
3 5 18 22.873 27.348 2.367 40.458 o
3 5 19 96.224 96.288 3.703 13.724 o
3 6 0 70.903 71.023 1.238 46.276 o
3 6 1 360.052 359.161 5.481 3.701 o
3 6 2 393.558 404.299 6.100 3.083 o
3 6 3 179.895 184.266 2.888 11.538 o
3 6 4 226.675 226.644 3.487 8.161 o
3 6 5 476.401 460.715 6.955 2.342 o
3 6 6 242.342 238.570 4.303 6.536 o
3 6 7 4.199 4.745 0.580 507.332 o
3 6 8 17.748 17.417 0.737 191.568 o
3 6 9 191.799 181.064 3.369 9.940 o
3 6 10 30.559 30.993 0.982 105.584 o
3 6 11 60.513 57.673 1.434 49.080 o
3 6 12 96.847 92.899 1.955 26.866 o
3 6 13 131.388 124.334 2.466 17.566 o
3 6 14 57.417 59.127 1.709 43.377 o
3 6 15 74.026 76.160 2.367 26.831 o
3 6 16 4.166 5.373 1.523 109.877 o
3 6 17 0.085 2.240 1.503 121.586 o
3 6 18 3.427 4.646 2.191 56.027 o
3 6 19 4.356 3.438 2.544 41.875 o
3 7 0 91.474 92.398 1.572 32.057 o
3 7 1 30.398 30.678 0.747 125.541 o
3 7 2 303.291 300.142 4.597 5.031 o
3 7 3 173.927 175.042 2.760 12.358 o
3 7 4 83.558 80.542 1.474 36.654 o
3 7 5 303.825 295.820 4.538 5.098 o
3 7 6 160.371 154.855 2.515 14.392 o
3 7 7 326.112 315.624 5.639 3.994 o
3 7 8 162.107 160.179 3.075 12.207 o
3 7 9 129.883 127.782 2.534 17.178 o
3 7 10 0.405 0.658 0.452 1226.460 o
3 7 11 34.943 31.818 0.992 97.544 o
3 7 12 119.071 111.721 2.397 19.523 o
3 7 13 175.682 169.541 3.546 10.166 o
3 7 14 0.678 0.098 1.071 238.802 o
3 7 15 245.757 244.719 5.707 4.861 o
3 7 16 4.488 7.446 1.807 78.990 o
3 7 17 56.820 59.490 2.475 29.020 o
3 7 18 29.001 31.837 2.377 38.343 o
3 7 19 6.911 14.735 8.595 3.757 o
3 8 0 135.395 135.454 2.377 17.299 o
3 8 1 330.729 328.031 5.039 4.304 o
3 8 2 249.126 249.974 4.047 6.668 o
3 8 3 55.652 55.345 1.071 62.248 o
3 8 4 56.874 56.740 1.081 60.707 o
3 8 5 541.434 524.507 8.094 1.817 o
3 8 6 1.329 2.230 0.334 1466.830 o
3 8 7 215.456 213.864 3.949 7.766 o
3 8 8 77.887 80.483 1.758 33.959 o
3 8 9 28.860 29.814 0.992 108.612 o
3 8 10 25.413 25.943 1.012 116.584 o
3 8 11 130.492 130.729 2.819 15.578 o
3 8 12 24.838 24.902 1.120 108.136 o
3 8 13 66.452 65.109 2.083 33.032 o
3 8 14 7.784 11.366 1.198 148.174 o
3 8 15 54.962 56.838 2.083 36.370 o
3 8 16 20.675 27.839 2.083 50.234 o
3 8 17 46.256 51.022 2.534 30.296 o
3 8 18 4.450 7.770 2.308 49.860 o
3 9 0 131.442 129.285 2.161 19.042 o
3 9 1 59.709 57.113 1.149 56.982 o
3 9 2 169.521 167.910 2.711 12.883 o
3 9 3 246.330 234.100 3.694 7.342 o
3 9 4 56.837 56.366 1.149 58.884 o
3 9 5 118.634 117.821 2.063 21.502 o
3 9 6 364.934 345.536 5.462 3.724 o
3 9 7 88.530 88.263 1.709 31.481 o
3 9 8 121.076 118.126 2.407 19.002 o
3 9 9 2.266 2.033 0.580 631.834 o
3 9 10 53.771 54.019 1.572 49.099 o
3 9 11 84.957 78.567 2.426 24.590 o
3 9 12 71.902 73.086 2.063 31.504 o
3 9 13 127.698 123.597 3.153 14.336 o
3 9 14 9.633 11.591 1.699 82.033 o
3 9 15 2.681 4.008 1.483 118.753 o
3 9 16 61.023 62.417 2.466 28.340 o
3 9 17 18.649 22.525 2.436 40.023 o
3 10 0 66.886 68.469 1.336 46.454 o
3 10 1 34.544 34.686 0.982 96.733 o
3 10 2 120.976 121.839 2.073 20.968 o
3 10 3 128.556 126.731 2.210 19.139 o
3 10 4 87.422 87.221 1.582 33.416 o
3 10 5 16.984 17.269 0.639 216.203 o
3 10 6 10.316 10.148 0.540 345.756 o
3 10 7 265.057 254.945 4.440 5.920 o
3 10 8 38.881 38.458 1.159 79.089 o
3 10 9 269.524 258.835 5.707 4.599 o
3 10 10 592.280 547.563 11.768 1.170 o
3 10 11 25.947 27.633 1.405 82.157 o
3 10 12 89.469 90.444 2.475 22.902 o
3 10 13 1.815 4.420 1.454 124.480 o
3 10 14 44.166 48.233 2.043 41.000 o
3 10 15 5.934 8.713 1.758 81.402 o
3 10 16 23.851 29.126 2.299 41.962 o
3 10 17 49.498 50.571 3.035 22.991 o
3 11 0 106.102 105.689 1.857 25.436 o
3 11 1 125.979 127.988 2.191 19.433 o
3 11 2 184.502 184.836 2.986 11.084 o
3 11 3 158.146 153.539 2.731 13.748 o
3 11 4 102.810 101.200 1.817 26.621 o
3 11 5 125.572 123.136 2.092 20.302 o
3 11 6 81.578 82.467 1.552 35.804 o
3 11 7 11.947 12.888 0.688 255.152 o
3 11 8 83.700 83.390 1.729 32.760 o
3 11 9 50.353 49.470 1.582 51.235 o
3 11 10 97.787 98.263 2.652 20.201 o
3 11 11 23.823 24.725 1.316 92.539 o
3 11 12 33.533 37.682 1.857 51.825 o
3 11 13 23.073 25.943 1.582 73.867 o
3 11 14 45.667 47.987 2.092 39.461 o
3 11 15 4.907 7.908 1.749 83.417 o
3 11 16 3.770 3.703 2.348 49.052 o
3 12 0 6.505 6.051 0.580 429.714 o
3 12 1 94.368 93.037 1.699 29.969 o
3 12 2 102.446 102.300 1.886 25.963 o
3 12 3 77.754 75.787 1.474 38.962 o
3 12 4 174.832 171.624 3.006 11.662 o
3 12 5 35.411 36.278 1.012 92.596 o
3 12 6 19.600 19.548 0.796 168.510 o
3 12 7 61.720 63.036 1.405 48.153 o
3 12 8 40.922 39.343 1.031 83.129 o
3 12 9 222.025 211.683 5.698 5.235 o
3 12 10 16.541 18.900 1.277 110.462 o
3 12 11 46.488 48.184 1.886 44.339 o
3 12 12 67.101 63.645 2.564 26.134 o
3 12 13 0.029 0.639 1.749 91.040 o
3 12 14 16.056 18.645 1.916 61.468 o
3 12 15 18.438 15.560 2.367 42.904 o
3 13 0 58.668 59.844 1.267 53.688 o
3 13 1 2.372 2.505 0.550 665.095 o
3 13 2 15.533 15.432 0.796 195.302 o
3 13 3 13.870 15.315 0.747 216.219 o
3 13 4 176.508 171.791 3.094 11.338 o
3 13 5 127.254 126.397 2.534 17.424 o
3 13 6 46.732 47.604 1.326 62.082 o
3 13 7 43.109 46.337 1.287 66.443 o
3 13 8 27.316 27.034 1.012 112.040 o
3 13 9 11.048 12.466 1.474 101.444 o
3 13 10 5.460 5.246 1.238 155.434 o
3 13 11 93.829 90.768 2.849 19.333 o
3 13 12 7.754 9.755 1.719 82.763 o
3 13 13 106.395 107.457 3.369 14.732 o
3 13 14 49.329 48.635 3.301 20.275 o
3 14 0 51.103 51.013 1.218 61.996 o
3 14 1 7.642 8.212 0.756 290.414 o
3 14 2 36.087 37.672 1.169 81.728 o
3 14 3 160.720 159.207 3.114 12.156 o
3 14 4 80.469 86.514 1.965 30.024 o
3 14 5 32.205 35.315 1.189 85.930 o
3 14 6 34.047 35.629 1.257 79.750 o
3 14 7 45.873 49.912 1.532 54.743 o
3 14 8 14.064 15.334 1.090 144.674 o
3 14 9 20.309 22.967 1.886 59.772 o
3 14 10 16.638 16.837 1.906 62.144 o
3 14 11 3.256 5.393 1.758 85.015 o
3 14 12 27.801 28.026 2.426 37.771 o
3 14 13 50.008 47.407 2.613 28.755 o
3 15 0 2.843 4.136 0.874 302.327 o
3 15 1 134.253 132.654 3.143 13.831 o
3 15 2 58.871 61.966 1.974 36.960 o
3 15 3 40.772 46.700 1.719 51.662 o
3 15 4 5.503 8.183 1.110 180.406 o
3 15 5 19.636 20.717 1.257 106.254 o
3 15 6 115.834 115.041 2.652 18.029 o
3 15 7 68.553 69.510 1.955 34.220 o
3 15 8 14.273 16.975 1.277 115.906 o
3 15 9 43.308 45.757 2.181 38.267 o
3 15 10 2.839 5.943 1.709 89.797 o
3 15 11 120.217 112.074 3.419 13.736 o
3 15 12 89.719 80.443 4.116 12.286 o
3 16 0 10.371 12.368 1.385 112.852 o
3 16 1 2.786 4.971 1.159 184.370 o
3 16 2 125.199 126.112 3.075 14.771 o
3 16 3 11.385 11.975 1.365 114.011 o
3 16 4 61.802 64.372 2.122 33.384 o
3 16 5 19.651 22.545 1.523 82.123 o
3 16 6 9.461 12.328 1.552 95.239 o
3 16 7 59.765 62.830 2.200 32.607 o
3 16 8 110.310 101.681 2.947 17.076 o
3 16 9 26.424 29.273 2.711 31.639 o
3 16 10 148.646 133.597 4.548 8.709 o
3 17 0 4.760 6.022 1.513 109.838 o
3 17 1 48.773 50.462 2.141 37.313 o
3 17 2 23.486 23.802 2.004 53.001 o
3 17 3 11.175 13.664 1.876 67.663 o
3 17 4 11.916 15.963 1.798 71.494 o
3 17 5 4.491 6.739 1.768 82.545 o
3 17 6 24.833 24.794 2.024 51.524 o
3 17 7 1.548 5.373 1.984 68.557 o
3 17 8 14.131 19.401 2.495 39.658 o
3 18 0 8.086 6.591 3.153 27.069 o
3 18 1 11.035 12.633 2.358 45.474 o
3 18 2 17.726 16.002 2.426 41.230 o
3 18 3 26.175 28.989 2.436 37.761 o
3 18 4 4.983 3.890 2.191 55.590 o
3 18 5 5.360 9.676 3.035 29.251 o
4 0 0 279.628 288.708 6.140 4.069 o
4 0 1 24.695 25.600 0.511 174.778 o
4 0 2 912.594 947.235 14.126 0.650 o
4 0 3 3378.180 3356.010 50.286 0.054 o
4 0 4 264.694 274.415 4.165 6.094 o
4 0 5 326.013 326.390 4.951 4.412 o
4 0 6 1157.990 1172.180 17.544 0.425 o
4 0 7 370.336 366.941 5.756 3.469 o
4 0 8 91.367 89.019 1.503 33.266 o
4 0 9 117.706 117.890 1.945 22.420 o
4 0 10 27.839 27.574 0.717 138.594 o
4 0 11 89.994 87.899 1.572 32.878 o
4 0 12 128.034 127.163 2.151 19.511 o
4 0 13 3.388 3.713 0.540 603.839 o
4 0 14 1.339 1.562 0.462 992.283 o
4 0 15 15.095 17.181 0.845 182.953 o
4 0 16 169.044 164.295 2.790 12.738 o
4 0 17 5.152 7.358 0.943 236.775 o
4 0 18 1.152 3.556 1.474 123.289 o
4 0 19 22.907 27.437 1.984 53.305 o
4 0 20 3.494 5.187 2.181 56.386 o
4 1 0 723.184 758.588 11.297 0.996 o
4 1 1 1568.950 1547.860 23.046 0.246 o
4 1 2 768.517 773.568 11.562 0.932 o
4 1 3 860.324 881.468 13.566 0.717 o
4 1 4 1233.110 1297.680 19.833 0.351 o
4 1 5 334.084 335.212 5.079 4.220 o
4 1 6 2.016 1.356 0.236 1958.930 o
4 1 7 88.210 86.917 1.454 34.881 o
4 1 8 12.324 11.935 0.452 339.560 o
4 1 9 13.850 12.849 0.472 306.398 o
4 1 10 4.998 5.668 0.442 617.629 o
4 1 11 16.916 17.967 0.629 216.545 o
4 1 12 24.816 25.619 0.737 148.173 o
4 1 13 30.746 31.867 0.815 117.810 o
4 1 14 48.619 49.549 1.159 66.258 o
4 1 15 48.075 50.492 1.179 65.595 o
4 1 16 15.254 16.827 0.894 173.336 o
4 1 17 64.462 65.227 1.709 40.234 o
4 1 18 118.929 120.297 2.760 16.974 o
4 1 19 25.790 26.710 1.916 55.081 o
4 1 20 10.880 13.399 2.308 47.172 o
4 2 0 537.150 545.539 8.173 1.789 o
4 2 1 2211.430 2254.920 33.655 0.121 o
4 2 2 287.173 298.531 4.509 5.298 o
4 2 3 130.583 136.417 2.132 18.960 o
4 2 4 93.997 95.375 1.601 30.886 o
4 2 5 272.375 279.759 4.273 5.832 o
4 2 6 320.417 316.036 4.813 4.608 o
4 2 7 3.459 3.075 0.246 1253.600 o
4 2 8 29.845 30.246 0.658 134.979 o
4 2 9 197.316 193.962 3.045 10.317 o
4 2 10 509.089 499.055 7.544 2.041 o
4 2 11 40.774 38.115 0.855 93.314 o
4 2 12 143.294 138.961 2.318 16.860 o
4 2 13 142.313 139.472 2.367 16.682 o
4 2 14 5.139 4.971 0.589 467.674 o
4 2 15 27.710 29.824 0.933 115.804 o
4 2 16 42.514 46.317 1.297 66.471 o
4 2 17 14.264 13.173 0.973 168.702 o
4 2 18 49.689 51.415 2.053 38.904 o
4 2 19 15.919 18.212 2.377 42.888 o
4 2 20 66.378 69.697 4.637 10.856 o
4 3 0 244.703 252.067 3.831 7.011 o
4 3 1 285.203 289.160 4.401 5.478 o
4 3 2 283.044 296.684 4.479 5.385 o
4 3 3 288.131 294.857 4.499 5.317 o
4 3 4 34.691 35.069 0.678 116.561 o
4 3 5 163.143 158.647 2.918 12.718 o
4 3 6 1025.390 998.100 17.240 0.489 o
4 3 7 62.138 61.956 1.326 50.058 o
4 3 8 980.514 941.469 16.287 0.542 o
4 3 9 275.191 264.994 4.764 5.390 o
4 3 10 187.417 185.622 3.458 9.793 o
4 3 11 204.209 194.610 3.772 8.548 o
4 3 12 53.846 54.795 1.513 50.517 o
4 3 13 68.920 66.808 1.523 42.266 o
4 3 14 103.674 101.966 2.161 23.399 o
4 3 15 7.740 8.743 0.855 246.640 o
4 3 16 68.836 70.561 1.965 33.885 o
4 3 17 76.909 78.518 2.308 26.975 o
4 3 18 21.598 22.613 1.778 64.660 o
4 3 19 1.937 2.859 2.584 41.182 o
4 3 20 7.572 13.173 7.682 4.696 o
4 4 0 511.450 508.112 7.633 2.003 o
4 4 1 360.306 376.155 5.698 3.531 o
4 4 2 856.601 889.464 13.281 0.732 o
4 4 3 685.390 684.687 10.265 1.162 o
4 4 4 794.256 793.598 11.857 0.884 o
4 4 5 4.340 4.617 0.472 635.405 o
4 4 6 115.987 118.047 2.269 20.364 o
4 4 7 106.695 106.848 2.112 23.145 o
4 4 8 73.405 74.431 1.582 38.644 o
4 4 9 77.582 75.178 1.631 36.604 o
4 4 10 16.465 16.366 0.737 200.778 o
4 4 11 340.394 330.988 5.894 3.691 o
4 4 12 51.497 53.940 1.306 57.999 o
4 4 13 95.257 90.375 1.945 27.414 o
4 4 14 61.974 60.738 1.611 43.795 o
4 4 15 51.566 54.971 1.916 41.042 o
4 4 16 42.219 45.914 1.749 50.275 o
4 4 17 30.985 33.547 1.670 61.537 o
4 4 18 2.550 4.833 2.299 51.303 o
4 4 19 4.482 9.696 2.426 45.098 o
4 5 0 1095.430 1095.440 16.326 0.481 o
4 5 1 338.055 344.996 5.236 4.050 o
4 5 2 154.724 155.759 2.485 14.812 o
4 5 3 134.515 137.645 2.191 18.245 o
4 5 4 373.007 374.358 5.698 3.460 o
4 5 5 284.087 287.598 5.128 4.841 o
4 5 6 26.338 26.091 0.766 139.743 o
4 5 7 120.473 114.098 2.240 20.315 o
4 5 8 98.642 93.017 1.925 26.874 o
4 5 9 241.584 241.320 4.411 6.386 o
4 5 10 73.223 74.048 1.631 37.921 o
4 5 11 87.865 85.306 1.798 30.832 o
4 5 12 112.207 107.035 2.328 20.870 o
4 5 13 124.275 121.996 2.544 17.761 o
4 5 14 33.558 32.987 1.179 86.338 o
4 5 15 321.310 325.801 6.542 3.450 o
4 5 16 13.202 15.678 1.454 98.688 o
4 5 17 1.184 2.829 1.866 78.308 o
4 5 18 29.142 32.987 2.456 36.305 o
4 5 19 43.760 36.837 2.623 30.216 o
4 6 0 174.151 165.062 2.593 13.103 o
4 6 1 128.593 128.234 2.112 19.637 o
4 6 2 390.954 402.246 6.140 3.085 o
4 6 3 141.135 141.043 2.279 17.131 o
4 6 4 100.980 98.174 1.641 28.868 o
4 6 5 11.999 12.368 0.383 366.903 o
4 6 6 165.309 155.553 2.957 12.559 o
4 6 7 211.389 203.186 3.733 8.356 o
4 6 8 73.680 74.667 1.582 38.532 o
4 6 9 147.000 144.639 2.878 13.994 o
4 6 10 50.915 51.209 1.257 60.742 o
4 6 11 311.773 299.003 5.364 4.357 o
4 6 12 138.792 133.814 2.682 15.630 o
4 6 13 46.648 48.380 1.424 58.395 o
4 6 14 120.399 120.798 2.809 16.582 o
4 6 15 39.826 41.042 1.916 46.910 o
4 6 16 41.039 46.847 2.141 39.607 o
4 6 17 47.287 47.889 2.210 36.478 o
4 6 18 3.621 5.992 2.073 61.909 o
4 6 19 37.826 37.181 3.900 16.125 o
4 7 0 141.927 140.994 2.318 16.886 o
4 7 1 374.734 370.851 5.648 3.484 o
4 7 2 1.923 1.591 0.246 1885.740 o
4 7 3 157.295 153.598 2.544 14.495 o
4 7 4 329.805 314.239 4.882 4.480 o
4 7 5 111.149 111.092 1.886 24.113 o
4 7 6 218.861 214.394 3.939 7.708 o
4 7 7 24.410 25.295 0.894 131.812 o
4 7 8 45.056 45.354 1.248 66.986 o
4 7 9 42.876 43.124 1.159 73.324 o
4 7 10 71.621 69.706 1.621 39.153 o
4 7 11 61.090 60.374 1.483 47.105 o
4 7 12 193.798 186.152 3.821 8.799 o
4 7 13 189.051 184.030 3.959 8.645 o
4 7 14 13.924 14.647 1.503 93.638 o
4 7 15 51.572 54.176 2.024 38.726 o
4 7 16 18.976 20.216 1.807 65.259 o
4 7 17 15.209 17.063 1.994 58.300 o
4 7 18 16.134 16.326 2.200 49.205 o
4 8 0 229.530 227.725 3.713 7.719 o
4 8 1 82.767 85.178 1.532 35.431 o
4 8 2 51.017 52.486 1.061 66.858 o
4 8 3 10.744 10.491 0.501 354.475 o
4 8 4 110.811 111.583 1.886 24.126 o
4 8 5 79.206 78.361 1.513 37.563 o
4 8 6 45.013 43.174 0.884 83.525 o
4 8 7 45.695 44.745 1.189 69.115 o
4 8 8 137.149 133.489 2.642 15.931 o
4 8 9 14.651 13.988 0.815 199.021 o
4 8 10 25.044 24.725 0.933 126.702 o
4 8 11 105.028 103.882 2.446 20.856 o
4 8 12 14.121 15.098 1.041 153.151 o
4 8 13 70.983 70.875 2.122 31.015 o
4 8 14 16.421 17.761 1.395 99.119 o
4 8 15 155.320 157.606 4.106 9.418 o
4 8 16 19.644 19.362 1.857 62.499 o
4 8 17 28.200 27.486 2.377 38.987 o
4 8 18 7.007 10.816 2.534 40.866 o
4 9 0 69.243 71.534 1.424 43.245 o
4 9 1 336.966 321.538 5.039 4.279 o
4 9 2 71.680 71.367 1.356 43.701 o
4 9 3 49.054 49.883 1.061 69.388 o
4 9 4 16.758 17.485 0.658 212.728 o
4 9 5 26.817 26.660 0.747 139.700 o
4 9 6 9.540 9.401 0.481 394.777 o
4 9 7 12.486 12.358 0.815 215.462 o
4 9 8 121.988 114.285 2.299 19.776 o
4 9 9 252.930 237.725 4.745 5.846 o
4 9 10 2.320 2.279 0.619 564.332 o
4 9 11 55.607 53.301 1.690 45.462 o
4 9 12 48.503 48.537 1.690 49.022 o
4 9 13 45.180 43.999 1.778 48.581 o
4 9 14 22.992 23.989 1.680 68.789 o
4 9 15 6.124 7.986 1.405 121.073 o
4 9 16 29.954 32.437 2.505 35.094 o
4 9 17 33.843 31.877 2.544 33.626 o
4 10 0 0.864 0.992 0.422 1257.350 o
4 10 1 169.039 166.879 2.868 12.427 o
4 10 2 29.806 30.541 0.825 120.319 o
4 10 3 141.864 145.621 2.495 15.909 o
4 10 4 69.211 72.152 1.385 43.897 o
4 10 5 19.045 19.332 0.697 187.970 o
4 10 6 52.750 51.710 1.071 65.536 o
4 10 7 145.799 139.216 2.348 16.530 o
4 10 8 43.402 40.001 1.198 72.437 o
4 10 9 27.438 27.103 1.228 93.629 o
4 10 10 61.096 60.237 1.817 39.739 o
4 10 11 140.845 136.544 3.350 12.613 o
4 10 12 43.494 48.724 2.033 41.360 o
4 10 13 6.652 10.393 1.532 101.897 o
4 10 14 108.920 108.047 3.242 15.268 o
4 10 15 40.061 50.787 2.525 31.441 o
4 10 16 44.531 49.146 2.505 31.211 o
4 10 17 22.823 19.529 4.430 13.447 o
4 11 0 192.465 194.001 3.183 10.156 o
4 11 1 55.676 56.828 1.238 56.893 o
4 11 2 139.213 138.755 2.328 17.128 o
4 11 3 52.945 53.812 1.169 61.510 o
4 11 4 115.412 112.212 1.965 22.898 o
4 11 5 151.116 149.403 2.485 15.230 o
4 11 6 39.851 39.392 0.992 86.347 o
4 11 7 2.495 3.153 0.442 853.035 o
4 11 8 129.758 126.525 3.104 14.383 o
4 11 9 188.397 182.105 4.263 8.055 o
4 11 10 54.280 53.812 1.778 43.649 o
4 11 11 0.390 0.933 1.071 237.960 o
4 11 12 47.852 51.091 2.112 38.094 o
4 11 13 72.009 74.932 2.692 23.453 o
4 11 14 2.417 4.077 1.601 103.142 o
4 11 15 3.751 5.609 1.906 72.637 o
4 11 16 37.966 38.645 2.849 27.206 o
4 12 0 13.191 14.470 0.747 223.086 o
4 12 1 14.245 16.091 0.776 204.723 o
4 12 2 107.583 111.760 1.955 23.995 o
4 12 3 212.209 211.614 3.409 8.844 o
4 12 4 8.423 10.639 0.658 313.252 o
4 12 5 114.978 113.440 2.132 21.663 o
4 12 6 195.780 183.539 3.576 9.314 o
4 12 7 37.959 36.395 1.012 89.306 o
4 12 8 10.698 11.474 1.071 164.402 o
4 12 9 39.441 41.120 1.474 62.891 o
4 12 10 0.407 1.257 1.051 245.465 o
4 12 11 53.409 54.539 2.141 35.813 o
4 12 12 187.799 180.435 4.529 7.573 o
4 12 13 130.107 127.487 3.644 12.080 o
4 12 14 13.870 13.507 1.994 59.711 o
4 12 15 65.686 60.522 3.055 21.008 o
4 13 0 2.626 3.821 0.658 481.205 o
4 13 1 199.436 197.272 3.222 9.794 o
4 13 2 57.511 61.013 1.405 50.401 o
4 13 3 30.699 30.423 0.982 105.821 o
4 13 4 141.800 141.191 2.584 15.658 o
4 13 5 47.215 50.590 1.464 56.162 o
4 13 6 35.220 37.869 1.346 72.939 o
4 13 7 59.090 62.074 1.572 45.471 o
4 13 8 139.467 132.979 2.996 14.197 o
4 13 9 126.233 125.248 3.743 11.884 o
4 13 10 63.357 65.423 2.269 30.632 o
4 13 11 11.267 11.415 1.739 77.709 o
4 13 12 11.168 11.483 2.053 58.388 o
4 13 13 22.012 22.456 2.220 45.792 o
4 13 14 33.252 34.617 2.967 26.186 o
4 14 0 3.320 4.283 0.825 325.296 o
4 14 1 53.994 55.610 1.474 51.360 o
4 14 2 68.928 72.457 1.660 38.828 o
4 14 3 38.294 41.946 1.248 73.609 o
4 14 4 76.029 78.430 1.857 33.163 o
4 14 5 48.275 54.470 1.650 49.058 o
4 14 6 202.078 211.526 3.998 7.979 o
4 14 7 175.070 167.488 3.301 10.886 o
4 14 8 0.995 1.631 0.727 476.109 o
4 14 9 73.648 73.793 2.574 24.618 o
4 14 10 15.039 19.568 1.935 60.731 o
4 14 11 126.252 121.957 3.870 11.464 o
4 14 12 33.941 34.686 2.308 38.657 o
4 14 13 37.795 39.313 3.684 17.760 o
4 15 0 35.563 40.413 1.464 66.040 o
4 15 1 59.113 59.628 1.798 40.808 o
4 15 2 136.486 137.821 3.173 13.478 o
4 15 3 186.150 192.724 4.155 8.208 o
4 15 4 55.981 57.417 1.896 39.899 o
4 15 5 6.319 9.126 1.297 136.838 o
4 15 6 5.479 8.016 1.326 134.867 o
4 15 7 15.645 17.544 1.454 94.577 o
4 15 8 128.855 118.116 2.888 15.716 o
4 15 9 6.018 7.544 1.994 64.975 o
4 15 10 9.722 12.476 2.181 52.791 o
4 15 11 44.530 42.329 2.849 26.261 o
4 16 0 80.767 82.202 2.505 24.050 o
4 16 1 69.126 68.754 2.328 28.586 o
4 16 2 36.241 38.340 1.690 56.697 o
4 16 3 36.855 39.843 1.916 48.163 o
4 16 4 29.681 31.769 1.493 71.809 o
4 16 5 15.893 17.790 1.483 91.475 o
4 16 6 130.033 125.022 3.261 13.701 o
4 16 7 17.739 17.387 1.582 81.783 o
4 16 8 3.657 3.281 1.405 130.194 o
4 16 9 5.242 6.051 2.485 43.324 o
4 16 10 5.387 7.957 2.751 35.479 o
4 17 0 16.543 16.179 1.955 59.828 o
4 17 1 41.220 41.759 2.338 35.684 o
4 17 2 16.098 18.203 1.935 60.548 o
4 17 3 17.676 19.706 2.259 46.098 o
4 17 4 66.248 69.392 2.564 25.883 o
4 17 5 81.843 81.740 2.809 21.034 o
4 17 6 20.900 22.063 1.896 59.234 o
4 17 7 2.067 1.768 1.749 88.606 o
4 17 8 144.353 115.827 6.248 5.647 o
4 18 0 18.132 22.063 2.358 42.489 o
4 18 1 30.054 28.507 2.593 33.516 o
4 18 2 6.502 6.739 1.945 67.990 o
4 18 3 79.957 70.099 3.085 19.295 o
4 18 4 45.558 48.724 3.517 18.524 o
5 0 1 195.140 202.017 3.104 10.120 o
5 0 2 77.257 80.424 1.316 40.896 o
5 0 3 129.640 126.240 1.994 20.324 o
5 0 4 47.234 53.910 0.953 73.180 o
5 0 5 7.208 7.328 0.334 592.659 o
5 0 6 0.108 0.196 0.187 6740.860 o
5 0 7 363.988 362.403 5.540 3.633 o
5 0 8 0.004 0.413 0.246 4166.420 o
5 0 9 4.740 5.796 0.413 664.140 o
5 0 10 8.511 9.872 0.570 361.391 o
5 0 11 30.036 29.391 0.756 127.038 o
5 0 12 6.435 6.670 0.560 439.371 o
5 0 13 4.323 5.796 0.619 450.989 o
5 0 14 32.153 32.830 0.933 105.210 o
5 0 15 170.031 164.295 2.721 12.914 o
5 0 16 4.882 4.676 0.727 365.266 o
5 0 17 4.770 5.452 1.130 183.571 o
5 0 18 3.622 3.792 1.375 134.885 o
5 0 19 4.600 4.352 1.876 74.658 o
5 0 20 35.674 30.226 7.515 4.788 o
5 1 0 135.298 137.762 2.151 18.378 o
5 1 1 380.687 393.042 5.923 3.256 o
5 1 2 952.643 957.284 14.283 0.624 o
5 1 3 389.182 399.387 6.022 3.151 o
5 1 4 88.006 89.933 1.474 34.313 o
5 1 5 292.732 293.767 4.578 5.200 o
5 1 6 1.065 0.982 0.206 3014.510 o
5 1 7 300.438 296.164 4.558 5.117 o
5 1 8 184.459 177.547 2.780 11.787 o
5 1 9 28.623 28.232 0.678 139.289 o
5 1 10 136.508 133.175 2.200 18.214 o
5 1 11 66.956 66.907 1.277 47.975 o
5 1 12 1.968 1.159 0.363 1303.190 o
5 1 13 0.594 2.289 0.521 854.163 o
5 1 14 59.085 60.610 1.277 53.032 o
5 1 15 17.444 19.116 0.796 178.063 o
5 1 16 64.485 68.655 1.660 40.685 o
5 1 17 6.764 7.505 1.120 174.406 o
5 1 18 8.563 8.851 1.267 137.053 o
5 1 19 129.612 125.650 3.959 10.990 o
5 1 20 31.089 29.323 7.407 4.942 o
5 2 0 1178.290 1205.860 17.977 0.407 o
5 2 1 567.726 581.935 8.900 1.569 o
5 2 2 182.104 189.983 2.927 11.232 o
5 2 3 221.006 230.701 3.536 8.163 o
5 2 4 24.690 24.598 0.580 168.951 o
5 2 5 119.465 119.373 1.916 22.326 o
5 2 6 143.179 141.417 2.250 17.100 o
5 2 7 24.069 23.036 0.540 179.684 o
5 2 8 248.332 246.094 3.900 6.908 o
5 2 9 283.006 269.729 4.165 5.867 o
5 2 10 142.541 142.183 2.318 16.796 o
5 2 11 119.420 117.035 1.955 22.199 o
5 2 12 145.895 139.649 2.328 16.598 o
5 2 13 86.163 83.145 1.503 35.230 o
5 2 14 22.714 22.957 0.737 159.495 o
5 2 15 17.494 18.988 1.061 135.559 o
5 2 16 124.242 128.725 3.016 15.038 o
5 2 17 11.578 15.305 1.513 95.004 o
5 2 18 58.653 59.716 2.672 26.028 o
5 2 19 6.015 5.580 2.289 50.532 o
5 3 0 138.884 135.935 2.151 18.148 o
5 3 1 367.729 378.169 5.776 3.441 o
5 3 2 671.646 678.999 10.177 1.190 o
5 3 3 68.540 69.697 1.198 48.310 o
5 3 4 396.310 396.804 5.992 3.133 o
5 3 5 1015.300 980.792 14.647 0.580 o
5 3 6 228.545 227.833 4.087 7.161 o
5 3 7 18.027 18.311 0.717 191.771 o
5 3 8 150.763 147.851 3.035 13.119 o
5 3 9 37.406 39.333 1.061 85.449 o
5 3 10 22.726 21.474 0.855 146.188 o
5 3 11 2.678 1.464 0.452 888.085 o
5 3 12 191.894 186.250 3.487 9.584 o
5 3 13 231.659 230.122 4.244 6.857 o
5 3 14 6.000 6.464 0.864 265.716 o
5 3 15 24.829 26.778 1.277 93.222 o
5 3 16 16.405 19.833 1.316 105.692 o
5 3 17 33.023 37.368 1.857 52.096 o
5 3 18 44.430 44.470 2.436 32.862 o
5 3 19 26.881 30.659 2.564 34.496 o
5 4 0 57.414 62.339 1.081 58.629 o
5 4 1 508.862 521.384 8.006 1.913 o
5 4 2 241.489 243.923 3.753 7.257 o
5 4 3 175.276 176.191 2.741 12.330 o
5 4 4 898.034 875.996 14.489 0.657 o
5 4 5 585.056 589.479 10.216 1.347 o
5 4 6 114.335 111.269 2.181 21.497 o
5 4 7 206.451 203.530 3.703 8.524 o
5 4 8 95.721 92.870 1.925 27.345 o
5 4 9 25.934 26.464 0.953 120.866 o
5 4 10 18.937 19.450 0.874 158.525 o
5 4 11 270.167 261.095 4.755 5.481 o
5 4 12 5.409 5.982 0.717 353.518 o
5 4 13 89.556 86.848 1.925 28.866 o
5 4 14 272.011 263.118 5.334 4.890 o
5 4 15 25.714 27.869 1.316 88.539 o
5 4 16 2.555 4.705 1.189 177.665 o
5 4 17 116.356 120.493 3.094 15.308 o
5 4 18 3.490 2.318 1.906 73.850 o
5 4 19 6.798 6.307 2.446 44.263 o
5 5 0 177.425 182.262 2.839 11.819 o
5 5 1 32.997 35.001 0.786 112.542 o
5 5 2 735.114 735.817 11.346 0.992 o
5 5 3 135.566 136.692 2.191 18.196 o
5 5 4 49.452 49.559 0.923 74.217 o
5 5 5 35.257 34.696 0.953 97.638 o
5 5 6 147.326 142.841 2.701 14.755 o
5 5 7 206.068 195.592 3.576 8.883 o
5 5 8 122.466 121.908 2.417 18.662 o
5 5 9 364.825 360.742 6.444 3.184 o
5 5 10 55.575 55.964 1.385 53.000 o
5 5 11 152.328 146.741 2.947 13.404 o
5 5 12 73.517 70.374 1.650 38.012 o
5 5 13 68.535 69.834 1.788 37.020 o
5 5 14 99.756 100.699 2.397 21.939 o
5 5 15 4.441 6.916 1.022 214.419 o
5 5 16 36.928 41.445 1.690 55.611 o
5 5 17 54.737 57.859 2.426 30.218 o
5 5 18 43.524 44.549 2.819 26.668 o
5 5 19 35.392 36.287 3.350 21.142 o
5 6 0 301.070 297.009 4.735 4.956 o
5 6 1 12.320 13.988 0.511 305.008 o
5 6 2 944.446 958.414 14.332 0.625 o
5 6 3 37.735 35.678 0.766 104.764 o
5 6 4 103.057 104.235 1.739 27.061 o
5 6 5 235.987 229.296 3.586 7.765 o
5 6 6 36.626 37.113 0.973 92.857 o
5 6 7 67.424 64.107 1.483 44.031 o
5 6 8 17.584 19.715 0.855 166.032 o
5 6 9 464.305 439.535 7.780 2.188 o
5 6 10 155.480 150.995 2.888 13.367 o
5 6 11 159.925 150.002 2.898 13.139 o
5 6 12 31.739 32.299 1.228 85.586 o
5 6 13 13.877 14.077 0.982 166.532 o
5 6 14 40.777 40.521 1.523 60.279 o
5 6 15 8.305 9.440 1.257 138.653 o
5 6 16 113.939 111.416 3.143 15.434 o
5 6 17 48.605 51.946 2.387 32.388 o
5 6 18 6.556 6.326 2.112 58.430 o
5 7 0 80.068 80.620 1.454 37.894 o
5 7 1 491.065 486.511 7.407 2.140 o
5 7 2 752.440 730.581 10.973 1.009 o
5 7 3 81.871 83.538 1.464 36.844 o
5 7 4 41.548 43.075 0.933 85.243 o
5 7 5 11.720 12.181 0.472 339.136 o
5 7 6 19.304 19.136 0.815 167.224 o
5 7 7 77.847 77.526 1.690 35.335 o
5 7 8 10.074 11.002 0.707 273.136 o
5 7 9 81.596 79.156 1.778 33.006 o
5 7 10 34.603 35.099 1.130 87.019 o
5 7 11 68.252 67.388 1.739 38.296 o
5 7 12 235.154 218.579 4.450 6.603 o
5 7 13 83.517 80.659 2.004 29.508 o
5 7 14 13.272 16.464 1.424 101.120 o
5 7 15 82.974 81.946 2.701 21.903 o
5 7 16 47.804 52.653 2.308 33.920 o
5 7 17 58.844 63.940 2.829 23.854 o
5 7 18 7.123 6.238 2.741 35.589 o
5 8 0 115.554 116.908 1.965 22.596 o
5 8 1 254.271 250.809 3.920 6.737 o
5 8 2 101.353 97.752 1.699 28.264 o
5 8 3 444.302 425.537 6.533 2.649 o
5 8 4 128.553 127.949 2.122 19.597 o
5 8 5 35.358 37.093 0.864 101.380 o
5 8 6 120.905 112.536 2.240 20.349 o
5 8 7 41.355 42.250 1.159 75.032 o
5 8 8 31.434 31.995 1.012 101.175 o
5 8 9 57.272 58.783 1.611 45.807 o
5 8 10 146.734 139.796 2.986 13.696 o
5 8 11 91.671 89.432 2.151 25.874 o
5 8 12 11.595 11.493 0.982 180.259 o
5 8 13 0.114 1.729 0.933 309.598 o
5 8 14 95.732 95.787 2.800 19.354 o
5 8 15 11.718 13.232 1.601 87.744 o
5 8 16 60.363 62.201 2.711 25.189 o
5 8 17 73.391 75.424 2.996 20.346 o
5 8 18 22.488 23.881 5.865 7.845 o
5 9 0 30.876 31.356 0.855 114.880 o
5 9 1 271.202 264.523 4.165 6.071 o
5 9 2 116.601 115.149 1.984 22.436 o
5 9 3 35.031 36.828 0.884 100.837 o
5 9 4 192.099 185.239 2.967 10.844 o
5 9 5 106.502 105.719 1.817 25.713 o
5 9 6 24.863 23.468 0.658 160.977 o
5 9 7 9.943 9.676 0.747 265.512 o
5 9 8 29.695 29.961 1.012 105.485 o
5 9 9 12.318 12.682 0.884 197.676 o
5 9 10 50.081 49.873 1.660 48.976 o
5 9 11 91.366 83.587 2.269 25.099 o
5 9 12 61.820 59.971 1.935 37.240 o
5 9 13 88.032 85.080 2.485 23.262 o
5 9 14 15.949 16.425 1.699 75.123 o
5 9 15 1.416 1.739 1.709 93.267 o
5 9 16 49.448 53.773 2.505 30.090 o
5 9 17 30.841 27.997 2.957 26.929 o
5 10 0 522.971 504.939 7.868 1.928 o
5 10 1 39.349 39.225 1.031 84.928 o
5 10 2 152.154 153.627 2.731 14.064 o
5 10 3 47.272 47.132 1.041 72.761 o
5 10 4 33.680 35.128 0.904 102.981 o
5 10 5 82.659 81.337 1.503 36.369 o
5 10 6 48.658 49.097 1.090 68.928 o
5 10 7 56.801 53.557 1.326 54.645 o
5 10 8 34.335 34.244 1.257 80.139 o
5 10 9 119.594 116.721 2.947 16.010 o
5 10 10 93.629 92.605 2.525 21.910 o
5 10 11 20.097 19.991 1.346 97.575 o
5 10 12 23.200 24.205 1.405 86.623 o
5 10 13 147.667 137.232 3.517 11.728 o
5 10 14 9.443 10.855 1.699 82.506 o
5 10 15 26.496 27.515 2.024 50.412 o
5 10 16 24.446 23.664 2.603 34.633 o
5 11 0 41.490 41.759 1.002 82.684 o
5 11 1 102.162 104.235 1.896 25.773 o
5 11 2 5.827 6.032 0.619 414.537 o
5 11 3 94.231 92.988 1.690 30.108 o
5 11 4 77.895 79.147 1.503 37.971 o
5 11 5 30.299 26.936 0.923 114.475 o
5 11 6 208.533 202.940 3.576 8.727 o
5 11 7 240.690 225.288 5.128 5.623 o
5 11 8 77.701 73.439 2.092 30.006 o
5 11 9 0.242 1.022 0.992 276.993 o
5 11 10 13.304 13.753 1.208 130.180 o
5 11 11 16.575 18.036 1.356 102.664 o
5 11 12 58.644 60.531 2.250 32.208 o
5 11 13 3.028 6.847 1.699 90.151 o
5 11 14 137.342 138.244 4.106 10.123 o
5 11 15 79.221 74.343 2.967 20.184 o
5 11 16 0.211 11.611 5.206 10.232 o
5 12 0 191.245 189.021 3.085 10.516 o
5 12 1 166.088 162.753 2.731 13.111 o
5 12 2 63.890 62.653 1.287 50.032 o
5 12 3 10.372 10.354 0.678 284.755 o
5 12 4 57.001 58.950 1.365 52.134 o
5 12 5 287.665 273.020 4.931 5.051 o
5 12 6 10.067 9.037 0.668 299.045 o
5 12 7 56.132 55.531 1.365 53.380 o
5 12 8 84.131 85.826 2.466 23.855 o
5 12 9 14.944 13.792 1.267 118.786 o
5 12 10 29.516 32.368 1.709 60.891 o
5 12 11 72.239 69.716 2.397 27.160 o
5 12 12 10.981 12.476 1.660 83.729 o
5 12 13 65.785 63.920 2.554 26.407 o
5 12 14 57.323 59.451 2.780 24.831 o
5 12 15 37.332 42.093 4.165 14.291 o
5 13 0 14.205 13.478 0.776 212.313 o
5 13 1 40.650 42.486 1.159 75.558 o
5 13 2 207.140 199.453 3.487 8.983 o
5 13 3 79.211 82.280 1.719 34.018 o
5 13 4 54.364 53.832 1.336 55.560 o
5 13 5 196.925 199.964 3.792 8.619 o
5 13 6 78.993 77.830 1.778 33.724 o
5 13 7 22.434 23.664 0.963 130.644 o
5 13 8 81.697 81.465 2.436 24.706 o
5 13 9 64.775 68.881 2.417 28.018 o
5 13 10 18.099 19.509 1.974 57.409 o
5 13 11 12.698 15.157 1.729 75.942 o
5 13 12 49.470 52.319 2.554 29.407 o
5 13 13 77.158 72.388 2.898 21.049 o
5 13 14 5.906 4.185 3.497 22.363 o
5 14 0 175.505 175.081 3.428 10.396 o
5 14 1 23.519 26.022 1.081 113.229 o
5 14 2 27.567 31.003 1.277 87.567 o
5 14 3 31.782 31.366 1.385 76.385 o
5 14 4 100.241 108.125 2.947 17.535 o
5 14 5 24.206 25.452 1.287 94.018 o
5 14 6 23.428 26.513 1.395 85.919 o
5 14 7 159.950 152.930 3.399 11.388 o
5 14 8 29.881 32.044 1.965 50.476 o
5 14 9 4.341 8.419 1.984 66.222 o
5 14 10 42.273 41.130 2.554 31.323 o
5 14 11 26.010 28.881 2.623 33.522 o
5 14 12 55.166 50.561 2.908 23.962 o
5 15 0 157.615 155.808 3.173 12.158 o
5 15 1 1.023 2.092 1.287 162.166 o
5 15 2 31.780 33.959 1.699 59.687 o
5 15 3 12.431 14.843 1.228 128.027 o
5 15 4 49.540 51.749 1.866 43.312 o
5 15 5 7.961 10.570 1.326 126.977 o
5 15 6 7.416 7.289 1.287 138.145 o
5 15 7 0.509 0.864 1.424 135.672 o
5 15 8 6.516 6.307 1.837 75.640 o
5 15 9 1.152 1.523 1.827 82.163 o
5 15 10 144.133 135.935 4.784 8.209 o
5 15 11 48.132 49.627 3.065 22.814 o
5 16 0 7.622 11.670 1.562 96.722 o
5 16 1 23.090 23.596 1.768 64.042 o
5 16 2 116.810 116.308 3.035 15.712 o
5 16 3 38.916 43.026 1.798 50.599 o
5 16 4 2.275 3.448 1.641 99.033 o
5 16 5 11.562 14.097 1.798 72.346 o
5 16 6 33.270 32.682 1.906 51.170 o
5 16 7 116.405 105.591 2.918 16.727 o
5 16 8 15.195 17.800 2.564 37.743 o
5 16 9 90.353 82.182 3.959 12.961 o
5 17 0 47.997 47.024 2.132 38.113 o
5 17 1 4.487 5.246 1.758 84.029 o
5 17 2 5.280 5.403 1.660 92.566 o
5 17 3 24.484 22.613 2.191 46.027 o
5 17 4 5.985 7.142 1.837 75.719 o
5 17 5 60.852 61.524 2.436 28.853 o
5 17 6 16.497 16.287 2.122 52.212 o
5 17 7 11.267 13.831 2.191 51.606 o
5 18 0 4.443 7.328 2.574 40.545 o
5 18 1 83.972 73.253 3.134 18.513 o
5 18 2 1.137 2.269 2.161 58.891 o
5 18 3 21.671 22.073 3.026 27.108 o
6 0 0 1507.550 1481.720 31.219 0.182 o
6 0 1 389.210 402.207 6.081 3.119 o
6 0 2 21.367 22.849 0.540 193.105 o
6 0 3 563.706 566.315 8.517 1.653 o
6 0 4 274.377 274.739 4.204 5.911 o
6 0 5 56.244 57.850 1.041 61.877 o
6 0 6 18.782 19.784 0.530 218.294 o
6 0 7 0.203 0.265 0.206 5238.920 o
6 0 8 1.031 1.739 0.344 1556.690 o
6 0 9 161.922 158.608 2.574 13.982 o
6 0 10 45.615 45.531 0.953 78.665 o
6 0 11 15.213 16.444 0.658 225.790 o
6 0 12 47.722 50.011 1.071 70.044 o
6 0 13 21.970 22.024 0.727 165.254 o
6 0 14 92.108 97.840 1.925 27.526 o
6 0 15 0.704 1.847 0.589 698.770 o
6 0 16 6.057 6.336 0.943 234.133 o
6 0 17 5.373 6.307 1.140 176.956 o
6 0 18 167.155 168.814 3.546 10.442 o
6 0 19 173.532 158.725 3.802 9.721 o
6 1 0 243.264 242.961 3.713 7.287 o
6 1 1 153.635 159.403 2.485 14.768 o
6 1 2 894.345 915.201 13.684 0.686 o
6 1 3 12.286 14.126 0.462 321.331 o
6 1 4 431.753 441.058 6.680 2.619 o
6 1 5 458.435 455.646 6.886 2.431 o
6 1 6 3.299 3.468 0.383 899.670 o
6 1 7 302.983 299.818 4.617 5.019 o
6 1 8 192.529 187.361 2.957 10.814 o
6 1 9 33.415 34.224 0.766 113.882 o
6 1 10 130.449 131.417 2.181 18.925 o
6 1 11 54.188 55.590 1.120 61.655 o
6 1 12 47.314 49.156 1.051 71.480 o
6 1 13 20.330 20.501 0.747 171.626 o
6 1 14 1.077 1.965 0.570 714.458 o
6 1 15 84.039 82.732 1.709 33.019 o
6 1 16 94.572 99.982 2.210 24.212 o
6 1 17 10.573 11.808 1.140 150.786 o
6 1 18 6.268 5.756 2.014 64.126 o
6 1 19 27.467 26.896 2.613 33.655 o
6 2 0 1058.210 1100.610 16.444 0.488 o
6 2 1 619.553 619.361 9.303 1.398 o
6 2 2 442.757 460.921 6.965 2.453 o
6 2 3 6.243 7.132 0.383 593.888 o
6 2 4 197.240 197.282 3.065 10.219 o
6 2 5 320.039 318.247 4.863 4.565 o
6 2 6 166.182 165.946 2.652 13.290 o
6 2 7 122.557 121.770 2.141 20.365 o
6 2 8 241.698 237.263 3.703 7.388 o
6 2 9 37.256 38.223 0.815 100.553 o
6 2 10 333.447 323.207 4.941 4.367 o
6 2 11 80.494 78.135 1.424 38.574 o
6 2 12 3.573 4.096 0.658 453.236 o
6 2 13 8.643 10.305 0.786 259.134 o
6 2 14 46.206 47.879 1.316 62.690 o
6 2 15 6.574 7.829 1.287 139.489 o
6 2 16 15.343 13.320 1.149 134.771 o
6 2 17 22.525 22.898 1.768 64.565 o
6 2 18 17.754 20.757 2.053 53.795 o
6 2 19 34.918 38.370 2.898 26.825 o
6 3 0 12.361 14.185 0.481 313.303 o
6 3 1 864.346 887.617 13.271 0.729 o
6 3 2 185.923 186.624 2.927 11.150 o
6 3 3 1053.140 1068.530 16.179 0.502 o
6 3 4 307.393 305.948 4.666 4.900 o
6 3 5 481.438 472.139 7.112 2.265 o
6 3 6 345.538 344.888 5.265 3.976 o
6 3 7 291.360 282.922 5.039 4.869 o
6 3 8 71.575 70.178 1.503 41.223 o
6 3 9 66.627 64.019 1.434 45.363 o
6 3 10 20.126 20.649 0.825 159.971 o
6 3 11 40.035 38.056 1.110 80.691 o
6 3 12 5.823 5.963 0.806 297.679 o
6 3 13 11.613 13.232 0.914 192.543 o
6 3 14 22.576 23.615 1.140 111.097 o
6 3 15 110.931 116.033 2.780 17.568 o
6 3 16 53.321 53.017 1.906 41.047 o
6 3 17 77.592 85.581 3.006 19.544 o
6 3 18 19.160 20.118 2.083 52.160 o
6 3 19 24.864 25.236 2.652 33.370 o
6 4 0 417.113 420.016 6.366 2.832 o
6 4 1 156.834 156.889 2.485 14.651 o
6 4 2 71.150 72.958 1.257 45.425 o
6 4 3 208.454 209.375 3.271 9.246 o
6 4 4 125.389 130.837 2.102 19.879 o
6 4 5 715.530 699.147 10.491 1.100 o
6 4 6 207.286 204.817 3.733 8.432 o
6 4 7 85.618 87.850 1.965 28.999 o
6 4 8 34.573 33.910 1.022 94.647 o
6 4 9 77.328 77.761 1.857 32.957 o
6 4 10 29.667 29.156 1.031 104.591 o
6 4 11 97.583 95.994 2.004 26.036 o
6 4 12 69.907 71.023 1.739 37.370 o
6 4 13 350.697 337.127 7.515 2.817 o
6 4 14 96.968 94.668 2.318 23.258 o
6 4 15 8.145 10.698 1.277 134.256 o
6 4 16 148.654 147.006 3.468 11.682 o
6 4 17 27.928 34.637 2.083 46.678 o
6 4 18 6.132 7.918 2.809 33.960 o
6 4 19 32.591 34.421 3.576 19.107 o
6 5 0 3.792 3.792 0.373 860.296 o
6 5 1 160.885 164.610 2.672 13.529 o
6 5 2 53.231 55.875 1.051 64.327 o
6 5 3 232.178 233.972 3.654 7.690 o
6 5 4 727.479 712.133 10.668 1.066 o
6 5 5 34.120 32.604 0.707 118.283 o
6 5 6 131.563 129.432 2.485 17.254 o
6 5 7 173.744 172.547 3.232 11.036 o
6 5 8 330.731 321.154 5.747 3.875 o
6 5 9 52.050 53.891 1.395 54.987 o
6 5 10 102.938 97.762 2.063 24.616 o
6 5 11 87.665 79.009 1.729 32.380 o
6 5 12 117.255 118.872 2.672 17.659 o
6 5 13 17.596 19.372 1.110 128.243 o
6 5 14 77.920 77.202 1.984 31.096 o
6 5 15 43.235 50.698 1.847 46.075 o
6 5 16 19.735 20.943 1.434 89.737 o
6 5 17 22.602 27.869 2.623 34.156 o
6 5 18 2.794 1.768 2.908 32.583 o
6 5 19 88.411 76.868 8.026 3.989 o
6 6 0 13.211 12.220 0.570 285.104 o
6 6 1 527.278 528.918 8.055 1.852 o
6 6 2 314.011 305.437 4.705 4.804 o
6 6 3 58.097 55.944 1.071 60.458 o
6 6 4 161.144 163.814 2.642 13.639 o
6 6 5 39.760 40.001 0.864 92.885 o
6 6 6 41.822 40.737 1.071 79.516 o
6 6 7 237.480 228.707 4.204 6.827 o
6 6 8 144.218 139.393 2.721 14.953 o
6 6 9 108.969 106.289 2.161 22.518 o
6 6 10 85.924 83.606 1.817 31.134 o
6 6 11 35.544 37.722 1.257 77.373 o
6 6 12 39.474 38.144 1.287 72.308 o
6 6 13 59.908 61.966 1.778 40.649 o
6 6 14 91.933 91.210 2.318 24.061 o
6 6 15 57.059 57.761 2.230 33.098 o
6 6 16 14.317 18.203 1.690 76.365 o
6 6 17 96.402 94.746 3.654 13.997 o
6 6 18 20.948 21.444 2.957 28.348 o
6 7 0 27.476 29.411 0.747 134.236 o
6 7 1 318.814 321.911 4.961 4.489 o
6 7 2 63.574 62.673 1.208 52.001 o
6 7 3 11.420 13.281 0.540 309.647 o
6 7 4 120.509 120.306 1.984 21.686 o
6 7 5 68.452 66.367 1.228 48.472 o
6 7 6 39.317 37.378 1.061 84.408 o
6 7 7 164.742 160.946 3.075 12.081 o
6 7 8 69.279 66.956 1.601 40.620 o
6 7 9 73.263 73.479 1.739 36.196 o
6 7 10 76.722 69.245 1.690 36.655 o
6 7 11 18.536 18.645 0.982 144.542 o
6 7 12 54.572 54.971 1.690 45.534 o
6 7 13 12.051 12.446 0.963 180.859 o
6 7 14 30.222 33.065 1.601 65.371 o
6 7 15 9.452 10.383 1.454 107.295 o
6 7 16 3.719 4.951 1.807 80.526 o
6 7 17 4.519 7.682 2.289 50.670 o
6 7 18 31.980 38.262 3.487 19.881 o
6 8 0 3.800 3.527 0.511 631.747 o
6 8 1 164.538 160.651 2.613 13.647 o
6 8 2 7.320 8.252 0.550 409.575 o
6 8 3 49.126 49.755 1.041 70.101 o
6 8 4 95.759 99.108 1.739 28.738 o
6 8 5 47.916 49.677 0.992 72.987 o
6 8 6 75.186 71.828 1.621 37.851 o
6 8 7 259.335 253.963 4.656 5.762 o
6 8 8 34.185 33.036 1.090 91.227 o
6 8 9 14.055 13.664 0.806 205.359 o
6 8 10 16.247 17.260 0.992 151.711 o
6 8 11 14.334 13.930 1.022 157.821 o
6 8 12 8.615 8.733 1.326 127.508 o
6 8 13 42.560 42.456 1.729 51.480 o
6 8 14 19.672 20.924 1.542 81.399 o
6 8 15 12.802 12.161 1.758 74.867 o
6 8 16 24.736 27.869 2.191 45.186 o
6 8 17 28.582 30.521 2.957 27.035 o
6 9 0 246.291 238.255 3.762 7.205 o
6 9 1 69.139 70.099 1.336 45.255 o
6 9 2 5.871 6.444 0.550 464.056 o
6 9 3 41.561 41.229 0.963 84.838 o
6 9 4 15.103 15.796 0.648 231.148 o
6 9 5 1.301 1.709 0.422 1126.670 o
6 9 6 125.557 119.521 2.073 20.610 o
6 9 7 76.365 76.376 1.709 35.538 o
6 9 8 179.223 173.028 3.762 9.471 o
6 9 9 1.999 1.758 0.786 393.126 o
6 9 10 4.242 4.872 0.806 322.158 o
6 9 11 153.553 146.289 3.576 11.166 o
6 9 12 49.768 52.525 1.955 40.982 o
6 9 13 10.117 10.216 1.434 108.817 o
6 9 14 61.902 60.246 2.377 29.660 o
6 9 15 56.946 63.243 2.534 27.881 o
6 9 16 45.143 46.651 2.888 25.424 o
6 9 17 17.172 22.220 3.762 18.453 o
6 10 0 26.198 26.248 0.806 135.715 o
6 10 1 8.807 9.362 0.639 325.780 o
6 10 2 14.197 16.051 0.786 202.810 o
6 10 3 160.925 160.661 2.780 13.249 o
6 10 4 107.000 107.379 1.945 24.444 o
6 10 5 243.141 238.393 3.772 7.250 o
6 10 6 120.772 114.108 2.083 21.338 o
6 10 7 68.203 66.946 1.974 34.251 o
6 10 8 79.372 77.133 2.554 23.985 o
6 10 9 31.188 32.938 1.405 75.097 o
6 10 10 45.067 48.056 1.847 45.900 o
6 10 11 21.020 23.959 1.306 97.348 o
6 10 12 58.344 62.496 2.220 32.576 o
6 10 13 13.126 14.666 1.582 87.372 o
6 10 14 126.243 118.411 3.389 13.461 o
6 10 15 1.234 1.670 1.837 81.183 o
6 10 16 6.453 10.383 2.868 32.431 o
6 11 0 125.217 121.024 2.220 19.652 o
6 11 1 33.615 35.659 0.982 97.360 o
6 11 2 245.555 236.752 4.028 6.866 o
6 11 3 75.627 75.885 1.464 39.746 o
6 11 4 265.191 250.721 4.204 6.217 o
6 11 5 31.843 31.287 0.874 111.562 o
6 11 6 84.367 77.526 1.641 34.478 o
6 11 7 19.492 18.193 1.130 122.996 o
6 11 8 106.506 99.805 2.642 19.454 o
6 11 9 55.271 53.901 1.768 43.549 o
6 11 10 49.760 48.085 1.709 48.057 o
6 11 11 114.354 113.577 3.124 15.457 o
6 11 12 12.562 13.065 1.493 97.115 o
6 11 13 13.871 15.629 1.807 69.712 o
6 11 14 36.309 35.727 2.250 39.457 o
6 11 15 69.536 59.608 3.232 19.158 o
6 12 0 60.330 60.836 1.326 51.138 o
6 12 1 87.290 86.681 1.699 32.023 o
6 12 2 149.746 144.010 2.613 14.949 o
6 12 3 118.046 115.817 2.141 21.136 o
6 12 4 7.564 7.937 0.727 306.704 o
6 12 5 24.433 25.501 0.884 132.595 o
6 12 6 11.744 12.161 0.766 234.953 o
6 12 7 0.036 0.393 0.786 446.953 o
6 12 8 19.626 20.796 1.287 103.266 o
6 12 9 40.823 38.282 1.670 55.232 o
6 12 10 94.539 87.045 2.642 21.085 o
6 12 11 20.639 21.670 1.719 68.815 o
6 12 12 75.763 70.561 2.760 22.584 o
6 12 13 29.302 29.676 2.191 43.640 o
6 12 14 19.744 23.478 2.662 34.104 o
6 13 0 22.840 23.203 1.022 123.499 o
6 13 1 66.099 65.915 1.621 41.387 o
6 13 2 4.882 3.831 0.756 351.653 o
6 13 3 153.256 148.539 2.976 13.206 o
6 13 4 10.531 13.605 1.022 171.575 o
6 13 5 0.662 0.864 0.697 535.577 o
6 13 6 28.291 29.814 1.110 99.884 o
6 13 7 13.064 13.586 1.189 133.842 o
6 13 8 0.487 1.405 1.228 180.698 o
6 13 9 38.780 37.771 2.141 41.354 o
6 13 10 99.269 98.764 3.487 14.656 o
6 13 11 99.016 93.695 3.782 13.281 o
6 13 12 12.896 13.871 2.417 42.892 o
6 13 13 10.503 10.757 2.397 44.496 o
6 14 0 550.994 522.081 9.244 1.594 o
6 14 1 51.910 54.952 1.542 50.502 o
6 14 2 11.189 11.523 0.894 203.908 o
6 14 3 26.635 30.570 1.356 83.368 o
6 14 4 31.695 32.427 1.356 77.712 o
6 14 5 36.514 39.696 1.591 60.133 o
6 14 6 17.636 19.205 1.248 111.701 o
6 14 7 32.353 26.169 1.346 80.581 o
6 14 8 13.840 14.696 2.191 50.599 o
6 14 9 32.316 36.730 2.731 29.942 o
6 14 10 101.789 99.265 3.939 12.369 o
6 14 11 0.116 0.786 2.181 58.541 o
6 14 12 5.516 8.880 2.466 43.596 o
6 15 0 5.291 7.652 1.316 137.421 o
6 15 1 13.303 16.749 1.297 115.370 o
6 15 2 250.779 242.499 5.039 5.510 o
6 15 3 38.279 42.407 1.729 53.341 o
6 15 4 65.819 68.763 2.181 31.258 o
6 15 5 44.503 43.950 1.729 50.366 o
6 15 6 3.167 3.635 1.022 231.673 o
6 15 7 2.651 4.941 1.120 196.630 o
6 15 8 107.509 103.784 3.576 13.728 o
6 15 9 89.446 86.249 3.320 16.461 o
6 15 10 75.198 71.101 3.438 16.874 o
6 15 11 29.570 19.961 3.674 18.729 o
6 16 0 1.416 1.218 1.444 129.905 o
6 16 1 25.934 31.169 1.984 51.404 o
6 16 2 76.973 80.934 2.318 26.679 o
6 16 3 42.926 44.460 1.935 44.746 o
6 16 4 23.134 25.079 1.778 63.096 o
6 16 5 227.249 219.178 4.833 6.191 o
6 16 6 9.963 7.446 1.552 97.487 o
6 16 7 1.276 3.016 1.552 111.794 o
6 16 8 22.648 19.932 2.731 32.463 o
6 16 9 6.799 12.849 3.654 20.252 o
6 17 0 12.424 14.165 1.955 62.312 o
6 17 1 101.665 95.620 3.212 16.178 o
6 17 2 1.493 2.721 1.582 107.715 o
6 17 3 38.072 36.700 2.446 34.495 o
6 17 4 69.690 68.940 2.701 23.909 o
6 17 5 9.407 8.782 1.866 70.830 o
6 17 6 7.127 11.366 2.151 55.270 o
6 18 0 0.031 8.104 2.868 33.416 o
6 18 1 8.692 18.547 6.189 7.180 o
7 0 1 558.111 544.488 8.193 1.742 o
7 0 2 8.919 9.244 0.413 449.233 o
7 0 3 178.333 179.973 2.859 11.773 o
7 0 4 463.871 469.693 7.181 2.306 o
7 0 5 217.827 219.110 3.428 8.568 o
7 0 6 1.435 1.474 0.295 1780.630 o
7 0 7 305.963 301.734 4.637 4.961 o
7 0 8 0.154 0.727 0.255 3414.150 o
7 0 9 0.923 1.601 0.334 1672.180 o
7 0 10 6.967 8.035 0.540 426.128 o
7 0 11 10.322 10.069 0.540 346.253 o
7 0 12 14.392 15.678 0.639 239.206 o
7 0 13 110.637 115.149 2.024 22.860 o
7 0 14 168.004 161.496 2.672 13.245 o
7 0 15 27.425 29.077 1.081 104.138 o
7 0 16 70.078 71.642 1.778 36.570 o
7 0 17 63.378 68.302 1.876 36.927 o
7 0 18 8.252 7.034 1.562 98.713 o
7 0 19 12.084 11.847 2.387 44.298 o
[truncated: 89,999 more chars]
