# Supplementary material for: Towards improved accuracy of Hirshfeld atom refinement with an alternative electron density partition
Source: IUCrJ. 2025 Jan 1;12(Pt 1):74–87. doi: 10.1107/S2052252524011242 (PMC11707693; doi:10.1107/S2052252524011242)
Supplement: Supplementary file 1 [file m-12-00074-sup1.zip › cif_checkcif/oxalic_acid_dihydrate/B3LYP/1.25.cif]

data_1.25
_audit_creation_date               2024-03-08
_audit_creation_method
;
Olex2 1.3
(compiled 2020.07.31 svn.rc2a77460 for OlexSys, GUI svn.r6145)
;
_audit_contact_author_address      ?
_audit_contact_author_email        ?
_audit_contact_author_name         ''
_audit_contact_author_phone        ?
_publ_contact_author_id_orcid      ?
_publ_section_references
;
Bourhis, L.J., Dolomanov, O.V., Gildea, R.J., Howard, J.A.K., Puschmann, H.
 (2015). Acta Cryst. A71, 59-75.

Dolomanov, O.V., Bourhis, L.J., Gildea, R.J, Howard, J.A.K. & Puschmann, H.
 (2009), J. Appl. Cryst. 42, 339-341.
;
_chemical_formula_moiety           'C2 H6 O6'
_chemical_formula_sum              'C2 H6 O6'
_chemical_formula_weight           126.066
loop_
  _atom_type_symbol
  _atom_type_scat_dispersion_real
  _atom_type_scat_dispersion_imag
  _atom_type_scat_source
  _atom_type_scat_dispersion_source
 H 0.00000 0.00000
 'NoSpherA2 (<-magic spell for checkCif) like software DiSCaMB'
 'Henke, Gullikson and Davis, At. Data and Nucl. Data Tables, 1993, 54, 2'
 C 0.00347 0.00161
 'NoSpherA2 (<-magic spell for checkCif) like software DiSCaMB'
 'Henke, Gullikson and Davis, At. Data and Nucl. Data Tables, 1993, 54, 2'
 O 0.01158 0.00611
 'NoSpherA2 (<-magic spell for checkCif) like software DiSCaMB'
 'Henke, Gullikson and Davis, At. Data and Nucl. Data Tables, 1993, 54, 2'
_space_group_crystal_system        'monoclinic'
_space_group_IT_number             14
_space_group_name_H-M_alt          'P 1 21/c 1'
_space_group_name_Hall             '-P 2ybc'
loop_
  _space_group_symop_id
  _space_group_symop_operation_xyz
 1 x,y,z
 2 -x,y+1/2,-z+1/2
 3 -x,-y,-z
 4 x,-y-1/2,z-1/2

_symmetry_Int_Tables_number        14
_cell_length_a                     6.0950(5)
_cell_length_b                     3.4881(3)
_cell_length_c                     11.8462(9)
_cell_angle_alpha                  90
_cell_angle_beta                   103.842(3)
_cell_angle_gamma                  90
_cell_volume                       244.54(4)
_cell_formula_units_Z              2
_cell_measurement_temperature      100.0(10)
_cell_measurement_reflns_used      8293
_cell_measurement_theta_min        3.5426
_cell_measurement_theta_max        55.9088
_exptl_absorpt_coefficient_mu      0.181
_exptl_crystal_density_diffrn      1.712
_exptl_crystal_F_000               132.129
_exptl_crystal_description        unspecified
_exptl_crystal_size_max            0.193
_exptl_crystal_size_mid            0.186
_exptl_crystal_size_min            0.139
_diffrn_reflns_av_R_equivalents    0.0000
_diffrn_reflns_av_unetI/netI       0.0293
_diffrn_reflns_Laue_measured_fraction_full  0.9595
_diffrn_reflns_Laue_measured_fraction_max  0.8072
_diffrn_reflns_limit_h_max         13
_diffrn_reflns_limit_h_min         -13
_diffrn_reflns_limit_k_max         7
_diffrn_reflns_limit_k_min         0
_diffrn_reflns_limit_l_max         26
_diffrn_reflns_limit_l_min         0
_diffrn_reflns_number              2499
_diffrn_reflns_point_group_measured_fraction_full  0.9595
_diffrn_reflns_point_group_measured_fraction_max  0.8072
_diffrn_reflns_theta_full          25.2417
_diffrn_reflns_theta_max           54.81
_diffrn_reflns_theta_min           3.54
_diffrn_ambient_temperature        100.0(10)
_diffrn_measured_fraction_theta_full  0.9595
_diffrn_measured_fraction_theta_max  0.8072
_diffrn_radiation_type             'Mo K\a'
_diffrn_radiation_wavelength       0.71073
_diffrn_measurement_device_type        'APEX II CCD detector'
_reflns_Friedel_coverage           0.0
_reflns_limit_h_max                13
_reflns_limit_h_min                -13
_reflns_limit_k_max                7
_reflns_limit_k_min                0
_reflns_limit_l_max                26
_reflns_limit_l_min                0
_reflns_number_gt                  2499
_reflns_number_total               2499
_reflns_threshold_expression       I>=2u(I)
_computing_molecular_graphics      'Olex2 1.3 (Dolomanov et al., 2009)'
_computing_publication_material    'Olex2 1.3 (Dolomanov et al., 2009)'
_computing_structure_refinement    'olex2.refine 1.3 (Bourhis et al., 2015)'
_refine_diff_density_max           0.1437
_refine_diff_density_min           -0.1752
_refine_diff_density_rms           0.0390
_refine_ls_d_res_high              0.4348
_refine_ls_d_res_low               5.7511
_refine_ls_goodness_of_fit_ref     1.1419
_refine_ls_hydrogen_treatment      refall
_refine_ls_matrix_type             full
_refine_ls_number_constraints      0
_refine_ls_number_parameters       64
_refine_ls_number_reflns           2499
_refine_ls_number_restraints       0
_refine_ls_R_factor_all            0.0136
_refine_ls_R_factor_gt             0.0136
_refine_ls_restrained_S_all        1.1419
_refine_ls_shift/su_max            0.0002
_refine_ls_shift/su_mean           0.0000
_refine_ls_structure_factor_coef   Fsqd
_refine_ls_weighting_details      
 'w=1/[\s^2^(Fo^2^)+(0.0095P)^2^] where P=(Fo^2^+2Fc^2^)/3'
_refine_ls_weighting_scheme        calc
_refine_ls_wR_factor_gt            0.0384
_refine_ls_wR_factor_ref           0.0384
_refine_special_details
;
Aspherical atom refinement in Olex2
with DiSCaMB generated form factors
Exponential Hirshfeld Atom Refinement 
with exponent parameter n = 1.25
using Orca5 generated wavefunction 
calculated with B3LYP functional
using cc-pVTZ basis set and charges 
simulating the crystal field.
;
loop_
  _atom_site_label
  _atom_site_type_symbol
  _atom_site_fract_x
  _atom_site_fract_y
  _atom_site_fract_z
  _atom_site_U_iso_or_equiv
  _atom_site_adp_type
  _atom_site_occupancy
  _atom_site_refinement_flags_posn
 O1 O 0.434895(18) 0.44404(3) 0.349892(8) 0.01351(2) Uani 1.000000 .
 O2 O 0.242393(17) 0.74250(3) 0.463705(8) 0.01328(2) Uani 1.000000 .
 C1 C 0.403025(19) 0.55876(4) 0.448009(9) 0.00968(2) Uani 1.000000 .
 H1 H 0.2986(10) 0.5183(19) 0.2779(4) 0.0318(14) Uani 1.000000 .
 O3 O 0.130143(16) 0.63104(4) 0.178578(8) 0.01316(2) Uani 1.000000 .
 H2 H 0.1922(9) 0.6962(17) 0.1126(4) 0.0287(11) Uani 1.000000 .
 H3 H 0.0073(8) 0.4569(15) 0.1495(4) 0.0298(11) Uani 1.000000 .

loop_
  _atom_site_aniso_label
  _atom_site_aniso_U_11
  _atom_site_aniso_U_22
  _atom_site_aniso_U_33
  _atom_site_aniso_U_12
  _atom_site_aniso_U_13
  _atom_site_aniso_U_23
 O1 0.01296(3) 0.01923(5) 0.00789(3) 0.00464(3) 0.00160(2) -0.00069(3)
 O2 0.01125(3) 0.01838(4) 0.00953(3) 0.00537(3) 0.00113(2) -0.00073(3)
 C1 0.00923(3) 0.01166(4) 0.00776(3) 0.00172(3) 0.00128(2) -0.00008(3)
 H1 0.034(3) 0.046(4) 0.017(2) 0.007(3) 0.007(2) 0.001(3)
 O3 0.01083(3) 0.01846(5) 0.00932(3) -0.00185(3) 0.00073(2) 0.00101(3)
 H2 0.033(3) 0.034(3) 0.0202(19) -0.005(2) 0.0093(18) 0.004(2)
 H3 0.025(2) 0.033(3) 0.031(3) -0.013(2) 0.0069(19) -0.003(2)

loop_
  _geom_bond_atom_site_label_1
  _geom_bond_atom_site_label_2
  _geom_bond_distance
  _geom_bond_site_symmetry_2
  _geom_bond_publ_flag
 O1 C1 1.28720(17) . ?
 O1 H1 1.070(5) . ?
 O2 C1 1.22103(17) . ?
 C1 C1 1.5447(2) 3_666 ?
 H1 O3 1.420(5) . ?
 O3 H2 0.973(4) . ?
 O3 H3 0.962(4) . ?

loop_
  _geom_angle_atom_site_label_1
  _geom_angle_atom_site_label_2
  _geom_angle_atom_site_label_3
  _geom_angle
  _geom_angle_site_symmetry_1
  _geom_angle_site_symmetry_3
  _geom_angle_publ_flag
 H1 O1 C1 112.9(3) . . ?
 O2 C1 O1 126.898(10) . . ?
 C1 C1 O1 112.677(12) 3_666 . ?
 C1 C1 O2 120.424(12) 3_666 . ?
 O3 H1 O1 175.6(6) . . ?
 H2 O3 H1 112.8(4) . . ?
 H3 O3 H1 117.9(4) . . ?
 H3 O3 H2 106.2(4) . . ?

loop_
  _geom_torsion_atom_site_label_1
  _geom_torsion_atom_site_label_2
  _geom_torsion_atom_site_label_3
  _geom_torsion_atom_site_label_4
  _geom_torsion
  _geom_torsion_site_symmetry_1
  _geom_torsion_site_symmetry_2
  _geom_torsion_site_symmetry_3
  _geom_torsion_site_symmetry_4
  _geom_torsion_publ_flag
 O1 C1 C1 O1 -180.000(17) . . 3_666 3_666 ?
 O1 C1 C1 O2 -0.335(13) . . 3_666 3_666 ?
 O2 C1 C1 O2 -180.000(19) . . 3_666 3_666 ?

loop_
  _diffrn_refln_index_h
  _diffrn_refln_index_k
  _diffrn_refln_index_l
  _diffrn_refln_intensity_net
  _diffrn_refln_intensity_u
 -13 0 6 35.2 0.68
 -13 0 8 3.24 0.23
 -13 0 10 0.5 0.14
 -13 0 12 11.31 0.35
 -13 1 1 2.52 0.2
 -13 1 2 13.34 0.39
 -13 1 4 1.08 0.17
 -13 1 8 3.71 0.15
 -13 1 10 3.19 0.18
 -13 1 12 3.24 0.13
 -13 1 13 0.51 0.13
 -13 2 1 4.09 0.22
 -13 2 3 0.79 0.14
 -13 2 4 0.87 0.15
 -13 2 5 1.13 0.17
 -13 2 6 0.47 0.14
 -13 2 8 2.14 0.2
 -13 2 9 1.36 0.18
 -13 2 10 3.9 0.23
 -13 2 12 1.07 0.17
 -13 2 13 0.76 0.14
 -13 3 6 3.66 0.21
 -12 0 2 8.34 0.23
 -12 0 4 42.26 0.76
 -12 0 6 5.24 0.34
 -12 0 10 2.31 0.12
 -12 0 12 8.96 0.31
 -12 0 16 16.84 0.44
 -12 1 1 1.97 0.1
 -12 1 2 1.11 0.08
 -12 1 5 18.72 0.41
 -12 1 6 4.4 0.13
 -12 1 7 1.46 0.09
 -12 1 8 11.82 0.28
 -12 1 9 10.93 0.27
 -12 1 10 2.57 0.1
 -12 1 11 1.05 0.07
 -12 1 12 6.75 0.26
 -12 1 13 0.72 0.14
 -12 1 15 12.93 0.28
 -12 1 16 1.78 0.19
 -12 1 17 0.59 0.14
 -12 2 1 12.75 0.52
 -12 2 2 5 0.2
 -12 2 5 7.68 0.2
 -12 2 6 0.27 0.08
 -12 2 7 3.41 0.14
 -12 2 8 4.45 0.2
 -12 2 9 4.11 0.16
 -12 2 11 8.6 0.33
 -12 2 12 1.04 0.18
 -12 2 13 4.58 0.25
 -12 2 14 0.35 0.07
 -12 3 1 1.54 0.17
 -12 3 3 2.97 0.21
 -12 3 6 0.93 0.16
 -12 3 7 1.24 0.18
 -12 3 11 1.49 0.19
 -12 3 12 0.63 0.14
 -12 3 14 3.47 0.22
 -12 4 3 1.62 0.16
 -12 4 4 1.64 0.17
 -12 4 5 1.87 0.17
 -12 4 6 4.97 0.24
 -12 4 8 0.52 0.13
 -12 4 9 1.23 0.17
 -11 0 2 3.54 0.15
 -11 0 4 8.98 0.22
 -11 0 6 0.55 0.06
 -11 0 8 83.53 3.45
 -11 0 10 7.31 0.28
 -11 0 12 2.59 0.13
 -11 0 14 32.93 0.72
 -11 0 16 1.35 0.19
 -11 0 18 11.57 0.37
 -11 0 20 1.81 0.18
 -11 1 1 0.17 0.05
 -11 1 2 5.78 0.16
 -11 1 3 13.66 0.31
 -11 1 4 35.26 0.87
 -11 1 5 2.1 0.08
 -11 1 6 0.15 0.04
 -11 1 7 1.39 0.07
 -11 1 8 1.29 0.08
 -11 1 9 5.89 0.17
 -11 1 10 3.81 0.13
 -11 1 11 4.24 0.13
 -11 1 12 13.1 0.3
 -11 1 13 0.43 0.06
 -11 1 14 5.96 0.17
 -11 1 15 5.68 0.16
 -11 1 16 2.31 0.09
 -11 2 1 2.64 0.12
 -11 2 2 0.3 0.06
 -11 2 3 1.21 0.08
 -11 2 4 10.6 0.27
 -11 2 5 2.03 0.12
 -11 2 6 6.07 0.19
 -11 2 7 8.44 0.23
 -11 2 10 0.91 0.09
 -11 2 11 2.2 0.11
 -11 2 12 2.45 0.11
 -11 2 13 0.47 0.06
 -11 2 14 1.2 0.09
 -11 2 15 9.88 0.31
 -11 2 17 0.69 0.14
 -11 2 18 2.03 0.18
 -11 3 1 1.11 0.1
 -11 3 2 3.15 0.12
 -11 3 3 0.36 0.06
 -11 3 4 4.25 0.21
 -11 3 5 6.21 0.17
 -11 3 6 2.67 0.11
 -11 3 7 3.52 0.16
 -11 3 9 1.13 0.09
 -11 3 10 11.43 0.33
 -11 3 11 4.09 0.14
 -11 3 12 0.97 0.09
 -11 3 13 2.27 0.12
 -11 3 14 0.34 0.07
 -11 3 16 3.35 0.13
 -11 4 1 1.28 0.18
 -11 4 2 2.69 0.11
 -11 4 3 5.27 0.18
 -11 4 5 0.22 0.07
 -11 4 6 6.19 0.28
 -11 4 9 1.99 0.2
 -11 4 10 3.36 0.23
 -11 4 12 3.05 0.22
 -11 4 13 5.41 0.26
 -10 0 4 8.43 0.22
 -10 0 6 11.84 0.7
 -10 0 8 17.72 0.4
 -10 0 10 12.23 0.29
 -10 0 12 11.5 0.34
 -10 0 16 2.88 0.21
 -10 0 18 58.77 0.96
 -10 0 20 1.94 0.13
 -10 1 1 3.52 0.13
 -10 1 2 0.54 0.05
 -10 1 3 2.28 0.08
 -10 1 4 0.75 0.05
 -10 1 5 9.42 0.23
 -10 1 7 46.07 1.02
 -10 1 8 19.43 0.49
 -10 1 9 9.75 0.26
 -10 1 10 6.12 0.2
 -10 1 11 1.92 0.09
 -10 1 12 4.04 0.39
 -10 1 13 11.45 0.36
 -10 1 14 17.68 0.38
 -10 1 16 0.76 0.07
 -10 1 17 14.27 0.31
 -10 1 18 2.19 0.11
 -10 1 19 1.68 0.1
 -10 1 21 0.44 0.13
 -10 2 1 0.43 0.06
 -10 2 2 10.64 0.42
 -10 2 3 48.29 1.03
 -10 2 4 27.94 0.66
 -10 2 7 1.4 0.07
 -10 2 8 8.89 0.22
 -10 2 9 12.81 0.36
 -10 2 10 0.76 0.06
 -10 2 11 11.31 0.59
 -10 2 12 5.06 0.17
 -10 2 13 10.99 0.27
 -10 2 14 13.15 0.3
 -10 2 16 0.74 0.11
 -10 2 17 3.73 0.22
 -10 2 18 0.5 0.14
 -10 3 1 2.84 0.11
 -10 3 2 8 0.21
 -10 3 3 3.65 0.13
 -10 3 4 9.97 0.28
 -10 3 6 10.56 0.27
 -10 3 7 0.59 0.06
 -10 3 8 5.63 0.17
 -10 3 9 0.85 0.07
 -10 3 10 7.16 0.19
 -10 3 14 7.62 0.21
 -10 3 15 2.76 0.11
 -10 3 17 1.29 0.17
 -10 3 18 0.38 0.12
 -10 4 2 10.1 0.24
 -10 4 3 5.82 0.17
 -10 4 4 0.34 0.06
 -10 4 5 0.99 0.07
 -10 4 6 3.19 0.17
 -10 4 8 2.75 0.21
 -10 4 9 3.02 0.14
 -10 4 10 6.96 0.31
 -10 4 13 7.19 0.3
 -10 4 16 10.21 0.33
 -10 4 17 0.92 0.16
 -10 5 2 5.8 0.27
 -10 5 4 1.81 0.35
 -10 5 5 2.58 0.21
 -10 5 6 5.07 0.36
 -10 5 10 0.74 0.09
 -10 5 11 1.09 0.17
 -10 5 12 13.18 0.38
 -9 0 2 3.81 0.15
 -9 0 4 57.02 1.19
 -9 0 6 24.47 0.54
 -9 0 8 4.21 0.14
 -9 0 10 50.98 1.35
 -9 0 16 20.8 0.5
 -9 0 18 0.41 0.13
 -9 0 20 0.79 0.1
 -9 0 22 6.27 0.44
 -9 1 1 0.5 0.04
 -9 1 2 1.28 0.06
 -9 1 3 0.13 0.03
 -9 1 4 10.09 0.23
 -9 1 5 3.12 0.09
 -9 1 6 22.11 0.49
 -9 1 7 16.73 0.41
 -9 1 8 4.74 0.14
 -9 1 9 16.8 0.38
 -9 1 10 1.12 0.07
 -9 1 11 6.46 0.18
 -9 1 13 0.38 0.11
 -9 1 15 0.46 0.07
 -9 1 16 2.49 0.13
 -9 1 17 34.29 1.03
 -9 1 18 6.36 0.19
 -9 1 19 2.71 0.11
 -9 1 20 4.04 0.15
 -9 1 21 6.37 0.18
 -9 1 23 2.03 0.19
 -9 2 1 4.83 0.14
 -9 2 3 0.59 0.05
 -9 2 4 0.32 0.04
 -9 2 5 5.92 0.15
 -9 2 6 33.52 0.79
 -9 2 7 9.71 0.23
 -9 2 8 53.99 1.28
 -9 2 9 1.37 0.07
 -9 2 10 5.3 0.18
 -9 2 12 3.15 0.12
 -9 2 13 30.03 0.68
 -9 2 14 4.83 0.15
 -9 2 15 0.45 0.06
 -9 2 16 9.22 0.24
 -9 2 17 7.74 0.2
 -9 2 18 13.76 0.41
 -9 2 19 3.77 0.24
 -9 2 21 6.89 0.29
 -9 2 22 2.79 0.21
 -9 3 1 2.4 0.19
 -9 3 2 80.68 1.9
 -9 3 3 12.8 0.3
 -9 3 4 20.37 0.51
 -9 3 6 1.11 0.06
 -9 3 7 19.25 0.41
 -9 3 8 6.41 0.19
 -9 3 9 1.62 0.09
 -9 3 10 4.71 0.16
 -9 3 11 1.17 0.09
 -9 3 12 40.66 1.13
 -9 3 13 6.64 0.23
 -9 3 14 6.1 0.17
 -9 3 15 2.83 0.17
 -9 3 16 2.89 0.11
 -9 3 18 2.75 0.21
 -9 4 1 11.21 0.26
 -9 4 2 3.52 0.15
 -9 4 3 19.38 0.41
 -9 4 4 0.32 0.05
 -9 4 6 7.41 0.24
 -9 4 7 0.99 0.07
 -9 4 8 4.03 0.16
 -9 4 9 1.67 0.1
 -9 4 10 0.4 0.06
 -9 4 11 4.96 0.53
 -9 4 12 5.43 0.83
 -9 4 13 6.86 0.2
 -9 4 14 0.32 0.08
 -9 5 1 1.27 0.11
 -9 5 6 0.83 0.07
 -9 5 8 0.43 0.08
 -9 5 9 3.38 0.14
 -9 5 10 0.73 0.09
 -9 5 12 2.86 0.22
 -9 5 15 2.19 0.19
 -9 6 1 1.27 0.17
 -9 6 2 0.28 0.07
 -9 6 3 3.43 0.13
 -9 6 4 0.34 0.06
 -9 6 5 2.63 0.21
 -9 6 6 0.7 0.14
 -8 0 2 3.67 0.12
 -8 0 4 4.12 0.13
 -8 0 8 48.1 1.41
 -8 0 10 6.2 0.19
 -8 0 12 2.94 0.39
 -8 0 14 41.64 1.97
 -8 0 16 12.23 0.37
 -8 0 18 2.38 0.2
 -8 0 20 38.37 2
 -8 0 24 0.61 0.14
 -8 1 1 29.06 0.63
 -8 1 3 18.78 0.46
 -8 1 4 29.24 0.68
 -8 1 5 22.2 0.48
 -8 1 6 1.65 0.06
 -8 1 7 54.45 1.16
 -8 1 8 5.84 0.15
 -8 1 9 13.28 0.31
 -8 1 10 34.68 0.87
 -8 1 11 1.77 0.15
 -8 1 12 1.69 0.11
 -8 1 14 0.54 0.07
 -8 1 15 15.27 0.38
 -8 1 16 8.27 0.24
 -8 1 17 6.81 0.32
 -8 1 18 10.05 0.25
 -8 1 20 1.05 0.07
 -8 1 21 3.87 0.13
 -8 1 23 0.88 0.1
 -8 1 24 8.53 0.31
 -8 2 1 37.94 0.92
 -8 2 2 16.23 0.37
 -8 2 3 6.68 0.18
 -8 2 4 15.68 0.36
 -8 2 5 33.11 0.72
 -8 2 6 56.2 1.2
 -8 2 7 6.33 0.16
 -8 2 8 6.55 0.17
 -8 2 9 1.29 0.07
 -8 2 10 10.94 0.34
 -8 2 11 19.07 0.44
 -8 2 12 7.65 0.23
 -8 2 13 1.99 0.1
 -8 2 14 11.21 0.26
 -8 2 15 0.2 0.06
 -8 2 16 36.15 0.88
 -8 2 17 1.92 0.17
 -8 2 18 13.27 0.4
 -8 2 19 3.07 0.22
 -8 2 23 2.64 0.2
 -8 3 1 0.21 0.04
 -8 3 2 8.12 0.24
 -8 3 3 6.95 0.18
 -8 3 5 0.97 0.06
 -8 3 6 31.95 0.86
 -8 3 7 10.39 0.28
 -8 3 8 21.55 0.47
 -8 3 9 5.09 0.16
 -8 3 10 9.19 0.23
 -8 3 11 5.7 0.47
 -8 3 12 49.52 1.16
 -8 3 13 1.48 0.13
 -8 3 14 1.24 0.1
 -8 3 15 0.5 0.06
 -8 3 16 17.05 0.38
 -8 3 17 16.32 0.36
 -8 3 19 1.12 0.17
 -8 3 20 7.22 0.41
 -8 4 1 20.58 0.53
 -8 4 2 19.07 0.48
 -8 4 3 15.95 0.34
 -8 4 4 10.41 0.25
 -8 4 5 3.06 0.1
 -8 4 6 4.49 0.14
 -8 4 7 2.79 0.11
 -8 4 8 4.22 0.16
 -8 4 10 0.36 0.08
 -8 4 11 22.7 0.46
 -8 4 12 16.73 0.44
 -8 4 13 10.65 0.39
 -8 4 15 2.83 0.23
 -8 4 16 2.67 0.17
 -8 4 18 4.43 0.29
 -8 5 1 4.45 0.16
 -8 5 2 25.36 0.49
 -8 5 5 1.3 0.09
 -8 5 6 0.51 0.06
 -8 5 7 4.39 0.14
 -8 5 8 6.84 0.72
 -8 5 10 2.21 0.13
 -8 5 12 0.86 0.09
 -8 5 14 0.54 0.14
 -8 5 15 0.7 0.14
 -8 6 1 0.3 0.07
 -8 6 2 0.5 0.08
 -8 6 3 0.24 0.06
 -8 6 4 0.56 0.06
 -8 6 6 0.36 0.07
 -8 6 7 0.97 0.09
 -8 6 8 0.42 0.12
 -8 6 11 0.63 0.11
 -7 0 2 14.67 0.33
 -7 0 4 39.5 0.79
 -7 0 6 257.61 4.99
 -7 0 10 0.96 0.26
 -7 0 12 5.61 0.47
 -7 0 14 11.47 0.3
 -7 0 16 6.88 0.32
 -7 0 18 7.14 0.28
 -7 0 20 0.52 0.09
 -7 0 22 0.41 0.09
 -7 0 24 7.12 0.59
 -7 1 1 18.3 0.52
 -7 1 2 86.73 1.86
 -7 1 3 3.89 0.11
 -7 1 4 0.38 0.05
 -7 1 5 2.19 0.08
 -7 1 6 18.24 0.41
 -7 1 7 50.7 1.53
 -7 1 9 10.81 0.38
 -7 1 10 28.47 0.73
 -7 1 11 44.53 1.27
 -7 1 12 2.96 0.13
 -7 1 13 8.83 0.29
 -7 1 14 14.91 0.35
 -7 1 15 12.99 0.3
 -7 1 16 5.78 0.17
 -7 1 17 22.4 0.45
 -7 1 18 0.18 0.06
 -7 1 19 25.15 0.71
 -7 1 20 4.34 0.13
 -7 1 21 2.92 0.11
 -7 1 22 1.15 0.08
 -7 1 23 1.01 0.07
 -7 1 24 0.86 0.15
 -7 1 25 7.1 0.29
 -7 2 2 0.33 0.03
 -7 2 3 22.25 0.5
 -7 2 4 3.32 0.13
 -7 2 5 9.78 0.24
 -7 2 6 2.24 0.09
 -7 2 7 19.1 0.41
 -7 2 8 16.46 0.36
 -7 2 9 16.7 0.37
 -7 2 10 76.67 1.56
 -7 2 11 21.8 0.48
 -7 2 12 7.81 0.21
 -7 2 13 4.97 0.14
 -7 2 14 3.34 0.11
 -7 2 15 40.03 0.85
 -7 2 16 11.8 0.5
 -7 2 17 2.17 0.2
 -7 2 18 4.37 0.25
 -7 2 20 21.54 1.21
 -7 2 21 11.11 0.99
 -7 2 22 4.16 0.37
 -7 2 23 3.79 0.24
 -7 2 24 4.56 0.24
 -7 3 1 1.93 0.07
 -7 3 2 1.81 0.07
 -7 3 3 2.08 0.08
 -7 3 4 73.67 1.84
 -7 3 5 33.91 0.7
 -7 3 6 15.71 0.35
 -7 3 9 9.55 0.23
 -7 3 10 11.02 0.37
 -7 3 11 0.18 0.04
 -7 3 12 0.94 0.07
 -7 3 13 7.37 0.19
 -7 3 14 22.1 0.55
 -7 3 15 4.67 0.15
 -7 3 16 21.56 0.86
 -7 3 18 9.74 0.24
 -7 3 20 2.36 0.15
 -7 3 21 2.63 0.13
 -7 3 22 2.65 0.2
 -7 4 1 20.52 0.45
 -7 4 2 6.48 0.17
 -7 4 3 0.67 0.05
 -7 4 4 2.15 0.08
 -7 4 5 22.16 0.51
 -7 4 6 4.45 0.14
 -7 4 7 4.53 0.14
 -7 4 8 25.92 0.51
 -7 4 9 5.45 0.26
 -7 4 10 0.2 0.07
 -7 4 11 13.98 0.77
 -7 4 12 3.38 0.14
 -7 4 14 3.23 0.2
 -7 4 15 12 0.29
 -7 4 16 9.47 0.32
 -7 4 17 3.31 0.35
 -7 5 1 3.7 0.12
 -7 5 2 18.07 0.66
 -7 5 3 3.37 0.11
 -7 5 4 1.59 0.14
 -7 5 5 0.96 0.07
 -7 5 6 7.74 0.23
 -7 5 7 0.68 0.07
 -7 5 10 5.46 0.18
 -7 5 11 9.19 0.24
 -7 5 12 24.07 1.51
 -7 5 14 1.18 0.11
 -7 5 17 2.24 0.19
 -7 6 1 14.48 0.32
 -7 6 2 2.74 0.13
 -7 6 4 0.69 0.07
 -7 6 5 1 0.2
 -7 6 6 5.58 0.18
 -7 6 7 1.91 0.12
 -7 6 8 3.48 0.34
 -7 6 9 1.88 0.13
 -7 6 11 1.55 0.19
 -6 0 2 186.7 4.1
 -6 0 4 3.17 0.29
 -6 0 6 166.96 3.6
 -6 0 8 1.26 0.15
 -6 0 10 290.47 8.25
 -6 0 14 24.97 0.56
 -6 0 16 127.71 3.82
 -6 0 18 15.08 0.47
 -6 0 20 9.43 0.25
 -6 0 22 2.79 0.14
 -6 0 24 11.77 0.42
 -6 1 1 1.53 0.09
 -6 1 2 6.75 0.18
 -6 1 3 1.27 0.07
 -6 1 4 31.68 0.68
 -6 1 5 97.37 2.39
 -6 1 6 154.37 3.44
 -6 1 7 2.63 0.17
 -6 1 8 3.13 0.18
 -6 1 9 43.78 1.04
 -6 1 10 50.57 1.29
 -6 1 11 3.98 0.18
 -6 1 12 41.24 0.95
 -6 1 13 4.86 0.14
 -6 1 14 21.09 0.47
 -6 1 15 3.5 0.11
 -6 1 16 0.54 0.05
 -6 1 17 1.03 0.07
 -6 1 18 0.65 0.06
 -6 1 19 11.19 0.3
 -6 1 20 26.5 0.91
 -6 1 21 12.1 0.31
 -6 1 22 1.44 0.08
 -6 1 23 2 0.09
 -6 1 24 0.22 0.07
 -6 1 25 1.4 0.18
 -6 2 1 68.55 1.54
 -6 2 2 38.37 0.82
 -6 2 3 59.86 1.86
 -6 2 4 5.39 0.14
 -6 2 5 4.31 0.13
 -6 2 6 1.07 0.1
 -6 2 7 0.2 0.04
 -6 2 8 12.91 0.64
 -6 2 9 31.27 0.76
 -6 2 10 9.15 0.24
 -6 2 11 0.19 0.04
 -6 2 12 8.6 0.21
 -6 2 13 0.17 0.04
 -6 2 14 6.4 0.18
 -6 2 15 2.66 0.11
 -6 2 16 0.38 0.05
 -6 2 17 9.23 0.3
 -6 2 18 19.04 0.95
 -6 2 19 2.37 0.12
 -6 2 20 19.23 0.41
 -6 2 21 1.56 0.1
 -6 2 23 0.53 0.09
 -6 3 1 12.96 0.3
 -6 3 2 11.26 0.26
 -6 3 3 1.68 0.06
 -6 3 4 4.41 0.11
 -6 3 5 0.65 0.04
 -6 3 6 6.98 0.17
 -6 3 7 7.3 0.18
 -6 3 8 38.44 0.86
 -6 3 9 30.57 0.59
 -6 3 10 0.52 0.06
 -6 3 11 4.29 0.13
 -6 3 12 0.93 0.16
 -6 3 13 6.42 0.17
 -6 3 14 54.02 1.11
 -6 3 15 12.73 0.31
 -6 3 16 1.86 0.12
 -6 3 17 0.6 0.07
 -6 3 18 8.09 0.23
 -6 3 19 14.9 0.58
 -6 3 20 0.9 0.17
 -6 3 21 0.4 0.08
 -6 3 22 4.55 0.16
 -6 3 23 0.75 0.14
 -6 4 1 7.65 0.2
 -6 4 3 7.14 0.18
 -6 4 4 41.65 1.03
 -6 4 5 37.58 0.8
 -6 4 6 1.86 0.09
 -6 4 8 6.81 0.2
 -6 4 10 1.8 0.1
 -6 4 11 6.32 0.46
 -6 4 12 11.92 0.28
 -6 4 13 13.83 0.85
 -6 4 14 13.72 0.32
 -6 4 15 21.55 0.44
 -6 4 16 0.56 0.07
 -6 4 18 6.3 0.2
 -6 4 19 1.01 0.13
 -6 5 2 0.74 0.06
 -6 5 3 1.21 0.07
 -6 5 4 34.24 0.84
 -6 5 6 6.52 0.18
 -6 5 7 2.61 0.11
 -6 5 8 15.4 0.36
 -6 5 9 1.3 0.18
 -6 5 10 14.52 0.33
 -6 5 11 0.53 0.08
 -6 5 13 0.58 0.1
 -6 5 14 2.38 0.13
 -6 5 15 1.41 0.13
 -6 5 16 7.47 0.21
 -6 5 18 1.16 0.21
 -6 6 1 1.71 0.08
 -6 6 2 4.1 0.12
 -6 6 3 0.56 0.06
 -6 6 4 2.7 0.19
 -6 6 5 8.65 0.57
 -6 6 6 1.52 0.09
 -6 6 7 0.63 0.06
 -6 6 8 0.43 0.14
 -6 6 10 4.97 0.27
 -6 6 11 9.51 0.35
 -6 6 12 4.31 0.25
 -6 6 13 0.87 0.16
 -6 6 14 0.67 0.15
 -6 6 15 3.26 0.22
 -6 6 16 1.83 0.18
 -6 7 1 5.08 0.16
 -6 7 4 0.32 0.08
 -6 7 5 0.39 0.07
 -6 7 6 1.02 0.09
 -6 7 7 2.06 0.18
 -6 7 9 2.32 0.19
 -5 0 2 91.44 1.85
 -5 0 4 18.77 0.47
 -5 0 6 118.91 2.77
 -5 0 8 287.95 7.7
 -5 0 10 105.32 2.39
 -5 0 12 43.02 1.01
 -5 0 14 0.55 0.07
 -5 0 18 25.8 0.72
 -5 0 20 98.02 2.5
 -5 0 22 0.35 0.08
 -5 0 24 0.48 0.09
 -5 0 26 13.39 0.38
 -5 1 1 57.08 1.34
 -5 1 2 260.33 6.58
 -5 1 3 51.59 1.08
 -5 1 4 96.09 2.49
 -5 1 5 31.2 1.1
 -5 1 6 4.15 0.32
 -5 1 7 0.83 0.2
 -5 1 8 16.99 0.5
 -5 1 9 270.3 6.41
 -5 1 10 25.66 0.65
 -5 1 12 24.34 0.54
 -5 1 13 8.82 0.21
 -5 1 14 25.68 0.56
 -5 1 15 38.64 0.88
 -5 1 16 53.57 1.15
 -5 1 17 15.6 0.36
 -5 1 18 0.49 0.05
 -5 1 19 40.2 0.88
 -5 1 20 0.57 0.06
 -5 1 21 0.9 0.07
 -5 1 22 1.41 0.1
 -5 1 23 0.23 0.06
 -5 1 24 14.28 0.45
 -5 1 25 0.96 0.16
 -5 1 26 2.94 0.21
 -5 2 1 9.19 0.21
 -5 2 2 0.67 0.07
 -5 2 3 4.2 0.13
 -5 2 4 27.52 0.85
 -5 2 5 177.03 3.64
 -5 2 6 79.36 3.07
 -5 2 7 21.56 0.77
 -5 2 8 2.04 0.14
 -5 2 11 39.58 0.88
 -5 2 12 23.54 0.52
 -5 2 13 71.83 1.52
 -5 2 14 0.73 0.06
 -5 2 15 11.97 0.28
 -5 2 16 3.21 0.11
 -5 2 17 7.87 0.21
 -5 2 18 4.95 0.16
 -5 2 19 10.76 0.35
 -5 2 22 8.99 0.45
 -5 2 23 6.31 0.2
 -5 2 24 1.53 0.17
 -5 3 1 19.71 0.42
 -5 3 3 5.89 0.14
 -5 3 4 11.06 0.25
 -5 3 5 3.66 0.15
 -5 3 6 4.66 0.12
 -5 3 7 15.78 0.35
 -5 3 8 2.19 0.09
 -5 3 10 6.39 0.18
 -5 3 11 0.48 0.05
 -5 3 12 0.67 0.05
 -5 3 14 0.92 0.09
 -5 3 15 2.23 0.11
 -5 3 18 12.74 0.3
 -5 3 19 5.92 0.21
 -5 3 20 0.24 0.08
 -5 3 21 0.91 0.12
 -5 3 23 3.81 0.14
 -5 4 1 3.26 0.11
 -5 4 3 23.54 0.52
 -5 4 4 23.43 0.51
 -5 4 5 13.17 0.28
 -5 4 7 1.16 0.07
 -5 4 8 25.42 0.52
 -5 4 10 22.91 0.58
 -5 4 11 0.27 0.06
 -5 4 12 2.02 0.16
 -5 4 13 14.52 0.34
 -5 4 14 7.2 0.2
 -5 4 15 13.15 0.4
 -5 4 17 2.4 0.17
 -5 4 18 16.69 1.06
 -5 4 19 0.45 0.09
 -5 5 1 2.64 0.09
 -5 5 2 3.96 0.12
 -5 5 3 2.96 0.11
 -5 5 4 64.59 1.54
 -5 5 5 0.31 0.05
 -5 5 6 8.74 0.25
 -5 5 7 2.46 0.1
 -5 5 8 5.87 0.16
 -5 5 9 2.61 0.17
 -5 5 10 3.29 0.14
 -5 5 12 11.53 0.62
 -5 5 13 4 0.56
 -5 5 14 47.22 3.35
 -5 5 16 0.7 0.08
 -5 5 17 0.6 0.11
 -5 5 18 1.35 0.22
 -5 6 2 0.45 0.05
 -5 6 3 18.15 0.4
 -5 6 4 2.51 0.11
 -5 6 5 1.39 0.19
 -5 6 6 0.82 0.07
 -5 6 7 1.68 0.14
 -5 6 8 11.39 0.27
 -5 6 9 2.24 0.13
 -5 6 10 9.02 0.35
 -5 6 11 0.67 0.12
 -5 6 13 1.23 0.13
 -5 6 15 4.14 0.24
 -5 6 17 0.82 0.14
 -5 7 2 0.69 0.15
 -5 7 3 0.5 0.07
 -5 7 4 0.34 0.07
 -5 7 7 1.94 0.34
 -5 7 9 1.91 0.29
 -5 7 10 1.81 0.19
 -5 7 11 2.25 0.2
 -4 0 2 873.02 129.84
 -4 0 4 123.97 3.51
 -4 0 6 45.1 1.03
 -4 0 8 584.14 13.04
 -4 0 10 1.78 0.19
 -4 0 12 243.64 5.39
 -4 0 14 1.95 0.14
 -4 0 16 56.48 1.24
 -4 0 18 131.15 2.66
 -4 0 22 1.2 0.11
 -4 0 24 1.88 0.23
 -4 0 26 10.99 0.35
 -4 1 1 91.72 2.3
 -4 1 2 57.09 1.26
 -4 1 3 1.76 0.1
 -4 1 4 34.49 0.83
 -4 1 5 0.13 0.04
 -4 1 6 179.81 4.18
 -4 1 7 89.81 2.04
 -4 1 8 178.73 4.17
 -4 1 9 46.77 1.09
 -4 1 11 1.92 0.08
 -4 1 12 81.52 1.79
 -4 1 13 15.18 0.36
 -4 1 14 16.48 0.37
 -4 1 15 0.12 0.03
 -4 1 16 21.37 0.47
 -4 1 17 4.51 0.12
 -4 1 18 1 0.06
 -4 1 19 52.27 1.25
 -4 1 20 11.64 0.32
 -4 1 21 1.34 0.11
 -4 1 22 20.95 0.89
 -4 1 23 9.02 0.26
 -4 1 24 2.61 0.18
 -4 1 25 4.37 0.14
 -4 1 26 2.15 0.19
 -4 2 1 52.74 1.23
 -4 2 2 13.16 0.37
 -4 2 3 80.07 2.4
 -4 2 4 63.4 2.42
 -4 2 5 5.92 0.38
 -4 2 6 5.76 0.38
 -4 2 7 6.58 0.18
 -4 2 8 83.48 1.82
 -4 2 9 14.07 0.34
 -4 2 10 30.14 0.68
 -4 2 11 7.43 0.2
 -4 2 12 0.81 0.04
 -4 2 13 3.26 0.1
 -4 2 14 22.1 0.49
 -4 2 15 34.38 0.77
 -4 2 16 9.95 0.24
 -4 2 17 7.31 0.18
 -4 2 18 7.95 0.24
 -4 2 19 5.97 0.2
 -4 2 21 4.28 0.2
 -4 2 22 3.91 0.14
 -4 2 23 17.23 0.44
 -4 2 24 2.29 0.1
 -4 2 25 3.24 0.22
 -4 3 1 4.91 0.12
 -4 3 2 13.28 0.29
 -4 3 3 21.5 0.61
 -4 3 4 236.69 5.14
 -4 3 5 27.7 0.58
 -4 3 6 8 0.26
 -4 3 7 5.19 0.14
 -4 3 8 0.27 0.06
 -4 3 9 36.44 0.9
 -4 3 10 63.12 1.5
 -4 3 11 20.11 0.46
 -4 3 12 12.26 0.27
 -4 3 13 1.07 0.06
 -4 3 14 31.51 0.81
 -4 3 15 6.08 0.17
 -4 3 16 3.99 0.17
 -4 3 17 14.62 0.33
 -4 3 18 2.44 0.27
 -4 3 20 5.98 0.19
 -4 3 21 1.61 0.12
 -4 3 22 1.18 0.13
 -4 3 23 0.35 0.11
 -4 4 1 0.15 0.03
 -4 4 2 5.11 0.14
 -4 4 3 58.35 1.43
 -4 4 4 1.07 0.06
 -4 4 5 11.15 0.26
 -4 4 6 28.54 0.62
 -4 4 7 9.26 0.3
 -4 4 8 4.46 0.13
 -4 4 9 1.99 0.1
 -4 4 10 2.76 0.11
 -4 4 11 0.17 0.05
 -4 4 12 0.33 0.06
 -4 4 13 27.63 0.86
 -4 4 14 22.14 0.85
 -4 4 15 0.89 0.07
 -4 4 16 1.96 0.15
 -4 4 17 4.64 0.24
 -4 4 18 2.12 0.13
 -4 4 20 3.92 0.28
 -4 5 2 21.57 0.47
 -4 5 3 2.16 0.09
 -4 5 4 0.53 0.06
 -4 5 6 5.01 0.16
 -4 5 8 7.99 0.2
 -4 5 10 11.97 0.76
 -4 5 11 1.38 0.11
 -4 5 12 7.45 0.48
 -4 5 13 0.54 0.08
 -4 5 14 13.19 0.39
 -4 5 15 0.28 0.07
 -4 5 17 1.6 0.28
 -4 5 18 11.34 0.42
 -4 6 2 4.38 0.33
 -4 6 3 12.27 0.28
 -4 6 4 3.26 0.14
 -4 6 5 5.44 0.23
 -4 6 6 1.52 0.09
 -4 6 7 8.59 0.23
 -4 6 8 1.36 0.11
 -4 6 11 0.62 0.09
 -4 6 12 4.08 0.17
 -4 6 13 18.9 0.43
 -4 6 14 4.74 0.17
 -4 6 16 1.04 0.17
 -4 6 17 0.49 0.13
 -4 7 2 3.86 0.24
 -4 7 3 4.04 0.32
 -4 7 4 2.36 0.16
 -4 7 6 0.78 0.08
 -4 7 7 2.55 0.29
 -4 7 8 1.74 0.2
 -4 7 9 6.71 0.29
 -4 7 11 0.8 0.16
 -3 0 2 14.67 0.32
 -3 0 4 91.39 3.11
 -3 0 6 15 0.65
 -3 0 8 22.53 0.53
 -3 0 10 4.17 0.12
 -3 0 12 146.68 3.19
 -3 0 14 17.79 0.39
 -3 0 16 13.37 0.32
 -3 0 18 33.71 0.75
 -3 0 20 9.28 0.48
 -3 0 22 92.89 3.76
 -3 0 24 0.49 0.09
 -3 0 26 4.02 0.23
 -3 1 1 327.42 7.64
 -3 1 2 33.91 0.78
 -3 1 3 162.96 3.73
 -3 1 4 234.65 5.33
 -3 1 5 217.52 5
 -3 1 6 0.33 0.04
 -3 1 7 354.16 8.05
 -3 1 8 8.31 0.23
 -3 1 9 61.85 1.37
 -3 1 10 3.6 0.11
 -3 1 11 158.77 3.55
 -3 1 12 53.35 1.18
 -3 1 13 0.84 0.04
 -3 1 14 0.33 0.03
 -3 1 15 0.14 0.03
 -3 1 16 31.5 0.69
 -3 1 17 59.55 1.28
 -3 1 18 38.34 0.84
 -3 1 19 0.27 0.04
 -3 1 20 1.96 0.08
 -3 1 21 7.93 0.2
 -3 1 22 1.96 0.09
 -3 1 23 1.81 0.09
 -3 1 24 0.23 0.06
 -3 1 25 1.13 0.08
 -3 1 26 16.46 0.43
 -3 2 1 83.99 1.9
 -3 2 2 181.37 4.22
 -3 2 3 303.88 6.94
 -3 2 4 27.65 0.69
 -3 2 5 2.67 0.11
 -3 2 6 139.19 3.62
 -3 2 7 169.29 3.8
 -3 2 8 290.12 6.59
 -3 2 9 52.27 1.15
 -3 2 10 10.97 0.26
 -3 2 11 23.1 0.51
 -3 2 12 2.11 0.07
 -3 2 13 53.21 1.21
 -3 2 14 0.89 0.05
 -3 2 15 28.37 0.66
 -3 2 16 14.63 0.33
 -3 2 17 0.98 0.06
 -3 2 18 43.21 1
 -3 2 19 0.34 0.05
 -3 2 20 3.54 0.11
 -3 2 21 10.7 0.33
 -3 2 24 2.6 0.15
 -3 3 1 3.9 0.1
 -3 3 2 249.54 5.54
 -3 3 3 7.5 0.18
 -3 3 4 45.39 0.93
 -3 3 5 21.71 0.45
 -3 3 6 0.27 0.05
 -3 3 7 4.08 0.14
 -3 3 8 17.92 0.43
 -3 3 9 5.56 0.15
 -3 3 10 20.04 0.45
 -3 3 11 1.52 0.08
 -3 3 12 42.02 0.91
 -3 3 13 9.33 0.22
 -3 3 14 69.93 1.58
 -3 3 15 1.64 0.13
 -3 3 17 1.16 0.08
 -3 3 18 3.44 0.12
 -3 3 19 10.33 0.25
 -3 3 20 4.2 0.14
 -3 3 21 6.83 0.23
 -3 3 22 9.9 0.25
 -3 3 24 10.91 0.34
 -3 4 1 20.6 0.44
 -3 4 2 10.51 0.4
 -3 4 3 57.84 1.2
 -3 4 4 28.55 0.69
 -3 4 5 0.47 0.04
 -3 4 6 24.5 0.71
 -3 4 7 16.46 0.48
 -3 4 8 0.5 0.05
 -3 4 9 0.49 0.06
 -3 4 10 37.45 0.8
 -3 4 11 3.98 0.14
 -3 4 12 2.85 0.12
 -3 4 13 31.69 0.96
 -3 4 14 5.72 0.19
 -3 4 16 4.01 0.16
 -3 4 17 10.62 0.26
 -3 4 18 3.92 0.15
 -3 4 20 8.67 0.37
 -3 5 1 0.24 0.04
 -3 5 2 2.35 0.08
 -3 5 3 4.25 0.13
 -3 5 4 8.98 0.25
 -3 5 5 1.11 0.07
 -3 5 6 35.47 0.91
 -3 5 7 4.01 0.13
 -3 5 8 0.58 0.07
 -3 5 9 4.19 0.15
 -3 5 10 4.28 0.17
 -3 5 11 1.38 0.11
 -3 5 12 12.48 0.29
 -3 5 13 0.32 0.07
 -3 5 14 1.64 0.1
 -3 5 16 16.98 0.54
 -3 5 17 0.98 0.1
 -3 5 18 1.23 0.21
 -3 6 1 7.77 0.37
 -3 6 2 1.65 0.11
 -3 6 3 1.23 0.24
 -3 6 4 1.28 0.08
 -3 6 5 0.79 0.07
 -3 6 6 0.91 0.09
 -3 6 7 0.81 0.13
 -3 6 9 3.93 0.16
 -3 6 10 2.88 0.14
 -3 6 11 0.33 0.07
 -3 6 12 3.95 0.16
 -3 6 13 1.83 0.1
 -3 6 15 0.6 0.11
 -3 6 17 6.89 0.27
 -3 7 2 5.21 0.25
 -3 7 4 4.2 0.24
 -3 7 5 1.63 0.19
 -3 7 6 0.56 0.15
 -3 7 12 5.8 0.27
 -3 7 13 3.85 0.23
 -2 0 6 175.79 4.14
 -2 0 8 468.38 10.69
 -2 0 10 187.55 4.39
 -2 0 12 17 0.38
 -2 0 14 56.16 1.25
 -2 0 16 11.64 0.29
 -2 0 18 4.81 0.13
 -2 0 20 16.84 0.36
 -2 0 22 4.47 0.17
 -2 0 26 3.82 0.23
 -2 1 1 196.48 4.42
 -2 1 2 562.49 47.29
 -2 1 3 21.17 0.46
 -2 1 4 352.07 15.79
 -2 1 5 20.98 0.53
 -2 1 6 5.67 0.14
 -2 1 7 34.57 0.78
 -2 1 8 293.47 6.65
 -2 1 9 22.75 0.53
 -2 1 10 32.94 0.74
 -2 1 11 83.01 1.83
 -2 1 12 9.54 0.23
 -2 1 13 32.1 0.71
 -2 1 14 18.48 0.41
 -2 1 15 11.13 0.26
 -2 1 16 1.05 0.05
 -2 1 17 30.6 0.68
 -2 1 18 8.31 0.2
 -2 1 19 1.79 0.07
 -2 1 20 0.96 0.06
 -2 1 21 56.94 1.23
 -2 1 22 10.8 0.3
 -2 1 24 2.29 0.15
 -2 1 25 0.56 0.06
 -2 1 26 1.46 0.18
 -2 2 1 152.28 3.51
 -2 2 2 487.07 10.93
 -2 2 3 9.64 0.25
 -2 2 4 22.61 0.53
 -2 2 5 3.21 0.11
 -2 2 6 72.41 1.61
 -2 2 7 33.86 0.76
 -2 2 8 28.59 0.64
 -2 2 9 17.04 0.38
 -2 2 10 90.2 1.98
 -2 2 11 13.44 0.31
 -2 2 12 108.63 2.39
 -2 2 13 30.61 0.69
 -2 2 14 13.46 0.3
 -2 2 15 2.22 0.08
 -2 2 16 36.94 0.82
 -2 2 17 54.84 1.23
 -2 2 18 27.37 0.66
 -2 2 19 7.92 0.2
 -2 2 20 6.75 0.19
 -2 2 21 0.5 0.06
 -2 2 22 9.64 0.24
 -2 2 23 10.32 0.34
 -2 2 24 0.4 0.07
 -2 2 25 14.39 0.41
 -2 3 1 142.38 3.22
 -2 3 2 67.56 1.42
 -2 3 3 1.57 0.12
 -2 3 4 9.12 0.23
 -2 3 5 6.51 0.21
 -2 3 6 361.23 8.32
 -2 3 7 81.89 1.78
 -2 3 8 25.41 0.56
 -2 3 9 8.11 0.2
 -2 3 10 22.24 0.53
 -2 3 11 20.24 0.47
 -2 3 12 84.05 2.53
 -2 3 13 3.86 0.11
 -2 3 14 4.95 0.13
 -2 3 15 11.45 0.32
 -2 3 16 32.74 0.72
 -2 3 17 4.64 0.16
 -2 3 18 9.23 0.23
 -2 3 19 1.43 0.1
 -2 3 20 15.32 0.38
 -2 3 22 10.81 0.26
 -2 3 23 1.3 0.25
 -2 3 24 1.58 0.17
 -2 4 1 16.3 0.35
 -2 4 2 60.22 1.36
 -2 4 3 32.5 0.67
 -2 4 4 0.46 0.05
 -2 4 5 34.13 0.75
 -2 4 6 3.85 0.12
 -2 4 7 36.97 0.79
 -2 4 8 0.54 0.05
 -2 4 9 0.34 0.05
 -2 4 10 23.54 0.51
 -2 4 11 18.38 0.38
 -2 4 13 10.5 0.25
 -2 4 14 8.58 0.27
 -2 4 15 10.37 0.25
 -2 4 16 14.94 0.34
 -2 4 17 10.78 0.26
 -2 4 18 1.03 0.11
 -2 4 20 2.58 0.14
 -2 4 21 2.33 0.25
 -2 5 1 0.28 0.04
 -2 5 2 15.52 0.46
 -2 5 3 3.21 0.11
 -2 5 4 3.48 0.12
 -2 5 5 4.07 0.13
 -2 5 7 0.23 0.05
 -2 5 8 1.09 0.09
 -2 5 9 0.83 0.13
 -2 5 10 3.18 0.54
 -2 5 11 0.53 0.08
 -2 5 12 0.84 0.17
 -2 5 13 5.53 0.25
 -2 5 14 2.3 0.11
 -2 5 16 13.02 0.86
 -2 5 17 0.62 0.09
 -2 5 19 1.2 0.2
 -2 6 1 0.6 0.06
 -2 6 3 14.83 1.03
 -2 6 5 8.55 0.36
 -2 6 7 3.34 0.14
 -2 6 8 1.97 0.12
 -2 6 9 2.72 0.14
 -2 6 11 6.01 0.31
 -2 6 12 0.4 0.09
 -2 6 14 1.53 0.17
 -2 6 15 5.27 0.27
 -2 6 16 0.53 0.14
 -2 7 4 1.38 0.18
 -2 7 6 2.86 0.22
 -2 7 7 4.25 0.25
 -2 7 8 3.42 0.23
 -2 7 10 1.21 0.19
 -2 7 11 2.98 0.23
 -2 7 12 0.74 0.15
 -1 0 2 718.07 15.96
 -1 0 4 834.81 62.78
 -1 0 6 205.81 4.77
 -1 0 8 513.58 11.58
 -1 0 10 3.11 0.11
 -1 0 12 112.58 2.47
 -1 0 14 48.4 1.07
 -1 0 16 22.59 0.49
 -1 0 18 61.03 1.31
 -1 0 20 43.4 0.89
 -1 0 22 0.58 0.07
 -1 0 24 21.16 1.03
 -1 0 26 5.89 0.26
 -1 1 2 156.51 4.43
 -1 1 3 352.92 11.23
 -1 1 4 254.89 6.23
 -1 1 5 1.08 0.04
 -1 1 6 0.51 0.05
 -1 1 7 423.06 9.81
 -1 1 8 95.16 2.15
 -1 1 9 172.15 3.95
 -1 1 11 74.06 1.63
 -1 1 12 88.49 1.95
 -1 1 13 5.65 0.14
 -1 1 14 45.59 1
 -1 1 15 10.34 0.23
 -1 1 16 6.35 0.15
 -1 1 17 1.78 0.06
 -1 1 18 14.75 0.33
 -1 1 19 9.41 0.23
 -1 1 20 2.88 0.09
 -1 1 21 13.93 0.32
 -1 1 22 12.1 0.3
 -1 1 23 1.65 0.07
 -1 1 24 0.53 0.05
 -1 1 25 1.46 0.1
 -1 2 1 141.81 3.24
 -1 2 2 8.4 0.23
 -1 2 3 173.76 3.98
 -1 2 4 232.22 5.25
 -1 2 5 499.7 11.29
 -1 2 6 18.86 0.43
 -1 2 7 1.44 0.07
 -1 2 8 46.49 1.07
 -1 2 9 7.89 0.19
 -1 2 10 186.59 4.14
 -1 2 11 73.48 1.61
 -1 2 12 34.06 0.76
 -1 2 13 12.62 0.29
 -1 2 14 1.19 0.05
 -1 2 15 12.06 0.29
 -1 2 18 5.23 0.14
 -1 2 19 4.01 0.12
 -1 2 20 46.58 0.95
 -1 2 21 1.09 0.07
 -1 2 22 18.97 0.44
 -1 2 24 0.38 0.07
 -1 2 25 0.43 0.14
 -1 3 2 32.54 0.78
 -1 3 3 13.62 0.31
 -1 3 4 55.98 1.38
 -1 3 5 0.85 0.06
 -1 3 6 105.74 2.31
 -1 3 7 1.77 0.07
 -1 3 8 6.52 0.18
 -1 3 9 1.16 0.06
 -1 3 10 32.25 0.7
 -1 3 11 42.68 1.08
 -1 3 12 0.27 0.04
 -1 3 13 1.12 0.07
 -1 3 14 26.86 0.63
 -1 3 15 5.87 0.15
 -1 3 16 114.59 2.39
 -1 3 17 11.71 0.27
 -1 3 18 1.09 0.1
 -1 3 19 3.91 0.14
 -1 3 20 0.32 0.07
 -1 3 21 13.03 0.4
 -1 3 22 5.35 0.16
 -1 3 23 2.14 0.12
 -1 4 1 6.07 0.15
 -1 4 2 9.58 0.24
 -1 4 4 0.46 0.04
 -1 4 5 59.96 1.34
 -1 4 6 80.51 2.13
 -1 4 7 27.83 0.68
 -1 4 8 8 0.23
 -1 4 9 1.34 0.09
 -1 4 11 2.97 0.11
 -1 4 12 20.59 0.52
 -1 4 13 0.25 0.04
 -1 4 14 3.37 0.11
 -1 4 15 37.23 0.7
 -1 4 16 4.05 0.14
 -1 4 17 10 0.25
 -1 4 20 9.83 0.38
 -1 4 21 2.31 0.24
 -1 5 1 9.94 0.23
 -1 5 2 68.28 2.09
 -1 5 3 1.21 0.07
 -1 5 4 4.91 0.14
 -1 5 6 30.54 0.96
 -1 5 7 0.98 0.08
 -1 5 8 0.66 0.17
 -1 5 9 6.93 0.2
 -1 5 10 14.29 0.42
 -1 5 11 1.54 0.09
 -1 5 12 13.2 0.3
 -1 5 14 1.8 0.11
 -1 5 15 1.11 0.09
 -1 5 17 0.29 0.08
 -1 6 1 1.98 0.11
 -1 6 2 6.28 0.27
 -1 6 4 1.86 0.11
 -1 6 5 0.72 0.09
 -1 6 6 8.79 0.91
 -1 6 7 9.02 0.24
 -1 6 8 2.6 0.13
 -1 6 10 0.46 0.09
 -1 6 13 2.67 0.23
 -1 6 15 5.15 0.26
 -1 6 16 0.4 0.13
 -1 7 1 1.51 0.18
 -1 7 3 3.1 0.23
 -1 7 4 3.24 0.23
 -1 7 6 3.41 0.24
 -1 7 11 4.48 0.25
 0 0 2 144.37 4.59
 0 0 4 71.1 1.62
 0 0 6 919.55 48.04
 0 0 8 296.73 6.81
 0 0 10 402.96 9.23
 0 0 12 14.15 0.33
 0 0 14 52.88 1.15
 0 0 16 11.24 0.25
 0 0 18 1.65 0.08
 0 0 20 11.54 0.28
 0 0 22 16.51 0.36
 0 0 24 1.81 0.1
 0 1 1 483.13 10.89
 0 1 2 92.99 2.12
 0 1 3 18.42 0.42
 0 1 4 1513.02 51.78
 0 1 5 72.44 1.61
 0 1 6 316.45 7.18
 0 1 7 36.18 0.81
 0 1 8 28.03 0.66
 0 1 9 38.08 0.88
 0 1 10 148.27 3.34
 0 1 11 202.86 4.77
 0 1 12 0.19 0.03
 0 1 13 25.57 0.56
 0 1 14 8.87 0.2
 0 1 15 3.56 0.09
 0 1 16 3.62 0.1
 0 1 17 19.88 0.44
 0 1 18 25.3 0.57
 0 1 19 50.98 1.11
 0 1 20 3.06 0.09
 0 1 21 15.93 0.36
 0 1 22 4.2 0.13
 0 1 23 10.26 0.24
 0 1 24 4.07 0.13
 0 1 25 0.95 0.09
 0 2 0 13.85 0.34
 0 2 1 74.21 1.67
 0 2 2 132.67 3.07
 0 2 4 188.38 4.3
 0 2 5 49.69 1.13
 0 2 6 5.4 0.14
 0 2 7 140.22 3.16
 0 2 8 0.49 0.04
 0 2 9 54.87 1.2
 0 2 10 26.05 0.59
 0 2 11 1.4 0.06
 0 2 12 16.72 0.37
 0 2 13 9.88 0.23
 0 2 14 57.35 1.27
 0 2 15 97.03 2.09
 0 2 16 2.7 0.08
 0 2 18 11.75 0.29
 0 2 19 11.94 0.3
 0 2 20 25.18 0.56
 0 2 21 12.88 0.31
 0 2 22 0.43 0.07
 0 2 23 3.92 0.14
 0 2 24 7.4 0.2
 0 3 1 50.02 1.13
 0 3 2 116.22 2.63
 0 3 3 86.97 1.91
 0 3 4 56.85 1.23
 0 3 5 15.94 0.37
 0 3 6 0.26 0.03
 0 3 7 1.04 0.05
 0 3 8 98.77 2.13
 0 3 9 41.35 0.86
 0 3 10 1.25 0.06
 0 3 11 1.5 0.07
 0 3 12 8.81 0.31
 0 3 14 27.46 0.58
 0 3 15 0.3 0.04
 0 3 16 1.17 0.07
 0 3 17 5.03 0.14
 0 3 18 4.99 0.15
 0 3 19 0.36 0.06
 0 3 20 12.26 0.28
 0 3 21 2.55 0.1
 0 3 22 4.07 0.14
 0 4 0 2.83 0.13
 0 4 1 11.99 0.27
 0 4 2 56.63 1.3
 0 4 3 3.94 0.11
 0 4 4 12.11 0.32
 0 4 5 75.66 1.61
 0 4 6 6.43 0.17
 0 4 7 0.19 0.03
 0 4 8 5.54 0.18
 0 4 9 6.16 0.17
 0 4 10 16.39 0.35
 0 4 11 0.57 0.05
 0 4 12 24.07 0.51
 0 4 13 6.02 0.16
 0 4 15 25.62 0.53
 0 4 16 16.22 0.37
 0 4 17 0.75 0.23
 0 4 18 2.09 0.13
 0 4 19 3.35 0.31
 0 4 20 3.58 0.28
 0 5 2 7.14 0.18
 0 5 3 1.18 0.12
 0 5 4 23.89 0.5
 0 5 5 3.21 0.13
 0 5 6 71.37 3.29
 0 5 8 5.99 0.16
 0 5 11 3.77 0.15
 0 5 12 8.17 0.23
 0 5 13 0.98 0.08
 0 5 14 13.77 0.31
 0 5 15 1.55 0.1
 0 5 16 23.13 0.61
 0 5 18 0.95 0.18
 0 6 0 16.51 0.41
 0 6 1 5.24 0.25
 0 6 2 9.08 0.23
 0 6 3 4.02 0.2
 0 6 4 0.81 0.1
 0 6 5 27.42 0.6
 0 6 8 0.93 0.09
 0 6 9 0.51 0.08
 0 6 10 11.29 0.53
 0 6 11 1.14 0.1
 0 6 12 4.85 0.28
 0 6 13 4.55 0.17
 0 6 15 1.75 0.19
 0 7 1 7.84 0.3
 0 7 3 0.6 0.15
 0 7 5 0.77 0.16
 0 7 8 0.91 0.17
 0 7 9 6.33 0.3
 0 7 10 1.6 0.2
 0 7 11 0.78 0.16
 1 0 2 10.92 0.3
 1 0 6 229.5 5.3
 1 0 8 72.12 1.7
 1 0 10 694.43 15.66
 1 0 12 5.96 0.14
 1 0 14 86.03 1.92
 1 0 16 12.54 0.29
 1 0 18 87.6 2.08
 1 0 20 90.94 2.08
 1 0 22 4.09 0.15
 1 0 24 1.12 0.09
 1 1 0 1425.34 31.16
 1 1 1 39.34 0.86
 1 1 2 445.18 17.8
 1 1 3 745.98 16.75
 1 1 4 68.47 1.53
 1 1 5 117.3 2.66
 1 1 6 216.94 4.93
 1 1 7 18.78 0.44
 1 1 8 93.47 2.12
 1 1 9 192.33 4.38
 1 1 10 73.77 1.64
 1 1 12 1.97 0.06
 1 1 13 6.75 0.16
 1 1 14 126.76 2.78
 1 1 15 4.26 0.11
 1 1 16 23.22 0.51
 1 1 17 3.61 0.09
 1 1 18 4.1 0.1
 1 1 19 11.74 0.27
 1 1 20 5.19 0.13
 1 1 21 9.9 0.23
 1 1 22 2.95 0.09
 1 1 23 8.27 0.2
 1 1 24 13.73 0.3
 1 2 0 324.98 7.34
 1 2 1 271.51 6.13
 1 2 2 0.12 0.02
 1 2 3 361.27 8.1
 1 2 4 19.89 0.46
 1 2 5 91.76 2.06
 1 2 6 162.99 3.7
 1 2 7 82.19 1.83
 1 2 8 5.72 0.16
 1 2 9 7.28 0.17
 1 2 10 4.55 0.13
 1 2 11 8.64 0.2
 1 2 12 14.52 0.32
 1 2 13 27.18 0.6
 1 2 14 6.59 0.17
 1 2 15 0.87 0.04
 1 2 16 5.49 0.14
 1 2 17 4.09 0.11
 1 2 18 0.16 0.04
 1 2 19 5.88 0.17
 1 2 20 0.52 0.05
 1 2 21 2.25 0.11
 1 2 22 10.95 0.26
 1 2 23 0.51 0.07
 1 2 24 9.47 0.32
 1 3 0 18.9 0.51
 1 3 1 30.36 0.74
 1 3 2 45.88 1
 1 3 4 7.79 0.21
 1 3 5 21.17 0.55
 1 3 6 43.46 0.97
 1 3 7 18.93 0.42
 1 3 8 25 0.54
 1 3 9 9.84 0.23
 1 3 10 0.7 0.04
 1 3 11 14.94 0.37
 1 3 12 33.96 0.74
 1 3 13 28.66 0.59
 1 3 14 14.83 0.33
 1 3 15 0.91 0.06
 1 3 16 0.23 0.05
 1 3 17 1.54 0.08
 1 3 18 35.98 0.93
 1 3 19 14.3 0.33
 1 3 20 0.24 0.06
 1 3 21 1.15 0.08
 1 4 0 17.66 0.38
 1 4 1 0.65 0.05
 1 4 2 55.8 1.03
 1 4 3 14.56 0.36
 1 4 4 2.96 0.1
 1 4 5 52.01 1.07
 1 4 6 8.04 0.19
 1 4 7 1.26 0.07
 1 4 8 58.54 1.43
 1 4 9 11.9 0.36
 1 4 11 1.38 0.07
 1 4 12 1.53 0.07
 1 4 13 7.77 0.23
 1 4 14 1.67 0.09
 1 4 15 18.31 0.4
 1 4 16 12.36 0.45
 1 4 17 3.83 0.43
 1 4 18 0.66 0.1
 1 4 19 4.07 0.27
 1 4 20 2.42 0.25
 1 5 0 4.16 0.11
 1 5 2 12.06 0.27
 1 5 3 0.64 0.06
 1 5 4 89.2 1.82
 1 5 5 4.1 0.15
 1 5 6 0.16 0.05
 1 5 7 1.06 0.11
 1 5 8 7.96 0.2
 1 5 9 0.75 0.08
 1 5 10 2.28 0.12
 1 5 11 0.84 0.2
 1 5 12 20.76 0.43
 1 5 13 0.38 0.07
 1 5 14 18.68 0.42
 1 5 16 6.37 0.19
 1 6 0 5.83 0.28
 1 6 1 5.66 0.27
 1 6 2 2.59 0.12
 1 6 3 0.57 0.18
 1 6 4 4.89 0.55
 1 6 5 10.92 0.41
 1 6 6 3.77 0.15
 1 6 7 0.26 0.07
 1 6 8 11.94 0.61
 1 6 9 11.3 0.28
 1 6 10 6.42 0.35
 1 6 13 2.27 0.22
 1 6 14 0.52 0.14
 1 6 15 11.12 0.35
 1 7 0 1.69 0.19
 1 7 1 1.6 0.19
 1 7 2 0.44 0.14
 1 7 4 1.48 0.2
 1 7 5 3.27 0.21
 1 7 9 4.29 0.26
 1 7 11 2.15 0.2
 2 0 0 25.77 0.42
 2 0 4 8.27 0.2
 2 0 6 4 0.13
 2 0 8 103.71 2.39
 2 0 10 34.48 0.76
 2 0 12 77.24 1.68
 2 0 14 99.25 2.16
 2 0 16 35.98 0.8
 2 0 18 5.25 0.17
 2 0 20 19.6 0.44
 2 0 22 14.95 0.38
 2 0 24 34.28 0.66
 2 1 0 295.05 6.86
 2 1 1 68.25 1.52
 2 1 2 2.7 0.07
 2 1 3 481.87 10.84
 2 1 4 9.33 0.23
 2 1 5 20.54 0.47
 2 1 6 424.38 9.54
 2 1 7 30.44 0.69
 2 1 8 47.73 1.07
 2 1 9 177.64 3.99
 2 1 10 42.5 0.94
 2 1 11 1.71 0.05
 2 1 12 24.15 0.54
 2 1 13 119.24 2.65
 2 1 14 3.09 0.08
 2 1 15 5.31 0.13
 2 1 16 0.4 0.03
 2 1 17 4.44 0.11
 2 1 18 21.49 0.48
 2 1 19 33.93 0.75
 2 1 20 25.11 0.57
 2 1 21 9.29 0.24
 2 1 22 0.62 0.04
 2 1 23 6.87 0.17
 2 1 24 8.51 0.23
 2 2 0 516.35 11.57
 2 2 1 1.71 0.07
 2 2 2 3.11 0.09
 2 2 3 17.34 0.4
 2 2 4 1.26 0.06
 2 2 5 152.84 3.46
 2 2 6 10.31 0.26
 2 2 7 56.48 1.27
 2 2 8 56.17 1.24
 2 2 9 78 1.75
 2 2 10 75.08 1.68
 2 2 11 31.75 0.71
 2 2 12 0.46 0.03
 2 2 13 35.86 0.79
 2 2 14 1.67 0.05
 2 2 15 12.65 0.28
 2 2 16 12.77 0.29
 2 2 17 46.41 1.04
 2 2 18 2.19 0.08
 2 2 20 2.05 0.09
 2 2 22 3.03 0.1
 2 2 23 11.38 0.26
 2 3 0 12.19 0.6
 2 3 1 29 0.65
 2 3 2 87.58 1.92
 2 3 3 4.41 0.14
 2 3 4 211.95 4.7
 2 3 5 7.6 0.18
 2 3 6 2.41 0.07
 2 3 7 29.12 0.67
 2 3 8 1.71 0.06
 2 3 9 1.43 0.06
 2 3 10 2.36 0.11
 2 3 11 0.2 0.03
 2 3 12 3.78 0.1
 2 3 13 0.11 0.03
 2 3 14 8.35 0.2
 2 3 15 4.98 0.13
 2 3 16 3.79 0.13
 2 3 17 0.24 0.04
 2 3 18 1.58 0.07
 2 3 19 0.27 0.05
 2 3 20 0.28 0.06
 2 3 21 1.62 0.09
 2 3 22 4.72 0.2
 2 4 0 12.47 0.29
 2 4 2 2.03 0.08
 2 4 3 54.49 1.16
 2 4 4 52.81 1.26
 2 4 5 18.19 0.41
 2 4 6 3.35 0.11
 2 4 7 18.05 0.4
 2 4 8 5.08 0.13
 2 4 9 6.82 0.19
 2 4 10 1.66 0.07
 2 4 11 0.27 0.04
 2 4 12 33.75 0.8
 2 4 13 11.22 0.27
 2 4 14 7.56 0.26
 2 4 15 5.39 0.18
 2 4 17 6.38 0.2
 2 4 18 10.38 0.49
 2 4 19 3.63 0.26
 2 5 0 10.94 0.25
 2 5 1 3.61 0.11
 2 5 2 1.64 0.13
 2 5 3 1.24 0.07
 2 5 4 2.94 0.11
 2 5 5 1.18 0.07
 2 5 6 1.94 0.09
 2 5 7 0.26 0.05
 2 5 8 69.75 1.7
 2 5 9 5.51 0.18
 2 5 10 3.62 0.17
 2 5 11 0.34 0.07
 2 5 12 0.83 0.09
 2 5 13 1.53 0.11
 2 5 14 17.4 1.14
 2 5 15 1.24 0.18
 2 6 0 0.81 0.07
 2 6 1 0.45 0.06
 2 6 2 6.83 0.27
 2 6 3 12.7 0.29
 2 6 4 6.75 0.2
 2 6 5 0.22 0.06
 2 6 6 0.24 0.07
 2 6 7 5.24 0.17
 2 6 8 0.75 0.07
 2 6 9 0.62 0.09
 2 6 11 3.11 0.14
 2 6 12 7.1 0.31
 2 6 13 0.56 0.15
 2 6 14 3.89 0.24
 2 7 0 0.94 0.15
 2 7 1 1.88 0.2
 2 7 3 2.04 0.21
 2 7 4 3.92 0.25
 2 7 6 1.94 0.21
 2 7 7 2.93 0.23
 3 0 0 320.79 7.27
 3 0 2 194.73 4.55
 3 0 4 21.03 0.7
 3 0 6 592.3 13.32
 3 0 8 10.4 0.26
 3 0 10 1.14 0.05
 3 0 12 280.5 6.22
 3 0 14 3.73 0.1
 3 0 16 10.93 0.26
 3 0 18 10.47 0.25
 3 0 20 35.93 0.75
 3 0 22 34.18 0.73
 3 0 24 1.95 0.23
 3 1 0 111.15 2.47
 3 1 1 422.31 11.45
 3 1 2 454.63 10.21
 3 1 3 41.84 0.93
 3 1 4 11.52 0.29
 3 1 5 5.29 0.15
 3 1 6 4.99 0.14
 3 1 7 29.24 0.67
 3 1 8 38.15 0.87
 3 1 9 1.47 0.05
 3 1 10 84.81 1.88
 3 1 11 13.48 0.3
 3 1 12 11.03 0.25
 3 1 13 36.19 0.8
 3 1 14 0.68 0.03
 3 1 15 2.97 0.08
 3 1 16 58.86 1.31
 3 1 17 1.38 0.06
 3 1 18 2.85 0.1
 3 1 19 7.72 0.19
 3 1 20 0.45 0.04
 3 1 21 4.3 0.11
 3 1 22 0.9 0.06
 3 1 23 22.27 0.49
 3 2 0 1.9 0.07
 3 2 1 7.75 0.2
 3 2 2 276.95 6.29
 3 2 3 101.86 2.31
 3 2 4 91.49 2.03
 3 2 5 61.02 1.42
 3 2 6 44.51 1.06
 3 2 7 3.73 0.1
 3 2 8 102.33 2.47
 3 2 9 2.24 0.06
 3 2 10 11.18 0.25
 3 2 11 9.25 0.21
 3 2 12 21.46 0.48
 3 2 13 2.93 0.08
 3 2 14 7.82 0.19
 3 2 15 1.2 0.06
 3 2 16 1.91 0.07
 3 2 17 7.02 0.17
 3 2 18 20.79 0.5
 3 2 19 14.42 0.33
 3 2 20 6.34 0.17
 3 2 21 5.27 0.15
 3 2 22 1.7 0.09
 3 2 23 0.92 0.19
 3 3 0 71.9 1.5
 3 3 1 2.05 0.08
 3 3 2 20.65 0.48
 3 3 3 96.5 2.09
 3 3 4 105.1 2.27
 3 3 5 0.13 0.03
 3 3 6 20.16 0.44
 3 3 7 2.11 0.08
 3 3 8 113.63 2.58
 3 3 9 35.54 0.78
 3 3 10 0.22 0.03
 3 3 11 15.73 0.35
 3 3 12 32.04 0.71
 3 3 13 11.85 0.27
 3 3 14 48.55 1.04
 3 3 15 4.58 0.12
 3 3 16 8.16 0.2
 3 3 17 7.04 0.17
 3 3 18 2.17 0.08
 3 3 19 0.72 0.06
 3 3 20 0.51 0.06
 3 3 21 3.69 0.12
 3 3 22 6.01 0.28
 3 4 0 6.05 0.17
 3 4 1 0.28 0.04
 3 4 2 2.13 0.09
 3 4 3 17.85 0.47
 3 4 4 37.14 1.19
 3 4 5 0.23 0.04
 3 4 6 0.3 0.04
 3 4 7 54.64 1.24
 3 4 8 20.23 0.43
 3 4 9 9.61 0.23
 3 4 10 10.58 0.26
 3 4 12 1.72 0.09
 3 4 13 12.76 0.3
 3 4 14 3.03 0.12
 3 4 16 2.29 0.11
 3 4 17 15.62 0.34
 3 4 18 9 0.35
 3 5 0 16.08 0.36
 3 5 1 8.57 0.26
 3 5 2 2.96 0.13
 3 5 5 1.79 0.08
 3 5 6 14.5 0.33
 3 5 7 4.54 0.14
 3 5 8 1.54 0.09
 3 5 9 0.39 0.06
 3 5 12 1.48 0.11
 3 5 13 0.34 0.08
 3 5 14 1.46 0.19
 3 6 0 0.38 0.1
 3 6 1 0.75 0.07
 3 6 2 1.15 0.07
 3 6 3 0.89 0.09
 3 6 4 1.07 0.11
 3 6 5 3.08 0.16
 3 6 6 0.78 0.07
 3 6 7 14.05 0.38
 3 6 8 0.2 0.06
 3 6 9 0.96 0.1
 3 6 10 2.07 0.12
 3 6 11 2.19 0.22
 3 6 12 2.61 0.22
 3 6 13 3.52 0.23
 3 7 0 1.11 0.18
 3 7 2 3.4 0.23
 3 7 3 4.12 0.25
 3 7 4 0.65 0.16
 3 7 6 0.56 0.15
 3 7 8 1.01 0.17
 3 7 9 1.93 0.2
 3 7 10 1.36 0.18
 4 0 0 45.59 1.14
 4 0 4 38.81 0.92
 4 0 6 12.69 0.32
 4 0 8 1.02 0.05
 4 0 10 4.38 0.11
 4 0 12 2.92 0.08
 4 0 16 49.21 1.1
 4 0 18 0.17 0.05
 4 0 22 29.86 0.73
 4 1 0 2.38 0.08
 4 1 1 154.05 3.49
 4 1 2 186.14 4.29
 4 1 3 210.7 4.99
 4 1 4 2.99 0.1
 4 1 5 87.84 2.2
 4 1 6 39.9 0.9
 4 1 7 8.38 0.2
 4 1 8 28.01 0.64
 4 1 9 20.64 0.47
 4 1 10 0.24 0.02
 4 1 11 128.42 2.84
 4 1 12 11.58 0.26
 4 1 13 6.17 0.14
 4 1 14 2.43 0.07
 4 1 15 9.48 0.22
 4 1 16 3.22 0.09
 4 1 17 8.73 0.21
 4 1 18 0.44 0.04
 4 1 19 1.38 0.06
 4 1 20 17.36 0.42
 4 1 21 13.76 0.34
 4 1 22 4.61 0.18
 4 2 0 118.84 2.7
 4 2 1 74.24 1.63
 4 2 2 294.83 6.72
 4 2 3 54.8 1.21
 4 2 4 14.94 0.42
 4 2 5 0.56 0.04
 4 2 6 6.92 0.17
 4 2 7 149.86 3.29
 4 2 8 0.68 0.03
 4 2 9 14.23 0.32
 4 2 10 40.67 0.89
 4 2 11 1.17 0.05
 4 2 12 101.33 2.18
 4 2 13 27.25 0.6
 4 2 14 10.68 0.25
 4 2 15 26.41 0.57
 4 2 16 2.22 0.09
 4 2 17 5.06 0.14
 4 2 18 5.34 0.14
 4 2 19 2.72 0.1
 4 2 20 2.99 0.18
 4 2 21 2.15 0.1
 4 2 22 13.28 0.42
 4 3 0 5.56 0.13
 4 3 1 36.42 0.79
 4 3 2 1.02 0.05
 4 3 3 1.31 0.05
 4 3 4 47.77 1.04
 4 3 5 3.64 0.12
 4 3 6 103.81 2.3
 4 3 7 0.33 0.03
 4 3 8 53.57 1.2
 4 3 9 6.14 0.15
 4 3 10 9.79 0.29
 4 3 11 0.29 0.07
 4 3 13 12.9 0.29
 4 3 16 22.86 0.51
 4 3 17 2.81 0.1
 4 3 18 31.74 0.69
 4 3 19 2.42 0.11
 4 3 21 3.54 0.25
 4 4 0 63.94 1.6
 4 4 1 0.47 0.04
 4 4 2 0.61 0.05
 4 4 3 2.65 0.1
 4 4 4 1.46 0.06
 4 4 5 19.8 0.44
 4 4 6 13.43 0.3
 4 4 7 39.16 0.85
 4 4 8 20.6 0.54
 4 4 9 0.96 0.07
 4 4 10 1.35 0.07
 4 4 11 0.44 0.05
 4 4 12 0.22 0.05
 4 4 13 0.54 0.07
 4 4 14 20.29 0.42
 4 4 15 4.94 0.17
 4 4 17 18.13 0.46
 4 5 0 0.15 0.04
 4 5 1 1.8 0.08
 4 5 2 0.8 0.07
 4 5 3 2.94 0.14
 4 5 4 22.32 0.46
 4 5 5 2 0.14
 4 5 6 9.72 0.24
 4 5 7 0.17 0.05
 4 5 8 2.12 0.09
 4 5 10 14.01 0.4
 4 5 11 7.25 0.2
 4 5 12 1.84 0.1
 4 6 0 0.96 0.07
 4 6 1 3.62 0.12
 4 6 2 0.51 0.06
 4 6 3 0.72 0.07
 4 6 4 0.17 0.05
 4 6 5 2.65 0.1
 4 6 7 0.79 0.09
 4 6 8 1.98 0.11
 4 6 9 1.69 0.12
 4 7 1 4.6 0.31
 4 7 2 0.88 0.15
 4 7 5 0.95 0.16
 4 7 6 6.01 0.28
 4 7 8 3.45 0.23
 5 0 0 63.36 1.42
 5 0 2 677.12 15.14
 5 0 4 11.52 0.28
 5 0 6 6.37 0.16
 5 0 8 146.61 3.15
 5 0 10 72.54 1.56
 5 0 12 17.31 0.38
 5 0 14 15.4 0.34
 5 0 16 15.69 0.38
 5 0 18 1.85 0.1
 5 0 20 1.95 0.14
 5 0 22 0.68 0.19
 5 1 0 0.43 0.04
 5 1 1 108.3 2.41
 5 1 2 57.42 1.28
 5 1 3 1.71 0.09
 5 1 4 38.3 0.98
 5 1 5 0.96 0.13
 5 1 6 79.35 1.8
 5 1 7 4.99 0.12
 5 1 8 1.43 0.04
 5 1 9 1.89 0.06
 5 1 10 0.76 0.03
 5 1 11 29.23 0.64
 5 1 12 55.44 1.21
 5 1 13 16.76 0.39
 5 1 14 0.26 0.03
 5 1 15 18.01 0.4
 5 1 18 5.64 0.15
 5 1 19 0.78 0.06
 5 1 20 1.36 0.08
 5 1 21 24.19 0.55
 5 2 0 23.87 0.56
 5 2 1 24.9 0.56
 5 2 2 3.26 0.09
 5 2 3 23.5 0.55
 5 2 4 59.43 1.3
 5 2 5 14.5 0.36
 5 2 6 47.63 1.04
 5 2 7 4.19 0.11
 5 2 8 13.71 0.31
 5 2 9 10.45 0.24
 5 2 10 39.45 0.88
 5 2 11 10.49 0.24
 5 2 12 21.16 0.47
 5 2 14 6.01 0.15
 5 2 16 11.26 0.26
 5 2 17 24.88 0.59
 5 2 18 2.75 0.12
 5 2 19 2.84 0.14
 5 2 20 17.36 0.36
 5 2 21 2.6 0.33
 5 3 0 118.33 2.57
 5 3 1 25.43 0.56
 5 3 2 5.31 0.14
 5 3 3 4.3 0.11
 5 3 4 3.73 0.11
 5 3 5 40.09 0.88
 5 3 6 88.15 1.87
 5 3 7 4.34 0.12
 5 3 8 3.3 0.1
 5 3 9 0.22 0.04
 5 3 10 36.39 0.73
 5 3 11 20.74 0.57
 5 3 12 0.56 0.07
 5 3 13 4.28 0.16
 5 3 14 29.11 0.7
 5 3 15 0.84 0.07
 5 3 16 32.14 0.66
 5 3 19 4.1 0.16
 5 4 0 8.64 0.36
 5 4 1 4.66 0.15
 5 4 2 0.14 0.05
 5 4 3 1.32 0.07
 5 4 4 25.12 0.67
 5 4 5 18.09 0.42
 5 4 6 8.26 0.2
 5 4 7 18.28 0.42
 5 4 9 7.16 0.2
 5 4 10 15.59 0.35
 5 4 11 2.62 0.1
 5 4 12 0.54 0.06
 5 4 14 2.27 0.11
 5 4 15 11.96 0.28
 5 4 16 1.35 0.2
 5 4 17 4.87 0.26
 5 5 0 4.89 0.28
 5 5 2 4.82 0.26
 5 5 3 1.1 0.08
 5 5 4 3.41 0.12
 5 5 5 0.34 0.06
 5 5 6 6.41 0.2
 5 5 7 1.12 0.07
 5 5 8 7.14 0.23
 5 5 9 0.41 0.07
 5 5 14 2.61 0.21
 5 5 15 0.77 0.15
 5 6 0 6.62 0.4
 5 6 1 4.13 0.14
 5 6 2 3.87 0.13
 5 6 3 1.86 0.14
 5 6 4 1.53 0.08
 5 6 5 7.17 0.18
 5 6 6 2.8 0.13
 5 6 7 11.32 0.27
 5 6 8 0.69 0.13
 5 6 9 2.09 0.12
 5 6 12 0.52 0.14
 5 7 0 1.54 0.11
 5 7 1 7.25 0.19
 5 7 2 1.37 0.2
 5 7 3 1.75 0.19
 5 7 4 1.23 0.18
 5 7 5 0.66 0.15
 6 0 0 235.37 5.35
 6 0 2 29.82 0.66
 6 0 4 1.5 0.12
 6 0 6 47.51 0.96
 6 0 8 15.49 0.35
 6 0 10 33.63 0.7
 6 0 12 94.16 2
 6 0 14 4.22 0.14
 6 0 16 2.09 0.11
 6 0 18 12.01 0.29
 6 0 20 22.49 0.45
 6 1 0 0.62 0.05
 6 1 1 180.35 4.08
 6 1 2 58.55 1.5
 6 1 3 20.83 0.48
 6 1 4 52.17 1.3
 6 1 5 58.46 1.27
 6 1 6 20.11 0.53
 6 1 7 11.58 0.27
 6 1 8 41.82 0.91
 6 1 9 34.41 0.77
 6 1 10 0.34 0.04
 6 1 11 31.74 0.69
 6 1 12 0.67 0.05
 6 1 13 13.86 0.31
 6 1 15 1.88 0.08
 6 1 16 26.35 0.55
 6 1 17 0.37 0.05
 6 1 18 3.05 0.15
 6 1 19 5.79 0.16
 6 2 1 9.26 0.22
 6 2 2 0.1 0.02
 6 2 3 12.91 0.31
 6 2 4 46.04 0.99
 6 2 5 94.88 2.31
 6 2 6 2.18 0.09
 6 2 7 1.06 0.06
 6 2 8 5.14 0.14
 6 2 9 33.33 0.69
 6 2 10 1.48 0.08
 6 2 11 5.62 0.16
 6 2 12 3.27 0.12
 6 2 13 7.02 0.2
 6 2 14 33.81 0.71
 6 2 15 15.1 0.34
 6 2 16 7.63 0.2
 6 2 17 1.34 0.07
 6 2 18 0.7 0.08
 6 2 20 2.54 0.26
 6 3 2 0.72 0.06
 6 3 3 0.71 0.05
 6 3 4 0.28 0.04
 6 3 5 0.15 0.04
 6 3 6 0.22 0.04
 6 3 7 4.96 0.14
 6 3 8 5.82 0.15
 6 3 9 3.74 0.13
 6 3 10 32.47 0.7
 6 3 11 1.63 0.08
 6 3 12 1.28 0.09
 6 3 13 0.57 0.07
 6 3 15 12.06 0.3
 6 3 16 5.65 0.19
 6 3 17 0.57 0.17
 6 3 18 8.73 0.5
 6 4 0 16.15 0.44
 6 4 2 25.3 0.59
 6 4 3 0.3 0.05
 6 4 4 5.94 0.2
 6 4 5 13.93 0.31
 6 4 6 0.82 0.05
 6 4 7 1.87 0.09
 6 4 9 7.56 0.19
 6 4 10 18.13 0.39
 6 4 11 1.65 0.08
 6 4 12 0.3 0.06
 6 4 14 2.9 0.14
 6 4 15 4.77 0.16
 6 4 16 3.72 0.15
 6 5 0 25.68 1.11
 6 5 1 3.92 0.14
 6 5 2 0.27 0.06
 6 5 3 0.64 0.07
 6 5 4 14.27 0.32
 6 5 6 43.09 1.15
 6 5 7 2.9 0.21
 6 5 8 0.54 0.09
 6 5 9 1.38 0.09
 6 5 10 0.42 0.07
 6 5 12 0.55 0.08
 6 5 13 1.59 0.19
 6 6 0 11.09 0.29
 6 6 1 2.05 0.09
 6 6 2 4.64 0.27
 6 6 3 5.15 0.16
 6 6 4 0.26 0.06
 6 6 5 1.13 0.08
 6 6 7 1.81 0.12
 6 6 8 0.84 0.09
 6 6 9 0.52 0.08
 6 6 10 6.68 0.28
 6 7 0 1.54 0.1
 6 7 1 0.46 0.14
 7 0 0 108.86 3.57
 7 0 2 35.28 1.29
 7 0 4 262.4 11.59
 7 0 6 1.12 0.07
 7 0 8 44.01 0.87
 7 0 10 59.45 1.29
 7 0 12 17.7 0.41
 7 0 14 12.2 0.37
 7 0 16 8.19 0.23
 7 0 18 16.54 0.35
 7 1 0 80.82 1.85
 7 1 1 1.05 0.06
 7 1 2 0.23 0.03
 7 1 3 7.28 0.18
 7 1 4 34.19 0.75
 7 1 5 38.91 1.05
 7 1 6 0.93 0.06
 7 1 7 1.43 0.07
 7 1 8 46.48 0.95
 7 1 10 3.25 0.12
 7 1 11 16.52 0.36
 7 1 12 15.14 0.37
 7 1 13 15.24 0.36
 7 1 14 23.57 0.55
 7 1 15 22.26 0.47
 7 1 17 3.51 0.14
 7 1 18 0.3 0.08
 7 1 19 4.28 0.16
 7 2 0 34.1 0.78
 7 2 1 10.44 0.24
 7 2 2 6.11 0.16
 7 2 3 4.54 0.12
 7 2 4 0.54 0.04
 7 2 5 0.71 0.05
 7 2 6 5.66 0.15
 7 2 7 3.16 0.1
 7 2 8 6.81 0.17
 7 2 9 20.63 0.44
 7 2 10 0.78 0.07
 7 2 11 10.01 0.25
 7 2 12 0.3 0.07
 7 2 13 4.2 0.18
 7 2 14 6.54 0.2
 7 2 15 11.41 0.27
 7 2 16 1 0.11
 7 2 18 3.68 0.15
 7 3 0 0.56 0.04
 7 3 1 27.28 0.58
 7 3 2 22.02 0.51
 7 3 3 14.74 0.35
 7 3 4 14.05 0.31
 7 3 5 0.99 0.06
 7 3 6 6.58 0.17
 7 3 7 3.33 0.11
 7 3 8 11.62 0.27
 7 3 9 9.64 0.28
 7 3 10 1.86 0.09
 7 3 12 3.51 0.16
 7 3 13 1.48 0.1
 7 3 14 0.29 0.07
 7 3 16 1.92 0.13
 7 4 0 9.51 0.22
 7 4 1 1.45 0.1
 7 4 2 1.64 0.08
 7 4 3 1.11 0.08
 7 4 4 2.35 0.11
 7 4 5 20.14 0.49
 7 4 6 29.34 0.64
 7 4 9 9.89 0.24
 7 4 10 0.32 0.06
 7 4 12 4.73 0.17
 7 4 13 0.35 0.1
 7 4 14 6.62 0.22
 7 4 15 3.33 0.16
 7 5 0 12.87 0.3
 7 5 2 11.92 0.28
 7 5 3 1.36 0.09
 7 5 4 2.51 0.11
 7 5 6 0.99 0.08
 7 5 8 3.44 0.13
 7 5 10 19.3 0.42
 7 5 11 1.41 0.2
 7 5 12 1.17 0.18
 7 6 0 0.79 0.07
 7 6 2 2.12 0.11
 7 6 4 3.57 0.21
 7 6 5 3.5 0.14
 7 6 6 3 0.14
 7 6 7 3.39 0.14
 7 6 8 2.99 0.22
 8 0 0 27.83 0.54
 8 0 2 14.74 0.46
 8 0 4 64.25 1.4
 8 0 6 4.36 0.14
 8 0 8 29.14 0.62
 8 0 10 0.87 0.09
 8 0 12 24.99 0.49
 8 0 14 82.94 1.96
 8 0 16 1.1 0.1
 8 1 1 0.41 0.03
 8 1 2 2.05 0.07
 8 1 3 83.69 1.96
 8 1 4 32.3 0.77
 8 1 6 4.04 0.12
 8 1 7 0.34 0.04
 8 1 8 19.51 0.42
 8 1 9 9.44 0.23
 8 1 10 18.11 0.39
 8 1 11 6.11 0.19
 8 1 12 4.34 0.2
 8 1 13 11.04 0.27
 8 1 15 1.55 0.13
 8 1 16 0.57 0.11
 8 2 0 40.71 0.95
 8 2 1 21.12 0.51
 8 2 3 4.9 0.16
 8 2 4 14.19 0.32
 8 2 5 7.21 0.19
 8 2 7 34.65 0.82
 8 2 8 4 0.12
 8 2 9 0.15 0.05
 8 2 10 14.98 0.34
 8 2 13 3.91 0.21
 8 2 14 0.32 0.09
 8 2 15 2.82 0.28
 8 2 16 1.93 0.13
 8 3 0 17.03 0.42
 8 3 1 0.19 0.04
 8 3 2 9.23 0.23
 8 3 3 0.57 0.05
 8 3 4 10.59 0.25
 8 3 5 17.4 0.47
 8 3 6 13.72 0.42
 8 3 8 3.66 0.12
 8 3 10 2.61 0.12
 8 3 11 5.48 0.17
 8 3 12 3.27 0.13
 8 3 13 6.24 0.2
 8 3 14 5.71 0.18
 8 3 15 1.37 0.16
 8 4 1 2.27 0.09
 8 4 2 13.15 0.32
 8 4 3 2.38 0.15
 8 4 4 2.23 0.09
 8 4 5 2.68 0.11
 8 4 6 3.44 0.11
 8 4 7 4.17 0.12
 8 4 9 11.86 0.28
 8 4 10 5.73 0.22
 8 4 12 5.45 0.17
 8 4 13 0.31 0.09
 8 5 0 0.95 0.08
 8 5 1 0.22 0.06
 8 5 2 6.07 0.17
 8 5 3 3.47 0.13
 8 5 4 0.83 0.08
 8 5 6 6.66 0.19
 8 5 7 2.4 0.23
 8 5 8 19.29 0.69
 8 5 9 2.82 0.13
 8 5 10 0.79 0.14
 8 6 1 0.45 0.08
 8 6 2 4.46 0.35
 8 6 3 1.21 0.1
 8 6 4 2.53 0.15
 9 0 0 18.29 0.82
 9 0 2 45.91 1.64
 9 0 4 4.55 0.24
 9 0 6 26.67 0.52
 9 0 10 13.87 0.42
 9 0 12 8.48 0.33
 9 1 0 32.77 0.69
 9 1 1 0.2 0.04
 9 1 2 4.61 0.14
 9 1 3 25.69 0.53
 9 1 4 2.46 0.12
 9 1 5 6.01 0.18
 9 1 6 7.39 0.28
 9 1 7 12.58 0.29
 9 1 8 1.67 0.08
 9 1 9 1.95 0.09
 9 1 10 8.83 0.23
 9 1 12 1.05 0.09
 9 1 13 27.14 0.51
 9 1 14 9.03 0.26
 9 1 15 1.14 0.1
 9 2 0 1.71 0.09
 9 2 1 3.63 0.12
 9 2 2 35.13 0.81
 9 2 3 4.92 0.17
 9 2 4 34.7 0.77
 9 2 5 3.21 0.13
 9 2 6 3.07 0.11
 9 2 7 1.73 0.09
 9 2 8 2.12 0.09
 9 2 9 14.61 0.35
 9 2 10 2.03 0.11
 9 2 11 8.77 0.23
 9 2 12 6.25 0.24
 9 2 14 7.25 0.2
 9 3 0 2.23 0.12
 9 3 1 6.3 0.16
 9 3 2 2.49 0.11
 9 3 3 14.63 0.36
 9 3 4 6.44 0.31
 9 3 5 1.24 0.09
 9 3 6 16.11 0.38
 9 3 7 0.33 0.06
 9 3 8 15.47 0.34
 9 3 10 2.82 0.23
 9 3 11 3.77 0.15
 9 3 12 4.43 0.32
 9 4 1 2.4 0.12
 9 4 2 12.12 0.29
 9 4 5 0.29 0.06
 9 4 6 4.81 0.14
 9 4 7 17.84 0.39
 9 4 8 11.8 0.27
 9 4 9 5.11 0.17
 9 4 10 1.06 0.1
 9 5 1 0.77 0.09
 9 5 2 3.91 0.13
 9 5 3 1.37 0.09
 9 5 4 1.14 0.18
 9 5 5 0.96 0.17
 10 0 0 8.06 0.46
 10 0 2 2.94 0.13
 10 0 4 13.83 0.44
 10 0 6 16.42 0.35
 10 0 8 1.01 0.1
 10 1 0 9.51 0.23
 10 1 1 31.53 0.66
 10 1 3 8.12 0.21
 10 1 4 9.31 0.24
 10 1 5 3.44 0.13
 10 1 6 7.47 0.21
 10 1 8 1.27 0.11
 10 1 9 1.12 0.11
 10 1 10 5.09 0.29
 10 1 11 3.47 0.26
 10 1 12 0.52 0.17
 10 1 13 1.66 0.23
 10 2 0 9.12 0.25
 10 2 1 1.58 0.09
 10 2 2 27.64 1.02
 10 2 3 7.48 0.35
 10 2 4 1.41 0.19
 10 2 5 9.65 0.25
 10 2 6 7.2 0.21
 10 2 7 3.6 0.12
 10 2 8 3.01 0.11
 10 2 9 0.43 0.09
 10 2 10 6.12 0.3
 10 2 11 1.25 0.11
 10 2 12 15.74 0.45
 10 3 0 0.76 0.06
 10 3 1 1.14 0.08
 10 3 2 18.09 0.43
 10 3 3 3.81 0.13
 10 3 4 3.29 0.12
 10 3 5 0.22 0.06
 10 3 6 13.26 0.3
 10 3 7 11.49 0.28
 10 3 8 24.09 0.46
 10 3 9 0.35 0.1
 10 3 10 0.97 0.16
 10 3 11 0.93 0.2
 10 4 0 2.4 0.11
 10 4 1 4.92 0.15
 10 4 3 1.43 0.09
 10 4 4 3.25 0.15
 10 4 5 1.15 0.11
 10 4 6 0.8 0.13
 10 4 7 6.5 0.19
 10 5 0 1.67 0.2
 10 5 1 2.48 0.12
 11 0 0 32.82 1.03
 11 0 2 23.87 0.5
 11 0 6 2.21 0.2
 11 1 1 3.95 0.12
 11 1 2 7.73 0.2
 11 1 3 10.9 0.26
 11 1 4 1.7 0.1
 11 1 5 12.54 0.29
 11 1 6 3.63 0.14
 11 1 7 4.45 0.16
 11 1 9 1.41 0.23
 11 1 10 5.33 0.29
 11 2 1 11.74 0.27
 11 2 3 0.8 0.09
 11 2 4 6.82 0.23
 11 2 6 18.42 0.9
 11 2 7 16.36 0.47
 11 2 8 2.82 0.25
 11 2 9 0.7 0.19
 11 3 0 18.63 0.4
 11 3 1 2.07 0.17
 11 3 2 1.22 0.18
 11 3 3 1.46 0.12
 11 3 4 3.07 0.14
 11 3 5 0.83 0.2
 11 3 6 2.02 0.23
 11 4 0 1.19 0.18
 11 4 1 3.43 0.22
 11 4 2 3.14 0.14
 11 4 4 5.76 0.29
 12 0 0 1.51 0.09
 12 0 2 19.61 0.51
 12 0 4 7.61 0.31
 12 1 0 8.37 0.22
 12 1 1 3.17 0.12
 12 1 2 7.94 0.2
 12 1 3 3.25 0.14
 12 1 4 0.4 0.08
 12 1 5 3.47 0.25
 12 1 6 12.28 0.38
 12 1 7 2.69 0.24
 12 2 0 0.68 0.08
 12 2 3 2 0.23
 12 2 4 3.85 0.27
 12 2 5 2.47 0.25
 12 2 6 0.97 0.2
 12 3 3 2.45 0.25
 13 1 0 1.3 0.1
 13 1 1 2.14 0.17
 13 2 0 0.91 0.19
 13 2 1 2.78 0.25

_iucr_refine_fcf_details
;
data_1.25
_computing_structure_refinement   'olex2.refine 1.3 (Bourhis et al., 2015)'
_shelx_refln_list_code            4
loop_
  _space_group_symop_id
  _space_group_symop_operation_xyz
  1  x,y,z
  2  -x,y+1/2,-z+1/2
  3  -x,-y,-z
  4  x,-y-1/2,z-1/2

_space_group_crystal_system       monoclinic
_space_group_IT_number            14
_space_group_name_H-M_alt         'P 1 21/c 1'
_space_group_name_Hall            '-P 2ybc'
_symmetry_space_group_name_H-M    'P 1 21/c 1'
_symmetry_space_group_name_Hall   '-P 2ybc'
_symmetry_Int_Tables_number       14
_cell_length_a                    6.0950(5)
_cell_length_b                    3.4881(3)
_cell_length_c                    11.8462(9)
_cell_angle_alpha                 90
_cell_angle_beta                  103.842(3)
_cell_angle_gamma                 90
_cell_volume                      244.54(4)
loop_
  _refln_index_h
  _refln_index_k
  _refln_index_l
  _refln_F_squared_calc
  _refln_F_squared_meas
  _refln_F_squared_sigma
  _refln_F_squared_weight
  _refln_observed_status
-13 0 6 32.982 35.164 0.679 2.191 o
-13 0 8 3.361 3.237 0.230 23.007 o
-13 0 10 0.476 0.499 0.140 63.205 o
-13 0 12 11.094 11.299 0.350 9.265 o
-13 1 1 2.616 2.517 0.200 30.540 o
-13 1 2 13.880 13.326 0.390 7.330 o
-13 1 4 1.155 1.079 0.170 42.740 o
-13 1 8 3.569 3.706 0.150 52.349 o
-13 1 10 3.244 3.187 0.180 37.189 o
-13 1 12 3.217 3.237 0.130 69.490 o
-13 1 13 0.554 0.509 0.130 73.267 o
-13 2 1 3.981 4.086 0.220 24.868 o
-13 2 3 0.973 0.789 0.140 63.030 o
-13 2 4 0.777 0.869 0.150 54.973 o
-13 2 5 1.209 1.129 0.170 42.724 o
-13 2 6 0.480 0.470 0.140 63.207 o
-13 2 8 2.100 2.138 0.200 30.692 o
-13 2 9 1.276 1.359 0.180 38.094 o
-13 2 10 3.760 3.896 0.230 22.873 o
-13 2 12 0.991 1.069 0.170 42.773 o
-13 2 13 0.772 0.759 0.140 63.101 o
-13 3 6 4.090 3.656 0.210 27.245 o
-12 0 2 8.600 8.332 0.230 20.844 o
-12 0 4 40.600 42.217 0.759 1.695 o
-12 0 6 4.098 5.235 0.340 10.561 o
-12 0 10 2.423 2.308 0.120 83.132 o
-12 0 12 8.309 8.951 0.310 12.074 o
-12 0 16 17.111 16.823 0.440 5.638 o
-12 1 1 1.878 1.968 0.100 120.035 o
-12 1 2 0.987 1.109 0.080 190.906 o
-12 1 5 18.377 18.701 0.410 6.225 o
-12 1 6 4.352 4.396 0.130 66.544 o
-12 1 7 1.575 1.459 0.090 149.148 o
-12 1 8 11.439 11.808 0.280 13.692 o
-12 1 9 10.727 10.919 0.270 14.851 o
-12 1 10 2.670 2.567 0.100 116.637 o
-12 1 11 0.977 1.049 0.070 248.466 o
-12 1 12 6.565 6.743 0.260 17.322 o
-12 1 13 0.732 0.719 0.140 63.118 o
-12 1 15 13.012 12.917 0.280 13.229 o
-12 1 16 1.709 1.778 0.190 34.095 o
-12 1 17 0.757 0.589 0.140 63.129 o
-12 2 1 12.714 12.737 0.519 4.349 o
-12 2 2 5.054 4.995 0.200 29.312 o
-12 2 5 7.598 7.672 0.200 27.381 o
-12 2 6 0.247 0.270 0.080 193.596 o
-12 2 7 3.247 3.407 0.140 60.226 o
-12 2 8 4.102 4.445 0.200 29.798 o
-12 2 9 3.924 4.106 0.160 45.854 o
-12 2 11 8.360 8.591 0.330 10.748 o
-12 2 12 1.037 1.039 0.180 38.161 o
-12 2 13 4.708 4.575 0.250 19.233 o
-12 2 14 0.320 0.350 0.070 252.583 o
-12 3 1 1.511 1.538 0.170 42.602 o
-12 3 3 3.079 2.967 0.210 27.594 o
-12 3 6 0.832 0.929 0.160 48.315 o
-12 3 7 1.243 1.239 0.180 38.111 o
-12 3 11 1.552 1.488 0.190 34.151 o
-12 3 12 0.396 0.629 0.140 63.207 o
-12 3 14 3.403 3.466 0.220 25.070 o
-12 4 3 1.820 1.618 0.160 47.920 o
-12 4 4 1.493 1.638 0.170 42.593 o
-12 4 5 2.196 1.868 0.170 42.331 o
-12 4 6 5.096 4.965 0.240 20.695 o
-12 4 8 0.494 0.519 0.130 73.282 o
-12 4 9 1.302 1.229 0.170 42.692 o
-11 0 2 3.536 3.536 0.150 52.463 o
-11 0 4 9.035 8.971 0.220 22.225 o
-11 0 6 0.600 0.549 0.060 341.552 o
-11 0 8 82.915 83.445 3.446 0.099 o
-11 0 10 7.618 7.303 0.280 14.845 o
-11 0 12 2.511 2.587 0.130 70.923 o
-11 0 14 32.574 32.897 0.719 2.014 o
-11 0 16 1.338 1.349 0.190 34.198 o
-11 0 18 11.497 11.558 0.370 8.324 o
-11 0 20 1.966 1.808 0.180 37.886 o
-11 1 1 0.218 0.170 0.050 495.325 o
-11 1 2 5.547 5.774 0.160 43.546 o
-11 1 3 13.461 13.646 0.310 10.999 o
-11 1 4 34.613 35.224 0.869 1.430 o
-11 1 5 2.048 2.098 0.080 182.692 o
-11 1 6 0.210 0.150 0.040 773.515 o
-11 1 7 1.324 1.389 0.070 244.852 o
-11 1 8 1.271 1.289 0.080 189.380 o
-11 1 9 5.858 5.884 0.170 38.713 o
-11 1 10 3.579 3.806 0.130 68.455 o
-11 1 11 4.115 4.236 0.130 67.135 o
-11 1 12 12.843 13.087 0.300 11.787 o
-11 1 13 0.406 0.430 0.060 343.004 o
-11 1 14 6.030 5.954 0.170 38.533 o
-11 1 15 5.724 5.674 0.160 43.412 o
-11 1 16 2.342 2.308 0.090 144.292 o
-11 2 1 2.597 2.637 0.120 82.564 o
-11 2 2 0.320 0.300 0.060 343.635 o
-11 2 3 1.271 1.209 0.080 189.556 o
-11 2 4 10.556 10.589 0.270 14.929 o
-11 2 5 2.026 2.028 0.120 83.942 o
-11 2 6 6.016 6.064 0.190 31.465 o
-11 2 7 7.922 8.431 0.230 21.068 o
-11 2 10 1.012 0.909 0.090 151.478 o
-11 2 11 2.139 2.198 0.110 99.019 o
-11 2 12 2.415 2.448 0.110 98.144 o
-11 2 13 0.477 0.470 0.060 342.539 o
-11 2 14 1.351 1.199 0.090 150.250 o
-11 2 15 9.750 9.870 0.310 11.830 o
-11 2 17 0.694 0.689 0.140 63.133 o
-11 2 18 2.170 2.028 0.180 37.798 o
-11 3 1 0.978 1.109 0.100 122.848 o
-11 3 2 3.188 3.147 0.120 80.962 o
-11 3 3 0.343 0.360 0.060 343.434 o
-11 3 4 4.339 4.246 0.210 27.084 o
-11 3 5 5.991 6.204 0.170 38.458 o
-11 3 6 2.742 2.667 0.110 97.097 o
-11 3 7 3.361 3.516 0.160 46.516 o
-11 3 9 1.189 1.129 0.090 150.790 o
-11 3 10 11.739 11.418 0.330 10.230 o
-11 3 11 3.849 4.086 0.140 59.040 o
-11 3 12 1.010 0.969 0.090 151.415 o
-11 3 13 2.403 2.268 0.120 83.196 o
-11 3 14 0.411 0.340 0.070 252.391 o
-11 3 16 3.491 3.347 0.130 68.977 o
-11 4 1 1.246 1.279 0.180 38.107 o
-11 4 2 2.673 2.687 0.110 97.243 o
-11 4 3 5.111 5.265 0.180 35.609 o
-11 4 5 0.179 0.220 0.070 252.919 o
-11 4 6 6.460 6.184 0.280 15.107 o
-11 4 9 2.242 1.988 0.200 30.679 o
-11 4 10 3.390 3.357 0.230 22.991 o
-11 4 12 3.087 3.047 0.220 25.175 o
-11 4 13 5.344 5.404 0.260 17.661 o
-10 0 4 8.334 8.421 0.220 22.643 o
-10 0 6 11.608 11.828 0.699 2.468 o
-10 0 8 16.979 17.702 0.400 6.632 o
-10 0 10 11.601 12.218 0.290 12.812 o
-10 0 12 11.281 11.488 0.340 9.739 o
-10 0 16 2.711 2.877 0.210 27.684 o
-10 0 18 58.985 58.710 0.959 1.002 o
-10 0 20 1.749 1.938 0.130 72.106 o
-10 1 1 3.227 3.516 0.130 69.260 o
-10 1 2 0.498 0.539 0.050 491.379 o
-10 1 3 2.190 2.278 0.080 181.080 o
-10 1 4 0.745 0.749 0.050 486.197 o
-10 1 5 9.276 9.410 0.230 20.393 o
-10 1 7 45.488 46.023 1.019 1.008 o
-10 1 8 19.136 19.410 0.490 4.530 o
-10 1 9 9.668 9.740 0.260 16.285 o
-10 1 10 5.946 6.114 0.200 28.654 o
-10 1 11 1.756 1.918 0.090 147.667 o
-10 1 12 3.722 4.036 0.390 8.083 o
-10 1 13 11.153 11.438 0.360 8.788 o
-10 1 14 17.221 17.662 0.380 7.215 o
-10 1 16 0.908 0.759 0.070 249.672 o
-10 1 17 14.192 14.255 0.310 10.831 o
-10 1 18 2.289 2.188 0.110 98.713 o
-10 1 19 1.766 1.678 0.100 120.701 o
-10 1 21 0.479 0.440 0.130 73.296 o
-10 2 1 0.522 0.430 0.060 342.397 o
-10 2 2 10.863 10.629 0.420 6.632 o
-10 2 3 47.412 48.241 1.029 0.978 o
-10 2 4 27.229 27.912 0.659 2.459 o
-10 2 7 1.250 1.399 0.070 245.392 o
-10 2 8 8.600 8.881 0.220 22.432 o
-10 2 9 12.896 12.797 0.360 8.572 o
-10 2 10 0.822 0.759 0.060 338.986 o
-10 2 11 11.279 11.299 0.589 3.448 o
-10 2 12 4.863 5.055 0.170 39.862 o
-10 2 13 10.943 10.979 0.270 14.794 o
-10 2 14 12.967 13.137 0.300 11.761 o
-10 2 16 0.684 0.739 0.110 102.113 o
-10 2 17 3.572 3.726 0.220 25.005 o
-10 2 18 0.571 0.499 0.140 63.185 o
-10 3 1 2.501 2.837 0.110 97.482 o
-10 3 2 7.804 7.992 0.210 24.934 o
-10 3 3 3.560 3.646 0.130 68.620 o
-10 3 4 9.869 9.960 0.280 14.202 o
-10 3 6 10.634 10.549 0.270 14.916 o
-10 3 7 0.555 0.589 0.060 341.713 o
-10 3 8 5.712 5.624 0.170 38.948 o
-10 3 9 0.839 0.849 0.070 249.798 o
-10 3 10 7.364 7.153 0.190 30.288 o
-10 3 14 7.782 7.612 0.210 25.036 o
-10 3 15 2.460 2.757 0.110 97.677 o
-10 3 17 1.372 1.289 0.170 42.669 o
-10 3 18 0.345 0.380 0.120 86.053 o
-10 4 2 9.824 10.090 0.240 18.635 o
-10 4 3 6.007 5.814 0.170 38.614 o
-10 4 4 0.288 0.340 0.060 343.678 o
-10 4 5 1.025 0.989 0.070 248.359 o
-10 4 6 3.185 3.187 0.170 41.582 o
-10 4 8 2.968 2.747 0.210 27.643 o
-10 4 9 3.065 3.017 0.140 60.653 o
-10 4 10 6.826 6.953 0.310 12.353 o
-10 4 13 7.162 7.183 0.300 13.098 o
-10 4 16 9.938 10.200 0.330 10.505 o
-10 4 17 0.751 0.919 0.160 48.332 o
-10 5 2 6.356 5.794 0.270 16.240 o
-10 5 4 2.082 1.808 0.350 10.094 o
-10 5 5 2.808 2.577 0.210 27.695 o
-10 5 6 5.499 5.065 0.360 9.380 o
-10 5 10 0.636 0.739 0.090 152.336 o
-10 5 11 1.148 1.089 0.170 42.741 o
-10 5 12 13.297 13.167 0.380 7.732 o
-9 0 2 3.952 3.806 0.150 51.916 o
-9 0 4 56.100 56.962 1.189 0.727 o
-9 0 6 23.841 24.445 0.539 3.603 o
-9 0 8 4.223 4.206 0.140 58.443 o
-9 0 10 50.327 50.928 1.349 0.603 o
-9 0 16 20.313 20.779 0.499 4.304 o
-9 0 18 0.269 0.410 0.130 73.343 o
-9 0 20 0.955 0.789 0.100 123.108 o
-9 0 22 6.443 6.264 0.440 6.285 o
-9 1 1 0.495 0.499 0.040 764.363 o
-9 1 2 1.376 1.279 0.060 329.444 o
-9 1 3 0.129 0.130 0.030 1375.620 o
-9 1 4 10.130 10.080 0.230 19.933 o
-9 1 5 2.964 3.117 0.090 138.906 o
-9 1 6 21.807 22.087 0.490 4.370 o
-9 1 7 16.771 16.713 0.410 6.404 o
-9 1 8 4.657 4.735 0.140 57.421 o
-9 1 9 17.157 16.783 0.380 7.260 o
-9 1 10 1.091 1.119 0.070 247.525 o
-9 1 11 6.390 6.453 0.180 34.312 o
-9 1 13 0.325 0.380 0.110 102.402 o
-9 1 15 0.535 0.460 0.070 251.876 o
-9 1 16 2.464 2.487 0.130 71.043 o
-9 1 17 34.456 34.255 1.029 1.061 o
-9 1 18 6.388 6.354 0.190 31.157 o
-9 1 19 2.705 2.707 0.110 97.140 o
-9 1 20 4.107 4.036 0.150 51.633 o
-9 1 21 6.570 6.364 0.180 34.212 o
-9 1 23 2.056 2.028 0.190 33.994 o
-9 2 1 4.767 4.825 0.140 57.185 o
-9 2 3 0.674 0.589 0.050 488.631 o
-9 2 4 0.345 0.320 0.040 770.140 o
-9 2 5 5.909 5.914 0.150 48.289 o
-9 2 6 33.362 33.486 0.789 1.709 o
-9 2 7 9.650 9.700 0.230 20.194 o
-9 2 8 53.911 53.935 1.279 0.652 o
-9 2 9 1.320 1.369 0.070 244.965 o
-9 2 10 5.194 5.295 0.180 35.546 o
-9 2 12 3.204 3.147 0.120 80.929 o
-9 2 13 30.496 30.000 0.679 2.271 o
-9 2 14 4.543 4.825 0.150 50.705 o
-9 2 15 0.455 0.450 0.060 342.709 o
-9 2 16 9.257 9.211 0.240 18.969 o
-9 2 17 7.992 7.732 0.200 27.141 o
-9 2 18 13.929 13.746 0.410 6.681 o
-9 2 19 3.732 3.766 0.240 21.064 o
-9 2 21 6.729 6.883 0.290 14.047 o
-9 2 22 2.623 2.787 0.210 27.711 o
-9 3 1 2.561 2.398 0.190 33.817 o
-9 3 2 81.563 80.598 1.898 0.294 o
-9 3 3 12.273 12.787 0.300 11.913 o
-9 3 4 20.792 20.349 0.509 4.149 o
-9 3 6 0.999 1.109 0.060 335.384 o
-9 3 7 19.123 19.230 0.410 6.154 o
-9 3 8 6.460 6.403 0.190 31.098 o
-9 3 9 1.303 1.618 0.090 149.768 o
-9 3 10 4.816 4.705 0.160 44.803 o
-9 3 11 1.136 1.169 0.090 150.873 o
-9 3 12 39.754 40.619 1.129 0.872 o
-9 3 13 6.530 6.633 0.230 21.824 o
-9 3 14 5.829 6.094 0.170 38.647 o
-9 3 15 2.315 2.827 0.170 42.092 o
-9 3 16 2.911 2.887 0.110 96.379 o
-9 3 18 2.652 2.747 0.210 27.709 o
-9 4 1 11.174 11.199 0.260 15.700 o
-9 4 2 3.707 3.516 0.150 52.307 o
-9 4 3 19.997 19.360 0.410 6.087 o
-9 4 4 0.276 0.320 0.050 494.541 o
-9 4 6 7.515 7.402 0.240 19.782 o
-9 4 7 0.899 0.989 0.070 249.100 o
-9 4 8 4.184 4.026 0.160 45.670 o
-9 4 9 1.616 1.668 0.100 121.074 o
-9 4 10 0.544 0.400 0.060 342.359 o
-9 4 11 5.246 4.955 0.529 4.377 o
-9 4 12 5.566 5.424 0.829 1.793 o
-9 4 13 6.993 6.853 0.200 27.935 o
-9 4 14 0.250 0.320 0.080 193.569 o
-9 5 1 1.472 1.269 0.110 100.993 o
-9 5 6 0.711 0.829 0.070 250.470 o
-9 5 8 0.483 0.430 0.080 193.180 o
-9 5 9 3.437 3.377 0.140 60.017 o
-9 5 10 0.801 0.729 0.090 152.074 o
-9 5 12 2.870 2.857 0.220 25.233 o
-9 5 15 2.150 2.188 0.190 33.953 o
-9 6 1 1.488 1.269 0.170 42.643 o
-9 6 2 0.255 0.280 0.070 252.768 o
-9 6 3 3.671 3.427 0.130 68.617 o
-9 6 4 0.294 0.340 0.060 343.656 o
-9 6 5 3.179 2.627 0.210 27.610 o
-9 6 6 0.589 0.699 0.140 63.158 o
-8 0 2 3.477 3.666 0.120 79.797 o
-8 0 4 4.286 4.116 0.130 66.930 o
-8 0 8 49.303 48.051 1.409 0.562 o
-8 0 10 6.554 6.194 0.190 31.105 o
-8 0 12 2.902 2.937 0.390 8.112 o
-8 0 14 43.003 41.598 1.968 0.307 o
-8 0 16 11.660 12.218 0.370 8.285 o
-8 0 18 2.398 2.378 0.200 30.605 o
-8 0 20 39.762 38.331 1.998 0.300 o
-8 0 24 0.590 0.609 0.140 63.169 o
-8 1 1 28.837 29.030 0.629 2.622 o
-8 1 3 18.867 18.761 0.460 5.085 o
-8 1 4 29.410 29.210 0.679 2.293 o
-8 1 5 22.269 22.177 0.480 4.502 o
-8 1 6 1.707 1.648 0.060 321.337 o
-8 1 7 55.185 54.395 1.159 0.765 o
-8 1 8 5.901 5.834 0.150 48.353 o
-8 1 9 13.421 13.267 0.310 11.036 o
-8 1 10 35.457 34.645 0.869 1.426 o
-8 1 11 1.572 1.768 0.150 54.526 o
-8 1 12 1.833 1.688 0.110 100.093 o
-8 1 14 0.516 0.539 0.070 251.809 o
-8 1 15 15.505 15.255 0.380 7.468 o
-8 1 16 8.420 8.262 0.240 19.385 o
-8 1 17 6.680 6.803 0.320 11.643 o
-8 1 18 10.085 10.040 0.250 17.288 o
-8 1 20 1.096 1.049 0.070 247.717 o
-8 1 21 3.957 3.866 0.130 67.752 o
-8 1 23 0.979 0.879 0.100 123.014 o
-8 1 24 8.467 8.521 0.310 12.081 o
-8 2 1 38.975 37.901 0.919 1.263 o
-8 2 2 16.129 16.213 0.370 7.718 o
-8 2 3 6.858 6.673 0.180 33.878 o
-8 2 4 15.695 15.664 0.360 8.159 o
-8 2 5 33.522 33.076 0.719 2.001 o
-8 2 6 56.174 56.143 1.199 0.718 o
-8 2 7 6.191 6.324 0.160 42.557 o
-8 2 8 6.673 6.543 0.170 37.691 o
-8 2 9 1.328 1.289 0.070 245.216 o
-8 2 10 10.711 10.929 0.340 9.828 o
-8 2 11 19.549 19.051 0.440 5.444 o
-8 2 12 7.947 7.642 0.230 21.197 o
-8 2 13 1.970 1.988 0.100 119.756 o
-8 2 14 11.103 11.199 0.260 15.720 o
-8 2 15 0.145 0.200 0.060 344.257 o
-8 2 16 35.718 36.113 0.879 1.391 o
-8 2 17 1.978 1.918 0.170 42.400 o
-8 2 18 13.323 13.257 0.400 7.042 o
-8 2 19 3.552 3.067 0.220 25.081 o
-8 2 23 2.718 2.637 0.200 30.501 o
-8 3 1 0.282 0.210 0.040 772.180 o
-8 3 2 8.231 8.112 0.240 19.465 o
-8 3 3 6.813 6.943 0.180 33.809 o
-8 3 5 0.942 0.969 0.060 336.785 o
-8 3 6 32.275 31.918 0.859 1.487 o
-8 3 7 10.272 10.379 0.280 14.080 o
-8 3 8 21.568 21.528 0.470 4.712 o
-8 3 9 5.262 5.085 0.160 44.188 o
-8 3 10 9.227 9.181 0.230 20.455 o
-8 3 11 5.483 5.694 0.470 5.544 o
-8 3 12 49.050 49.470 1.159 0.792 o
-8 3 13 1.509 1.478 0.130 72.504 o
-8 3 14 1.360 1.239 0.100 122.079 o
-8 3 15 0.484 0.499 0.060 342.416 o
-8 3 16 16.796 17.033 0.380 7.281 o
-8 3 17 15.726 16.303 0.360 8.123 o
-8 3 19 0.948 1.119 0.170 42.776 o
-8 3 20 7.438 7.213 0.410 7.167 o
-8 4 1 20.759 20.559 0.529 3.877 o
-8 4 2 18.956 19.051 0.480 4.711 o
-8 4 3 15.330 15.934 0.340 9.015 o
-8 4 4 10.826 10.399 0.250 17.012 o
-8 4 5 2.877 3.057 0.100 114.983 o
-8 4 6 4.553 4.485 0.140 57.764 o
-8 4 7 2.732 2.787 0.110 96.972 o
-8 4 8 4.060 4.216 0.160 45.695 o
-8 4 10 0.327 0.360 0.080 193.461 o
-8 4 11 21.678 22.677 0.460 4.850 o
-8 4 12 16.504 16.713 0.440 5.673 o
-8 4 13 10.455 10.639 0.390 7.647 o
-8 4 15 2.664 2.827 0.230 23.149 o
-8 4 16 2.503 2.667 0.170 42.045 o
-8 4 18 4.683 4.426 0.290 14.416 o
-8 5 1 4.619 4.445 0.160 45.105 o
-8 5 2 25.445 25.334 0.490 4.149 o
-8 5 5 1.341 1.299 0.090 150.135 o
-8 5 6 0.449 0.509 0.060 342.582 o
-8 5 7 4.576 4.386 0.140 57.803 o
-8 5 8 7.410 6.833 0.719 2.371 o
-8 5 10 2.155 2.208 0.130 71.562 o
-8 5 12 0.912 0.859 0.090 151.740 o
-8 5 14 0.532 0.539 0.140 63.190 o
-8 5 15 0.644 0.699 0.140 63.145 o
-8 6 1 0.317 0.300 0.070 252.638 o
-8 6 2 0.561 0.499 0.080 192.973 o
-8 6 3 0.314 0.240 0.060 343.760 o
-8 6 4 0.619 0.559 0.060 341.385 o
-8 6 6 0.386 0.360 0.070 252.425 o
-8 6 7 1.058 0.969 0.090 151.307 o
-8 6 8 0.475 0.420 0.120 86.009 o
-8 6 11 0.607 0.629 0.110 102.202 o
-7 0 2 14.432 14.655 0.330 9.684 o
-7 0 4 39.991 39.460 0.789 1.614 o
-7 0 6 256.171 257.348 4.985 0.040 o
-7 0 10 1.427 0.959 0.260 18.306 o
-7 0 12 5.239 5.604 0.470 5.548 o
-7 0 14 10.263 11.458 0.300 12.358 o
-7 0 16 6.989 6.873 0.320 11.612 o
-7 0 18 7.481 7.133 0.280 14.881 o
-7 0 20 0.520 0.519 0.090 152.642 o
-7 0 22 0.477 0.410 0.090 152.751 o
-7 0 24 7.538 7.113 0.589 3.512 o
-7 1 1 18.159 18.281 0.519 4.126 o
-7 1 2 87.231 86.642 1.858 0.299 o
-7 1 3 3.697 3.886 0.110 92.635 o
-7 1 4 0.412 0.380 0.050 493.173 o
-7 1 5 2.175 2.188 0.080 181.506 o
-7 1 6 19.032 18.221 0.410 6.196 o
-7 1 7 52.039 50.648 1.528 0.480 o
-7 1 9 10.363 10.799 0.380 8.029 o
-7 1 10 28.972 28.441 0.729 2.038 o
-7 1 11 45.720 44.485 1.269 0.689 o
-7 1 12 2.967 2.957 0.130 70.065 o
-7 1 13 9.240 8.821 0.290 13.533 o
-7 1 14 15.039 14.895 0.350 8.674 o
-7 1 15 13.239 12.977 0.300 11.727 o
-7 1 16 5.555 5.774 0.170 39.017 o
-7 1 17 21.971 22.377 0.450 5.021 o
-7 1 18 0.196 0.180 0.060 344.173 o
-7 1 19 25.718 25.124 0.709 2.201 o
-7 1 20 4.286 4.336 0.130 66.725 o
-7 1 21 2.906 2.917 0.110 96.351 o
-7 1 22 1.277 1.149 0.080 189.662 o
-7 1 23 0.978 1.009 0.070 248.581 o
-7 1 24 0.772 0.859 0.150 54.975 o
-7 1 25 7.188 7.093 0.290 13.971 o
-7 2 2 0.334 0.330 0.030 1362.700 o
-7 2 3 22.502 22.227 0.499 4.193 o
-7 2 4 3.442 3.317 0.130 69.077 o
-7 2 5 9.796 9.770 0.240 18.698 o
-7 2 6 2.227 2.238 0.090 144.993 o
-7 2 7 19.148 19.081 0.410 6.157 o
-7 2 8 16.812 16.443 0.360 8.003 o
-7 2 9 16.980 16.683 0.370 7.615 o
-7 2 10 76.501 76.592 1.558 0.418 o
-7 2 11 22.122 21.778 0.480 4.518 o
-7 2 12 7.767 7.802 0.210 24.997 o
-7 2 13 4.931 4.965 0.140 56.823 o
-7 2 14 3.543 3.337 0.110 93.956 o
-7 2 15 40.619 39.989 0.849 1.423 o
-7 2 16 11.923 11.788 0.499 4.718 o
-7 2 17 2.030 2.168 0.200 30.703 o
-7 2 18 4.516 4.366 0.250 19.282 o
-7 2 20 22.304 21.518 1.209 0.822 o
-7 2 21 11.812 11.099 0.989 1.250 o
-7 2 22 4.368 4.156 0.370 8.949 o
-7 2 23 3.620 3.786 0.240 21.080 o
-7 2 24 4.471 4.555 0.240 20.863 o
-7 3 1 2.024 1.928 0.070 235.711 o
-7 3 2 1.867 1.808 0.070 237.993 o
-7 3 3 2.103 2.078 0.080 182.387 o
-7 3 4 75.040 73.595 1.838 0.319 o
-7 3 5 34.129 33.876 0.699 2.082 o
-7 3 6 15.790 15.694 0.350 8.546 o
-7 3 9 9.326 9.540 0.230 20.349 o
-7 3 10 11.116 11.009 0.370 8.375 o
-7 3 11 0.241 0.180 0.040 772.958 o
-7 3 12 0.984 0.939 0.070 248.754 o
-7 3 13 7.439 7.363 0.190 30.170 o
-7 3 14 21.990 22.078 0.549 3.577 o
-7 3 15 4.706 4.665 0.150 50.607 o
-7 3 16 21.494 21.538 0.859 1.586 o
-7 3 18 9.563 9.730 0.240 18.783 o
-7 3 20 2.480 2.358 0.150 53.822 o
-7 3 21 2.547 2.627 0.130 70.853 o
-7 3 22 2.715 2.647 0.200 30.500 o
-7 4 1 20.718 20.499 0.450 5.139 o
-7 4 2 6.342 6.473 0.170 38.026 o
-7 4 3 0.638 0.669 0.050 488.581 o
-7 4 4 2.141 2.148 0.080 181.882 o
-7 4 5 22.289 22.137 0.509 4.064 o
-7 4 6 4.114 4.445 0.140 58.427 o
-7 4 7 4.460 4.525 0.140 57.871 o
-7 4 8 25.184 25.894 0.509 3.888 o
-7 4 9 5.281 5.444 0.260 17.668 o
-7 4 10 0.266 0.200 0.070 252.814 o
-7 4 11 13.837 13.966 0.769 2.032 o
-7 4 12 3.305 3.377 0.140 60.175 o
-7 4 14 3.138 3.227 0.200 30.311 o
-7 4 15 11.936 11.988 0.290 12.770 o
-7 4 16 9.079 9.460 0.320 11.262 o
-7 4 17 3.429 3.307 0.350 10.038 o
-7 5 1 3.705 3.696 0.120 79.253 o
-7 5 2 18.364 18.052 0.659 2.661 o
-7 5 3 3.458 3.367 0.110 94.165 o
-7 5 4 1.687 1.588 0.140 62.479 o
-7 5 5 0.933 0.959 0.070 248.990 o
-7 5 6 7.252 7.732 0.230 21.418 o
-7 5 7 0.566 0.679 0.070 251.389 o
-7 5 10 5.094 5.454 0.180 35.559 o
-7 5 11 8.949 9.181 0.240 19.073 o
-7 5 12 23.299 24.046 1.508 0.532 o
-7 5 14 1.041 1.179 0.110 101.588 o
-7 5 17 2.322 2.238 0.190 33.903 o
-7 6 1 15.181 14.465 0.320 10.104 o
-7 6 2 2.817 2.737 0.130 70.427 o
-7 6 4 0.661 0.689 0.070 250.997 o
-7 6 5 1.104 0.999 0.200 30.924 o
-7 6 6 5.699 5.574 0.180 35.117 o
-7 6 7 2.251 1.908 0.120 83.705 o
-7 6 8 3.939 3.476 0.340 10.608 o
-7 6 9 1.936 1.878 0.130 71.957 o
-7 6 11 1.722 1.548 0.190 34.115 o
-6 0 2 183.114 186.510 4.096 0.062 o
-6 0 4 2.972 3.167 0.290 14.600 o
-6 0 6 164.203 166.790 3.596 0.080 o
-6 0 8 1.149 1.259 0.150 54.806 o
-6 0 10 288.878 290.175 8.242 0.016 o
-6 0 14 26.015 24.945 0.559 3.320 o
-6 0 16 127.681 127.580 3.816 0.077 o
-6 0 18 15.048 15.065 0.470 5.134 o
-6 0 20 9.605 9.420 0.250 17.517 o
-6 0 22 2.636 2.787 0.140 61.220 o
-6 0 24 12.017 11.758 0.420 6.549 o
-6 1 1 1.436 1.528 0.090 149.490 o
-6 1 2 6.826 6.743 0.180 33.875 o
-6 1 3 1.244 1.269 0.070 245.925 o
-6 1 4 31.813 31.648 0.679 2.237 o
-6 1 5 96.697 97.271 2.388 0.189 o
-6 1 6 153.299 154.213 3.437 0.089 o
-6 1 7 2.827 2.627 0.170 41.906 o
-6 1 8 3.021 3.127 0.180 37.297 o
-6 1 9 43.593 43.736 1.039 0.988 o
-6 1 10 50.658 50.519 1.289 0.654 o
-6 1 11 4.174 3.976 0.180 36.543 o
-6 1 12 41.654 41.198 0.949 1.171 o
-6 1 13 4.886 4.855 0.140 56.978 o
-6 1 14 22.055 21.069 0.470 4.699 o
-6 1 15 3.442 3.496 0.110 94.020 o
-6 1 16 0.588 0.539 0.050 490.219 o
-6 1 17 1.067 1.029 0.070 247.967 o
-6 1 18 0.661 0.649 0.060 340.769 o
-6 1 19 11.394 11.179 0.300 12.197 o
-6 1 20 26.994 26.473 0.909 1.388 o
-6 1 21 12.580 12.088 0.310 11.260 o
-6 1 22 1.382 1.439 0.080 188.512 o
-6 1 23 2.069 1.998 0.090 146.228 o
-6 1 24 0.252 0.220 0.070 252.820 o
-6 1 25 1.194 1.399 0.180 38.106 o
-6 2 1 71.024 68.480 1.538 0.440 o
-6 2 2 39.765 38.331 0.819 1.525 o
-6 2 3 60.984 59.799 1.858 0.327 o
-6 2 4 5.305 5.385 0.140 55.891 o
-6 2 5 4.332 4.306 0.130 66.667 o
-6 2 6 1.082 1.069 0.100 122.717 o
-6 2 7 0.230 0.200 0.040 772.964 o
-6 2 8 13.267 12.897 0.639 2.916 o
-6 2 9 31.218 31.238 0.759 1.861 o
-6 2 10 9.666 9.141 0.240 18.846 o
-6 2 11 0.195 0.190 0.040 773.455 o
-6 2 12 8.847 8.591 0.210 24.273 o
-6 2 13 0.212 0.170 0.040 773.378 o
-6 2 14 6.320 6.393 0.180 34.385 o
-6 2 15 2.768 2.657 0.110 97.044 o
-6 2 16 0.325 0.380 0.050 493.944 o
-6 2 17 9.150 9.221 0.300 12.698 o
-6 2 18 18.695 19.021 0.949 1.327 o
-6 2 19 2.562 2.368 0.120 82.854 o
-6 2 20 20.029 19.210 0.410 6.090 o
-6 2 21 1.518 1.558 0.100 121.421 o
-6 2 23 0.573 0.529 0.090 152.571 o
-6 3 1 12.937 12.947 0.300 11.783 o
-6 3 2 11.286 11.249 0.260 15.663 o
-6 3 3 1.336 1.678 0.060 327.081 o
-6 3 4 4.312 4.406 0.110 89.748 o
-6 3 5 0.626 0.649 0.040 757.769 o
-6 3 6 6.039 6.973 0.170 38.074 o
-6 3 7 7.252 7.293 0.180 33.330 o
-6 3 8 39.761 38.401 0.859 1.409 o
-6 3 9 30.875 30.539 0.589 2.856 o
-6 3 10 0.514 0.519 0.060 342.187 o
-6 3 11 4.330 4.286 0.130 66.689 o
-6 3 12 0.395 0.929 0.160 48.387 o
-6 3 13 6.136 6.413 0.170 38.237 o
-6 3 14 54.238 53.965 1.109 0.827 o
-6 3 15 12.162 12.717 0.310 11.276 o
-6 3 16 1.781 1.858 0.120 84.380 o
-6 3 17 0.618 0.599 0.070 251.344 o
-6 3 18 8.241 8.082 0.230 21.017 o
-6 3 19 14.762 14.885 0.579 3.480 o
-6 3 20 0.947 0.899 0.170 42.795 o
-6 3 21 0.360 0.400 0.080 193.392 o
-6 3 22 4.588 4.545 0.160 45.087 o
-6 3 23 0.860 0.749 0.140 63.075 o
-6 4 1 7.589 7.642 0.200 27.395 o
-6 4 3 7.053 7.133 0.180 33.549 o
-6 4 4 41.533 41.608 1.029 1.018 o
-6 4 5 37.788 37.542 0.799 1.612 o
-6 4 6 1.955 1.858 0.090 146.994 o
-6 4 8 6.710 6.803 0.200 28.097 o
-6 4 10 1.859 1.798 0.100 120.311 o
-6 4 11 6.301 6.314 0.460 5.762 o
-6 4 12 11.106 11.908 0.280 13.752 o
-6 4 13 13.191 13.816 0.849 1.678 o
-6 4 14 13.270 13.706 0.320 10.440 o
-6 4 15 21.608 21.528 0.440 5.254 o
-6 4 16 0.491 0.559 0.070 251.858 o
-6 4 18 6.209 6.294 0.200 28.481 o
-6 4 19 0.910 1.009 0.130 73.032 o
-6 5 2 0.633 0.739 0.060 340.638 o
-6 5 3 1.208 1.209 0.070 246.405 o
-6 5 4 35.172 34.205 0.839 1.519 o
-6 5 6 6.441 6.513 0.180 34.252 o
-6 5 7 2.609 2.607 0.110 97.498 o
-6 5 8 15.157 15.384 0.360 8.227 o
-6 5 9 1.376 1.299 0.180 38.081 o
-6 5 10 14.433 14.505 0.330 9.693 o
-6 5 11 0.487 0.529 0.080 193.084 o
-6 5 13 0.573 0.579 0.100 123.643 o
-6 5 14 2.225 2.378 0.130 71.389 o
-6 5 15 1.364 1.409 0.130 72.638 o
-6 5 16 7.247 7.462 0.210 25.320 o
-6 5 18 1.407 1.159 0.210 28.020 o
-6 6 1 1.658 1.708 0.080 186.334 o
-6 6 2 4.039 4.096 0.120 77.999 o
-6 6 3 0.352 0.559 0.060 342.950 o
-6 6 4 2.829 2.697 0.190 33.694 o
-6 6 5 8.647 8.641 0.569 3.739 o
-6 6 6 0.946 1.518 0.090 150.912 o
-6 6 7 0.792 0.629 0.060 339.810 o
-6 6 8 0.439 0.430 0.140 63.218 o
-6 6 10 4.843 4.965 0.270 16.520 o
-6 6 11 9.380 9.500 0.350 9.497 o
-6 6 12 3.961 4.306 0.250 19.373 o
-6 6 13 0.657 0.869 0.160 48.352 o
-6 6 14 0.817 0.669 0.150 54.987 o
-6 6 15 3.353 3.257 0.220 25.102 o
-6 6 16 1.929 1.828 0.180 37.894 o
-6 7 1 5.311 5.075 0.160 44.144 o
-6 7 4 0.425 0.320 0.080 193.356 o
-6 7 5 0.424 0.390 0.070 252.296 o
-6 7 6 1.144 1.019 0.090 151.041 o
-6 7 7 2.372 2.058 0.180 37.731 o
-6 7 9 2.305 2.318 0.190 33.897 o
-5 0 2 90.004 91.347 1.848 0.298 o
-5 0 4 18.555 18.751 0.470 4.912 o
-5 0 6 118.268 118.789 2.767 0.139 o
-5 0 8 282.444 287.657 7.692 0.019 o
-5 0 10 101.904 105.213 2.388 0.186 o
-5 0 12 44.147 42.976 1.009 1.038 o
-5 0 14 0.646 0.549 0.070 251.333 o
-5 0 18 26.128 25.774 0.719 2.138 o
-5 0 20 97.970 97.920 2.497 0.174 o
-5 0 22 0.208 0.350 0.080 193.595 o
-5 0 24 0.497 0.480 0.090 152.691 o
-5 0 26 13.421 13.376 0.380 7.714 o
-5 1 1 56.525 57.022 1.339 0.594 o
-5 1 2 255.415 260.065 6.573 0.025 o
-5 1 3 49.881 51.538 1.079 0.887 o
-5 1 4 92.884 95.992 2.487 0.177 o
-5 1 5 30.873 31.168 1.099 0.956 o
-5 1 6 4.112 4.146 0.320 11.931 o
-5 1 7 0.952 0.829 0.200 30.945 o
-5 1 8 16.944 16.973 0.499 4.490 o
-5 1 9 267.332 270.025 6.403 0.026 o
-5 1 10 25.922 25.634 0.649 2.566 o
-5 1 12 24.645 24.315 0.539 3.580 o
-5 1 13 8.921 8.811 0.210 24.180 o
-5 1 14 26.423 25.654 0.559 3.299 o
-5 1 15 39.798 38.601 0.879 1.354 o
-5 1 16 54.173 53.516 1.149 0.781 o
-5 1 17 16.197 15.584 0.360 8.111 o
-5 1 18 0.495 0.490 0.050 491.703 o
-5 1 19 40.121 40.159 0.879 1.346 o
-5 1 20 0.561 0.569 0.060 341.738 o
-5 1 21 0.948 0.899 0.070 249.074 o
-5 1 22 1.427 1.409 0.100 121.776 o
-5 1 23 0.218 0.230 0.060 344.060 o
-5 1 24 15.289 14.265 0.450 5.565 o
-5 1 25 1.016 0.959 0.160 48.273 o
-5 1 26 2.815 2.937 0.210 27.656 o
-5 2 1 9.168 9.181 0.210 23.959 o
-5 2 2 0.634 0.669 0.070 251.146 o
-5 2 3 4.237 4.196 0.130 66.946 o
-5 2 4 28.904 27.492 0.849 1.558 o
-5 2 5 177.126 176.850 3.636 0.077 o
-5 2 6 79.633 79.279 3.067 0.124 o
-5 2 7 21.372 21.538 0.769 1.954 o
-5 2 8 1.859 2.038 0.140 62.209 o
-5 2 11 40.363 39.540 0.879 1.347 o
-5 2 12 23.537 23.516 0.519 3.865 o
-5 2 13 72.839 71.757 1.518 0.445 o
-5 2 14 0.661 0.729 0.060 340.464 o
-5 2 15 11.872 11.958 0.280 13.583 o
-5 2 16 3.225 3.207 0.110 95.076 o
-5 2 17 7.724 7.862 0.210 25.004 o
-5 2 18 4.749 4.945 0.160 44.754 o
-5 2 19 11.059 10.749 0.350 9.294 o
-5 2 22 9.525 8.981 0.450 5.893 o
-5 2 23 7.276 6.304 0.200 27.931 o
-5 2 24 1.605 1.528 0.170 42.577 o
-5 3 1 20.061 19.690 0.420 5.833 o
-5 3 3 6.115 5.884 0.140 54.107 o
-5 3 4 11.398 11.049 0.250 16.738 o
-5 3 5 3.805 3.656 0.150 52.141 o
-5 3 6 4.756 4.655 0.120 75.476 o
-5 3 7 16.134 15.764 0.350 8.503 o
-5 3 8 2.216 2.188 0.090 145.157 o
-5 3 10 6.371 6.383 0.180 34.352 o
-5 3 11 0.535 0.480 0.050 491.283 o
-5 3 12 0.681 0.669 0.050 487.909 o
-5 3 14 0.806 0.919 0.090 151.890 o
-5 3 15 2.278 2.228 0.110 98.694 o
-5 3 18 12.373 12.727 0.300 11.900 o
-5 3 19 5.762 5.914 0.210 26.287 o
-5 3 20 0.278 0.240 0.080 193.581 o
-5 3 21 0.872 0.909 0.120 85.698 o
-5 3 23 3.623 3.806 0.140 59.519 o
-5 4 1 3.178 3.257 0.110 95.141 o
-5 4 3 23.073 23.516 0.519 3.881 o
-5 4 4 23.051 23.406 0.509 4.014 o
-5 4 5 13.296 13.157 0.280 13.139 o
-5 4 7 1.165 1.159 0.070 246.890 o
-5 4 8 24.045 25.394 0.519 3.815 o
-5 4 10 23.120 22.887 0.579 3.223 o
-5 4 11 0.339 0.270 0.060 343.620 o
-5 4 12 1.825 2.018 0.160 47.836 o
-5 4 13 14.588 14.505 0.340 9.192 o
-5 4 14 6.904 7.193 0.200 27.892 o
-5 4 15 12.775 13.137 0.400 7.081 o
-5 4 17 2.333 2.398 0.170 42.175 o
-5 4 18 15.750 16.673 1.059 1.081 o
-5 4 19 0.439 0.450 0.090 152.769 o
-5 5 1 2.631 2.637 0.090 142.034 o
-5 5 2 4.033 3.956 0.120 78.181 o
-5 5 3 3.044 2.957 0.110 95.927 o
-5 5 4 61.602 64.524 1.538 0.455 o
-5 5 5 0.230 0.310 0.050 494.878 o
-5 5 6 8.602 8.731 0.250 17.894 o
-5 5 7 2.530 2.458 0.100 117.307 o
-5 5 8 5.706 5.864 0.160 43.331 o
-5 5 9 2.739 2.607 0.170 41.952 o
-5 5 10 3.276 3.287 0.140 60.262 o
-5 5 12 10.790 11.518 0.619 3.136 o
-5 5 13 4.099 3.996 0.559 3.936 o
-5 5 14 46.084 47.172 3.347 0.109 o
-5 5 16 0.753 0.699 0.080 192.295 o
-5 5 17 0.535 0.599 0.110 102.254 o
-5 5 18 1.295 1.349 0.220 25.540 o
-5 6 2 0.315 0.450 0.050 493.738 o
-5 6 3 18.461 18.131 0.400 6.504 o
-5 6 4 2.580 2.507 0.110 97.689 o
-5 6 5 1.387 1.389 0.190 34.187 o
-5 6 6 0.861 0.819 0.070 249.763 o
-5 6 7 1.628 1.678 0.140 62.488 o
-5 6 8 10.686 11.378 0.270 14.807 o
-5 6 9 2.338 2.238 0.130 71.340 o
-5 6 10 8.843 9.011 0.350 9.561 o
-5 6 11 0.683 0.669 0.120 85.872 o
-5 6 13 1.462 1.229 0.130 72.632 o
-5 6 15 3.799 4.136 0.240 21.022 o
-5 6 17 0.768 0.819 0.140 63.093 o
-5 7 2 0.853 0.689 0.150 54.976 o
-5 7 3 0.532 0.499 0.070 251.823 o
-5 7 4 0.379 0.340 0.070 252.466 o
-5 7 7 2.184 1.938 0.340 10.691 o
-5 7 9 2.091 1.908 0.290 14.681 o
-5 7 10 1.875 1.808 0.190 34.059 o
-5 7 11 2.382 2.248 0.200 30.623 o
-4 0 2 969.622 872.132 129.708 0.000 o
-4 0 4 121.343 123.844 3.506 0.091 o
-4 0 6 44.636 45.054 1.029 0.997 o
-4 0 8 580.721 583.546 13.027 0.006 o
-4 0 10 1.799 1.778 0.190 34.077 o
-4 0 12 241.937 243.392 5.385 0.036 o
-4 0 14 1.901 1.948 0.140 62.211 o
-4 0 16 57.246 56.423 1.239 0.676 o
-4 0 18 131.101 131.017 2.657 0.144 o
-4 0 22 1.285 1.199 0.110 101.289 o
-4 0 24 1.800 1.878 0.230 23.310 o
-4 0 26 11.148 10.979 0.350 9.275 o
-4 1 1 91.153 91.627 2.298 0.205 o
-4 1 2 56.836 57.032 1.259 0.659 o
-4 1 3 1.721 1.758 0.100 120.712 o
-4 1 4 34.086 34.455 0.829 1.559 o
-4 1 5 0.106 0.130 0.040 774.526 o
-4 1 6 177.845 179.627 4.176 0.061 o
-4 1 7 87.259 89.719 2.038 0.255 o
-4 1 8 174.224 178.548 4.166 0.061 o
-4 1 9 46.097 46.722 1.089 0.896 o
-4 1 11 1.882 1.918 0.080 184.364 o
-4 1 12 82.206 81.437 1.788 0.325 o
-4 1 13 15.431 15.165 0.360 8.211 o
-4 1 14 16.637 16.463 0.370 7.658 o
-4 1 15 0.117 0.120 0.030 1376.020 o
-4 1 16 21.929 21.348 0.470 4.699 o
-4 1 17 4.471 4.505 0.120 76.410 o
-4 1 18 0.987 0.999 0.060 336.142 o
-4 1 19 52.593 52.217 1.249 0.684 o
-4 1 20 11.798 11.628 0.320 10.788 o
-4 1 21 1.495 1.339 0.110 100.911 o
-4 1 22 21.738 20.929 0.889 1.487 o
-4 1 23 9.231 9.011 0.260 16.483 o
-4 1 24 2.629 2.607 0.180 37.551 o
-4 1 25 4.296 4.366 0.140 58.226 o
-4 1 26 2.322 2.148 0.190 33.915 o
-4 2 1 53.647 52.686 1.229 0.700 o
-4 2 2 13.244 13.147 0.370 8.116 o
-4 2 3 78.975 79.989 2.398 0.196 o
-4 2 4 62.492 63.336 2.418 0.200 o
-4 2 5 5.721 5.914 0.380 8.411 o
-4 2 6 5.655 5.754 0.380 8.417 o
-4 2 7 6.836 6.573 0.180 33.932 o
-4 2 8 82.702 83.395 1.818 0.315 o
-4 2 9 13.937 14.056 0.340 9.297 o
-4 2 10 30.790 30.109 0.679 2.265 o
-4 2 11 7.640 7.422 0.200 27.427 o
-4 2 12 0.743 0.809 0.040 750.086 o
-4 2 13 3.371 3.257 0.100 112.621 o
-4 2 14 22.749 22.078 0.490 4.331 o
-4 2 15 34.799 34.345 0.769 1.766 o
-4 2 16 10.007 9.940 0.240 18.599 o
-4 2 17 7.386 7.303 0.180 33.220 o
-4 2 18 7.694 7.942 0.240 19.651 o
-4 2 19 5.996 5.964 0.200 28.665 o
-4 2 21 4.428 4.276 0.200 29.708 o
-4 2 22 3.817 3.906 0.140 59.202 o
-4 2 23 17.949 17.212 0.440 5.583 o
-4 2 24 2.305 2.288 0.100 118.318 o
-4 2 25 3.135 3.237 0.220 25.148 o
-4 3 1 4.991 4.905 0.120 74.515 o
-4 3 2 13.357 13.267 0.290 12.367 o
-4 3 3 21.830 21.478 0.609 2.988 o
-4 3 4 239.783 236.449 5.135 0.039 o
-4 3 5 28.156 27.672 0.579 3.041 o
-4 3 6 8.226 7.992 0.260 16.839 o
-4 3 7 5.099 5.185 0.140 56.384 o
-4 3 8 0.214 0.270 0.060 344.019 o
-4 3 9 36.369 36.403 0.899 1.333 o
-4 3 10 64.212 63.056 1.498 0.473 o
-4 3 11 20.107 20.090 0.460 4.993 o
-4 3 12 12.278 12.248 0.270 14.319 o
-4 3 13 0.981 1.069 0.060 335.820 o
-4 3 14 31.419 31.478 0.809 1.662 o
-4 3 15 5.618 6.074 0.170 38.837 o
-4 3 16 3.999 3.986 0.170 40.857 o
-4 3 17 14.143 14.605 0.330 9.725 o
-4 3 18 2.470 2.438 0.270 16.884 o
-4 3 20 5.940 5.974 0.190 31.535 o
-4 3 21 1.516 1.608 0.120 84.839 o
-4 3 22 1.092 1.179 0.130 72.889 o
-4 3 23 0.400 0.350 0.110 102.379 o
-4 4 1 0.155 0.150 0.030 1374.690 o
-4 4 2 5.109 5.105 0.140 56.433 o
-4 4 3 58.734 58.291 1.429 0.526 o
-4 4 4 0.696 1.069 0.060 338.719 o
-4 4 5 11.214 11.139 0.260 15.698 o
-4 4 6 28.721 28.511 0.619 2.701 o
-4 4 7 9.162 9.251 0.300 12.694 o
-4 4 8 4.270 4.455 0.130 66.643 o
-4 4 9 2.145 1.988 0.100 119.260 o
-4 4 10 2.853 2.757 0.110 96.698 o
-4 4 11 0.112 0.170 0.050 495.753 o
-4 4 12 0.281 0.330 0.060 343.721 o
-4 4 13 27.130 27.602 0.859 1.536 o
-4 4 14 21.688 22.117 0.849 1.619 o
-4 4 15 0.858 0.889 0.070 249.593 o
-4 4 16 1.810 1.958 0.150 54.358 o
-4 4 17 4.526 4.635 0.240 20.844 o
-4 4 18 2.039 2.118 0.130 71.733 o
-4 4 20 4.365 3.916 0.280 15.498 o
-4 5 2 21.490 21.548 0.470 4.715 o
-4 5 3 2.267 2.158 0.090 144.993 o
-4 5 4 0.553 0.529 0.060 341.916 o
-4 5 6 5.222 5.005 0.160 44.267 o
-4 5 8 7.580 7.982 0.200 27.304 o
-4 5 10 11.689 11.958 0.759 2.101 o
-4 5 11 1.283 1.379 0.110 101.176 o
-4 5 12 7.455 7.442 0.480 5.267 o
-4 5 13 0.514 0.539 0.080 193.024 o
-4 5 14 12.588 13.177 0.390 7.427 o
-4 5 15 0.223 0.280 0.070 252.818 o
-4 5 17 1.638 1.598 0.280 15.770 o
-4 5 18 11.194 11.329 0.420 6.600 o
-4 6 2 4.472 4.376 0.330 11.203 o
-4 6 3 12.144 12.258 0.280 13.492 o
-4 6 4 3.278 3.257 0.140 60.277 o
-4 6 5 5.401 5.434 0.230 22.318 o
-4 6 6 1.545 1.518 0.090 149.147 o
-4 6 7 8.828 8.581 0.230 20.715 o
-4 6 8 1.357 1.359 0.110 101.091 o
-4 6 11 0.520 0.619 0.090 152.581 o
-4 6 12 4.023 4.076 0.170 40.812 o
-4 6 13 18.601 18.881 0.430 5.722 o
-4 6 14 4.503 4.735 0.170 40.251 o
-4 6 16 0.991 1.039 0.170 42.775 o
-4 6 17 0.422 0.490 0.130 73.304 o
-4 7 2 4.287 3.856 0.240 20.962 o
-4 7 3 4.526 4.036 0.320 11.909 o
-4 7 4 2.474 2.358 0.160 47.443 o
-4 7 6 0.795 0.779 0.080 192.069 o
-4 7 7 2.548 2.547 0.290 14.643 o
-4 7 8 1.887 1.738 0.200 30.767 o
-4 7 9 6.899 6.703 0.290 14.036 o
-4 7 11 0.722 0.799 0.160 48.348 o
-3 0 2 14.543 14.655 0.320 10.185 o
-3 0 4 83.300 91.297 3.107 0.120 o
-3 0 6 12.673 14.985 0.649 2.825 o
-3 0 8 21.640 22.507 0.529 3.819 o
-3 0 10 3.955 4.166 0.120 78.117 o
-3 0 12 145.523 146.531 3.187 0.102 o
-3 0 14 18.047 17.772 0.390 6.834 o
-3 0 16 13.698 13.356 0.320 10.403 o
-3 0 18 33.551 33.676 0.749 1.864 o
-3 0 20 9.659 9.271 0.480 5.196 o
-3 0 22 95.311 92.796 3.756 0.083 o
-3 0 24 0.049 0.490 0.090 153.040 o
-3 0 26 4.172 4.016 0.230 22.778 o
-3 1 1 321.879 327.087 7.632 0.018 o
-3 1 2 34.017 33.876 0.779 1.738 o
-3 1 3 158.902 162.794 3.726 0.076 o
-3 1 4 226.148 234.411 5.325 0.037 o
-3 1 5 208.411 217.299 4.995 0.043 o
-3 1 6 0.327 0.330 0.040 770.390 o
-3 1 7 349.475 353.800 8.042 0.016 o
-3 1 8 8.891 8.302 0.230 20.743 o
-3 1 9 60.853 61.787 1.369 0.559 o
-3 1 10 3.667 3.596 0.110 93.182 o
-3 1 11 161.966 158.609 3.546 0.083 o
-3 1 12 53.642 53.296 1.179 0.750 o
-3 1 13 0.881 0.839 0.040 743.305 o
-3 1 14 0.303 0.330 0.030 1364.510 o
-3 1 15 0.134 0.140 0.030 1375.380 o
-3 1 16 32.002 31.468 0.689 2.182 o
-3 1 17 59.407 59.489 1.279 0.633 o
-3 1 18 38.240 38.301 0.839 1.478 o
-3 1 19 0.272 0.270 0.040 771.872 o
-3 1 20 2.084 1.958 0.080 182.920 o
-3 1 21 7.965 7.922 0.200 27.103 o
-3 1 22 2.124 1.958 0.090 146.075 o
-3 1 23 1.889 1.808 0.090 147.362 o
-3 1 24 0.228 0.230 0.060 344.035 o
-3 1 25 1.249 1.129 0.080 189.827 o
-3 1 26 16.711 16.443 0.430 5.904 o
-3 2 1 82.995 83.905 1.898 0.292 o
-3 2 2 175.493 181.186 4.216 0.060 o
-3 2 3 295.329 303.571 6.933 0.022 o
-3 2 4 27.619 27.622 0.689 2.273 o
-3 2 5 2.657 2.667 0.110 97.307 o
-3 2 6 139.093 139.048 3.616 0.083 o
-3 2 7 168.688 169.118 3.796 0.073 o
-3 2 8 285.513 289.825 6.583 0.024 o
-3 2 9 52.133 52.217 1.149 0.790 o
-3 2 10 11.322 10.959 0.260 15.693 o
-3 2 11 23.491 23.076 0.509 4.003 o
-3 2 12 2.056 2.108 0.070 234.367 o
-3 2 13 53.714 53.156 1.209 0.719 o
-3 2 14 0.798 0.889 0.050 483.968 o
-3 2 15 28.518 28.341 0.659 2.435 o
-3 2 16 14.443 14.615 0.330 9.685 o
-3 2 17 1.018 0.979 0.060 335.905 o
-3 2 18 43.086 43.166 0.999 1.061 o
-3 2 19 0.367 0.340 0.050 493.759 o
-3 2 20 3.410 3.536 0.110 94.054 o
-3 2 21 10.832 10.689 0.330 10.379 o
-3 2 24 2.731 2.597 0.150 53.553 o
-3 3 1 3.855 3.896 0.100 109.139 o
-3 3 2 250.432 249.286 5.534 0.034 o
-3 3 3 3.934 7.492 0.180 35.649 o
-3 3 4 45.314 45.344 0.929 1.179 o
-3 3 5 21.806 21.688 0.450 5.048 o
-3 3 6 0.052 0.270 0.050 495.782 o
-3 3 7 4.115 4.076 0.140 58.685 o
-3 3 8 17.566 17.902 0.430 5.812 o
-3 3 9 4.907 5.554 0.150 49.826 o
-3 3 10 20.293 20.020 0.450 5.174 o
-3 3 11 1.421 1.518 0.080 188.118 o
-3 3 12 41.516 41.977 0.909 1.257 o
-3 3 13 9.037 9.321 0.220 22.148 o
-3 3 14 69.188 69.859 1.578 0.423 o
-3 3 15 1.554 1.638 0.130 72.405 o
-3 3 17 1.171 1.159 0.080 190.091 o
-3 3 18 3.572 3.437 0.120 79.841 o
-3 3 19 10.099 10.319 0.250 17.242 o
-3 3 20 4.192 4.196 0.140 58.495 o
-3 3 21 6.152 6.823 0.230 21.910 o
-3 3 22 9.980 9.890 0.250 17.341 o
-3 3 24 10.840 10.899 0.340 9.816 o
-3 4 1 20.688 20.579 0.440 5.335 o
-3 4 2 10.369 10.499 0.400 7.300 o
-3 4 3 58.177 57.781 1.199 0.710 o
-3 4 4 28.342 28.521 0.689 2.257 o
-3 4 5 0.418 0.470 0.040 766.836 o
-3 4 6 24.887 24.475 0.709 2.215 o
-3 4 7 16.338 16.443 0.480 4.867 o
-3 4 8 0.555 0.499 0.050 490.921 o
-3 4 9 0.463 0.490 0.060 342.560 o
-3 4 10 37.107 37.412 0.799 1.619 o
-3 4 11 3.814 3.976 0.140 59.161 o
-3 4 12 2.880 2.847 0.120 81.859 o
-3 4 13 31.441 31.658 0.959 1.225 o
-3 4 14 5.674 5.714 0.190 31.761 o
-3 4 16 3.986 4.006 0.160 45.843 o
-3 4 17 10.258 10.609 0.260 16.022 o
-3 4 18 3.977 3.916 0.150 51.833 o
-3 4 20 8.808 8.661 0.370 8.619 o
-3 5 1 0.164 0.240 0.040 773.521 o
-3 5 2 2.270 2.348 0.080 180.254 o
-3 5 3 4.453 4.246 0.130 66.495 o
-3 5 4 9.273 8.971 0.250 17.676 o
-3 5 5 1.086 1.109 0.070 247.590 o
-3 5 6 34.844 35.434 0.909 1.319 o
-3 5 7 3.928 4.006 0.130 67.680 o
-3 5 8 0.583 0.579 0.070 251.512 o
-3 5 9 4.287 4.186 0.150 51.357 o
-3 5 10 4.183 4.276 0.170 40.638 o
-3 5 11 1.327 1.379 0.110 101.117 o
-3 5 12 12.039 12.467 0.290 12.704 o
-3 5 13 0.345 0.320 0.070 252.563 o
-3 5 14 1.482 1.638 0.100 121.414 o
-3 5 16 16.624 16.963 0.539 3.911 o
-3 5 17 0.992 0.979 0.100 122.924 o
-3 5 18 1.239 1.229 0.210 28.033 o
-3 6 1 7.960 7.762 0.370 8.698 o
-3 6 2 1.714 1.648 0.110 100.329 o
-3 6 3 0.866 1.229 0.240 21.497 o
-3 6 4 1.130 1.279 0.080 190.013 o
-3 6 5 0.728 0.789 0.070 250.487 o
-3 6 6 0.815 0.909 0.090 151.882 o
-3 6 7 0.720 0.809 0.130 73.160 o
-3 6 9 3.824 3.926 0.160 46.007 o
-3 6 10 2.802 2.877 0.140 61.008 o
-3 6 11 0.390 0.330 0.070 252.452 o
-3 6 12 3.522 3.946 0.160 46.236 o
-3 6 13 1.706 1.828 0.100 120.662 o
-3 6 15 0.184 0.599 0.110 102.412 o
-3 6 17 6.679 6.883 0.270 16.096 o
-3 7 2 5.083 5.205 0.250 19.111 o
-3 7 4 4.302 4.196 0.240 20.928 o
-3 7 5 1.653 1.628 0.190 34.120 o
-3 7 6 0.781 0.559 0.150 55.007 o
-3 7 12 5.882 5.794 0.270 16.314 o
-3 7 13 3.926 3.846 0.230 22.845 o
-2 0 6 173.893 175.611 4.136 0.062 o
-2 0 8 450.949 467.904 10.679 0.009 o
-2 0 10 191.261 187.359 4.386 0.055 o
-2 0 12 16.928 16.983 0.380 7.271 o
-2 0 14 56.704 56.103 1.249 0.669 o
-2 0 16 11.807 11.628 0.290 12.829 o
-2 0 18 4.987 4.805 0.130 64.895 o
-2 0 20 16.596 16.823 0.360 8.005 o
-2 0 22 4.427 4.465 0.170 40.402 o
-2 0 26 3.716 3.816 0.230 22.890 o
-2 1 1 184.021 196.280 4.416 0.054 o
-2 1 2 552.882 561.918 47.242 0.001 o
-2 1 3 20.994 21.148 0.460 4.922 o
-2 1 4 352.142 351.712 15.774 0.005 o
-2 1 5 20.500 20.959 0.529 3.879 o
-2 1 6 5.652 5.664 0.140 55.084 o
-2 1 7 33.548 34.535 0.779 1.740 o
-2 1 8 287.951 293.172 6.643 0.024 o
-2 1 9 22.491 22.727 0.529 3.789 o
-2 1 10 32.058 32.907 0.739 1.929 o
-2 1 11 83.041 82.926 1.828 0.312 o
-2 1 12 9.407 9.530 0.230 20.320 o
-2 1 13 32.811 32.067 0.709 2.065 o
-2 1 14 18.754 18.461 0.410 6.207 o
-2 1 15 11.529 11.119 0.260 15.615 o
-2 1 16 1.038 1.049 0.050 477.196 o
-2 1 17 30.779 30.569 0.679 2.262 o
-2 1 18 8.456 8.302 0.200 26.708 o
-2 1 19 1.713 1.788 0.070 239.636 o
-2 1 20 0.984 0.959 0.060 336.389 o
-2 1 21 57.493 56.882 1.229 0.684 o
-2 1 22 10.901 10.789 0.300 12.309 o
-2 1 24 2.224 2.288 0.150 54.016 o
-2 1 25 0.524 0.559 0.060 342.002 o
-2 1 26 1.555 1.459 0.180 38.029 o
-2 2 1 148.473 152.125 3.506 0.086 o
-2 2 2 478.327 486.575 10.919 0.009 o
-2 2 3 9.381 9.630 0.250 17.552 o
-2 2 4 23.008 22.587 0.529 3.775 o
-2 2 5 3.093 3.207 0.110 95.451 o
-2 2 6 71.762 72.336 1.608 0.405 o
-2 2 7 33.998 33.826 0.759 1.817 o
-2 2 8 29.465 28.561 0.639 2.546 o
-2 2 9 16.932 17.023 0.380 7.269 o
-2 2 10 91.233 90.108 1.978 0.265 o
-2 2 11 13.804 13.426 0.310 10.961 o
-2 2 12 109.029 108.520 2.388 0.183 o
-2 2 13 30.711 30.579 0.689 2.208 o
-2 2 14 13.618 13.446 0.300 11.617 o
-2 2 15 2.267 2.218 0.080 180.745 o
-2 2 16 37.474 36.902 0.819 1.552 o
-2 2 17 55.265 54.784 1.229 0.693 o
-2 2 18 27.462 27.342 0.659 2.460 o
-2 2 19 8.140 7.912 0.200 27.005 o
-2 2 20 6.880 6.743 0.190 30.732 o
-2 2 21 0.561 0.499 0.060 341.964 o
-2 2 22 9.448 9.630 0.240 18.837 o
-2 2 23 10.418 10.309 0.340 9.888 o
-2 2 24 0.480 0.400 0.070 252.132 o
-2 2 25 14.471 14.375 0.410 6.629 o
-2 3 1 140.702 142.235 3.217 0.102 o
-2 3 2 66.932 67.491 1.419 0.511 o
-2 3 3 1.640 1.568 0.120 84.723 o
-2 3 4 8.979 9.111 0.230 20.561 o
-2 3 5 6.212 6.503 0.210 25.985 o
-2 3 6 368.546 360.863 8.312 0.015 o
-2 3 7 81.165 81.807 1.778 0.329 o
-2 3 8 25.386 25.384 0.559 3.331 o
-2 3 9 7.770 8.102 0.200 27.163 o
-2 3 10 22.192 22.217 0.529 3.807 o
-2 3 11 19.926 20.219 0.470 4.818 o
-2 3 12 85.125 83.965 2.527 0.176 o
-2 3 13 3.702 3.856 0.110 92.666 o
-2 3 14 4.901 4.945 0.130 64.927 o
-2 3 15 11.227 11.438 0.320 10.876 o
-2 3 16 32.334 32.707 0.719 2.019 o
-2 3 17 4.424 4.635 0.160 45.196 o
-2 3 18 9.016 9.221 0.230 20.527 o
-2 3 19 1.355 1.429 0.100 121.903 o
-2 3 20 14.944 15.304 0.380 7.513 o
-2 3 22 10.712 10.799 0.260 15.878 o
-2 3 23 1.185 1.299 0.250 19.799 o
-2 3 24 1.593 1.578 0.170 42.574 o
-2 4 1 16.335 16.283 0.350 8.451 o
-2 4 2 60.987 60.159 1.359 0.567 o
-2 4 3 32.423 32.467 0.669 2.277 o
-2 4 4 0.480 0.460 0.050 492.054 o
-2 4 5 34.128 34.095 0.749 1.855 o
-2 4 6 3.686 3.846 0.120 79.124 o
-2 4 7 36.760 36.932 0.789 1.659 o
-2 4 8 0.551 0.539 0.050 490.705 o
-2 4 9 0.344 0.340 0.050 493.953 o
-2 4 10 23.675 23.516 0.509 3.989 o
-2 4 11 17.430 18.361 0.380 7.166 o
-2 4 13 10.643 10.489 0.250 17.054 o
-2 4 14 8.342 8.571 0.270 15.628 o
-2 4 15 9.938 10.360 0.250 17.284 o
-2 4 16 14.149 14.925 0.340 9.220 o
-2 4 17 10.755 10.769 0.260 15.870 o
-2 4 18 1.092 1.029 0.110 101.615 o
-2 4 20 2.544 2.577 0.140 61.410 o
-2 4 21 2.194 2.328 0.250 19.699 o
-2 5 1 0.340 0.280 0.040 770.612 o
-2 5 2 15.661 15.504 0.460 5.305 o
-2 5 3 3.241 3.207 0.110 95.031 o
-2 5 4 3.343 3.476 0.120 80.295 o
-2 5 5 4.159 4.066 0.130 67.210 o
-2 5 7 0.259 0.230 0.050 494.941 o
-2 5 8 1.114 1.089 0.090 151.031 o
-2 5 9 0.889 0.829 0.130 73.085 o
-2 5 10 3.029 3.177 0.539 4.240 o
-2 5 11 0.529 0.529 0.080 193.006 o
-2 5 12 0.878 0.839 0.170 42.811 o
-2 5 13 5.585 5.524 0.250 18.986 o
-2 5 14 2.362 2.298 0.110 98.434 o
-2 5 16 12.699 13.007 0.859 1.644 o
-2 5 17 0.603 0.619 0.090 152.471 o
-2 5 19 1.418 1.199 0.200 30.877 o
-2 6 1 0.562 0.599 0.060 341.636 o
-2 6 3 15.025 14.815 1.029 1.147 o
-2 6 5 8.386 8.541 0.360 9.113 o
-2 6 7 3.383 3.337 0.140 60.106 o
-2 6 8 1.832 1.968 0.120 84.244 o
-2 6 9 2.848 2.717 0.140 61.042 o
-2 6 11 5.805 6.004 0.310 12.497 o
-2 6 12 0.407 0.400 0.090 152.825 o
-2 6 14 1.430 1.528 0.170 42.624 o
-2 6 15 5.467 5.265 0.270 16.414 o
-2 6 16 0.581 0.529 0.140 63.180 o
-2 7 4 1.332 1.379 0.180 38.082 o
-2 7 6 3.003 2.857 0.220 25.209 o
-2 7 7 4.209 4.246 0.250 19.340 o
-2 7 8 3.433 3.417 0.230 22.979 o
-2 7 10 1.308 1.209 0.190 34.213 o
-2 7 11 2.863 2.977 0.230 23.109 o
-2 7 12 0.845 0.739 0.150 54.972 o
-1 0 2 768.495 717.340 15.944 0.004 o
-1 0 4 837.808 833.961 62.716 0.000 o
-1 0 6 198.081 205.601 4.765 0.047 o
-1 0 8 491.179 513.058 11.568 0.008 o
-1 0 10 3.230 3.107 0.110 95.205 o
-1 0 12 112.483 112.466 2.467 0.171 o
-1 0 14 49.598 48.351 1.069 0.908 o
-1 0 16 23.037 22.567 0.490 4.309 o
-1 0 18 60.390 60.968 1.309 0.605 o
-1 0 20 43.366 43.356 0.889 1.287 o
-1 0 22 0.646 0.579 0.070 251.274 o
-1 0 24 21.436 21.139 1.029 1.125 o
-1 0 26 6.092 5.884 0.260 17.491 o
-1 1 2 155.558 156.351 4.426 0.057 o
-1 1 3 338.192 352.561 11.219 0.009 o
-1 1 4 245.601 254.631 6.224 0.028 o
-1 1 5 1.106 1.079 0.040 725.409 o
-1 1 6 0.525 0.509 0.050 491.222 o
-1 1 7 418.194 422.630 9.800 0.011 o
-1 1 8 92.604 95.063 2.148 0.229 o
-1 1 9 175.098 171.975 3.946 0.068 o
-1 1 11 73.872 73.985 1.628 0.393 o
-1 1 12 87.572 88.400 1.948 0.275 o
-1 1 13 5.758 5.644 0.140 54.923 o
-1 1 14 45.856 45.544 0.999 1.042 o
-1 1 15 10.563 10.329 0.230 19.712 o
-1 1 16 6.385 6.344 0.150 47.340 o
-1 1 17 1.726 1.778 0.060 319.886 o
-1 1 18 15.031 14.735 0.330 9.598 o
-1 1 19 9.709 9.400 0.230 20.229 o
-1 1 20 2.737 2.877 0.090 140.837 o
-1 1 21 13.667 13.916 0.320 10.367 o
-1 1 22 12.196 12.088 0.300 11.986 o
-1 1 23 1.626 1.648 0.070 241.134 o
-1 1 24 0.594 0.529 0.050 490.214 o
-1 1 25 1.335 1.459 0.100 121.913 o
-1 2 1 139.701 141.666 3.237 0.101 o
-1 2 2 8.420 8.391 0.230 20.898 o
-1 2 3 171.284 173.583 3.976 0.067 o
-1 2 4 223.818 231.984 5.245 0.038 o
-1 2 5 493.299 499.192 11.278 0.008 o
-1 2 6 18.813 18.841 0.430 5.711 o
-1 2 7 1.342 1.439 0.070 244.511 o
-1 2 8 46.753 46.443 1.069 0.923 o
-1 2 9 8.053 7.882 0.190 29.582 o
-1 2 10 186.139 186.400 4.136 0.061 o
-1 2 11 73.552 73.405 1.608 0.402 o
-1 2 12 34.367 34.025 0.759 1.812 o
-1 2 13 12.921 12.607 0.290 12.519 o
-1 2 14 1.232 1.189 0.050 470.634 o
-1 2 15 12.445 12.048 0.290 12.667 o
-1 2 18 5.428 5.225 0.140 55.820 o
-1 2 19 4.022 4.006 0.120 78.148 o
-1 2 20 48.007 46.533 0.949 1.119 o
-1 2 21 1.042 1.089 0.070 247.936 o
-1 2 22 18.722 18.951 0.440 5.493 o
-1 2 24 0.365 0.380 0.070 252.451 o
-1 2 25 0.520 0.430 0.140 63.203 o
-1 3 2 31.890 32.507 0.779 1.766 o
-1 3 3 13.873 13.606 0.310 10.936 o
-1 3 4 56.615 55.923 1.379 0.565 o
-1 3 5 0.733 0.849 0.060 339.377 o
-1 3 6 105.275 105.632 2.308 0.195 o
-1 3 7 1.630 1.768 0.070 240.530 o
-1 3 8 6.799 6.513 0.180 33.983 o
-1 3 9 1.053 1.159 0.060 334.461 o
-1 3 10 31.950 32.217 0.699 2.125 o
-1 3 11 41.852 42.637 1.079 0.934 o
-1 3 12 0.211 0.270 0.040 772.754 o
-1 3 13 1.167 1.119 0.070 247.012 o
-1 3 14 26.298 26.833 0.629 2.692 o
-1 3 15 5.802 5.864 0.150 48.467 o
-1 3 16 114.093 114.473 2.388 0.180 o
-1 3 17 11.552 11.698 0.270 14.563 o
-1 3 18 1.118 1.089 0.100 122.644 o
-1 3 19 3.913 3.906 0.140 59.075 o
-1 3 20 0.239 0.320 0.070 252.762 o
-1 3 21 12.628 13.017 0.400 7.094 o
-1 3 22 5.182 5.345 0.160 44.138 o
-1 3 23 2.058 2.138 0.120 83.818 o
-1 4 1 5.958 6.064 0.150 48.122 o
-1 4 2 9.767 9.570 0.240 18.741 o
-1 4 4 0.393 0.460 0.040 767.571 o
-1 4 5 60.891 59.899 1.339 0.582 o
-1 4 6 81.137 80.428 2.128 0.242 o
-1 4 7 28.464 27.802 0.679 2.318 o
-1 4 8 7.943 7.992 0.230 21.138 o
-1 4 9 1.321 1.339 0.090 150.133 o
-1 4 11 2.892 2.967 0.110 96.323 o
-1 4 12 20.321 20.569 0.519 4.022 o
-1 4 13 0.314 0.250 0.040 771.332 o
-1 4 14 3.347 3.367 0.110 94.492 o
-1 4 15 37.131 37.192 0.699 2.014 o
-1 4 16 4.059 4.046 0.140 58.783 o
-1 4 17 10.193 9.990 0.250 17.263 o
-1 4 20 9.503 9.820 0.380 8.116 o
-1 4 21 2.311 2.308 0.240 21.350 o
-1 5 1 9.775 9.930 0.230 20.101 o
-1 5 2 68.999 68.211 2.088 0.258 o
-1 5 3 1.197 1.209 0.070 246.483 o
-1 5 4 4.650 4.905 0.140 57.304 o
-1 5 6 30.997 30.509 0.959 1.230 o
-1 5 7 0.901 0.979 0.080 191.433 o
-1 5 8 0.734 0.659 0.170 42.844 o
-1 5 9 6.745 6.923 0.200 28.047 o
-1 5 10 13.923 14.275 0.420 6.381 o
-1 5 11 1.516 1.538 0.090 149.213 o
-1 5 12 13.426 13.187 0.300 11.675 o
-1 5 14 1.742 1.798 0.110 100.154 o
-1 5 15 1.120 1.109 0.090 150.989 o
-1 5 17 0.460 0.290 0.080 193.327 o
-1 6 1 2.230 1.978 0.110 99.058 o
-1 6 2 6.334 6.274 0.270 16.205 o
-1 6 4 1.683 1.858 0.110 100.205 o
-1 6 5 0.752 0.719 0.090 152.166 o
-1 6 6 8.396 8.781 0.909 1.486 o
-1 6 7 8.564 9.011 0.240 19.223 o
-1 6 8 2.438 2.597 0.130 71.008 o
-1 6 10 0.471 0.460 0.090 152.731 o
-1 6 13 3.169 2.667 0.230 23.085 o
-1 6 15 4.912 5.145 0.260 17.750 o
-1 6 16 0.564 0.400 0.130 73.280 o
-1 7 1 1.403 1.508 0.180 38.055 o
-1 7 3 3.115 3.097 0.230 23.060 o
-1 7 4 3.164 3.237 0.230 23.040 o
-1 7 6 3.686 3.407 0.240 21.100 o
-1 7 11 4.104 4.475 0.250 19.339 o
0 0 2 141.719 144.223 4.585 0.054 o
0 0 4 66.330 71.028 1.618 0.407 o
0 0 6 1006.880 918.615 47.991 0.001 o
0 0 8 291.235 296.428 6.803 0.023 o
0 0 10 405.706 402.550 9.221 0.012 o
0 0 12 13.755 14.136 0.330 9.807 o
0 0 14 53.152 52.826 1.149 0.786 o
0 0 16 10.968 11.229 0.250 16.843 o
0 0 18 0.558 1.648 0.080 191.463 o
0 0 20 10.484 11.528 0.280 13.921 o
0 0 22 16.095 16.493 0.360 8.075 o
0 0 24 1.283 1.808 0.100 121.660 o
0 1 1 454.008 482.639 10.879 0.009 o
0 1 2 88.430 92.895 2.118 0.237 o
0 1 3 17.780 18.401 0.420 6.024 o
0 1 4 1523.660 1511.480 51.727 0.000 o
0 1 5 68.979 72.366 1.608 0.408 o
0 1 6 306.108 316.128 7.173 0.021 o
0 1 7 34.823 36.143 0.809 1.612 o
0 1 8 26.759 28.002 0.659 2.466 o
0 1 9 37.494 38.041 0.879 1.372 o
0 1 10 147.791 148.119 3.337 0.094 o
0 1 11 206.264 202.654 4.765 0.047 o
0 1 12 0.193 0.190 0.030 1372.830 o
0 1 13 26.343 25.544 0.559 3.302 o
0 1 14 9.067 8.861 0.200 26.178 o
0 1 15 3.532 3.556 0.090 134.195 o
0 1 16 3.653 3.616 0.100 110.657 o
0 1 17 19.977 19.860 0.440 5.397 o
0 1 18 25.383 25.274 0.569 3.235 o
0 1 19 50.428 50.928 1.109 0.846 o
0 1 20 3.007 3.057 0.090 138.834 o
0 1 21 15.996 15.914 0.360 8.115 o
0 1 22 4.101 4.196 0.130 67.197 o
0 1 23 10.567 10.250 0.240 18.354 o
0 1 24 4.004 4.066 0.130 67.490 o
0 1 25 0.938 0.949 0.090 151.595 o
0 2 0 13.342 13.836 0.340 9.380 o
0 2 1 73.040 74.135 1.668 0.378 o
0 2 2 126.875 132.535 3.067 0.113 o
0 2 4 184.427 188.188 4.296 0.057 o
0 2 5 48.624 49.639 1.129 0.829 o
0 2 6 5.357 5.395 0.140 55.798 o
0 2 7 138.769 140.077 3.157 0.106 o
0 2 8 0.307 0.490 0.040 769.164 o
0 2 9 55.062 54.814 1.199 0.723 o
0 2 10 26.494 26.023 0.589 3.015 o
0 2 11 1.381 1.399 0.060 328.498 o
0 2 12 17.038 16.703 0.370 7.609 o
0 2 13 10.149 9.870 0.230 19.967 o
0 2 14 58.032 57.292 1.269 0.647 o
0 2 15 96.833 96.931 2.088 0.237 o
0 2 16 2.713 2.697 0.080 175.467 o
0 2 18 11.675 11.738 0.290 12.844 o
0 2 19 12.200 11.928 0.300 11.999 o
0 2 20 25.353 25.154 0.559 3.335 o
0 2 21 13.033 12.867 0.310 11.129 o
0 2 22 0.388 0.430 0.070 252.336 o
0 2 23 4.013 3.916 0.140 58.933 o
0 2 24 7.103 7.392 0.200 27.731 o
0 3 1 50.397 49.969 1.129 0.823 o
0 3 2 114.517 116.102 2.627 0.153 o
0 3 3 83.965 86.882 1.908 0.288 o
0 3 4 57.583 56.792 1.229 0.684 o
0 3 5 15.460 15.924 0.370 7.795 o
0 3 6 0.136 0.260 0.030 1373.570 o
0 3 7 1.008 1.039 0.050 478.011 o
0 3 8 99.076 98.670 2.128 0.228 o
0 3 9 41.685 41.308 0.859 1.383 o
0 3 10 1.305 1.249 0.060 330.642 o
0 3 11 1.399 1.498 0.070 243.797 o
0 3 12 6.771 8.801 0.310 12.260 o
0 3 14 27.719 27.432 0.579 3.055 o
0 3 15 0.222 0.300 0.040 772.402 o
0 3 16 1.195 1.169 0.070 246.643 o
0 3 17 5.065 5.025 0.140 56.566 o
0 3 18 4.536 4.985 0.150 50.619 o
0 3 19 0.387 0.360 0.060 343.247 o
0 3 20 12.085 12.248 0.280 13.506 o
0 3 21 2.609 2.547 0.100 116.883 o
0 3 22 4.305 4.066 0.140 58.426 o
0 4 0 2.751 2.827 0.130 70.456 o
0 4 1 11.996 11.978 0.270 14.422 o
0 4 2 57.336 56.572 1.299 0.624 o
0 4 3 3.960 3.936 0.110 91.709 o
0 4 4 12.114 12.098 0.320 10.714 o
0 4 5 74.815 75.583 1.608 0.399 o
0 4 6 6.217 6.423 0.170 38.160 o
0 4 7 0.183 0.190 0.030 1373.190 o
0 4 8 5.478 5.534 0.180 35.280 o
0 4 9 6.303 6.154 0.170 38.204 o
0 4 10 16.279 16.373 0.350 8.452 o
0 4 11 0.583 0.569 0.050 490.082 o
0 4 12 23.692 24.046 0.509 3.978 o
0 4 13 5.975 6.014 0.160 42.963 o
0 4 15 25.812 25.594 0.529 3.634 o
0 4 16 16.191 16.203 0.370 7.713 o
0 4 17 0.797 0.749 0.230 23.419 o
0 4 18 2.288 2.088 0.130 71.482 o
0 4 19 3.409 3.347 0.310 12.766 o
0 4 20 3.889 3.576 0.280 15.559 o
0 5 2 7.096 7.133 0.180 33.516 o
0 5 3 1.091 1.179 0.120 85.444 o
0 5 4 23.634 23.866 0.499 4.117 o
0 5 5 3.055 3.207 0.130 69.757 o
0 5 6 71.417 71.297 3.287 0.110 o
0 5 8 6.220 5.984 0.160 42.712 o
0 5 11 3.642 3.766 0.150 52.249 o
0 5 12 7.699 8.162 0.230 21.193 o
0 5 13 0.963 0.979 0.080 191.223 o
0 5 14 13.431 13.756 0.310 10.995 o
0 5 15 1.628 1.548 0.100 121.185 o
0 5 16 22.843 23.107 0.609 2.953 o
0 5 18 0.887 0.949 0.180 38.188 o
0 6 0 16.486 16.493 0.410 6.430 o
0 6 1 5.512 5.235 0.250 19.028 o
0 6 2 9.066 9.071 0.230 20.536 o
0 6 3 3.771 4.016 0.200 29.990 o
0 6 4 0.682 0.809 0.100 123.426 o
0 6 5 26.919 27.392 0.599 2.906 o
0 6 8 0.799 0.929 0.090 151.894 o
0 6 9 0.493 0.509 0.080 193.091 o
0 6 10 11.015 11.278 0.529 4.245 o
0 6 11 1.287 1.139 0.100 122.310 o
0 6 12 4.472 4.845 0.280 15.440 o
0 6 13 4.339 4.545 0.170 40.436 o
0 6 15 1.615 1.748 0.190 34.116 o
0 7 1 7.954 7.832 0.300 12.958 o
0 7 3 0.583 0.599 0.150 55.041 o
0 7 5 0.837 0.769 0.160 48.330 o
0 7 8 0.972 0.909 0.170 42.790 o
0 7 9 6.356 6.324 0.300 13.240 o
0 7 10 1.724 1.598 0.200 30.805 o
0 7 11 0.780 0.779 0.160 48.339 o
1 0 2 9.559 10.909 0.300 12.511 o
1 0 6 220.125 229.267 5.295 0.038 o
1 0 8 69.671 72.047 1.698 0.371 o
1 0 10 681.579 693.724 15.644 0.004 o
1 0 12 6.247 5.954 0.140 53.816 o
1 0 14 86.248 85.942 1.918 0.284 o
1 0 16 12.556 12.527 0.290 12.599 o
1 0 18 87.306 87.511 2.078 0.247 o
1 0 20 89.391 90.847 2.078 0.245 o
1 0 22 4.281 4.086 0.150 51.419 o
1 0 24 1.189 1.119 0.090 150.802 o
1 1 0 1578.080 1423.890 31.128 0.001 o
1 1 1 37.839 39.300 0.859 1.420 o
1 1 2 424.247 444.727 17.782 0.004 o
1 1 3 788.383 745.221 16.733 0.004 o
1 1 4 65.441 68.400 1.528 0.452 o
1 1 5 112.913 117.181 2.657 0.150 o
1 1 6 210.603 216.719 4.925 0.044 o
1 1 7 18.388 18.761 0.440 5.516 o
1 1 8 91.929 93.375 2.118 0.235 o
1 1 9 192.021 192.134 4.376 0.055 o
1 1 10 72.936 73.695 1.638 0.390 o
1 1 12 1.933 1.968 0.060 314.412 o
1 1 13 6.967 6.743 0.160 41.440 o
1 1 14 127.003 126.631 2.777 0.135 o
1 1 15 4.104 4.256 0.110 90.709 o
1 1 16 23.331 23.196 0.509 4.007 o
1 1 17 3.684 3.606 0.090 133.083 o
1 1 18 4.200 4.096 0.100 107.095 o
1 1 19 11.662 11.728 0.270 14.533 o
1 1 20 5.163 5.185 0.130 64.141 o
1 1 21 9.774 9.890 0.230 20.110 o
1 1 22 3.011 2.947 0.090 139.125 o
1 1 23 8.275 8.262 0.200 26.826 o
1 1 24 13.991 13.716 0.300 11.526 o
1 2 0 318.993 324.650 7.333 0.020 o
1 2 1 265.902 271.234 6.124 0.028 o
1 2 2 0.108 0.120 0.020 3091.610 o
1 2 3 356.837 360.903 8.092 0.016 o
1 2 4 19.153 19.870 0.460 5.044 o
1 2 5 89.871 91.667 2.058 0.249 o
1 2 6 159.532 162.824 3.696 0.077 o
1 2 7 81.295 82.106 1.828 0.314 o
1 2 8 5.642 5.714 0.160 43.478 o
1 2 9 7.325 7.273 0.170 36.731 o
1 2 10 4.691 4.545 0.130 65.745 o
1 2 11 8.425 8.631 0.200 26.629 o
1 2 12 14.831 14.505 0.320 10.153 o
1 2 13 27.251 27.152 0.599 2.901 o
1 2 14 6.561 6.583 0.170 37.776 o
1 2 15 0.888 0.869 0.040 742.241 o
1 2 16 5.546 5.484 0.140 55.412 o
1 2 17 4.056 4.086 0.110 91.150 o
1 2 18 0.149 0.160 0.040 774.075 o
1 2 19 5.938 5.874 0.170 38.648 o
1 2 20 0.517 0.519 0.050 491.265 o
1 2 21 2.283 2.248 0.110 98.660 o
1 2 22 11.202 10.939 0.260 15.728 o
1 2 23 0.430 0.509 0.070 252.116 o
1 2 24 9.769 9.460 0.320 11.182 o
1 3 0 18.858 18.881 0.509 4.240 o
1 3 1 31.882 30.329 0.739 1.946 o
1 3 2 45.505 45.833 0.999 1.043 o
1 3 4 7.936 7.782 0.210 24.922 o
1 3 5 21.780 21.148 0.549 3.596 o
1 3 6 44.101 43.416 0.969 1.111 o
1 3 7 18.792 18.911 0.420 5.942 o
1 3 8 25.054 24.975 0.539 3.557 o
1 3 9 10.077 9.830 0.230 20.003 o
1 3 10 0.708 0.699 0.040 753.775 o
1 3 11 15.240 14.925 0.370 7.861 o
1 3 12 34.215 33.925 0.739 1.897 o
1 3 13 28.449 28.631 0.589 2.938 o
1 3 14 14.695 14.815 0.330 9.638 o
1 3 15 0.868 0.909 0.060 337.848 o
1 3 16 0.288 0.230 0.050 494.763 o
1 3 17 1.529 1.538 0.080 187.510 o
1 3 18 35.921 35.943 0.929 1.262 o
1 3 19 14.629 14.286 0.330 9.682 o
1 3 20 0.258 0.240 0.060 343.936 o
1 3 21 1.140 1.149 0.080 190.237 o
1 4 0 17.425 17.642 0.380 7.198 o
1 4 1 0.618 0.649 0.050 489.034 o
1 4 2 54.896 55.743 1.029 0.927 o
1 4 3 14.372 14.545 0.360 8.348 o
1 4 4 2.938 2.957 0.100 114.940 o
1 4 5 51.268 51.957 1.069 0.894 o
1 4 6 7.842 8.032 0.190 29.675 o
1 4 7 1.253 1.259 0.070 245.897 o
1 4 8 58.464 58.480 1.429 0.526 o
1 4 9 11.972 11.888 0.360 8.697 o
1 4 11 1.345 1.379 0.070 244.726 o
1 4 12 1.520 1.528 0.070 242.638 o
1 4 13 7.823 7.762 0.230 21.219 o
1 4 14 1.709 1.668 0.090 148.311 o
1 4 15 17.893 18.291 0.400 6.541 o
1 4 16 12.390 12.347 0.450 5.730 o
1 4 17 3.976 3.826 0.430 6.657 o
1 4 18 0.726 0.659 0.100 123.459 o
1 4 19 4.290 4.066 0.270 16.642 o
1 4 20 2.490 2.418 0.250 19.668 o
1 5 0 4.215 4.156 0.110 90.502 o
1 5 2 12.043 12.048 0.270 14.402 o
1 5 3 0.546 0.639 0.060 341.611 o
1 5 4 87.281 89.109 1.818 0.309 o
1 5 5 4.067 4.096 0.150 51.644 o
1 5 6 0.199 0.160 0.050 495.437 o
1 5 7 0.896 1.059 0.110 101.801 o
1 5 8 7.549 7.952 0.200 27.330 o
1 5 9 0.686 0.749 0.080 192.405 o
1 5 10 2.211 2.278 0.120 83.489 o
1 5 11 0.891 0.839 0.200 30.950 o
1 5 12 21.238 20.739 0.430 5.503 o
1 5 13 0.343 0.380 0.070 252.502 o
1 5 14 18.733 18.661 0.420 5.954 o
1 5 16 6.671 6.364 0.190 30.981 o
1 6 0 5.915 5.824 0.280 15.207 o
1 6 1 5.629 5.654 0.270 16.362 o
1 6 2 2.576 2.587 0.120 82.644 o
1 6 3 0.635 0.569 0.180 38.236 o
1 6 4 4.914 4.885 0.549 4.070 o
1 6 5 11.063 10.909 0.410 6.923 o
1 6 6 3.734 3.766 0.150 52.157 o
1 6 7 0.296 0.260 0.070 252.714 o
1 6 8 11.669 11.928 0.609 3.224 o
1 6 9 11.004 11.289 0.280 13.838 o
1 6 10 6.089 6.413 0.350 9.843 o
1 6 13 2.145 2.268 0.220 25.395 o
1 6 14 0.586 0.519 0.140 63.180 o
1 6 15 11.295 11.109 0.350 9.255 o
1 7 0 1.907 1.688 0.190 34.064 o
1 7 1 1.508 1.598 0.190 34.150 o
1 7 2 0.651 0.440 0.140 63.174 o
1 7 4 1.506 1.478 0.200 30.847 o
1 7 5 3.530 3.267 0.210 27.450 o
1 7 9 4.207 4.286 0.260 17.913 o
1 7 11 2.466 2.148 0.200 30.616 o
2 0 0 23.846 25.744 0.420 5.369 o
2 0 4 7.918 8.262 0.200 27.033 o
2 0 6 3.960 3.996 0.130 67.631 o
2 0 8 104.794 103.605 2.388 0.185 o
2 0 10 34.248 34.445 0.759 1.811 o
2 0 12 77.645 77.162 1.678 0.368 o
2 0 14 98.132 99.149 2.158 0.224 o
2 0 16 35.561 35.943 0.799 1.640 o
2 0 18 5.125 5.245 0.170 39.584 o
2 0 20 18.913 19.580 0.440 5.464 o
2 0 22 15.267 14.935 0.380 7.501 o
2 0 24 34.173 34.245 0.659 2.288 o
2 1 0 361.964 294.750 6.853 0.022 o
2 1 1 67.112 68.181 1.518 0.455 o
2 1 2 2.685 2.697 0.070 223.105 o
2 1 3 463.953 481.380 10.829 0.009 o
2 1 4 9.005 9.321 0.230 20.512 o
2 1 5 20.252 20.519 0.470 4.796 o
2 1 6 422.193 423.948 9.530 0.012 o
2 1 7 29.889 30.409 0.689 2.221 o
2 1 8 46.978 47.681 1.069 0.920 o
2 1 9 179.945 177.459 3.986 0.066 o
2 1 10 42.024 42.457 0.939 1.186 o
2 1 11 1.746 1.708 0.050 447.124 o
2 1 12 24.502 24.125 0.539 3.587 o
2 1 13 119.281 119.119 2.647 0.149 o
2 1 14 3.170 3.087 0.080 169.899 o
2 1 15 5.345 5.305 0.130 63.634 o
2 1 16 0.459 0.400 0.030 1351.560 o
2 1 17 4.409 4.435 0.110 89.362 o
2 1 18 21.202 21.468 0.480 4.565 o
2 1 19 33.689 33.895 0.749 1.861 o
2 1 20 25.047 25.084 0.569 3.246 o
2 1 21 9.370 9.281 0.240 18.921 o
2 1 22 0.656 0.619 0.040 757.221 o
2 1 23 6.987 6.863 0.170 37.248 o
2 1 24 8.348 8.501 0.230 20.904 o
2 2 0 515.250 515.825 11.558 0.008 o
2 2 1 1.696 1.708 0.070 240.185 o
2 2 2 2.932 3.107 0.090 139.117 o
2 2 3 16.963 17.322 0.400 6.647 o
2 2 4 1.298 1.259 0.060 330.671 o
2 2 5 152.857 152.685 3.456 0.088 o
2 2 6 10.247 10.300 0.260 16.065 o
2 2 7 56.431 56.423 1.269 0.652 o
2 2 8 56.176 56.113 1.239 0.680 o
2 2 9 77.901 77.921 1.748 0.343 o
2 2 10 75.845 75.004 1.678 0.371 o
2 2 11 31.991 31.718 0.709 2.078 o
2 2 12 0.413 0.460 0.030 1352.790 o
2 2 13 35.536 35.824 0.789 1.676 o
2 2 14 1.628 1.668 0.050 451.709 o
2 2 15 12.683 12.637 0.280 13.333 o
2 2 16 12.712 12.757 0.290 12.545 o
2 2 17 46.110 46.363 1.039 0.972 o
2 2 18 2.225 2.188 0.080 181.152 o
2 2 20 1.930 2.048 0.090 146.709 o
2 2 22 3.006 3.027 0.100 114.546 o
2 2 23 10.973 11.368 0.260 15.732 o
2 3 0 12.630 12.178 0.599 3.314 o
2 3 1 29.140 28.971 0.649 2.483 o
2 3 2 90.619 87.491 1.918 0.281 o
2 3 3 4.632 4.406 0.140 57.706 o
2 3 4 214.932 211.734 4.695 0.047 o
2 3 5 7.849 7.592 0.180 32.731 o
2 3 6 2.403 2.408 0.070 228.538 o
2 3 7 29.824 29.090 0.669 2.346 o
2 3 8 1.673 1.708 0.060 321.406 o
2 3 9 1.410 1.429 0.060 327.857 o
2 3 10 2.529 2.358 0.110 97.985 o
2 3 11 0.202 0.200 0.030 1372.330 o
2 3 12 3.693 3.776 0.100 110.132 o
2 3 13 0.107 0.110 0.030 1376.330 o
2 3 14 8.377 8.342 0.200 26.743 o
2 3 15 5.110 4.975 0.130 64.468 o
2 3 16 3.675 3.786 0.130 68.309 o
2 3 17 0.235 0.240 0.040 772.632 o
2 3 18 1.532 1.578 0.070 242.304 o
2 3 19 0.312 0.270 0.050 494.463 o
2 3 20 0.294 0.280 0.060 343.762 o
2 3 21 1.688 1.618 0.090 148.478 o
2 3 22 4.628 4.715 0.200 29.545 o
2 4 0 12.322 12.457 0.290 12.651 o
2 4 2 2.049 2.028 0.080 182.922 o
2 4 3 54.133 54.435 1.159 0.769 o
2 4 4 53.722 52.756 1.259 0.671 o
2 4 5 18.448 18.172 0.410 6.239 o
2 4 6 3.473 3.347 0.110 94.151 o
2 4 7 17.797 18.032 0.400 6.558 o
2 4 8 5.025 5.075 0.130 64.540 o
2 4 9 6.705 6.813 0.190 30.820 o
2 4 10 1.654 1.658 0.070 240.830 o
2 4 11 0.222 0.270 0.040 772.615 o
2 4 12 33.958 33.716 0.799 1.666 o
2 4 13 11.275 11.209 0.270 14.688 o
2 4 14 7.680 7.552 0.260 17.009 o
2 4 15 5.444 5.385 0.180 35.353 o
2 4 17 6.105 6.374 0.200 28.513 o
2 4 18 10.491 10.369 0.490 4.960 o
2 4 19 3.643 3.626 0.260 18.024 o
2 5 0 11.043 10.929 0.250 16.866 o
2 5 1 3.764 3.606 0.110 92.862 o
2 5 2 1.783 1.638 0.130 72.211 o
2 5 3 1.238 1.239 0.070 246.077 o
2 5 4 2.809 2.937 0.110 96.579 o
2 5 5 1.238 1.179 0.070 246.298 o
2 5 6 1.746 1.938 0.090 147.668 o
2 5 7 0.232 0.260 0.050 495.011 o
2 5 8 68.788 69.679 1.698 0.373 o
2 5 9 5.438 5.504 0.180 35.317 o
2 5 10 3.550 3.616 0.170 41.253 o
2 5 11 0.313 0.340 0.070 252.607 o
2 5 12 0.773 0.829 0.090 152.035 o
2 5 13 1.496 1.528 0.110 100.771 o
2 5 14 17.521 17.382 1.139 0.934 o
2 5 15 1.105 1.239 0.180 38.135 o
2 6 0 0.825 0.809 0.070 249.974 o
2 6 1 0.512 0.450 0.060 342.396 o
2 6 2 6.638 6.823 0.270 16.108 o
2 6 3 11.901 12.687 0.290 12.710 o
2 6 4 6.514 6.743 0.200 28.214 o
2 6 5 0.222 0.220 0.060 344.063 o
2 6 6 0.309 0.240 0.070 252.710 o
2 6 7 5.261 5.235 0.170 39.480 o
2 6 8 0.682 0.749 0.070 250.781 o
2 6 9 0.546 0.619 0.090 152.548 o
2 6 11 3.222 3.107 0.140 60.427 o
2 6 12 7.185 7.093 0.310 12.308 o
2 6 13 0.600 0.559 0.150 55.041 o
2 6 14 4.032 3.886 0.240 21.004 o
2 7 0 1.128 0.939 0.150 54.866 o
2 7 1 2.179 1.878 0.200 30.702 o
2 7 3 2.003 2.038 0.210 27.888 o
2 7 4 4.031 3.916 0.250 19.392 o
2 7 6 2.013 1.938 0.210 27.894 o
2 7 7 2.897 2.927 0.230 23.107 o
3 0 0 394.789 320.464 7.263 0.019 o
3 0 2 187.364 194.532 4.545 0.052 o
3 0 4 21.901 21.009 0.699 2.329 o
3 0 6 582.941 591.698 13.306 0.006 o
3 0 8 11.314 10.389 0.260 15.771 o
3 0 10 1.172 1.139 0.050 472.854 o
3 0 12 278.417 280.215 6.214 0.027 o
3 0 14 3.667 3.726 0.100 110.355 o
3 0 16 11.070 10.919 0.260 15.766 o
3 0 18 10.112 10.459 0.250 17.218 o
3 0 20 35.797 35.894 0.749 1.825 o
3 0 22 33.937 34.145 0.729 1.943 o
3 0 24 1.785 1.948 0.230 23.308 o
3 1 0 107.953 111.037 2.467 0.173 o
3 1 1 430.347 421.881 11.438 0.008 o
3 1 2 441.803 454.168 10.200 0.010 o
3 1 3 42.167 41.797 0.929 1.209 o
3 1 4 12.107 11.508 0.290 12.783 o
3 1 5 5.037 5.285 0.150 49.831 o
3 1 6 4.710 4.985 0.140 57.150 o
3 1 7 29.839 29.210 0.669 2.345 o
3 1 8 38.273 38.111 0.869 1.394 o
3 1 9 1.528 1.469 0.050 458.105 o
3 1 10 85.319 84.724 1.878 0.296 o
3 1 11 13.774 13.466 0.300 11.588 o
3 1 12 11.135 11.019 0.250 16.824 o
3 1 13 35.728 36.153 0.799 1.638 o
3 1 14 0.619 0.679 0.030 1323.250 o
3 1 15 2.990 2.967 0.080 172.002 o
3 1 16 58.264 58.800 1.309 0.612 o
3 1 17 1.309 1.379 0.060 329.679 o
3 1 18 2.843 2.847 0.100 115.503 o
3 1 19 7.674 7.712 0.190 29.897 o
3 1 20 0.444 0.450 0.040 766.428 o
3 1 21 4.324 4.296 0.110 89.897 o
3 1 22 0.906 0.899 0.060 337.510 o
3 1 23 22.382 22.247 0.490 4.343 o
3 2 0 1.845 1.898 0.070 237.764 o
3 2 1 8.337 7.742 0.200 26.941 o
3 2 2 276.796 276.668 6.284 0.027 o
3 2 3 102.197 101.756 2.308 0.197 o
3 2 4 90.411 91.397 2.028 0.255 o
3 2 5 61.857 60.958 1.419 0.525 o
3 2 6 45.102 44.465 1.059 0.949 o
3 2 7 3.690 3.726 0.100 110.254 o
3 2 8 103.522 102.226 2.467 0.175 o
3 2 9 2.240 2.238 0.060 305.716 o
3 2 10 11.194 11.169 0.250 16.782 o
3 2 11 9.259 9.241 0.210 23.896 o
3 2 12 21.414 21.438 0.480 4.556 o
3 2 13 2.866 2.927 0.080 173.239 o
3 2 14 8.135 7.812 0.190 29.549 o
3 2 15 1.252 1.199 0.060 331.700 o
3 2 16 1.856 1.908 0.070 237.596 o
3 2 17 6.910 7.013 0.170 37.251 o
3 2 18 20.578 20.769 0.499 4.294 o
3 2 19 14.354 14.405 0.330 9.711 o
3 2 20 6.309 6.334 0.170 38.118 o
3 2 21 5.182 5.265 0.150 49.663 o
3 2 22 1.833 1.698 0.090 147.791 o
3 2 23 1.113 0.919 0.190 34.258 o
3 3 0 70.234 71.827 1.498 0.458 o
3 3 1 2.016 2.048 0.080 183.075 o
3 3 2 20.583 20.629 0.480 4.609 o
3 3 3 98.803 96.402 2.088 0.237 o
3 3 4 107.078 104.993 2.268 0.201 o
3 3 5 0.143 0.130 0.030 1375.280 o
3 3 6 19.686 20.140 0.440 5.405 o
3 3 7 2.081 2.108 0.080 182.437 o
3 3 8 114.132 113.514 2.577 0.158 o
3 3 9 34.804 35.504 0.779 1.722 o
3 3 10 0.263 0.220 0.030 1369.400 o
3 3 11 15.783 15.714 0.350 8.546 o
3 3 12 32.175 32.007 0.709 2.074 o
3 3 13 12.125 11.838 0.270 14.407 o
3 3 14 48.103 48.501 1.039 0.959 o
3 3 15 4.489 4.575 0.120 76.275 o
3 3 16 8.009 8.152 0.200 27.012 o
3 3 17 6.907 7.033 0.170 37.245 o
3 3 18 2.026 2.168 0.080 182.605 o
3 3 19 0.762 0.719 0.060 339.683 o
3 3 20 0.456 0.509 0.060 342.545 o
3 3 21 3.640 3.686 0.120 79.410 o
3 3 22 5.839 6.004 0.280 15.205 o
3 4 0 6.151 6.044 0.170 38.388 o
3 4 1 0.340 0.280 0.040 770.618 o
3 4 2 2.228 2.128 0.090 145.238 o
3 4 3 17.918 17.832 0.470 4.960 o
3 4 4 37.548 37.102 1.189 0.803 o
3 4 5 0.260 0.230 0.040 772.349 o
3 4 6 0.269 0.300 0.040 771.671 o
3 4 7 54.398 54.584 1.239 0.686 o
3 4 8 19.824 20.209 0.430 5.608 o
3 4 9 9.751 9.600 0.230 20.175 o
3 4 10 10.865 10.569 0.260 15.867 o
3 4 12 1.685 1.718 0.090 148.308 o
3 4 13 13.027 12.747 0.300 11.784 o
3 4 14 3.128 3.027 0.120 81.205 o
3 4 16 2.283 2.288 0.110 98.619 o
3 4 17 15.612 15.604 0.340 9.000 o
3 4 18 9.201 8.991 0.350 9.533 o
3 5 0 16.477 16.064 0.360 8.057 o
3 5 1 8.720 8.561 0.260 16.659 o
3 5 2 2.862 2.957 0.130 70.214 o
3 5 5 1.915 1.788 0.080 184.565 o
3 5 6 14.873 14.485 0.330 9.636 o
3 5 7 4.483 4.535 0.140 57.830 o
3 5 8 1.600 1.538 0.090 148.927 o
3 5 9 0.371 0.390 0.060 343.252 o
3 5 12 1.547 1.478 0.110 100.731 o
3 5 13 0.321 0.340 0.080 193.480 o
3 5 14 1.519 1.459 0.190 34.160 o
3 6 0 0.058 0.380 0.100 123.985 o
3 6 1 0.983 0.749 0.070 249.299 o
3 6 2 1.205 1.149 0.070 246.644 o
3 6 3 0.562 0.889 0.090 152.335 o
3 6 4 1.011 1.069 0.110 101.680 o
3 6 5 3.116 3.077 0.160 46.839 o
3 6 6 0.697 0.779 0.070 250.650 o
3 6 7 13.686 14.036 0.380 7.667 o
3 6 8 0.222 0.200 0.060 344.087 o
3 6 9 0.651 0.959 0.100 123.378 o
3 6 10 1.954 2.068 0.120 84.014 o
3 6 11 2.422 2.188 0.220 25.361 o
3 6 12 2.535 2.607 0.220 25.311 o
3 6 13 3.604 3.516 0.230 22.939 o
3 7 0 1.124 1.109 0.180 38.142 o
3 7 2 3.391 3.397 0.230 22.988 o
3 7 3 4.389 4.116 0.250 19.322 o
3 7 4 0.676 0.649 0.160 48.367 o
3 7 6 0.565 0.559 0.150 55.047 o
3 7 8 1.095 1.009 0.170 42.759 o
3 7 9 1.764 1.928 0.200 30.772 o
3 7 10 1.362 1.359 0.180 38.078 o
4 0 0 44.818 45.544 1.139 0.835 o
4 0 4 37.136 38.770 0.919 1.271 o
4 0 6 13.423 12.677 0.320 10.491 o
4 0 8 1.090 1.019 0.050 476.338 o
4 0 10 4.362 4.376 0.110 89.627 o
4 0 12 2.761 2.917 0.080 174.164 o
4 0 16 48.038 49.160 1.099 0.871 o
4 0 18 0.185 0.170 0.050 495.480 o
4 0 22 29.078 29.830 0.729 2.029 o
4 1 0 2.343 2.378 0.080 179.607 o
4 1 1 154.527 153.893 3.486 0.086 o
4 1 2 185.514 185.951 4.286 0.058 o
4 1 3 208.174 210.486 4.985 0.043 o
4 1 4 2.866 2.987 0.100 115.157 o
4 1 5 89.569 87.751 2.198 0.223 o
4 1 6 40.125 39.859 0.899 1.297 o
4 1 7 8.555 8.371 0.200 26.630 o
4 1 8 28.390 27.982 0.639 2.571 o
4 1 9 20.760 20.619 0.470 4.770 o
4 1 10 0.249 0.240 0.020 3058.370 o
4 1 11 126.740 128.289 2.837 0.130 o
4 1 12 11.536 11.568 0.260 15.552 o
4 1 13 6.392 6.164 0.140 53.378 o
4 1 14 2.393 2.428 0.070 228.535 o
4 1 15 9.427 9.470 0.220 21.942 o
4 1 16 3.180 3.217 0.090 137.368 o
4 1 17 8.516 8.721 0.210 24.407 o
4 1 18 0.472 0.440 0.040 765.818 o
4 1 19 1.351 1.379 0.060 329.088 o
4 1 20 17.262 17.342 0.420 6.090 o
4 1 21 13.884 13.746 0.340 9.322 o
4 1 22 4.653 4.605 0.180 36.094 o
4 2 0 117.010 118.719 2.697 0.145 o
4 2 1 74.586 74.165 1.628 0.392 o
4 2 2 295.456 294.530 6.713 0.023 o
4 2 3 55.887 54.744 1.209 0.711 o
4 2 4 15.581 14.925 0.420 6.267 o
4 2 5 0.555 0.559 0.040 761.670 o
4 2 6 6.816 6.913 0.170 37.386 o
4 2 7 153.477 149.708 3.287 0.096 o
4 2 8 0.741 0.679 0.030 1309.170 o
4 2 9 14.253 14.216 0.320 10.260 o
4 2 10 40.704 40.629 0.889 1.315 o
4 2 11 1.242 1.169 0.050 470.638 o
4 2 12 100.929 101.227 2.178 0.218 o
4 2 13 26.939 27.222 0.599 2.907 o
4 2 14 10.635 10.669 0.250 17.030 o
4 2 15 26.001 26.383 0.569 3.204 o
4 2 16 2.237 2.218 0.090 144.993 o
4 2 17 5.159 5.055 0.140 56.392 o
4 2 18 5.442 5.335 0.140 55.707 o
4 2 19 2.758 2.717 0.100 116.053 o
4 2 20 3.003 2.987 0.180 37.334 o
4 2 21 2.250 2.148 0.100 118.708 o
4 2 22 12.532 13.267 0.420 6.484 o
4 3 0 5.511 5.554 0.130 63.013 o
4 3 1 36.769 36.383 0.789 1.662 o
4 3 2 0.932 1.019 0.050 479.926 o
4 3 3 1.462 1.309 0.050 462.518 o
4 3 4 48.224 47.721 1.039 0.960 o
4 3 5 3.579 3.636 0.120 79.604 o
4 3 6 105.265 103.704 2.298 0.197 o
4 3 7 0.321 0.330 0.030 1363.490 o
4 3 8 54.278 53.516 1.199 0.727 o
4 3 9 6.140 6.134 0.150 47.824 o
4 3 10 9.647 9.780 0.290 13.385 o
4 3 11 0.341 0.290 0.070 252.600 o
4 3 13 13.285 12.887 0.290 12.419 o
4 3 16 22.648 22.837 0.509 4.039 o
4 3 17 2.855 2.807 0.100 115.533 o
4 3 18 31.717 31.708 0.689 2.185 o
4 3 19 2.496 2.418 0.110 97.992 o
4 3 21 3.625 3.536 0.250 19.476 o
4 4 0 64.968 63.875 1.598 0.422 o
4 4 1 0.570 0.470 0.040 762.603 o
4 4 2 0.618 0.609 0.050 489.324 o
4 4 3 2.621 2.647 0.100 116.666 o
4 4 4 1.622 1.459 0.060 324.321 o
4 4 5 19.968 19.780 0.440 5.399 o
4 4 6 13.250 13.416 0.300 11.686 o
4 4 7 39.369 39.120 0.849 1.437 o
4 4 8 20.162 20.579 0.539 3.768 o
4 4 9 1.004 0.959 0.070 248.577 o
4 4 10 1.328 1.349 0.070 244.981 o
4 4 11 0.447 0.440 0.050 492.513 o
4 4 12 0.192 0.220 0.050 495.333 o
4 4 13 0.546 0.539 0.070 251.710 o
4 4 14 20.339 20.269 0.420 5.795 o
4 4 15 4.948 4.935 0.170 39.843 o
4 4 17 17.716 18.112 0.460 5.154 o
4 5 0 0.184 0.150 0.040 773.785 o
4 5 1 1.986 1.798 0.080 184.085 o
4 5 2 0.804 0.799 0.070 250.100 o
4 5 3 3.368 2.937 0.140 60.358 o
4 5 4 21.602 22.297 0.460 4.863 o
4 5 5 1.977 1.998 0.140 62.137 o
4 5 6 9.243 9.710 0.240 18.892 o
4 5 7 0.131 0.170 0.050 495.689 o
4 5 8 2.072 2.118 0.090 145.955 o
4 5 10 14.192 13.996 0.400 6.960 o
4 5 11 7.162 7.243 0.200 27.739 o
4 5 12 1.789 1.838 0.100 120.440 o
4 6 0 0.863 0.959 0.070 249.378 o
4 6 1 3.539 3.616 0.120 79.715 o
4 6 2 0.491 0.509 0.060 342.347 o
4 6 3 0.618 0.719 0.070 251.110 o
4 6 4 0.105 0.170 0.050 495.773 o
4 6 5 2.421 2.647 0.100 117.354 o
4 6 7 0.787 0.789 0.090 152.046 o
4 6 8 1.879 1.978 0.110 99.747 o
4 6 9 1.650 1.688 0.120 84.642 o
4 7 1 4.282 4.595 0.310 12.674 o
4 7 2 0.788 0.879 0.150 54.969 o
4 7 5 0.893 0.949 0.160 48.301 o
4 7 6 6.091 6.004 0.280 15.171 o
4 7 8 3.467 3.446 0.230 22.970 o
5 0 0 62.800 63.296 1.419 0.522 o
5 0 2 672.385 676.432 15.125 0.005 o
5 0 4 11.882 11.508 0.280 13.629 o
5 0 6 6.677 6.364 0.160 41.991 o
5 0 8 145.845 146.461 3.147 0.105 o
5 0 10 70.868 72.466 1.558 0.428 o
5 0 12 17.448 17.292 0.380 7.212 o
5 0 14 15.553 15.384 0.340 9.021 o
5 0 16 14.967 15.674 0.380 7.496 o
5 0 18 1.794 1.848 0.100 120.414 o
5 0 20 1.971 1.948 0.140 62.160 o
5 0 22 0.714 0.679 0.190 34.311 o
5 1 0 0.373 0.430 0.040 768.373 o
5 1 1 108.416 108.190 2.408 0.180 o
5 1 2 58.085 57.362 1.279 0.638 o
5 1 3 1.806 1.708 0.090 147.877 o
5 1 4 39.195 38.261 0.979 1.129 o
5 1 5 1.164 0.959 0.130 72.910 o
5 1 6 81.882 79.269 1.798 0.323 o
5 1 7 4.932 4.985 0.120 74.568 o
5 1 8 1.454 1.429 0.040 692.710 o
5 1 9 1.852 1.888 0.060 316.660 o
5 1 10 0.741 0.759 0.030 1304.340 o
5 1 11 28.955 29.200 0.639 2.550 o
5 1 12 55.318 55.384 1.209 0.711 o
5 1 13 16.558 16.743 0.390 6.996 o
5 1 14 0.266 0.260 0.030 1368.300 o
5 1 15 17.949 17.992 0.400 6.548 o
5 1 18 5.498 5.634 0.150 49.021 o
5 1 19 0.801 0.779 0.060 339.081 o
5 1 20 1.303 1.359 0.080 189.076 o
5 1 21 23.502 24.165 0.549 3.506 o
5 2 0 24.899 23.846 0.559 3.366 o
5 2 1 25.443 24.875 0.559 3.337 o
5 2 2 3.291 3.257 0.090 136.588 o
5 2 3 24.339 23.476 0.549 3.492 o
5 2 4 60.458 59.370 1.299 0.614 o
5 2 5 14.820 14.485 0.360 8.306 o
5 2 6 48.155 47.582 1.039 0.961 o
5 2 7 4.293 4.186 0.110 90.187 o
5 2 8 14.245 13.696 0.310 10.868 o
5 2 9 10.715 10.439 0.240 18.270 o
5 2 10 39.088 39.410 0.879 1.356 o
5 2 11 10.553 10.479 0.240 18.319 o
5 2 12 21.814 21.139 0.470 4.709 o
5 2 14 5.950 6.004 0.150 48.172 o
5 2 16 11.654 11.249 0.260 15.563 o
5 2 17 24.434 24.855 0.589 3.077 o
5 2 18 2.800 2.747 0.120 82.102 o
5 2 19 2.725 2.837 0.140 61.107 o
5 2 20 17.094 17.342 0.360 7.926 o
5 2 21 2.583 2.597 0.330 11.325 o
5 3 0 121.010 118.210 2.567 0.157 o
5 3 1 26.302 25.404 0.559 3.305 o
5 3 2 5.235 5.305 0.140 56.069 o
5 3 3 4.332 4.296 0.110 89.869 o
5 3 4 3.901 3.726 0.110 92.239 o
5 3 5 40.461 40.049 0.879 1.344 o
5 3 6 89.343 88.060 1.868 0.294 o
5 3 7 4.628 4.336 0.120 76.225 o
5 3 8 3.186 3.297 0.100 113.296 o
5 3 9 0.275 0.220 0.040 772.202 o
5 3 10 37.111 36.353 0.729 1.889 o
5 3 11 21.041 20.719 0.569 3.399 o
5 3 12 0.606 0.559 0.070 251.464 o
5 3 13 4.254 4.276 0.160 45.504 o
5 3 14 28.808 29.080 0.699 2.191 o
5 3 15 0.830 0.839 0.070 249.870 o
5 3 16 31.930 32.107 0.659 2.345 o
5 3 19 4.124 4.096 0.160 45.692 o
5 4 0 8.683 8.631 0.360 9.089 o
5 4 1 4.553 4.655 0.150 50.792 o
5 4 2 0.092 0.140 0.050 495.852 o
5 4 3 1.215 1.319 0.070 245.957 o
5 4 4 25.222 25.095 0.669 2.448 o
5 4 5 18.010 18.072 0.420 6.020 o
5 4 6 8.124 8.252 0.200 26.917 o
5 4 7 18.416 18.261 0.420 5.988 o
5 4 9 7.449 7.153 0.200 27.608 o
5 4 10 15.558 15.574 0.350 8.579 o
5 4 11 2.611 2.617 0.100 116.756 o
5 4 12 0.611 0.539 0.060 341.507 o
5 4 14 2.313 2.268 0.110 98.574 o
5 4 15 11.721 11.948 0.280 13.617 o
5 4 16 1.301 1.349 0.200 30.882 o
5 4 17 4.776 4.865 0.260 17.792 o
5 5 0 4.854 4.885 0.280 15.395 o
5 5 2 4.442 4.815 0.260 17.844 o
5 5 3 1.108 1.099 0.080 190.467 o
5 5 4 3.239 3.407 0.120 80.588 o
5 5 5 0.328 0.340 0.060 343.532 o
5 5 6 6.086 6.403 0.200 28.515 o
5 5 7 1.232 1.119 0.070 246.558 o
5 5 8 7.098 7.133 0.230 21.567 o
5 5 9 0.342 0.410 0.070 252.469 o
5 5 14 2.676 2.607 0.210 27.719 o
5 5 15 0.797 0.769 0.150 54.980 o
5 6 0 6.413 6.613 0.400 7.570 o
5 6 1 4.222 4.126 0.140 58.501 o
5 6 2 3.945 3.866 0.130 67.773 o
5 6 3 1.921 1.858 0.140 62.230 o
5 6 4 1.542 1.528 0.080 187.467 o
5 6 5 7.267 7.163 0.180 33.370 o
5 6 6 2.760 2.797 0.130 70.463 o
5 6 7 10.956 11.309 0.270 14.752 o
5 6 8 0.678 0.689 0.130 73.199 o
5 6 9 2.020 2.088 0.120 83.907 o
5 6 12 0.511 0.519 0.140 63.196 o
5 7 0 1.648 1.538 0.110 100.528 o
5 7 1 7.865 7.243 0.190 29.926 o
5 7 2 1.493 1.369 0.200 30.856 o
5 7 3 1.894 1.748 0.190 34.061 o
5 7 4 1.148 1.229 0.180 38.129 o
5 7 5 0.766 0.659 0.150 54.999 o
6 0 0 232.986 235.131 5.345 0.037 o
6 0 2 29.189 29.790 0.659 2.412 o
6 0 4 1.575 1.498 0.120 84.833 o
6 0 6 42.654 47.462 0.959 1.127 o
6 0 8 15.520 15.474 0.350 8.589 o
6 0 10 33.483 33.596 0.699 2.094 o
6 0 12 92.970 94.064 1.998 0.259 o
6 0 14 4.360 4.216 0.140 58.241 o
6 0 16 2.078 2.088 0.110 99.256 o
6 0 18 11.466 11.998 0.290 12.858 o
6 0 20 22.558 22.467 0.450 4.986 o
6 1 0 0.659 0.619 0.050 488.644 o
6 1 1 183.608 180.167 4.076 0.063 o
6 1 2 60.529 58.490 1.498 0.481 o
6 1 3 22.358 20.809 0.480 4.529 o
6 1 4 54.832 52.117 1.299 0.634 o
6 1 5 58.431 58.401 1.269 0.645 o
6 1 6 21.177 20.090 0.529 3.871 o
6 1 7 11.770 11.568 0.270 14.526 o
6 1 8 42.487 41.778 0.909 1.252 o
6 1 9 33.951 34.375 0.769 1.775 o
6 1 10 0.311 0.340 0.040 770.596 o
6 1 11 32.017 31.708 0.689 2.180 o
6 1 12 0.654 0.669 0.050 488.331 o
6 1 13 13.615 13.846 0.310 10.958 o
6 1 15 2.009 1.878 0.080 183.675 o
6 1 16 25.592 26.323 0.549 3.414 o
6 1 17 0.390 0.370 0.050 493.423 o
6 1 18 3.037 3.047 0.150 53.130 o
6 1 19 5.715 5.784 0.160 43.364 o
6 2 1 9.441 9.251 0.220 21.985 o
6 2 2 0.048 0.100 0.020 3097.410 o
6 2 3 13.647 12.897 0.310 11.029 o
6 2 4 47.648 45.993 0.989 1.049 o
6 2 5 96.901 94.784 2.308 0.201 o
6 2 6 2.193 2.178 0.090 145.287 o
6 2 7 1.081 1.059 0.060 334.730 o
6 2 8 5.380 5.135 0.140 55.971 o
6 2 9 34.185 33.296 0.689 2.136 o
6 2 10 1.528 1.478 0.080 187.674 o
6 2 11 5.691 5.614 0.160 43.478 o
6 2 12 3.208 3.267 0.120 80.797 o
6 2 13 7.019 7.013 0.200 27.878 o
6 2 14 33.208 33.776 0.709 2.048 o
6 2 15 15.205 15.085 0.340 9.082 o
6 2 16 7.564 7.622 0.200 27.414 o
6 2 17 1.353 1.339 0.070 244.820 o
6 2 18 0.728 0.699 0.080 192.363 o
6 2 20 2.746 2.537 0.260 18.170 o
6 3 2 0.711 0.719 0.060 340.102 o
6 3 3 0.770 0.709 0.050 486.100 o
6 3 4 0.306 0.280 0.040 771.226 o
6 3 5 0.145 0.150 0.040 774.155 o
6 3 6 0.186 0.220 0.040 773.383 o
6 3 7 5.097 4.955 0.140 56.570 o
6 3 8 6.047 5.814 0.150 48.170 o
6 3 9 3.224 3.736 0.130 69.092 o
6 3 10 32.165 32.437 0.699 2.121 o
6 3 11 1.789 1.628 0.080 185.812 o
6 3 12 1.261 1.279 0.090 150.392 o
6 3 13 0.607 0.569 0.070 251.443 o
6 3 15 12.150 12.048 0.300 11.997 o
6 3 16 5.496 5.644 0.190 31.880 o
6 3 17 0.547 0.569 0.170 42.870 o
6 3 18 7.966 8.721 0.499 4.842 o
6 4 0 16.450 16.134 0.440 5.691 o
6 4 2 25.215 25.274 0.589 3.054 o
6 4 3 0.243 0.300 0.050 494.827 o
6 4 4 6.115 5.934 0.200 28.615 o
6 4 5 13.742 13.916 0.310 10.932 o
6 4 6 0.762 0.819 0.050 485.270 o
6 4 7 1.933 1.868 0.090 147.064 o
6 4 9 7.321 7.552 0.190 30.185 o
6 4 10 17.705 18.112 0.390 6.848 o
6 4 11 1.772 1.648 0.080 185.849 o
6 4 12 0.287 0.300 0.060 343.752 o
6 4 14 2.898 2.897 0.140 60.898 o
6 4 15 4.601 4.765 0.160 44.975 o
6 4 16 3.698 3.716 0.150 52.218 o
6 5 0 25.785 25.654 1.109 0.960 o
6 5 1 4.018 3.916 0.140 58.927 o
6 5 2 0.200 0.270 0.060 344.055 o
6 5 3 0.646 0.639 0.070 251.157 o
6 5 4 14.472 14.255 0.320 10.225 o
6 5 6 43.186 43.046 1.149 0.831 o
6 5 7 2.832 2.897 0.210 27.656 o
6 5 8 0.551 0.539 0.090 152.593 o
6 5 9 1.299 1.379 0.090 150.139 o
6 5 10 0.417 0.420 0.070 252.275 o
6 5 12 0.506 0.549 0.080 193.031 o
6 5 13 1.508 1.588 0.190 34.151 o
6 6 0 10.726 11.079 0.290 13.081 o
6 6 1 2.135 2.048 0.090 145.832 o
6 6 2 4.388 4.635 0.270 16.597 o
6 6 3 5.078 5.145 0.160 44.340 o
6 6 4 0.230 0.260 0.060 343.987 o
6 6 5 1.150 1.129 0.080 190.236 o
6 6 7 1.923 1.808 0.120 84.229 o
6 6 8 0.839 0.839 0.090 151.903 o
6 6 9 0.477 0.519 0.080 193.111 o
6 6 10 6.496 6.673 0.280 15.066 o
6 7 0 1.728 1.538 0.100 120.962 o
6 7 1 0.540 0.460 0.140 63.196 o
7 0 0 108.035 108.749 3.566 0.090 o
7 0 2 35.148 35.244 1.289 0.698 o
7 0 4 267.600 262.133 11.578 0.009 o
7 0 6 1.240 1.119 0.070 246.496 o
7 0 8 43.121 43.965 0.869 1.336 o
7 0 10 59.385 59.390 1.289 0.625 o
7 0 12 17.502 17.682 0.410 6.321 o
7 0 14 11.831 12.188 0.370 8.273 o
7 0 16 8.287 8.182 0.230 20.983 o
7 0 18 16.073 16.523 0.350 8.467 o
7 1 0 82.568 80.738 1.848 0.307 o
7 1 1 1.074 1.049 0.060 334.864 o
7 1 2 0.190 0.230 0.030 1372.210 o
7 1 3 7.348 7.273 0.180 33.262 o
7 1 4 34.858 34.155 0.749 1.846 o
7 1 5 40.125 38.870 1.049 0.995 o
7 1 6 1.017 0.929 0.060 336.191 o
7 1 7 1.326 1.429 0.070 244.682 o
7 1 8 46.327 46.433 0.949 1.129 o
7 1 10 3.142 3.247 0.120 80.955 o
7 1 11 16.455 16.503 0.360 8.037 o
7 1 12 15.192 15.125 0.370 7.856 o
7 1 13 15.312 15.225 0.360 8.220 o
7 1 14 23.218 23.546 0.549 3.523 o
7 1 15 21.840 22.237 0.470 4.682 o
7 1 17 3.296 3.506 0.140 60.108 o
7 1 18 0.412 0.300 0.080 193.388 o
7 1 19 4.057 4.276 0.160 45.672 o
7 2 0 34.972 34.065 0.779 1.728 o
7 2 1 10.695 10.429 0.240 18.279 o
7 2 2 6.403 6.104 0.160 42.443 o
7 2 3 4.731 4.535 0.120 75.699 o
7 2 4 0.501 0.539 0.040 763.614 o
7 2 5 0.796 0.709 0.050 485.655 o
7 2 6 5.620 5.654 0.150 48.848 o
7 2 7 3.293 3.157 0.100 113.146 o
7 2 8 7.313 6.803 0.170 36.968 o
7 2 9 20.506 20.609 0.440 5.345 o
7 2 10 0.923 0.779 0.070 249.539 o
7 2 11 9.982 10.000 0.250 17.324 o
7 2 12 0.347 0.300 0.070 252.578 o
7 2 13 4.002 4.196 0.180 36.576 o
7 2 14 6.600 6.533 0.200 28.224 o
7 2 15 11.034 11.398 0.270 14.723 o
7 2 16 1.085 0.999 0.110 101.639 o
7 2 18 3.810 3.676 0.150 52.127 o
7 3 0 0.576 0.559 0.040 761.000 o
7 3 1 27.552 27.252 0.579 3.062 o
7 3 2 22.273 21.998 0.509 4.067 o
7 3 3 14.981 14.725 0.350 8.690 o
7 3 4 14.017 14.036 0.310 10.877 o
7 3 5 1.035 0.989 0.060 335.661 o
7 3 6 6.536 6.573 0.170 37.803 o
7 3 7 3.326 3.327 0.110 94.614 o
7 3 8 11.980 11.608 0.270 14.470 o
7 3 9 9.778 9.630 0.280 14.251 o
7 3 10 1.786 1.858 0.090 147.668 o
7 3 12 3.308 3.506 0.160 46.558 o
7 3 13 1.588 1.478 0.100 121.356 o
7 3 14 0.270 0.290 0.070 252.734 o
7 3 16 1.895 1.918 0.130 71.977 o
7 4 0 9.757 9.500 0.220 21.788 o
7 4 1 1.474 1.449 0.100 121.637 o
7 4 2 1.566 1.638 0.080 187.047 o
7 4 3 1.125 1.109 0.080 190.379 o
7 4 4 2.587 2.348 0.110 97.862 o
7 4 5 19.920 20.119 0.490 4.485 o
7 4 6 29.349 29.310 0.639 2.541 o
7 4 9 9.919 9.880 0.240 18.639 o
7 4 10 0.319 0.320 0.060 343.603 o
7 4 12 4.786 4.725 0.170 40.045 o
7 4 13 0.287 0.350 0.100 123.909 o
7 4 14 6.761 6.613 0.220 23.621 o
7 4 15 3.222 3.327 0.160 46.682 o
7 5 0 13.332 12.857 0.300 11.721 o
7 5 2 12.002 11.908 0.280 13.561 o
7 5 3 1.378 1.359 0.090 149.935 o
7 5 4 2.308 2.507 0.110 98.320 o
7 5 6 1.066 0.989 0.080 190.835 o
7 5 8 3.512 3.437 0.130 68.869 o
7 5 10 19.937 19.280 0.420 5.855 o
7 5 11 1.279 1.409 0.200 30.881 o
7 5 12 1.202 1.169 0.180 38.124 o
7 6 0 0.780 0.789 0.070 250.243 o
7 6 2 2.164 2.118 0.110 99.051 o
7 6 4 3.757 3.566 0.210 27.351 o
7 6 5 3.775 3.496 0.140 59.523 o
7 6 6 3.112 2.997 0.140 60.612 o
7 6 7 3.280 3.387 0.140 60.198 o
7 6 8 2.900 2.987 0.220 25.216 o
8 0 0 27.535 27.802 0.539 3.434 o
8 0 2 14.796 14.725 0.460 5.358 o
8 0 4 64.136 64.185 1.399 0.531 o
8 0 6 4.622 4.356 0.140 57.758 o
8 0 8 28.370 29.110 0.619 2.702 o
8 0 10 0.891 0.869 0.090 151.774 o
8 0 12 24.544 24.965 0.490 4.195 o
8 0 14 80.330 82.856 1.958 0.279 o
8 0 16 0.792 1.099 0.100 123.119 o
8 1 1 0.423 0.410 0.030 1353.940 o
8 1 2 2.064 2.048 0.070 234.609 o
8 1 3 82.952 83.605 1.958 0.277 o
8 1 4 32.999 32.267 0.769 1.796 o
8 1 6 4.152 4.036 0.120 77.796 o
8 1 7 0.326 0.340 0.040 770.313 o
8 1 8 19.252 19.490 0.420 5.893 o
8 1 9 9.417 9.430 0.230 20.335 o
8 1 10 18.298 18.092 0.390 6.800 o
8 1 11 5.942 6.104 0.190 31.496 o
8 1 12 4.231 4.336 0.200 29.770 o
8 1 13 10.820 11.029 0.270 14.816 o
8 1 15 1.560 1.548 0.130 72.437 o
8 1 16 0.633 0.569 0.110 102.205 o
8 2 0 41.290 40.669 0.949 1.174 o
8 2 1 21.339 21.099 0.509 4.117 o
8 2 3 5.005 4.895 0.160 44.532 o
8 2 4 14.190 14.176 0.320 10.272 o
8 2 5 7.406 7.203 0.190 30.244 o
8 2 7 34.764 34.615 0.819 1.586 o
8 2 8 4.186 3.996 0.120 77.762 o
8 2 9 0.122 0.150 0.050 495.751 o
8 2 10 15.062 14.965 0.340 9.107 o
8 2 13 3.826 3.906 0.210 27.285 o
8 2 14 0.331 0.320 0.090 152.922 o
8 2 15 2.599 2.817 0.280 15.688 o
8 2 16 1.913 1.928 0.130 71.956 o
8 3 0 17.303 17.013 0.420 6.098 o
8 3 1 0.184 0.190 0.040 773.574 o
8 3 2 9.370 9.221 0.230 20.393 o
8 3 3 0.596 0.569 0.050 489.908 o
8 3 4 10.572 10.579 0.250 17.062 o
8 3 5 17.832 17.382 0.470 4.973 o
8 3 6 14.002 13.706 0.420 6.392 o
8 3 8 3.659 3.656 0.120 79.402 o
8 3 10 2.612 2.607 0.120 82.564 o
8 3 11 5.640 5.474 0.170 39.072 o
8 3 12 3.163 3.267 0.130 69.549 o
8 3 13 6.374 6.234 0.200 28.414 o
8 3 14 5.448 5.704 0.180 35.243 o
8 3 15 1.333 1.369 0.160 48.134 o
8 4 1 2.242 2.268 0.090 144.858 o
8 4 2 13.672 13.137 0.320 10.423 o
8 4 3 2.452 2.378 0.150 53.834 o
8 4 4 2.299 2.228 0.090 144.685 o
8 4 5 2.625 2.677 0.110 97.374 o
8 4 6 3.544 3.437 0.110 93.804 o
8 4 7 4.180 4.166 0.120 77.569 o
8 4 9 12.375 11.848 0.280 13.487 o
8 4 10 5.658 5.724 0.220 24.157 o
8 4 12 5.438 5.444 0.170 39.251 o
8 4 13 0.264 0.310 0.090 152.972 o
8 5 0 1.030 0.949 0.080 191.038 o
8 5 1 0.219 0.220 0.060 344.070 o
8 5 2 6.184 6.064 0.170 38.349 o
8 5 3 3.628 3.466 0.130 68.656 o
8 5 4 0.795 0.829 0.080 191.998 o
8 5 6 6.598 6.653 0.190 30.936 o
8 5 7 2.109 2.398 0.230 23.249 o
8 5 8 19.323 19.270 0.689 2.431 o
8 5 9 2.676 2.817 0.130 70.563 o
8 5 10 0.843 0.789 0.140 63.074 o
8 6 1 0.483 0.450 0.080 193.163 o
8 6 2 4.632 4.455 0.350 9.969 o
8 6 3 1.394 1.209 0.100 122.042 o
8 6 4 2.539 2.527 0.150 53.721 o
9 0 0 17.250 18.271 0.819 1.770 o
9 0 2 46.062 45.863 1.638 0.430 o
9 0 4 4.526 4.545 0.240 20.853 o
9 0 6 26.718 26.643 0.519 3.699 o
9 0 10 13.582 13.856 0.420 6.411 o
9 0 12 8.337 8.471 0.330 10.756 o
9 1 0 32.731 32.737 0.689 2.162 o
9 1 1 0.209 0.200 0.040 773.230 o
9 1 2 4.740 4.605 0.140 57.394 o
9 1 3 26.134 25.664 0.529 3.622 o
9 1 4 2.505 2.458 0.120 82.875 o
9 1 5 5.994 6.004 0.180 34.762 o
9 1 6 7.678 7.382 0.280 14.829 o
9 1 7 12.811 12.567 0.290 12.545 o
9 1 8 1.684 1.668 0.080 186.303 o
9 1 9 2.054 1.948 0.090 146.398 o
9 1 10 8.936 8.821 0.230 20.631 o
9 1 12 0.949 1.049 0.090 151.462 o
9 1 13 26.293 27.112 0.509 3.823 o
9 1 14 8.842 9.021 0.260 16.576 o
9 1 15 1.007 1.139 0.100 122.781 o
9 2 0 1.752 1.708 0.090 148.081 o
9 2 1 3.596 3.626 0.120 79.577 o
9 2 2 35.301 35.094 0.809 1.612 o
9 2 3 4.975 4.915 0.170 39.830 o
9 2 4 35.577 34.665 0.769 1.756 o
9 2 5 3.228 3.207 0.130 69.496 o
9 2 6 2.988 3.067 0.110 95.931 o
9 2 7 1.653 1.728 0.090 148.407 o
9 2 8 2.106 2.118 0.090 145.809 o
9 2 9 14.838 14.595 0.350 8.713 o
9 2 10 2.009 2.028 0.110 99.452 o
9 2 11 8.451 8.761 0.230 20.820 o
9 2 12 6.213 6.244 0.240 20.288 o
9 2 14 7.086 7.243 0.200 27.781 o
9 3 0 2.046 2.228 0.120 83.770 o
9 3 1 6.381 6.294 0.160 42.363 o
9 3 2 2.507 2.487 0.110 97.885 o
9 3 3 13.761 14.615 0.360 8.404 o
9 3 4 6.416 6.433 0.310 12.419 o
9 3 5 1.311 1.239 0.090 150.306 o
9 3 6 15.588 16.094 0.380 7.426 o
9 3 7 0.291 0.330 0.060 343.686 o
9 3 8 15.589 15.454 0.340 9.012 o
9 3 10 2.952 2.817 0.230 23.107 o
9 3 11 3.738 3.766 0.150 52.153 o
9 3 12 4.565 4.426 0.320 11.895 o
9 4 1 2.276 2.398 0.120 83.295 o
9 4 2 12.510 12.108 0.290 12.648 o
9 4 5 0.323 0.290 0.060 343.642 o
9 4 6 4.940 4.805 0.140 56.934 o
9 4 7 17.296 17.822 0.390 6.893 o
9 4 8 12.055 11.788 0.270 14.430 o
9 4 9 5.028 5.105 0.170 39.715 o
9 4 10 0.968 1.059 0.100 122.901 o
9 5 1 0.831 0.769 0.090 151.984 o
9 5 2 4.159 3.906 0.130 67.355 o
9 5 3 1.477 1.369 0.090 149.612 o
9 5 4 1.024 1.139 0.180 38.156 o
9 5 5 0.880 0.959 0.170 42.801 o
10 0 0 7.310 8.052 0.460 5.720 o
10 0 2 2.770 2.937 0.130 70.355 o
10 0 4 13.872 13.816 0.440 5.875 o
10 0 6 17.232 16.403 0.350 8.341 o
10 0 8 1.000 1.009 0.100 122.889 o
10 1 0 9.469 9.500 0.230 20.302 o
10 1 1 31.459 31.498 0.659 2.359 o
10 1 3 8.278 8.112 0.210 24.676 o
10 1 4 9.229 9.301 0.240 18.963 o
10 1 5 3.572 3.437 0.130 68.772 o
10 1 6 7.605 7.462 0.210 25.154 o
10 1 8 1.293 1.269 0.110 101.235 o
10 1 9 1.147 1.119 0.110 101.503 o
10 1 10 5.145 5.085 0.290 14.338 o
10 1 11 3.691 3.466 0.260 18.028 o
10 1 12 0.671 0.519 0.170 42.860 o
10 1 13 1.635 1.658 0.230 23.335 o
10 2 0 9.068 9.111 0.250 17.713 o
10 2 1 1.597 1.578 0.090 148.869 o
10 2 2 28.151 27.612 1.019 1.116 o
10 2 3 7.697 7.472 0.350 9.705 o
10 2 4 1.480 1.409 0.190 34.171 o
10 2 5 10.018 9.640 0.250 17.366 o
10 2 6 7.181 7.193 0.210 25.412 o
10 2 7 3.683 3.596 0.120 79.414 o
10 2 8 3.084 3.007 0.110 95.752 o
10 2 9 0.418 0.430 0.090 152.800 o
10 2 10 6.222 6.114 0.300 13.266 o
10 2 11 1.218 1.249 0.110 101.341 o
10 2 12 14.842 15.724 0.450 5.552 o
10 3 0 0.776 0.759 0.060 339.395 o
10 3 1 1.334 1.139 0.080 189.435 o
10 3 2 18.091 18.072 0.430 5.777 o
10 3 3 3.720 3.806 0.130 68.217 o
10 3 4 3.216 3.287 0.120 80.762 o
10 3 5 0.252 0.220 0.060 343.982 o
10 3 6 13.444 13.246 0.300 11.666 o
10 3 7 11.290 11.478 0.280 13.758 o
10 3 8 23.676 24.066 0.460 4.712 o
10 3 9 0.506 0.350 0.100 123.784 o
10 3 10 1.026 0.969 0.160 48.270 o
10 3 11 0.844 0.929 0.200 30.950 o
10 4 0 2.366 2.398 0.110 98.313 o
10 4 1 4.952 4.915 0.150 50.163 o
10 4 3 1.465 1.429 0.090 149.557 o
10 4 4 3.129 3.247 0.150 52.966 o
10 4 5 0.998 1.149 0.110 101.652 o
10 4 6 0.777 0.799 0.130 73.140 o
10 4 7 6.511 6.493 0.190 31.039 o
10 5 0 1.757 1.668 0.200 30.795 o
10 5 1 2.447 2.477 0.120 82.954 o
11 0 0 32.077 32.787 1.029 1.073 o
11 0 2 24.120 23.846 0.499 4.099 o
11 0 6 2.455 2.208 0.200 30.612 o
11 1 1 3.752 3.946 0.120 78.856 o
11 1 2 8.019 7.722 0.200 27.129 o
11 1 3 10.939 10.889 0.260 15.805 o
11 1 4 1.667 1.698 0.100 120.916 o
11 1 5 12.312 12.527 0.290 12.646 o
11 1 6 3.420 3.626 0.140 59.886 o
11 1 7 4.581 4.445 0.160 45.140 o
11 1 9 1.281 1.409 0.230 23.373 o
11 1 10 5.360 5.325 0.290 14.303 o
11 2 1 11.732 11.728 0.270 14.516 o
11 2 3 0.919 0.799 0.090 151.788 o
11 2 4 6.777 6.813 0.230 21.720 o
11 2 6 18.632 18.401 0.899 1.474 o
11 2 7 15.618 16.343 0.470 5.087 o
11 2 8 2.696 2.817 0.250 19.628 o
11 2 9 0.775 0.699 0.190 34.305 o
11 3 0 18.524 18.611 0.400 6.481 o
11 3 1 1.928 2.068 0.170 42.391 o
11 3 2 1.156 1.219 0.180 38.128 o
11 3 3 1.401 1.459 0.120 85.037 o
11 3 4 3.012 3.067 0.140 60.684 o
11 3 5 0.712 0.829 0.200 30.964 o
11 3 6 2.068 2.018 0.230 23.275 o
11 4 0 1.491 1.189 0.180 38.070 o
11 4 1 3.261 3.427 0.220 25.104 o
11 4 2 3.247 3.137 0.140 60.382 o
11 4 4 5.947 5.754 0.290 14.213 o
12 0 0 1.388 1.508 0.090 149.673 o
12 0 2 19.374 19.590 0.509 4.210 o
12 0 4 7.446 7.602 0.310 12.252 o
12 1 0 8.253 8.361 0.220 22.689 o
12 1 1 3.135 3.167 0.120 81.050 o
12 1 2 8.001 7.932 0.200 27.079 o
12 1 3 3.350 3.247 0.140 60.198 o
12 1 4 0.495 0.400 0.080 193.185 o
12 1 5 3.505 3.466 0.250 19.496 o
12 1 6 11.728 12.268 0.380 7.883 o
12 1 7 2.379 2.687 0.240 21.323 o
12 2 0 0.658 0.679 0.080 192.562 o
12 2 3 2.072 1.998 0.230 23.275 o
12 2 4 3.830 3.846 0.270 16.705 o
12 2 5 2.502 2.467 0.250 19.665 o
12 2 6 0.966 0.969 0.200 30.938 o
12 3 3 2.414 2.448 0.250 19.674 o
13 1 0 1.260 1.299 0.100 122.213 o
13 1 1 2.025 2.138 0.170 42.344 o
13 2 0 0.939 0.909 0.190 34.279 o
13 2 1 2.798 2.777 0.250 19.620 o
;
_iucr_refine_instructions_details
;
TITL OXA07 OLEX2: imported from CIF
CELL 0.71073 6.095 3.4881 11.8462 90 103.842 90
ZERR 2 0.0005 0.0003 0.0009 0 0.003 0
LATT 1
SYMM -X,0.5+Y,0.5-Z
SFAC C H O
DISP C 0.0033 0.0016
DISP H 0 0
DISP O 0.0106 0.006
UNIT 4 12 12

SIZE 0.193 0.186 0.139
TEMP -173.1(10)
CONF
ACTA 
MORE -1
BOND $H
WGHT 0.009534 0
FVAR 1.000509
REM <olex2.extras>
REM <HklSrc "%.\\oxa07.hkl">
REM </olex2.extras>

O1    3     0.43490  0.44404  0.34989  11.00000  0.01296  0.01923  0.00789 =
 -0.00069  0.00160  0.00464 
O2    3     0.24239  0.74250  0.46370  11.00000  0.01125  0.01838  0.00953 =
 -0.00073  0.00113  0.00537 
C1    1     0.40302  0.55876  0.44801  11.00000  0.00923  0.01166  0.00776 =
 -0.00008  0.00128  0.00172 
H1    2     0.29864  0.51828  0.27789  11.00000  0.03376  0.04559  0.01651 =
 0.00092  0.00712  0.00721 
O3    3     0.13014  0.63104  0.17858  11.00000  0.01083  0.01846  0.00932 =
 0.00101  0.00073 -0.00185 
H2    2     0.19219  0.69624  0.11258  11.00000  0.03332  0.03421  0.02018 =
 0.00380  0.00933 -0.00539 
H3    2     0.00731  0.45687  0.14954  11.00000  0.02497  0.03340  0.03123 =
 -0.00252  0.00693 -0.01320 
HKLF 4

END
Q1 1 0.333333 0.666667 0.458333 11 0.05 0.14
Q2 1 0.611111 0.125 0.402778 11 0.05 0.12
Q3 1 0.222222 0.375 0.583333 11 0.05 0.12
Q5 1 -0.083333 0.666667 0.111111 11 0.05 0.1
Q4 1 0.222222 0.375 0.236111 11 0.05 0.11

  REM The information below was added by Olex2.
  REM
  REM R1 = 0.0136 for 2499 Fo > 4sig(Fo) and 0.0136 for all 2499 data
  REM 64 parameters refined using 0 restraints
  REM Highest difference peak 0.1437, deepest hole -0.1752
  REM Mean Shift 0.0000, Max Shift 0.0002.

  REM +++ Tabular Listing of Refinement Information +++
  REM R1_all = 0.0136
  REM R1_gt = 0.0136
  REM wR_ref = 0.0384
  REM GOOF = 1.1419
  REM Shift_max = 0.0002
  REM Shift_mean = 0.0000
  REM Reflections_all = 2499
  REM Reflections_gt = 2499
  REM Parameters = 64
  REM Hole = -0.1752
  REM Peak = 0.1437
  REM Flack = n/a

  
;
_olex2_submission_special_instructions  'No special instructions were received'
