# Supplementary material for: Towards improved accuracy of Hirshfeld atom refinement with an alternative electron density partition
Source: IUCrJ. 2025 Jan 1;12(Pt 1):74–87. doi: 10.1107/S2052252524011242 (PMC11707693; doi:10.1107/S2052252524011242)
Supplement: Supplementary file 1 [file m-12-00074-sup1.zip › cif_checkcif/oxalic_acid_dihydrate/B3LYP/1.5.cif]

data_1.5
_audit_creation_date               2024-03-08
_audit_creation_method
;
Olex2 1.3
(compiled 2020.07.31 svn.rc2a77460 for OlexSys, GUI svn.r6145)
;
_audit_contact_author_address      ?
_audit_contact_author_email        ?
_audit_contact_author_name         ''
_audit_contact_author_phone        ?
_publ_contact_author_id_orcid      ?
_publ_section_references
;
Bourhis, L.J., Dolomanov, O.V., Gildea, R.J., Howard, J.A.K., Puschmann, H.
 (2015). Acta Cryst. A71, 59-75.

Dolomanov, O.V., Bourhis, L.J., Gildea, R.J, Howard, J.A.K. & Puschmann, H.
 (2009), J. Appl. Cryst. 42, 339-341.
;
_chemical_formula_moiety           'C2 H6 O6'
_chemical_formula_sum              'C2 H6 O6'
_chemical_formula_weight           126.066
loop_
  _atom_type_symbol
  _atom_type_scat_dispersion_real
  _atom_type_scat_dispersion_imag
  _atom_type_scat_source
  _atom_type_scat_dispersion_source
 H 0.00000 0.00000
 'NoSpherA2 (<-magic spell for checkCif) like software DiSCaMB'
 'Henke, Gullikson and Davis, At. Data and Nucl. Data Tables, 1993, 54, 2'
 C 0.00347 0.00161
 'NoSpherA2 (<-magic spell for checkCif) like software DiSCaMB'
 'Henke, Gullikson and Davis, At. Data and Nucl. Data Tables, 1993, 54, 2'
 O 0.01158 0.00611
 'NoSpherA2 (<-magic spell for checkCif) like software DiSCaMB'
 'Henke, Gullikson and Davis, At. Data and Nucl. Data Tables, 1993, 54, 2'
_space_group_crystal_system        'monoclinic'
_space_group_IT_number             14
_space_group_name_H-M_alt          'P 1 21/c 1'
_space_group_name_Hall             '-P 2ybc'
loop_
  _space_group_symop_id
  _space_group_symop_operation_xyz
 1 x,y,z
 2 -x,y+1/2,-z+1/2
 3 -x,-y,-z
 4 x,-y-1/2,z-1/2

_symmetry_Int_Tables_number        14
_cell_length_a                     6.0950(5)
_cell_length_b                     3.4881(3)
_cell_length_c                     11.8462(9)
_cell_angle_alpha                  90
_cell_angle_beta                   103.842(3)
_cell_angle_gamma                  90
_cell_volume                       244.54(4)
_cell_formula_units_Z              2
_cell_measurement_temperature      100.0(10)
_cell_measurement_reflns_used      8293
_cell_measurement_theta_min        3.5426
_cell_measurement_theta_max        55.9088
_exptl_absorpt_coefficient_mu      0.181
_exptl_crystal_density_diffrn      1.712
_exptl_crystal_F_000               132.129
_exptl_crystal_description        unspecified
_exptl_crystal_size_max            0.193
_exptl_crystal_size_mid            0.186
_exptl_crystal_size_min            0.139
_diffrn_reflns_av_R_equivalents    0.0000
_diffrn_reflns_av_unetI/netI       0.0293
_diffrn_reflns_Laue_measured_fraction_full  0.9595
_diffrn_reflns_Laue_measured_fraction_max  0.8072
_diffrn_reflns_limit_h_max         13
_diffrn_reflns_limit_h_min         -13
_diffrn_reflns_limit_k_max         7
_diffrn_reflns_limit_k_min         0
_diffrn_reflns_limit_l_max         26
_diffrn_reflns_limit_l_min         0
_diffrn_reflns_number              2499
_diffrn_reflns_point_group_measured_fraction_full  0.9595
_diffrn_reflns_point_group_measured_fraction_max  0.8072
_diffrn_reflns_theta_full          25.2417
_diffrn_reflns_theta_max           54.81
_diffrn_reflns_theta_min           3.54
_diffrn_ambient_temperature        100.0(10)
_diffrn_measured_fraction_theta_full  0.9595
_diffrn_measured_fraction_theta_max  0.8072
_diffrn_radiation_type             'Mo K\a'
_diffrn_radiation_wavelength       0.71073
_diffrn_measurement_device_type        'APEX II CCD detector'
_reflns_Friedel_coverage           0.0
_reflns_limit_h_max                13
_reflns_limit_h_min                -13
_reflns_limit_k_max                7
_reflns_limit_k_min                0
_reflns_limit_l_max                26
_reflns_limit_l_min                0
_reflns_number_gt                  2499
_reflns_number_total               2499
_reflns_threshold_expression       I>=2u(I)
_computing_molecular_graphics      'Olex2 1.3 (Dolomanov et al., 2009)'
_computing_publication_material    'Olex2 1.3 (Dolomanov et al., 2009)'
_computing_structure_refinement    'olex2.refine 1.3 (Bourhis et al., 2015)'
_refine_diff_density_max           0.1460
_refine_diff_density_min           -0.1747
_refine_diff_density_rms           0.0390
_refine_ls_d_res_high              0.4348
_refine_ls_d_res_low               5.7511
_refine_ls_goodness_of_fit_ref     1.1436
_refine_ls_hydrogen_treatment      refall
_refine_ls_matrix_type             full
_refine_ls_number_constraints      0
_refine_ls_number_parameters       64
_refine_ls_number_reflns           2499
_refine_ls_number_restraints       0
_refine_ls_R_factor_all            0.0137
_refine_ls_R_factor_gt             0.0137
_refine_ls_restrained_S_all        1.1436
_refine_ls_shift/su_max            0.0006
_refine_ls_shift/su_mean           0.0001
_refine_ls_structure_factor_coef   Fsqd
_refine_ls_weighting_details      
 'w=1/[\s^2^(Fo^2^)+(0.0096P)^2^] where P=(Fo^2^+2Fc^2^)/3'
_refine_ls_weighting_scheme        calc
_refine_ls_wR_factor_gt            0.0385
_refine_ls_wR_factor_ref           0.0385
_refine_special_details
;
Aspherical atom refinement in Olex2
with DiSCaMB generated form factors
Exponential Hirshfeld Atom Refinement 
with exponent parameter n = 1.5
using Orca5 generated wavefunction 
calculated with B3LYP functional
using cc-pVTZ basis set and charges 
simulating the crystal field.
;
loop_
  _atom_site_label
  _atom_site_type_symbol
  _atom_site_fract_x
  _atom_site_fract_y
  _atom_site_fract_z
  _atom_site_U_iso_or_equiv
  _atom_site_adp_type
  _atom_site_occupancy
  _atom_site_refinement_flags_posn
 O1 O 0.434894(18) 0.44403(4) 0.349891(8) 0.01351(2) Uani 1.000000 .
 O2 O 0.242396(17) 0.74250(3) 0.463705(8) 0.01329(2) Uani 1.000000 .
 C1 C 0.403025(19) 0.55876(4) 0.448009(9) 0.00968(2) Uani 1.000000 .
 H1 H 0.2983(9) 0.5188(18) 0.2778(4) 0.0307(13) Uani 1.000000 .
 O3 O 0.130143(16) 0.63104(4) 0.178578(8) 0.01316(2) Uani 1.000000 .
 H2 H 0.1923(9) 0.6964(16) 0.1123(4) 0.0279(10) Uani 1.000000 .
 H3 H 0.0068(8) 0.4563(14) 0.1493(4) 0.0289(11) Uani 1.000000 .

loop_
  _atom_site_aniso_label
  _atom_site_aniso_U_11
  _atom_site_aniso_U_22
  _atom_site_aniso_U_33
  _atom_site_aniso_U_12
  _atom_site_aniso_U_13
  _atom_site_aniso_U_23
 O1 0.01296(3) 0.01923(5) 0.00789(3) 0.00464(3) 0.00161(2) -0.00069(3)
 O2 0.01126(3) 0.01838(4) 0.00953(3) 0.00537(3) 0.00113(2) -0.00073(3)
 C1 0.00923(3) 0.01166(4) 0.00776(3) 0.00172(3) 0.00129(2) -0.00008(3)
 H1 0.031(3) 0.045(3) 0.015(2) 0.009(3) 0.005(2) 0.002(2)
 O3 0.01084(3) 0.01846(5) 0.00932(3) -0.00185(3) 0.00073(2) 0.00100(3)
 H2 0.032(3) 0.034(3) 0.0191(17) -0.005(2) 0.0096(16) 0.0041(18)
 H3 0.024(2) 0.033(3) 0.030(2) -0.0131(19) 0.0063(17) -0.003(2)

loop_
  _geom_bond_atom_site_label_1
  _geom_bond_atom_site_label_2
  _geom_bond_distance
  _geom_bond_site_symmetry_2
  _geom_bond_publ_flag
 O1 C1 1.28722(17) . ?
 O1 H1 1.073(4) . ?
 O2 C1 1.22103(17) . ?
 C1 C1 1.5447(2) 3_666 ?
 H1 O3 1.417(4) . ?
 O3 H2 0.976(4) . ?
 O3 H3 0.965(4) . ?

loop_
  _geom_angle_atom_site_label_1
  _geom_angle_atom_site_label_2
  _geom_angle_atom_site_label_3
  _geom_angle
  _geom_angle_site_symmetry_1
  _geom_angle_site_symmetry_3
  _geom_angle_publ_flag
 H1 O1 C1 112.8(3) . . ?
 O2 C1 O1 126.898(10) . . ?
 C1 C1 O1 112.677(12) 3_666 . ?
 C1 C1 O2 120.424(12) 3_666 . ?
 O3 H1 O1 175.6(6) . . ?
 H2 O3 H1 112.8(4) . . ?
 H3 O3 H1 118.0(4) . . ?
 H3 O3 H2 106.1(4) . . ?

loop_
  _geom_torsion_atom_site_label_1
  _geom_torsion_atom_site_label_2
  _geom_torsion_atom_site_label_3
  _geom_torsion_atom_site_label_4
  _geom_torsion
  _geom_torsion_site_symmetry_1
  _geom_torsion_site_symmetry_2
  _geom_torsion_site_symmetry_3
  _geom_torsion_site_symmetry_4
  _geom_torsion_publ_flag
 O1 C1 C1 O1 180.000(17) . . 3_666 3_666 ?
 O1 C1 C1 O2 -0.335(13) . . 3_666 3_666 ?
 O2 C1 C1 O2 180.000(19) . . 3_666 3_666 ?

loop_
  _diffrn_refln_index_h
  _diffrn_refln_index_k
  _diffrn_refln_index_l
  _diffrn_refln_intensity_net
  _diffrn_refln_intensity_u
 -13 0 6 35.2 0.68
 -13 0 8 3.24 0.23
 -13 0 10 0.5 0.14
 -13 0 12 11.31 0.35
 -13 1 1 2.52 0.2
 -13 1 2 13.34 0.39
 -13 1 4 1.08 0.17
 -13 1 8 3.71 0.15
 -13 1 10 3.19 0.18
 -13 1 12 3.24 0.13
 -13 1 13 0.51 0.13
 -13 2 1 4.09 0.22
 -13 2 3 0.79 0.14
 -13 2 4 0.87 0.15
 -13 2 5 1.13 0.17
 -13 2 6 0.47 0.14
 -13 2 8 2.14 0.2
 -13 2 9 1.36 0.18
 -13 2 10 3.9 0.23
 -13 2 12 1.07 0.17
 -13 2 13 0.76 0.14
 -13 3 6 3.66 0.21
 -12 0 2 8.34 0.23
 -12 0 4 42.26 0.76
 -12 0 6 5.24 0.34
 -12 0 10 2.31 0.12
 -12 0 12 8.96 0.31
 -12 0 16 16.84 0.44
 -12 1 1 1.97 0.1
 -12 1 2 1.11 0.08
 -12 1 5 18.72 0.41
 -12 1 6 4.4 0.13
 -12 1 7 1.46 0.09
 -12 1 8 11.82 0.28
 -12 1 9 10.93 0.27
 -12 1 10 2.57 0.1
 -12 1 11 1.05 0.07
 -12 1 12 6.75 0.26
 -12 1 13 0.72 0.14
 -12 1 15 12.93 0.28
 -12 1 16 1.78 0.19
 -12 1 17 0.59 0.14
 -12 2 1 12.75 0.52
 -12 2 2 5 0.2
 -12 2 5 7.68 0.2
 -12 2 6 0.27 0.08
 -12 2 7 3.41 0.14
 -12 2 8 4.45 0.2
 -12 2 9 4.11 0.16
 -12 2 11 8.6 0.33
 -12 2 12 1.04 0.18
 -12 2 13 4.58 0.25
 -12 2 14 0.35 0.07
 -12 3 1 1.54 0.17
 -12 3 3 2.97 0.21
 -12 3 6 0.93 0.16
 -12 3 7 1.24 0.18
 -12 3 11 1.49 0.19
 -12 3 12 0.63 0.14
 -12 3 14 3.47 0.22
 -12 4 3 1.62 0.16
 -12 4 4 1.64 0.17
 -12 4 5 1.87 0.17
 -12 4 6 4.97 0.24
 -12 4 8 0.52 0.13
 -12 4 9 1.23 0.17
 -11 0 2 3.54 0.15
 -11 0 4 8.98 0.22
 -11 0 6 0.55 0.06
 -11 0 8 83.53 3.45
 -11 0 10 7.31 0.28
 -11 0 12 2.59 0.13
 -11 0 14 32.93 0.72
 -11 0 16 1.35 0.19
 -11 0 18 11.57 0.37
 -11 0 20 1.81 0.18
 -11 1 1 0.17 0.05
 -11 1 2 5.78 0.16
 -11 1 3 13.66 0.31
 -11 1 4 35.26 0.87
 -11 1 5 2.1 0.08
 -11 1 6 0.15 0.04
 -11 1 7 1.39 0.07
 -11 1 8 1.29 0.08
 -11 1 9 5.89 0.17
 -11 1 10 3.81 0.13
 -11 1 11 4.24 0.13
 -11 1 12 13.1 0.3
 -11 1 13 0.43 0.06
 -11 1 14 5.96 0.17
 -11 1 15 5.68 0.16
 -11 1 16 2.31 0.09
 -11 2 1 2.64 0.12
 -11 2 2 0.3 0.06
 -11 2 3 1.21 0.08
 -11 2 4 10.6 0.27
 -11 2 5 2.03 0.12
 -11 2 6 6.07 0.19
 -11 2 7 8.44 0.23
 -11 2 10 0.91 0.09
 -11 2 11 2.2 0.11
 -11 2 12 2.45 0.11
 -11 2 13 0.47 0.06
 -11 2 14 1.2 0.09
 -11 2 15 9.88 0.31
 -11 2 17 0.69 0.14
 -11 2 18 2.03 0.18
 -11 3 1 1.11 0.1
 -11 3 2 3.15 0.12
 -11 3 3 0.36 0.06
 -11 3 4 4.25 0.21
 -11 3 5 6.21 0.17
 -11 3 6 2.67 0.11
 -11 3 7 3.52 0.16
 -11 3 9 1.13 0.09
 -11 3 10 11.43 0.33
 -11 3 11 4.09 0.14
 -11 3 12 0.97 0.09
 -11 3 13 2.27 0.12
 -11 3 14 0.34 0.07
 -11 3 16 3.35 0.13
 -11 4 1 1.28 0.18
 -11 4 2 2.69 0.11
 -11 4 3 5.27 0.18
 -11 4 5 0.22 0.07
 -11 4 6 6.19 0.28
 -11 4 9 1.99 0.2
 -11 4 10 3.36 0.23
 -11 4 12 3.05 0.22
 -11 4 13 5.41 0.26
 -10 0 4 8.43 0.22
 -10 0 6 11.84 0.7
 -10 0 8 17.72 0.4
 -10 0 10 12.23 0.29
 -10 0 12 11.5 0.34
 -10 0 16 2.88 0.21
 -10 0 18 58.77 0.96
 -10 0 20 1.94 0.13
 -10 1 1 3.52 0.13
 -10 1 2 0.54 0.05
 -10 1 3 2.28 0.08
 -10 1 4 0.75 0.05
 -10 1 5 9.42 0.23
 -10 1 7 46.07 1.02
 -10 1 8 19.43 0.49
 -10 1 9 9.75 0.26
 -10 1 10 6.12 0.2
 -10 1 11 1.92 0.09
 -10 1 12 4.04 0.39
 -10 1 13 11.45 0.36
 -10 1 14 17.68 0.38
 -10 1 16 0.76 0.07
 -10 1 17 14.27 0.31
 -10 1 18 2.19 0.11
 -10 1 19 1.68 0.1
 -10 1 21 0.44 0.13
 -10 2 1 0.43 0.06
 -10 2 2 10.64 0.42
 -10 2 3 48.29 1.03
 -10 2 4 27.94 0.66
 -10 2 7 1.4 0.07
 -10 2 8 8.89 0.22
 -10 2 9 12.81 0.36
 -10 2 10 0.76 0.06
 -10 2 11 11.31 0.59
 -10 2 12 5.06 0.17
 -10 2 13 10.99 0.27
 -10 2 14 13.15 0.3
 -10 2 16 0.74 0.11
 -10 2 17 3.73 0.22
 -10 2 18 0.5 0.14
 -10 3 1 2.84 0.11
 -10 3 2 8 0.21
 -10 3 3 3.65 0.13
 -10 3 4 9.97 0.28
 -10 3 6 10.56 0.27
 -10 3 7 0.59 0.06
 -10 3 8 5.63 0.17
 -10 3 9 0.85 0.07
 -10 3 10 7.16 0.19
 -10 3 14 7.62 0.21
 -10 3 15 2.76 0.11
 -10 3 17 1.29 0.17
 -10 3 18 0.38 0.12
 -10 4 2 10.1 0.24
 -10 4 3 5.82 0.17
 -10 4 4 0.34 0.06
 -10 4 5 0.99 0.07
 -10 4 6 3.19 0.17
 -10 4 8 2.75 0.21
 -10 4 9 3.02 0.14
 -10 4 10 6.96 0.31
 -10 4 13 7.19 0.3
 -10 4 16 10.21 0.33
 -10 4 17 0.92 0.16
 -10 5 2 5.8 0.27
 -10 5 4 1.81 0.35
 -10 5 5 2.58 0.21
 -10 5 6 5.07 0.36
 -10 5 10 0.74 0.09
 -10 5 11 1.09 0.17
 -10 5 12 13.18 0.38
 -9 0 2 3.81 0.15
 -9 0 4 57.02 1.19
 -9 0 6 24.47 0.54
 -9 0 8 4.21 0.14
 -9 0 10 50.98 1.35
 -9 0 16 20.8 0.5
 -9 0 18 0.41 0.13
 -9 0 20 0.79 0.1
 -9 0 22 6.27 0.44
 -9 1 1 0.5 0.04
 -9 1 2 1.28 0.06
 -9 1 3 0.13 0.03
 -9 1 4 10.09 0.23
 -9 1 5 3.12 0.09
 -9 1 6 22.11 0.49
 -9 1 7 16.73 0.41
 -9 1 8 4.74 0.14
 -9 1 9 16.8 0.38
 -9 1 10 1.12 0.07
 -9 1 11 6.46 0.18
 -9 1 13 0.38 0.11
 -9 1 15 0.46 0.07
 -9 1 16 2.49 0.13
 -9 1 17 34.29 1.03
 -9 1 18 6.36 0.19
 -9 1 19 2.71 0.11
 -9 1 20 4.04 0.15
 -9 1 21 6.37 0.18
 -9 1 23 2.03 0.19
 -9 2 1 4.83 0.14
 -9 2 3 0.59 0.05
 -9 2 4 0.32 0.04
 -9 2 5 5.92 0.15
 -9 2 6 33.52 0.79
 -9 2 7 9.71 0.23
 -9 2 8 53.99 1.28
 -9 2 9 1.37 0.07
 -9 2 10 5.3 0.18
 -9 2 12 3.15 0.12
 -9 2 13 30.03 0.68
 -9 2 14 4.83 0.15
 -9 2 15 0.45 0.06
 -9 2 16 9.22 0.24
 -9 2 17 7.74 0.2
 -9 2 18 13.76 0.41
 -9 2 19 3.77 0.24
 -9 2 21 6.89 0.29
 -9 2 22 2.79 0.21
 -9 3 1 2.4 0.19
 -9 3 2 80.68 1.9
 -9 3 3 12.8 0.3
 -9 3 4 20.37 0.51
 -9 3 6 1.11 0.06
 -9 3 7 19.25 0.41
 -9 3 8 6.41 0.19
 -9 3 9 1.62 0.09
 -9 3 10 4.71 0.16
 -9 3 11 1.17 0.09
 -9 3 12 40.66 1.13
 -9 3 13 6.64 0.23
 -9 3 14 6.1 0.17
 -9 3 15 2.83 0.17
 -9 3 16 2.89 0.11
 -9 3 18 2.75 0.21
 -9 4 1 11.21 0.26
 -9 4 2 3.52 0.15
 -9 4 3 19.38 0.41
 -9 4 4 0.32 0.05
 -9 4 6 7.41 0.24
 -9 4 7 0.99 0.07
 -9 4 8 4.03 0.16
 -9 4 9 1.67 0.1
 -9 4 10 0.4 0.06
 -9 4 11 4.96 0.53
 -9 4 12 5.43 0.83
 -9 4 13 6.86 0.2
 -9 4 14 0.32 0.08
 -9 5 1 1.27 0.11
 -9 5 6 0.83 0.07
 -9 5 8 0.43 0.08
 -9 5 9 3.38 0.14
 -9 5 10 0.73 0.09
 -9 5 12 2.86 0.22
 -9 5 15 2.19 0.19
 -9 6 1 1.27 0.17
 -9 6 2 0.28 0.07
 -9 6 3 3.43 0.13
 -9 6 4 0.34 0.06
 -9 6 5 2.63 0.21
 -9 6 6 0.7 0.14
 -8 0 2 3.67 0.12
 -8 0 4 4.12 0.13
 -8 0 8 48.1 1.41
 -8 0 10 6.2 0.19
 -8 0 12 2.94 0.39
 -8 0 14 41.64 1.97
 -8 0 16 12.23 0.37
 -8 0 18 2.38 0.2
 -8 0 20 38.37 2
 -8 0 24 0.61 0.14
 -8 1 1 29.06 0.63
 -8 1 3 18.78 0.46
 -8 1 4 29.24 0.68
 -8 1 5 22.2 0.48
 -8 1 6 1.65 0.06
 -8 1 7 54.45 1.16
 -8 1 8 5.84 0.15
 -8 1 9 13.28 0.31
 -8 1 10 34.68 0.87
 -8 1 11 1.77 0.15
 -8 1 12 1.69 0.11
 -8 1 14 0.54 0.07
 -8 1 15 15.27 0.38
 -8 1 16 8.27 0.24
 -8 1 17 6.81 0.32
 -8 1 18 10.05 0.25
 -8 1 20 1.05 0.07
 -8 1 21 3.87 0.13
 -8 1 23 0.88 0.1
 -8 1 24 8.53 0.31
 -8 2 1 37.94 0.92
 -8 2 2 16.23 0.37
 -8 2 3 6.68 0.18
 -8 2 4 15.68 0.36
 -8 2 5 33.11 0.72
 -8 2 6 56.2 1.2
 -8 2 7 6.33 0.16
 -8 2 8 6.55 0.17
 -8 2 9 1.29 0.07
 -8 2 10 10.94 0.34
 -8 2 11 19.07 0.44
 -8 2 12 7.65 0.23
 -8 2 13 1.99 0.1
 -8 2 14 11.21 0.26
 -8 2 15 0.2 0.06
 -8 2 16 36.15 0.88
 -8 2 17 1.92 0.17
 -8 2 18 13.27 0.4
 -8 2 19 3.07 0.22
 -8 2 23 2.64 0.2
 -8 3 1 0.21 0.04
 -8 3 2 8.12 0.24
 -8 3 3 6.95 0.18
 -8 3 5 0.97 0.06
 -8 3 6 31.95 0.86
 -8 3 7 10.39 0.28
 -8 3 8 21.55 0.47
 -8 3 9 5.09 0.16
 -8 3 10 9.19 0.23
 -8 3 11 5.7 0.47
 -8 3 12 49.52 1.16
 -8 3 13 1.48 0.13
 -8 3 14 1.24 0.1
 -8 3 15 0.5 0.06
 -8 3 16 17.05 0.38
 -8 3 17 16.32 0.36
 -8 3 19 1.12 0.17
 -8 3 20 7.22 0.41
 -8 4 1 20.58 0.53
 -8 4 2 19.07 0.48
 -8 4 3 15.95 0.34
 -8 4 4 10.41 0.25
 -8 4 5 3.06 0.1
 -8 4 6 4.49 0.14
 -8 4 7 2.79 0.11
 -8 4 8 4.22 0.16
 -8 4 10 0.36 0.08
 -8 4 11 22.7 0.46
 -8 4 12 16.73 0.44
 -8 4 13 10.65 0.39
 -8 4 15 2.83 0.23
 -8 4 16 2.67 0.17
 -8 4 18 4.43 0.29
 -8 5 1 4.45 0.16
 -8 5 2 25.36 0.49
 -8 5 5 1.3 0.09
 -8 5 6 0.51 0.06
 -8 5 7 4.39 0.14
 -8 5 8 6.84 0.72
 -8 5 10 2.21 0.13
 -8 5 12 0.86 0.09
 -8 5 14 0.54 0.14
 -8 5 15 0.7 0.14
 -8 6 1 0.3 0.07
 -8 6 2 0.5 0.08
 -8 6 3 0.24 0.06
 -8 6 4 0.56 0.06
 -8 6 6 0.36 0.07
 -8 6 7 0.97 0.09
 -8 6 8 0.42 0.12
 -8 6 11 0.63 0.11
 -7 0 2 14.67 0.33
 -7 0 4 39.5 0.79
 -7 0 6 257.61 4.99
 -7 0 10 0.96 0.26
 -7 0 12 5.61 0.47
 -7 0 14 11.47 0.3
 -7 0 16 6.88 0.32
 -7 0 18 7.14 0.28
 -7 0 20 0.52 0.09
 -7 0 22 0.41 0.09
 -7 0 24 7.12 0.59
 -7 1 1 18.3 0.52
 -7 1 2 86.73 1.86
 -7 1 3 3.89 0.11
 -7 1 4 0.38 0.05
 -7 1 5 2.19 0.08
 -7 1 6 18.24 0.41
 -7 1 7 50.7 1.53
 -7 1 9 10.81 0.38
 -7 1 10 28.47 0.73
 -7 1 11 44.53 1.27
 -7 1 12 2.96 0.13
 -7 1 13 8.83 0.29
 -7 1 14 14.91 0.35
 -7 1 15 12.99 0.3
 -7 1 16 5.78 0.17
 -7 1 17 22.4 0.45
 -7 1 18 0.18 0.06
 -7 1 19 25.15 0.71
 -7 1 20 4.34 0.13
 -7 1 21 2.92 0.11
 -7 1 22 1.15 0.08
 -7 1 23 1.01 0.07
 -7 1 24 0.86 0.15
 -7 1 25 7.1 0.29
 -7 2 2 0.33 0.03
 -7 2 3 22.25 0.5
 -7 2 4 3.32 0.13
 -7 2 5 9.78 0.24
 -7 2 6 2.24 0.09
 -7 2 7 19.1 0.41
 -7 2 8 16.46 0.36
 -7 2 9 16.7 0.37
 -7 2 10 76.67 1.56
 -7 2 11 21.8 0.48
 -7 2 12 7.81 0.21
 -7 2 13 4.97 0.14
 -7 2 14 3.34 0.11
 -7 2 15 40.03 0.85
 -7 2 16 11.8 0.5
 -7 2 17 2.17 0.2
 -7 2 18 4.37 0.25
 -7 2 20 21.54 1.21
 -7 2 21 11.11 0.99
 -7 2 22 4.16 0.37
 -7 2 23 3.79 0.24
 -7 2 24 4.56 0.24
 -7 3 1 1.93 0.07
 -7 3 2 1.81 0.07
 -7 3 3 2.08 0.08
 -7 3 4 73.67 1.84
 -7 3 5 33.91 0.7
 -7 3 6 15.71 0.35
 -7 3 9 9.55 0.23
 -7 3 10 11.02 0.37
 -7 3 11 0.18 0.04
 -7 3 12 0.94 0.07
 -7 3 13 7.37 0.19
 -7 3 14 22.1 0.55
 -7 3 15 4.67 0.15
 -7 3 16 21.56 0.86
 -7 3 18 9.74 0.24
 -7 3 20 2.36 0.15
 -7 3 21 2.63 0.13
 -7 3 22 2.65 0.2
 -7 4 1 20.52 0.45
 -7 4 2 6.48 0.17
 -7 4 3 0.67 0.05
 -7 4 4 2.15 0.08
 -7 4 5 22.16 0.51
 -7 4 6 4.45 0.14
 -7 4 7 4.53 0.14
 -7 4 8 25.92 0.51
 -7 4 9 5.45 0.26
 -7 4 10 0.2 0.07
 -7 4 11 13.98 0.77
 -7 4 12 3.38 0.14
 -7 4 14 3.23 0.2
 -7 4 15 12 0.29
 -7 4 16 9.47 0.32
 -7 4 17 3.31 0.35
 -7 5 1 3.7 0.12
 -7 5 2 18.07 0.66
 -7 5 3 3.37 0.11
 -7 5 4 1.59 0.14
 -7 5 5 0.96 0.07
 -7 5 6 7.74 0.23
 -7 5 7 0.68 0.07
 -7 5 10 5.46 0.18
 -7 5 11 9.19 0.24
 -7 5 12 24.07 1.51
 -7 5 14 1.18 0.11
 -7 5 17 2.24 0.19
 -7 6 1 14.48 0.32
 -7 6 2 2.74 0.13
 -7 6 4 0.69 0.07
 -7 6 5 1 0.2
 -7 6 6 5.58 0.18
 -7 6 7 1.91 0.12
 -7 6 8 3.48 0.34
 -7 6 9 1.88 0.13
 -7 6 11 1.55 0.19
 -6 0 2 186.7 4.1
 -6 0 4 3.17 0.29
 -6 0 6 166.96 3.6
 -6 0 8 1.26 0.15
 -6 0 10 290.47 8.25
 -6 0 14 24.97 0.56
 -6 0 16 127.71 3.82
 -6 0 18 15.08 0.47
 -6 0 20 9.43 0.25
 -6 0 22 2.79 0.14
 -6 0 24 11.77 0.42
 -6 1 1 1.53 0.09
 -6 1 2 6.75 0.18
 -6 1 3 1.27 0.07
 -6 1 4 31.68 0.68
 -6 1 5 97.37 2.39
 -6 1 6 154.37 3.44
 -6 1 7 2.63 0.17
 -6 1 8 3.13 0.18
 -6 1 9 43.78 1.04
 -6 1 10 50.57 1.29
 -6 1 11 3.98 0.18
 -6 1 12 41.24 0.95
 -6 1 13 4.86 0.14
 -6 1 14 21.09 0.47
 -6 1 15 3.5 0.11
 -6 1 16 0.54 0.05
 -6 1 17 1.03 0.07
 -6 1 18 0.65 0.06
 -6 1 19 11.19 0.3
 -6 1 20 26.5 0.91
 -6 1 21 12.1 0.31
 -6 1 22 1.44 0.08
 -6 1 23 2 0.09
 -6 1 24 0.22 0.07
 -6 1 25 1.4 0.18
 -6 2 1 68.55 1.54
 -6 2 2 38.37 0.82
 -6 2 3 59.86 1.86
 -6 2 4 5.39 0.14
 -6 2 5 4.31 0.13
 -6 2 6 1.07 0.1
 -6 2 7 0.2 0.04
 -6 2 8 12.91 0.64
 -6 2 9 31.27 0.76
 -6 2 10 9.15 0.24
 -6 2 11 0.19 0.04
 -6 2 12 8.6 0.21
 -6 2 13 0.17 0.04
 -6 2 14 6.4 0.18
 -6 2 15 2.66 0.11
 -6 2 16 0.38 0.05
 -6 2 17 9.23 0.3
 -6 2 18 19.04 0.95
 -6 2 19 2.37 0.12
 -6 2 20 19.23 0.41
 -6 2 21 1.56 0.1
 -6 2 23 0.53 0.09
 -6 3 1 12.96 0.3
 -6 3 2 11.26 0.26
 -6 3 3 1.68 0.06
 -6 3 4 4.41 0.11
 -6 3 5 0.65 0.04
 -6 3 6 6.98 0.17
 -6 3 7 7.3 0.18
 -6 3 8 38.44 0.86
 -6 3 9 30.57 0.59
 -6 3 10 0.52 0.06
 -6 3 11 4.29 0.13
 -6 3 12 0.93 0.16
 -6 3 13 6.42 0.17
 -6 3 14 54.02 1.11
 -6 3 15 12.73 0.31
 -6 3 16 1.86 0.12
 -6 3 17 0.6 0.07
 -6 3 18 8.09 0.23
 -6 3 19 14.9 0.58
 -6 3 20 0.9 0.17
 -6 3 21 0.4 0.08
 -6 3 22 4.55 0.16
 -6 3 23 0.75 0.14
 -6 4 1 7.65 0.2
 -6 4 3 7.14 0.18
 -6 4 4 41.65 1.03
 -6 4 5 37.58 0.8
 -6 4 6 1.86 0.09
 -6 4 8 6.81 0.2
 -6 4 10 1.8 0.1
 -6 4 11 6.32 0.46
 -6 4 12 11.92 0.28
 -6 4 13 13.83 0.85
 -6 4 14 13.72 0.32
 -6 4 15 21.55 0.44
 -6 4 16 0.56 0.07
 -6 4 18 6.3 0.2
 -6 4 19 1.01 0.13
 -6 5 2 0.74 0.06
 -6 5 3 1.21 0.07
 -6 5 4 34.24 0.84
 -6 5 6 6.52 0.18
 -6 5 7 2.61 0.11
 -6 5 8 15.4 0.36
 -6 5 9 1.3 0.18
 -6 5 10 14.52 0.33
 -6 5 11 0.53 0.08
 -6 5 13 0.58 0.1
 -6 5 14 2.38 0.13
 -6 5 15 1.41 0.13
 -6 5 16 7.47 0.21
 -6 5 18 1.16 0.21
 -6 6 1 1.71 0.08
 -6 6 2 4.1 0.12
 -6 6 3 0.56 0.06
 -6 6 4 2.7 0.19
 -6 6 5 8.65 0.57
 -6 6 6 1.52 0.09
 -6 6 7 0.63 0.06
 -6 6 8 0.43 0.14
 -6 6 10 4.97 0.27
 -6 6 11 9.51 0.35
 -6 6 12 4.31 0.25
 -6 6 13 0.87 0.16
 -6 6 14 0.67 0.15
 -6 6 15 3.26 0.22
 -6 6 16 1.83 0.18
 -6 7 1 5.08 0.16
 -6 7 4 0.32 0.08
 -6 7 5 0.39 0.07
 -6 7 6 1.02 0.09
 -6 7 7 2.06 0.18
 -6 7 9 2.32 0.19
 -5 0 2 91.44 1.85
 -5 0 4 18.77 0.47
 -5 0 6 118.91 2.77
 -5 0 8 287.95 7.7
 -5 0 10 105.32 2.39
 -5 0 12 43.02 1.01
 -5 0 14 0.55 0.07
 -5 0 18 25.8 0.72
 -5 0 20 98.02 2.5
 -5 0 22 0.35 0.08
 -5 0 24 0.48 0.09
 -5 0 26 13.39 0.38
 -5 1 1 57.08 1.34
 -5 1 2 260.33 6.58
 -5 1 3 51.59 1.08
 -5 1 4 96.09 2.49
 -5 1 5 31.2 1.1
 -5 1 6 4.15 0.32
 -5 1 7 0.83 0.2
 -5 1 8 16.99 0.5
 -5 1 9 270.3 6.41
 -5 1 10 25.66 0.65
 -5 1 12 24.34 0.54
 -5 1 13 8.82 0.21
 -5 1 14 25.68 0.56
 -5 1 15 38.64 0.88
 -5 1 16 53.57 1.15
 -5 1 17 15.6 0.36
 -5 1 18 0.49 0.05
 -5 1 19 40.2 0.88
 -5 1 20 0.57 0.06
 -5 1 21 0.9 0.07
 -5 1 22 1.41 0.1
 -5 1 23 0.23 0.06
 -5 1 24 14.28 0.45
 -5 1 25 0.96 0.16
 -5 1 26 2.94 0.21
 -5 2 1 9.19 0.21
 -5 2 2 0.67 0.07
 -5 2 3 4.2 0.13
 -5 2 4 27.52 0.85
 -5 2 5 177.03 3.64
 -5 2 6 79.36 3.07
 -5 2 7 21.56 0.77
 -5 2 8 2.04 0.14
 -5 2 11 39.58 0.88
 -5 2 12 23.54 0.52
 -5 2 13 71.83 1.52
 -5 2 14 0.73 0.06
 -5 2 15 11.97 0.28
 -5 2 16 3.21 0.11
 -5 2 17 7.87 0.21
 -5 2 18 4.95 0.16
 -5 2 19 10.76 0.35
 -5 2 22 8.99 0.45
 -5 2 23 6.31 0.2
 -5 2 24 1.53 0.17
 -5 3 1 19.71 0.42
 -5 3 3 5.89 0.14
 -5 3 4 11.06 0.25
 -5 3 5 3.66 0.15
 -5 3 6 4.66 0.12
 -5 3 7 15.78 0.35
 -5 3 8 2.19 0.09
 -5 3 10 6.39 0.18
 -5 3 11 0.48 0.05
 -5 3 12 0.67 0.05
 -5 3 14 0.92 0.09
 -5 3 15 2.23 0.11
 -5 3 18 12.74 0.3
 -5 3 19 5.92 0.21
 -5 3 20 0.24 0.08
 -5 3 21 0.91 0.12
 -5 3 23 3.81 0.14
 -5 4 1 3.26 0.11
 -5 4 3 23.54 0.52
 -5 4 4 23.43 0.51
 -5 4 5 13.17 0.28
 -5 4 7 1.16 0.07
 -5 4 8 25.42 0.52
 -5 4 10 22.91 0.58
 -5 4 11 0.27 0.06
 -5 4 12 2.02 0.16
 -5 4 13 14.52 0.34
 -5 4 14 7.2 0.2
 -5 4 15 13.15 0.4
 -5 4 17 2.4 0.17
 -5 4 18 16.69 1.06
 -5 4 19 0.45 0.09
 -5 5 1 2.64 0.09
 -5 5 2 3.96 0.12
 -5 5 3 2.96 0.11
 -5 5 4 64.59 1.54
 -5 5 5 0.31 0.05
 -5 5 6 8.74 0.25
 -5 5 7 2.46 0.1
 -5 5 8 5.87 0.16
 -5 5 9 2.61 0.17
 -5 5 10 3.29 0.14
 -5 5 12 11.53 0.62
 -5 5 13 4 0.56
 -5 5 14 47.22 3.35
 -5 5 16 0.7 0.08
 -5 5 17 0.6 0.11
 -5 5 18 1.35 0.22
 -5 6 2 0.45 0.05
 -5 6 3 18.15 0.4
 -5 6 4 2.51 0.11
 -5 6 5 1.39 0.19
 -5 6 6 0.82 0.07
 -5 6 7 1.68 0.14
 -5 6 8 11.39 0.27
 -5 6 9 2.24 0.13
 -5 6 10 9.02 0.35
 -5 6 11 0.67 0.12
 -5 6 13 1.23 0.13
 -5 6 15 4.14 0.24
 -5 6 17 0.82 0.14
 -5 7 2 0.69 0.15
 -5 7 3 0.5 0.07
 -5 7 4 0.34 0.07
 -5 7 7 1.94 0.34
 -5 7 9 1.91 0.29
 -5 7 10 1.81 0.19
 -5 7 11 2.25 0.2
 -4 0 2 873.02 129.84
 -4 0 4 123.97 3.51
 -4 0 6 45.1 1.03
 -4 0 8 584.14 13.04
 -4 0 10 1.78 0.19
 -4 0 12 243.64 5.39
 -4 0 14 1.95 0.14
 -4 0 16 56.48 1.24
 -4 0 18 131.15 2.66
 -4 0 22 1.2 0.11
 -4 0 24 1.88 0.23
 -4 0 26 10.99 0.35
 -4 1 1 91.72 2.3
 -4 1 2 57.09 1.26
 -4 1 3 1.76 0.1
 -4 1 4 34.49 0.83
 -4 1 5 0.13 0.04
 -4 1 6 179.81 4.18
 -4 1 7 89.81 2.04
 -4 1 8 178.73 4.17
 -4 1 9 46.77 1.09
 -4 1 11 1.92 0.08
 -4 1 12 81.52 1.79
 -4 1 13 15.18 0.36
 -4 1 14 16.48 0.37
 -4 1 15 0.12 0.03
 -4 1 16 21.37 0.47
 -4 1 17 4.51 0.12
 -4 1 18 1 0.06
 -4 1 19 52.27 1.25
 -4 1 20 11.64 0.32
 -4 1 21 1.34 0.11
 -4 1 22 20.95 0.89
 -4 1 23 9.02 0.26
 -4 1 24 2.61 0.18
 -4 1 25 4.37 0.14
 -4 1 26 2.15 0.19
 -4 2 1 52.74 1.23
 -4 2 2 13.16 0.37
 -4 2 3 80.07 2.4
 -4 2 4 63.4 2.42
 -4 2 5 5.92 0.38
 -4 2 6 5.76 0.38
 -4 2 7 6.58 0.18
 -4 2 8 83.48 1.82
 -4 2 9 14.07 0.34
 -4 2 10 30.14 0.68
 -4 2 11 7.43 0.2
 -4 2 12 0.81 0.04
 -4 2 13 3.26 0.1
 -4 2 14 22.1 0.49
 -4 2 15 34.38 0.77
 -4 2 16 9.95 0.24
 -4 2 17 7.31 0.18
 -4 2 18 7.95 0.24
 -4 2 19 5.97 0.2
 -4 2 21 4.28 0.2
 -4 2 22 3.91 0.14
 -4 2 23 17.23 0.44
 -4 2 24 2.29 0.1
 -4 2 25 3.24 0.22
 -4 3 1 4.91 0.12
 -4 3 2 13.28 0.29
 -4 3 3 21.5 0.61
 -4 3 4 236.69 5.14
 -4 3 5 27.7 0.58
 -4 3 6 8 0.26
 -4 3 7 5.19 0.14
 -4 3 8 0.27 0.06
 -4 3 9 36.44 0.9
 -4 3 10 63.12 1.5
 -4 3 11 20.11 0.46
 -4 3 12 12.26 0.27
 -4 3 13 1.07 0.06
 -4 3 14 31.51 0.81
 -4 3 15 6.08 0.17
 -4 3 16 3.99 0.17
 -4 3 17 14.62 0.33
 -4 3 18 2.44 0.27
 -4 3 20 5.98 0.19
 -4 3 21 1.61 0.12
 -4 3 22 1.18 0.13
 -4 3 23 0.35 0.11
 -4 4 1 0.15 0.03
 -4 4 2 5.11 0.14
 -4 4 3 58.35 1.43
 -4 4 4 1.07 0.06
 -4 4 5 11.15 0.26
 -4 4 6 28.54 0.62
 -4 4 7 9.26 0.3
 -4 4 8 4.46 0.13
 -4 4 9 1.99 0.1
 -4 4 10 2.76 0.11
 -4 4 11 0.17 0.05
 -4 4 12 0.33 0.06
 -4 4 13 27.63 0.86
 -4 4 14 22.14 0.85
 -4 4 15 0.89 0.07
 -4 4 16 1.96 0.15
 -4 4 17 4.64 0.24
 -4 4 18 2.12 0.13
 -4 4 20 3.92 0.28
 -4 5 2 21.57 0.47
 -4 5 3 2.16 0.09
 -4 5 4 0.53 0.06
 -4 5 6 5.01 0.16
 -4 5 8 7.99 0.2
 -4 5 10 11.97 0.76
 -4 5 11 1.38 0.11
 -4 5 12 7.45 0.48
 -4 5 13 0.54 0.08
 -4 5 14 13.19 0.39
 -4 5 15 0.28 0.07
 -4 5 17 1.6 0.28
 -4 5 18 11.34 0.42
 -4 6 2 4.38 0.33
 -4 6 3 12.27 0.28
 -4 6 4 3.26 0.14
 -4 6 5 5.44 0.23
 -4 6 6 1.52 0.09
 -4 6 7 8.59 0.23
 -4 6 8 1.36 0.11
 -4 6 11 0.62 0.09
 -4 6 12 4.08 0.17
 -4 6 13 18.9 0.43
 -4 6 14 4.74 0.17
 -4 6 16 1.04 0.17
 -4 6 17 0.49 0.13
 -4 7 2 3.86 0.24
 -4 7 3 4.04 0.32
 -4 7 4 2.36 0.16
 -4 7 6 0.78 0.08
 -4 7 7 2.55 0.29
 -4 7 8 1.74 0.2
 -4 7 9 6.71 0.29
 -4 7 11 0.8 0.16
 -3 0 2 14.67 0.32
 -3 0 4 91.39 3.11
 -3 0 6 15 0.65
 -3 0 8 22.53 0.53
 -3 0 10 4.17 0.12
 -3 0 12 146.68 3.19
 -3 0 14 17.79 0.39
 -3 0 16 13.37 0.32
 -3 0 18 33.71 0.75
 -3 0 20 9.28 0.48
 -3 0 22 92.89 3.76
 -3 0 24 0.49 0.09
 -3 0 26 4.02 0.23
 -3 1 1 327.42 7.64
 -3 1 2 33.91 0.78
 -3 1 3 162.96 3.73
 -3 1 4 234.65 5.33
 -3 1 5 217.52 5
 -3 1 6 0.33 0.04
 -3 1 7 354.16 8.05
 -3 1 8 8.31 0.23
 -3 1 9 61.85 1.37
 -3 1 10 3.6 0.11
 -3 1 11 158.77 3.55
 -3 1 12 53.35 1.18
 -3 1 13 0.84 0.04
 -3 1 14 0.33 0.03
 -3 1 15 0.14 0.03
 -3 1 16 31.5 0.69
 -3 1 17 59.55 1.28
 -3 1 18 38.34 0.84
 -3 1 19 0.27 0.04
 -3 1 20 1.96 0.08
 -3 1 21 7.93 0.2
 -3 1 22 1.96 0.09
 -3 1 23 1.81 0.09
 -3 1 24 0.23 0.06
 -3 1 25 1.13 0.08
 -3 1 26 16.46 0.43
 -3 2 1 83.99 1.9
 -3 2 2 181.37 4.22
 -3 2 3 303.88 6.94
 -3 2 4 27.65 0.69
 -3 2 5 2.67 0.11
 -3 2 6 139.19 3.62
 -3 2 7 169.29 3.8
 -3 2 8 290.12 6.59
 -3 2 9 52.27 1.15
 -3 2 10 10.97 0.26
 -3 2 11 23.1 0.51
 -3 2 12 2.11 0.07
 -3 2 13 53.21 1.21
 -3 2 14 0.89 0.05
 -3 2 15 28.37 0.66
 -3 2 16 14.63 0.33
 -3 2 17 0.98 0.06
 -3 2 18 43.21 1
 -3 2 19 0.34 0.05
 -3 2 20 3.54 0.11
 -3 2 21 10.7 0.33
 -3 2 24 2.6 0.15
 -3 3 1 3.9 0.1
 -3 3 2 249.54 5.54
 -3 3 3 7.5 0.18
 -3 3 4 45.39 0.93
 -3 3 5 21.71 0.45
 -3 3 6 0.27 0.05
 -3 3 7 4.08 0.14
 -3 3 8 17.92 0.43
 -3 3 9 5.56 0.15
 -3 3 10 20.04 0.45
 -3 3 11 1.52 0.08
 -3 3 12 42.02 0.91
 -3 3 13 9.33 0.22
 -3 3 14 69.93 1.58
 -3 3 15 1.64 0.13
 -3 3 17 1.16 0.08
 -3 3 18 3.44 0.12
 -3 3 19 10.33 0.25
 -3 3 20 4.2 0.14
 -3 3 21 6.83 0.23
 -3 3 22 9.9 0.25
 -3 3 24 10.91 0.34
 -3 4 1 20.6 0.44
 -3 4 2 10.51 0.4
 -3 4 3 57.84 1.2
 -3 4 4 28.55 0.69
 -3 4 5 0.47 0.04
 -3 4 6 24.5 0.71
 -3 4 7 16.46 0.48
 -3 4 8 0.5 0.05
 -3 4 9 0.49 0.06
 -3 4 10 37.45 0.8
 -3 4 11 3.98 0.14
 -3 4 12 2.85 0.12
 -3 4 13 31.69 0.96
 -3 4 14 5.72 0.19
 -3 4 16 4.01 0.16
 -3 4 17 10.62 0.26
 -3 4 18 3.92 0.15
 -3 4 20 8.67 0.37
 -3 5 1 0.24 0.04
 -3 5 2 2.35 0.08
 -3 5 3 4.25 0.13
 -3 5 4 8.98 0.25
 -3 5 5 1.11 0.07
 -3 5 6 35.47 0.91
 -3 5 7 4.01 0.13
 -3 5 8 0.58 0.07
 -3 5 9 4.19 0.15
 -3 5 10 4.28 0.17
 -3 5 11 1.38 0.11
 -3 5 12 12.48 0.29
 -3 5 13 0.32 0.07
 -3 5 14 1.64 0.1
 -3 5 16 16.98 0.54
 -3 5 17 0.98 0.1
 -3 5 18 1.23 0.21
 -3 6 1 7.77 0.37
 -3 6 2 1.65 0.11
 -3 6 3 1.23 0.24
 -3 6 4 1.28 0.08
 -3 6 5 0.79 0.07
 -3 6 6 0.91 0.09
 -3 6 7 0.81 0.13
 -3 6 9 3.93 0.16
 -3 6 10 2.88 0.14
 -3 6 11 0.33 0.07
 -3 6 12 3.95 0.16
 -3 6 13 1.83 0.1
 -3 6 15 0.6 0.11
 -3 6 17 6.89 0.27
 -3 7 2 5.21 0.25
 -3 7 4 4.2 0.24
 -3 7 5 1.63 0.19
 -3 7 6 0.56 0.15
 -3 7 12 5.8 0.27
 -3 7 13 3.85 0.23
 -2 0 6 175.79 4.14
 -2 0 8 468.38 10.69
 -2 0 10 187.55 4.39
 -2 0 12 17 0.38
 -2 0 14 56.16 1.25
 -2 0 16 11.64 0.29
 -2 0 18 4.81 0.13
 -2 0 20 16.84 0.36
 -2 0 22 4.47 0.17
 -2 0 26 3.82 0.23
 -2 1 1 196.48 4.42
 -2 1 2 562.49 47.29
 -2 1 3 21.17 0.46
 -2 1 4 352.07 15.79
 -2 1 5 20.98 0.53
 -2 1 6 5.67 0.14
 -2 1 7 34.57 0.78
 -2 1 8 293.47 6.65
 -2 1 9 22.75 0.53
 -2 1 10 32.94 0.74
 -2 1 11 83.01 1.83
 -2 1 12 9.54 0.23
 -2 1 13 32.1 0.71
 -2 1 14 18.48 0.41
 -2 1 15 11.13 0.26
 -2 1 16 1.05 0.05
 -2 1 17 30.6 0.68
 -2 1 18 8.31 0.2
 -2 1 19 1.79 0.07
 -2 1 20 0.96 0.06
 -2 1 21 56.94 1.23
 -2 1 22 10.8 0.3
 -2 1 24 2.29 0.15
 -2 1 25 0.56 0.06
 -2 1 26 1.46 0.18
 -2 2 1 152.28 3.51
 -2 2 2 487.07 10.93
 -2 2 3 9.64 0.25
 -2 2 4 22.61 0.53
 -2 2 5 3.21 0.11
 -2 2 6 72.41 1.61
 -2 2 7 33.86 0.76
 -2 2 8 28.59 0.64
 -2 2 9 17.04 0.38
 -2 2 10 90.2 1.98
 -2 2 11 13.44 0.31
 -2 2 12 108.63 2.39
 -2 2 13 30.61 0.69
 -2 2 14 13.46 0.3
 -2 2 15 2.22 0.08
 -2 2 16 36.94 0.82
 -2 2 17 54.84 1.23
 -2 2 18 27.37 0.66
 -2 2 19 7.92 0.2
 -2 2 20 6.75 0.19
 -2 2 21 0.5 0.06
 -2 2 22 9.64 0.24
 -2 2 23 10.32 0.34
 -2 2 24 0.4 0.07
 -2 2 25 14.39 0.41
 -2 3 1 142.38 3.22
 -2 3 2 67.56 1.42
 -2 3 3 1.57 0.12
 -2 3 4 9.12 0.23
 -2 3 5 6.51 0.21
 -2 3 6 361.23 8.32
 -2 3 7 81.89 1.78
 -2 3 8 25.41 0.56
 -2 3 9 8.11 0.2
 -2 3 10 22.24 0.53
 -2 3 11 20.24 0.47
 -2 3 12 84.05 2.53
 -2 3 13 3.86 0.11
 -2 3 14 4.95 0.13
 -2 3 15 11.45 0.32
 -2 3 16 32.74 0.72
 -2 3 17 4.64 0.16
 -2 3 18 9.23 0.23
 -2 3 19 1.43 0.1
 -2 3 20 15.32 0.38
 -2 3 22 10.81 0.26
 -2 3 23 1.3 0.25
 -2 3 24 1.58 0.17
 -2 4 1 16.3 0.35
 -2 4 2 60.22 1.36
 -2 4 3 32.5 0.67
 -2 4 4 0.46 0.05
 -2 4 5 34.13 0.75
 -2 4 6 3.85 0.12
 -2 4 7 36.97 0.79
 -2 4 8 0.54 0.05
 -2 4 9 0.34 0.05
 -2 4 10 23.54 0.51
 -2 4 11 18.38 0.38
 -2 4 13 10.5 0.25
 -2 4 14 8.58 0.27
 -2 4 15 10.37 0.25
 -2 4 16 14.94 0.34
 -2 4 17 10.78 0.26
 -2 4 18 1.03 0.11
 -2 4 20 2.58 0.14
 -2 4 21 2.33 0.25
 -2 5 1 0.28 0.04
 -2 5 2 15.52 0.46
 -2 5 3 3.21 0.11
 -2 5 4 3.48 0.12
 -2 5 5 4.07 0.13
 -2 5 7 0.23 0.05
 -2 5 8 1.09 0.09
 -2 5 9 0.83 0.13
 -2 5 10 3.18 0.54
 -2 5 11 0.53 0.08
 -2 5 12 0.84 0.17
 -2 5 13 5.53 0.25
 -2 5 14 2.3 0.11
 -2 5 16 13.02 0.86
 -2 5 17 0.62 0.09
 -2 5 19 1.2 0.2
 -2 6 1 0.6 0.06
 -2 6 3 14.83 1.03
 -2 6 5 8.55 0.36
 -2 6 7 3.34 0.14
 -2 6 8 1.97 0.12
 -2 6 9 2.72 0.14
 -2 6 11 6.01 0.31
 -2 6 12 0.4 0.09
 -2 6 14 1.53 0.17
 -2 6 15 5.27 0.27
 -2 6 16 0.53 0.14
 -2 7 4 1.38 0.18
 -2 7 6 2.86 0.22
 -2 7 7 4.25 0.25
 -2 7 8 3.42 0.23
 -2 7 10 1.21 0.19
 -2 7 11 2.98 0.23
 -2 7 12 0.74 0.15
 -1 0 2 718.07 15.96
 -1 0 4 834.81 62.78
 -1 0 6 205.81 4.77
 -1 0 8 513.58 11.58
 -1 0 10 3.11 0.11
 -1 0 12 112.58 2.47
 -1 0 14 48.4 1.07
 -1 0 16 22.59 0.49
 -1 0 18 61.03 1.31
 -1 0 20 43.4 0.89
 -1 0 22 0.58 0.07
 -1 0 24 21.16 1.03
 -1 0 26 5.89 0.26
 -1 1 2 156.51 4.43
 -1 1 3 352.92 11.23
 -1 1 4 254.89 6.23
 -1 1 5 1.08 0.04
 -1 1 6 0.51 0.05
 -1 1 7 423.06 9.81
 -1 1 8 95.16 2.15
 -1 1 9 172.15 3.95
 -1 1 11 74.06 1.63
 -1 1 12 88.49 1.95
 -1 1 13 5.65 0.14
 -1 1 14 45.59 1
 -1 1 15 10.34 0.23
 -1 1 16 6.35 0.15
 -1 1 17 1.78 0.06
 -1 1 18 14.75 0.33
 -1 1 19 9.41 0.23
 -1 1 20 2.88 0.09
 -1 1 21 13.93 0.32
 -1 1 22 12.1 0.3
 -1 1 23 1.65 0.07
 -1 1 24 0.53 0.05
 -1 1 25 1.46 0.1
 -1 2 1 141.81 3.24
 -1 2 2 8.4 0.23
 -1 2 3 173.76 3.98
 -1 2 4 232.22 5.25
 -1 2 5 499.7 11.29
 -1 2 6 18.86 0.43
 -1 2 7 1.44 0.07
 -1 2 8 46.49 1.07
 -1 2 9 7.89 0.19
 -1 2 10 186.59 4.14
 -1 2 11 73.48 1.61
 -1 2 12 34.06 0.76
 -1 2 13 12.62 0.29
 -1 2 14 1.19 0.05
 -1 2 15 12.06 0.29
 -1 2 18 5.23 0.14
 -1 2 19 4.01 0.12
 -1 2 20 46.58 0.95
 -1 2 21 1.09 0.07
 -1 2 22 18.97 0.44
 -1 2 24 0.38 0.07
 -1 2 25 0.43 0.14
 -1 3 2 32.54 0.78
 -1 3 3 13.62 0.31
 -1 3 4 55.98 1.38
 -1 3 5 0.85 0.06
 -1 3 6 105.74 2.31
 -1 3 7 1.77 0.07
 -1 3 8 6.52 0.18
 -1 3 9 1.16 0.06
 -1 3 10 32.25 0.7
 -1 3 11 42.68 1.08
 -1 3 12 0.27 0.04
 -1 3 13 1.12 0.07
 -1 3 14 26.86 0.63
 -1 3 15 5.87 0.15
 -1 3 16 114.59 2.39
 -1 3 17 11.71 0.27
 -1 3 18 1.09 0.1
 -1 3 19 3.91 0.14
 -1 3 20 0.32 0.07
 -1 3 21 13.03 0.4
 -1 3 22 5.35 0.16
 -1 3 23 2.14 0.12
 -1 4 1 6.07 0.15
 -1 4 2 9.58 0.24
 -1 4 4 0.46 0.04
 -1 4 5 59.96 1.34
 -1 4 6 80.51 2.13
 -1 4 7 27.83 0.68
 -1 4 8 8 0.23
 -1 4 9 1.34 0.09
 -1 4 11 2.97 0.11
 -1 4 12 20.59 0.52
 -1 4 13 0.25 0.04
 -1 4 14 3.37 0.11
 -1 4 15 37.23 0.7
 -1 4 16 4.05 0.14
 -1 4 17 10 0.25
 -1 4 20 9.83 0.38
 -1 4 21 2.31 0.24
 -1 5 1 9.94 0.23
 -1 5 2 68.28 2.09
 -1 5 3 1.21 0.07
 -1 5 4 4.91 0.14
 -1 5 6 30.54 0.96
 -1 5 7 0.98 0.08
 -1 5 8 0.66 0.17
 -1 5 9 6.93 0.2
 -1 5 10 14.29 0.42
 -1 5 11 1.54 0.09
 -1 5 12 13.2 0.3
 -1 5 14 1.8 0.11
 -1 5 15 1.11 0.09
 -1 5 17 0.29 0.08
 -1 6 1 1.98 0.11
 -1 6 2 6.28 0.27
 -1 6 4 1.86 0.11
 -1 6 5 0.72 0.09
 -1 6 6 8.79 0.91
 -1 6 7 9.02 0.24
 -1 6 8 2.6 0.13
 -1 6 10 0.46 0.09
 -1 6 13 2.67 0.23
 -1 6 15 5.15 0.26
 -1 6 16 0.4 0.13
 -1 7 1 1.51 0.18
 -1 7 3 3.1 0.23
 -1 7 4 3.24 0.23
 -1 7 6 3.41 0.24
 -1 7 11 4.48 0.25
 0 0 2 144.37 4.59
 0 0 4 71.1 1.62
 0 0 6 919.55 48.04
 0 0 8 296.73 6.81
 0 0 10 402.96 9.23
 0 0 12 14.15 0.33
 0 0 14 52.88 1.15
 0 0 16 11.24 0.25
 0 0 18 1.65 0.08
 0 0 20 11.54 0.28
 0 0 22 16.51 0.36
 0 0 24 1.81 0.1
 0 1 1 483.13 10.89
 0 1 2 92.99 2.12
 0 1 3 18.42 0.42
 0 1 4 1513.02 51.78
 0 1 5 72.44 1.61
 0 1 6 316.45 7.18
 0 1 7 36.18 0.81
 0 1 8 28.03 0.66
 0 1 9 38.08 0.88
 0 1 10 148.27 3.34
 0 1 11 202.86 4.77
 0 1 12 0.19 0.03
 0 1 13 25.57 0.56
 0 1 14 8.87 0.2
 0 1 15 3.56 0.09
 0 1 16 3.62 0.1
 0 1 17 19.88 0.44
 0 1 18 25.3 0.57
 0 1 19 50.98 1.11
 0 1 20 3.06 0.09
 0 1 21 15.93 0.36
 0 1 22 4.2 0.13
 0 1 23 10.26 0.24
 0 1 24 4.07 0.13
 0 1 25 0.95 0.09
 0 2 0 13.85 0.34
 0 2 1 74.21 1.67
 0 2 2 132.67 3.07
 0 2 4 188.38 4.3
 0 2 5 49.69 1.13
 0 2 6 5.4 0.14
 0 2 7 140.22 3.16
 0 2 8 0.49 0.04
 0 2 9 54.87 1.2
 0 2 10 26.05 0.59
 0 2 11 1.4 0.06
 0 2 12 16.72 0.37
 0 2 13 9.88 0.23
 0 2 14 57.35 1.27
 0 2 15 97.03 2.09
 0 2 16 2.7 0.08
 0 2 18 11.75 0.29
 0 2 19 11.94 0.3
 0 2 20 25.18 0.56
 0 2 21 12.88 0.31
 0 2 22 0.43 0.07
 0 2 23 3.92 0.14
 0 2 24 7.4 0.2
 0 3 1 50.02 1.13
 0 3 2 116.22 2.63
 0 3 3 86.97 1.91
 0 3 4 56.85 1.23
 0 3 5 15.94 0.37
 0 3 6 0.26 0.03
 0 3 7 1.04 0.05
 0 3 8 98.77 2.13
 0 3 9 41.35 0.86
 0 3 10 1.25 0.06
 0 3 11 1.5 0.07
 0 3 12 8.81 0.31
 0 3 14 27.46 0.58
 0 3 15 0.3 0.04
 0 3 16 1.17 0.07
 0 3 17 5.03 0.14
 0 3 18 4.99 0.15
 0 3 19 0.36 0.06
 0 3 20 12.26 0.28
 0 3 21 2.55 0.1
 0 3 22 4.07 0.14
 0 4 0 2.83 0.13
 0 4 1 11.99 0.27
 0 4 2 56.63 1.3
 0 4 3 3.94 0.11
 0 4 4 12.11 0.32
 0 4 5 75.66 1.61
 0 4 6 6.43 0.17
 0 4 7 0.19 0.03
 0 4 8 5.54 0.18
 0 4 9 6.16 0.17
 0 4 10 16.39 0.35
 0 4 11 0.57 0.05
 0 4 12 24.07 0.51
 0 4 13 6.02 0.16
 0 4 15 25.62 0.53
 0 4 16 16.22 0.37
 0 4 17 0.75 0.23
 0 4 18 2.09 0.13
 0 4 19 3.35 0.31
 0 4 20 3.58 0.28
 0 5 2 7.14 0.18
 0 5 3 1.18 0.12
 0 5 4 23.89 0.5
 0 5 5 3.21 0.13
 0 5 6 71.37 3.29
 0 5 8 5.99 0.16
 0 5 11 3.77 0.15
 0 5 12 8.17 0.23
 0 5 13 0.98 0.08
 0 5 14 13.77 0.31
 0 5 15 1.55 0.1
 0 5 16 23.13 0.61
 0 5 18 0.95 0.18
 0 6 0 16.51 0.41
 0 6 1 5.24 0.25
 0 6 2 9.08 0.23
 0 6 3 4.02 0.2
 0 6 4 0.81 0.1
 0 6 5 27.42 0.6
 0 6 8 0.93 0.09
 0 6 9 0.51 0.08
 0 6 10 11.29 0.53
 0 6 11 1.14 0.1
 0 6 12 4.85 0.28
 0 6 13 4.55 0.17
 0 6 15 1.75 0.19
 0 7 1 7.84 0.3
 0 7 3 0.6 0.15
 0 7 5 0.77 0.16
 0 7 8 0.91 0.17
 0 7 9 6.33 0.3
 0 7 10 1.6 0.2
 0 7 11 0.78 0.16
 1 0 2 10.92 0.3
 1 0 6 229.5 5.3
 1 0 8 72.12 1.7
 1 0 10 694.43 15.66
 1 0 12 5.96 0.14
 1 0 14 86.03 1.92
 1 0 16 12.54 0.29
 1 0 18 87.6 2.08
 1 0 20 90.94 2.08
 1 0 22 4.09 0.15
 1 0 24 1.12 0.09
 1 1 0 1425.34 31.16
 1 1 1 39.34 0.86
 1 1 2 445.18 17.8
 1 1 3 745.98 16.75
 1 1 4 68.47 1.53
 1 1 5 117.3 2.66
 1 1 6 216.94 4.93
 1 1 7 18.78 0.44
 1 1 8 93.47 2.12
 1 1 9 192.33 4.38
 1 1 10 73.77 1.64
 1 1 12 1.97 0.06
 1 1 13 6.75 0.16
 1 1 14 126.76 2.78
 1 1 15 4.26 0.11
 1 1 16 23.22 0.51
 1 1 17 3.61 0.09
 1 1 18 4.1 0.1
 1 1 19 11.74 0.27
 1 1 20 5.19 0.13
 1 1 21 9.9 0.23
 1 1 22 2.95 0.09
 1 1 23 8.27 0.2
 1 1 24 13.73 0.3
 1 2 0 324.98 7.34
 1 2 1 271.51 6.13
 1 2 2 0.12 0.02
 1 2 3 361.27 8.1
 1 2 4 19.89 0.46
 1 2 5 91.76 2.06
 1 2 6 162.99 3.7
 1 2 7 82.19 1.83
 1 2 8 5.72 0.16
 1 2 9 7.28 0.17
 1 2 10 4.55 0.13
 1 2 11 8.64 0.2
 1 2 12 14.52 0.32
 1 2 13 27.18 0.6
 1 2 14 6.59 0.17
 1 2 15 0.87 0.04
 1 2 16 5.49 0.14
 1 2 17 4.09 0.11
 1 2 18 0.16 0.04
 1 2 19 5.88 0.17
 1 2 20 0.52 0.05
 1 2 21 2.25 0.11
 1 2 22 10.95 0.26
 1 2 23 0.51 0.07
 1 2 24 9.47 0.32
 1 3 0 18.9 0.51
 1 3 1 30.36 0.74
 1 3 2 45.88 1
 1 3 4 7.79 0.21
 1 3 5 21.17 0.55
 1 3 6 43.46 0.97
 1 3 7 18.93 0.42
 1 3 8 25 0.54
 1 3 9 9.84 0.23
 1 3 10 0.7 0.04
 1 3 11 14.94 0.37
 1 3 12 33.96 0.74
 1 3 13 28.66 0.59
 1 3 14 14.83 0.33
 1 3 15 0.91 0.06
 1 3 16 0.23 0.05
 1 3 17 1.54 0.08
 1 3 18 35.98 0.93
 1 3 19 14.3 0.33
 1 3 20 0.24 0.06
 1 3 21 1.15 0.08
 1 4 0 17.66 0.38
 1 4 1 0.65 0.05
 1 4 2 55.8 1.03
 1 4 3 14.56 0.36
 1 4 4 2.96 0.1
 1 4 5 52.01 1.07
 1 4 6 8.04 0.19
 1 4 7 1.26 0.07
 1 4 8 58.54 1.43
 1 4 9 11.9 0.36
 1 4 11 1.38 0.07
 1 4 12 1.53 0.07
 1 4 13 7.77 0.23
 1 4 14 1.67 0.09
 1 4 15 18.31 0.4
 1 4 16 12.36 0.45
 1 4 17 3.83 0.43
 1 4 18 0.66 0.1
 1 4 19 4.07 0.27
 1 4 20 2.42 0.25
 1 5 0 4.16 0.11
 1 5 2 12.06 0.27
 1 5 3 0.64 0.06
 1 5 4 89.2 1.82
 1 5 5 4.1 0.15
 1 5 6 0.16 0.05
 1 5 7 1.06 0.11
 1 5 8 7.96 0.2
 1 5 9 0.75 0.08
 1 5 10 2.28 0.12
 1 5 11 0.84 0.2
 1 5 12 20.76 0.43
 1 5 13 0.38 0.07
 1 5 14 18.68 0.42
 1 5 16 6.37 0.19
 1 6 0 5.83 0.28
 1 6 1 5.66 0.27
 1 6 2 2.59 0.12
 1 6 3 0.57 0.18
 1 6 4 4.89 0.55
 1 6 5 10.92 0.41
 1 6 6 3.77 0.15
 1 6 7 0.26 0.07
 1 6 8 11.94 0.61
 1 6 9 11.3 0.28
 1 6 10 6.42 0.35
 1 6 13 2.27 0.22
 1 6 14 0.52 0.14
 1 6 15 11.12 0.35
 1 7 0 1.69 0.19
 1 7 1 1.6 0.19
 1 7 2 0.44 0.14
 1 7 4 1.48 0.2
 1 7 5 3.27 0.21
 1 7 9 4.29 0.26
 1 7 11 2.15 0.2
 2 0 0 25.77 0.42
 2 0 4 8.27 0.2
 2 0 6 4 0.13
 2 0 8 103.71 2.39
 2 0 10 34.48 0.76
 2 0 12 77.24 1.68
 2 0 14 99.25 2.16
 2 0 16 35.98 0.8
 2 0 18 5.25 0.17
 2 0 20 19.6 0.44
 2 0 22 14.95 0.38
 2 0 24 34.28 0.66
 2 1 0 295.05 6.86
 2 1 1 68.25 1.52
 2 1 2 2.7 0.07
 2 1 3 481.87 10.84
 2 1 4 9.33 0.23
 2 1 5 20.54 0.47
 2 1 6 424.38 9.54
 2 1 7 30.44 0.69
 2 1 8 47.73 1.07
 2 1 9 177.64 3.99
 2 1 10 42.5 0.94
 2 1 11 1.71 0.05
 2 1 12 24.15 0.54
 2 1 13 119.24 2.65
 2 1 14 3.09 0.08
 2 1 15 5.31 0.13
 2 1 16 0.4 0.03
 2 1 17 4.44 0.11
 2 1 18 21.49 0.48
 2 1 19 33.93 0.75
 2 1 20 25.11 0.57
 2 1 21 9.29 0.24
 2 1 22 0.62 0.04
 2 1 23 6.87 0.17
 2 1 24 8.51 0.23
 2 2 0 516.35 11.57
 2 2 1 1.71 0.07
 2 2 2 3.11 0.09
 2 2 3 17.34 0.4
 2 2 4 1.26 0.06
 2 2 5 152.84 3.46
 2 2 6 10.31 0.26
 2 2 7 56.48 1.27
 2 2 8 56.17 1.24
 2 2 9 78 1.75
 2 2 10 75.08 1.68
 2 2 11 31.75 0.71
 2 2 12 0.46 0.03
 2 2 13 35.86 0.79
 2 2 14 1.67 0.05
 2 2 15 12.65 0.28
 2 2 16 12.77 0.29
 2 2 17 46.41 1.04
 2 2 18 2.19 0.08
 2 2 20 2.05 0.09
 2 2 22 3.03 0.1
 2 2 23 11.38 0.26
 2 3 0 12.19 0.6
 2 3 1 29 0.65
 2 3 2 87.58 1.92
 2 3 3 4.41 0.14
 2 3 4 211.95 4.7
 2 3 5 7.6 0.18
 2 3 6 2.41 0.07
 2 3 7 29.12 0.67
 2 3 8 1.71 0.06
 2 3 9 1.43 0.06
 2 3 10 2.36 0.11
 2 3 11 0.2 0.03
 2 3 12 3.78 0.1
 2 3 13 0.11 0.03
 2 3 14 8.35 0.2
 2 3 15 4.98 0.13
 2 3 16 3.79 0.13
 2 3 17 0.24 0.04
 2 3 18 1.58 0.07
 2 3 19 0.27 0.05
 2 3 20 0.28 0.06
 2 3 21 1.62 0.09
 2 3 22 4.72 0.2
 2 4 0 12.47 0.29
 2 4 2 2.03 0.08
 2 4 3 54.49 1.16
 2 4 4 52.81 1.26
 2 4 5 18.19 0.41
 2 4 6 3.35 0.11
 2 4 7 18.05 0.4
 2 4 8 5.08 0.13
 2 4 9 6.82 0.19
 2 4 10 1.66 0.07
 2 4 11 0.27 0.04
 2 4 12 33.75 0.8
 2 4 13 11.22 0.27
 2 4 14 7.56 0.26
 2 4 15 5.39 0.18
 2 4 17 6.38 0.2
 2 4 18 10.38 0.49
 2 4 19 3.63 0.26
 2 5 0 10.94 0.25
 2 5 1 3.61 0.11
 2 5 2 1.64 0.13
 2 5 3 1.24 0.07
 2 5 4 2.94 0.11
 2 5 5 1.18 0.07
 2 5 6 1.94 0.09
 2 5 7 0.26 0.05
 2 5 8 69.75 1.7
 2 5 9 5.51 0.18
 2 5 10 3.62 0.17
 2 5 11 0.34 0.07
 2 5 12 0.83 0.09
 2 5 13 1.53 0.11
 2 5 14 17.4 1.14
 2 5 15 1.24 0.18
 2 6 0 0.81 0.07
 2 6 1 0.45 0.06
 2 6 2 6.83 0.27
 2 6 3 12.7 0.29
 2 6 4 6.75 0.2
 2 6 5 0.22 0.06
 2 6 6 0.24 0.07
 2 6 7 5.24 0.17
 2 6 8 0.75 0.07
 2 6 9 0.62 0.09
 2 6 11 3.11 0.14
 2 6 12 7.1 0.31
 2 6 13 0.56 0.15
 2 6 14 3.89 0.24
 2 7 0 0.94 0.15
 2 7 1 1.88 0.2
 2 7 3 2.04 0.21
 2 7 4 3.92 0.25
 2 7 6 1.94 0.21
 2 7 7 2.93 0.23
 3 0 0 320.79 7.27
 3 0 2 194.73 4.55
 3 0 4 21.03 0.7
 3 0 6 592.3 13.32
 3 0 8 10.4 0.26
 3 0 10 1.14 0.05
 3 0 12 280.5 6.22
 3 0 14 3.73 0.1
 3 0 16 10.93 0.26
 3 0 18 10.47 0.25
 3 0 20 35.93 0.75
 3 0 22 34.18 0.73
 3 0 24 1.95 0.23
 3 1 0 111.15 2.47
 3 1 1 422.31 11.45
 3 1 2 454.63 10.21
 3 1 3 41.84 0.93
 3 1 4 11.52 0.29
 3 1 5 5.29 0.15
 3 1 6 4.99 0.14
 3 1 7 29.24 0.67
 3 1 8 38.15 0.87
 3 1 9 1.47 0.05
 3 1 10 84.81 1.88
 3 1 11 13.48 0.3
 3 1 12 11.03 0.25
 3 1 13 36.19 0.8
 3 1 14 0.68 0.03
 3 1 15 2.97 0.08
 3 1 16 58.86 1.31
 3 1 17 1.38 0.06
 3 1 18 2.85 0.1
 3 1 19 7.72 0.19
 3 1 20 0.45 0.04
 3 1 21 4.3 0.11
 3 1 22 0.9 0.06
 3 1 23 22.27 0.49
 3 2 0 1.9 0.07
 3 2 1 7.75 0.2
 3 2 2 276.95 6.29
 3 2 3 101.86 2.31
 3 2 4 91.49 2.03
 3 2 5 61.02 1.42
 3 2 6 44.51 1.06
 3 2 7 3.73 0.1
 3 2 8 102.33 2.47
 3 2 9 2.24 0.06
 3 2 10 11.18 0.25
 3 2 11 9.25 0.21
 3 2 12 21.46 0.48
 3 2 13 2.93 0.08
 3 2 14 7.82 0.19
 3 2 15 1.2 0.06
 3 2 16 1.91 0.07
 3 2 17 7.02 0.17
 3 2 18 20.79 0.5
 3 2 19 14.42 0.33
 3 2 20 6.34 0.17
 3 2 21 5.27 0.15
 3 2 22 1.7 0.09
 3 2 23 0.92 0.19
 3 3 0 71.9 1.5
 3 3 1 2.05 0.08
 3 3 2 20.65 0.48
 3 3 3 96.5 2.09
 3 3 4 105.1 2.27
 3 3 5 0.13 0.03
 3 3 6 20.16 0.44
 3 3 7 2.11 0.08
 3 3 8 113.63 2.58
 3 3 9 35.54 0.78
 3 3 10 0.22 0.03
 3 3 11 15.73 0.35
 3 3 12 32.04 0.71
 3 3 13 11.85 0.27
 3 3 14 48.55 1.04
 3 3 15 4.58 0.12
 3 3 16 8.16 0.2
 3 3 17 7.04 0.17
 3 3 18 2.17 0.08
 3 3 19 0.72 0.06
 3 3 20 0.51 0.06
 3 3 21 3.69 0.12
 3 3 22 6.01 0.28
 3 4 0 6.05 0.17
 3 4 1 0.28 0.04
 3 4 2 2.13 0.09
 3 4 3 17.85 0.47
 3 4 4 37.14 1.19
 3 4 5 0.23 0.04
 3 4 6 0.3 0.04
 3 4 7 54.64 1.24
 3 4 8 20.23 0.43
 3 4 9 9.61 0.23
 3 4 10 10.58 0.26
 3 4 12 1.72 0.09
 3 4 13 12.76 0.3
 3 4 14 3.03 0.12
 3 4 16 2.29 0.11
 3 4 17 15.62 0.34
 3 4 18 9 0.35
 3 5 0 16.08 0.36
 3 5 1 8.57 0.26
 3 5 2 2.96 0.13
 3 5 5 1.79 0.08
 3 5 6 14.5 0.33
 3 5 7 4.54 0.14
 3 5 8 1.54 0.09
 3 5 9 0.39 0.06
 3 5 12 1.48 0.11
 3 5 13 0.34 0.08
 3 5 14 1.46 0.19
 3 6 0 0.38 0.1
 3 6 1 0.75 0.07
 3 6 2 1.15 0.07
 3 6 3 0.89 0.09
 3 6 4 1.07 0.11
 3 6 5 3.08 0.16
 3 6 6 0.78 0.07
 3 6 7 14.05 0.38
 3 6 8 0.2 0.06
 3 6 9 0.96 0.1
 3 6 10 2.07 0.12
 3 6 11 2.19 0.22
 3 6 12 2.61 0.22
 3 6 13 3.52 0.23
 3 7 0 1.11 0.18
 3 7 2 3.4 0.23
 3 7 3 4.12 0.25
 3 7 4 0.65 0.16
 3 7 6 0.56 0.15
 3 7 8 1.01 0.17
 3 7 9 1.93 0.2
 3 7 10 1.36 0.18
 4 0 0 45.59 1.14
 4 0 4 38.81 0.92
 4 0 6 12.69 0.32
 4 0 8 1.02 0.05
 4 0 10 4.38 0.11
 4 0 12 2.92 0.08
 4 0 16 49.21 1.1
 4 0 18 0.17 0.05
 4 0 22 29.86 0.73
 4 1 0 2.38 0.08
 4 1 1 154.05 3.49
 4 1 2 186.14 4.29
 4 1 3 210.7 4.99
 4 1 4 2.99 0.1
 4 1 5 87.84 2.2
 4 1 6 39.9 0.9
 4 1 7 8.38 0.2
 4 1 8 28.01 0.64
 4 1 9 20.64 0.47
 4 1 10 0.24 0.02
 4 1 11 128.42 2.84
 4 1 12 11.58 0.26
 4 1 13 6.17 0.14
 4 1 14 2.43 0.07
 4 1 15 9.48 0.22
 4 1 16 3.22 0.09
 4 1 17 8.73 0.21
 4 1 18 0.44 0.04
 4 1 19 1.38 0.06
 4 1 20 17.36 0.42
 4 1 21 13.76 0.34
 4 1 22 4.61 0.18
 4 2 0 118.84 2.7
 4 2 1 74.24 1.63
 4 2 2 294.83 6.72
 4 2 3 54.8 1.21
 4 2 4 14.94 0.42
 4 2 5 0.56 0.04
 4 2 6 6.92 0.17
 4 2 7 149.86 3.29
 4 2 8 0.68 0.03
 4 2 9 14.23 0.32
 4 2 10 40.67 0.89
 4 2 11 1.17 0.05
 4 2 12 101.33 2.18
 4 2 13 27.25 0.6
 4 2 14 10.68 0.25
 4 2 15 26.41 0.57
 4 2 16 2.22 0.09
 4 2 17 5.06 0.14
 4 2 18 5.34 0.14
 4 2 19 2.72 0.1
 4 2 20 2.99 0.18
 4 2 21 2.15 0.1
 4 2 22 13.28 0.42
 4 3 0 5.56 0.13
 4 3 1 36.42 0.79
 4 3 2 1.02 0.05
 4 3 3 1.31 0.05
 4 3 4 47.77 1.04
 4 3 5 3.64 0.12
 4 3 6 103.81 2.3
 4 3 7 0.33 0.03
 4 3 8 53.57 1.2
 4 3 9 6.14 0.15
 4 3 10 9.79 0.29
 4 3 11 0.29 0.07
 4 3 13 12.9 0.29
 4 3 16 22.86 0.51
 4 3 17 2.81 0.1
 4 3 18 31.74 0.69
 4 3 19 2.42 0.11
 4 3 21 3.54 0.25
 4 4 0 63.94 1.6
 4 4 1 0.47 0.04
 4 4 2 0.61 0.05
 4 4 3 2.65 0.1
 4 4 4 1.46 0.06
 4 4 5 19.8 0.44
 4 4 6 13.43 0.3
 4 4 7 39.16 0.85
 4 4 8 20.6 0.54
 4 4 9 0.96 0.07
 4 4 10 1.35 0.07
 4 4 11 0.44 0.05
 4 4 12 0.22 0.05
 4 4 13 0.54 0.07
 4 4 14 20.29 0.42
 4 4 15 4.94 0.17
 4 4 17 18.13 0.46
 4 5 0 0.15 0.04
 4 5 1 1.8 0.08
 4 5 2 0.8 0.07
 4 5 3 2.94 0.14
 4 5 4 22.32 0.46
 4 5 5 2 0.14
 4 5 6 9.72 0.24
 4 5 7 0.17 0.05
 4 5 8 2.12 0.09
 4 5 10 14.01 0.4
 4 5 11 7.25 0.2
 4 5 12 1.84 0.1
 4 6 0 0.96 0.07
 4 6 1 3.62 0.12
 4 6 2 0.51 0.06
 4 6 3 0.72 0.07
 4 6 4 0.17 0.05
 4 6 5 2.65 0.1
 4 6 7 0.79 0.09
 4 6 8 1.98 0.11
 4 6 9 1.69 0.12
 4 7 1 4.6 0.31
 4 7 2 0.88 0.15
 4 7 5 0.95 0.16
 4 7 6 6.01 0.28
 4 7 8 3.45 0.23
 5 0 0 63.36 1.42
 5 0 2 677.12 15.14
 5 0 4 11.52 0.28
 5 0 6 6.37 0.16
 5 0 8 146.61 3.15
 5 0 10 72.54 1.56
 5 0 12 17.31 0.38
 5 0 14 15.4 0.34
 5 0 16 15.69 0.38
 5 0 18 1.85 0.1
 5 0 20 1.95 0.14
 5 0 22 0.68 0.19
 5 1 0 0.43 0.04
 5 1 1 108.3 2.41
 5 1 2 57.42 1.28
 5 1 3 1.71 0.09
 5 1 4 38.3 0.98
 5 1 5 0.96 0.13
 5 1 6 79.35 1.8
 5 1 7 4.99 0.12
 5 1 8 1.43 0.04
 5 1 9 1.89 0.06
 5 1 10 0.76 0.03
 5 1 11 29.23 0.64
 5 1 12 55.44 1.21
 5 1 13 16.76 0.39
 5 1 14 0.26 0.03
 5 1 15 18.01 0.4
 5 1 18 5.64 0.15
 5 1 19 0.78 0.06
 5 1 20 1.36 0.08
 5 1 21 24.19 0.55
 5 2 0 23.87 0.56
 5 2 1 24.9 0.56
 5 2 2 3.26 0.09
 5 2 3 23.5 0.55
 5 2 4 59.43 1.3
 5 2 5 14.5 0.36
 5 2 6 47.63 1.04
 5 2 7 4.19 0.11
 5 2 8 13.71 0.31
 5 2 9 10.45 0.24
 5 2 10 39.45 0.88
 5 2 11 10.49 0.24
 5 2 12 21.16 0.47
 5 2 14 6.01 0.15
 5 2 16 11.26 0.26
 5 2 17 24.88 0.59
 5 2 18 2.75 0.12
 5 2 19 2.84 0.14
 5 2 20 17.36 0.36
 5 2 21 2.6 0.33
 5 3 0 118.33 2.57
 5 3 1 25.43 0.56
 5 3 2 5.31 0.14
 5 3 3 4.3 0.11
 5 3 4 3.73 0.11
 5 3 5 40.09 0.88
 5 3 6 88.15 1.87
 5 3 7 4.34 0.12
 5 3 8 3.3 0.1
 5 3 9 0.22 0.04
 5 3 10 36.39 0.73
 5 3 11 20.74 0.57
 5 3 12 0.56 0.07
 5 3 13 4.28 0.16
 5 3 14 29.11 0.7
 5 3 15 0.84 0.07
 5 3 16 32.14 0.66
 5 3 19 4.1 0.16
 5 4 0 8.64 0.36
 5 4 1 4.66 0.15
 5 4 2 0.14 0.05
 5 4 3 1.32 0.07
 5 4 4 25.12 0.67
 5 4 5 18.09 0.42
 5 4 6 8.26 0.2
 5 4 7 18.28 0.42
 5 4 9 7.16 0.2
 5 4 10 15.59 0.35
 5 4 11 2.62 0.1
 5 4 12 0.54 0.06
 5 4 14 2.27 0.11
 5 4 15 11.96 0.28
 5 4 16 1.35 0.2
 5 4 17 4.87 0.26
 5 5 0 4.89 0.28
 5 5 2 4.82 0.26
 5 5 3 1.1 0.08
 5 5 4 3.41 0.12
 5 5 5 0.34 0.06
 5 5 6 6.41 0.2
 5 5 7 1.12 0.07
 5 5 8 7.14 0.23
 5 5 9 0.41 0.07
 5 5 14 2.61 0.21
 5 5 15 0.77 0.15
 5 6 0 6.62 0.4
 5 6 1 4.13 0.14
 5 6 2 3.87 0.13
 5 6 3 1.86 0.14
 5 6 4 1.53 0.08
 5 6 5 7.17 0.18
 5 6 6 2.8 0.13
 5 6 7 11.32 0.27
 5 6 8 0.69 0.13
 5 6 9 2.09 0.12
 5 6 12 0.52 0.14
 5 7 0 1.54 0.11
 5 7 1 7.25 0.19
 5 7 2 1.37 0.2
 5 7 3 1.75 0.19
 5 7 4 1.23 0.18
 5 7 5 0.66 0.15
 6 0 0 235.37 5.35
 6 0 2 29.82 0.66
 6 0 4 1.5 0.12
 6 0 6 47.51 0.96
 6 0 8 15.49 0.35
 6 0 10 33.63 0.7
 6 0 12 94.16 2
 6 0 14 4.22 0.14
 6 0 16 2.09 0.11
 6 0 18 12.01 0.29
 6 0 20 22.49 0.45
 6 1 0 0.62 0.05
 6 1 1 180.35 4.08
 6 1 2 58.55 1.5
 6 1 3 20.83 0.48
 6 1 4 52.17 1.3
 6 1 5 58.46 1.27
 6 1 6 20.11 0.53
 6 1 7 11.58 0.27
 6 1 8 41.82 0.91
 6 1 9 34.41 0.77
 6 1 10 0.34 0.04
 6 1 11 31.74 0.69
 6 1 12 0.67 0.05
 6 1 13 13.86 0.31
 6 1 15 1.88 0.08
 6 1 16 26.35 0.55
 6 1 17 0.37 0.05
 6 1 18 3.05 0.15
 6 1 19 5.79 0.16
 6 2 1 9.26 0.22
 6 2 2 0.1 0.02
 6 2 3 12.91 0.31
 6 2 4 46.04 0.99
 6 2 5 94.88 2.31
 6 2 6 2.18 0.09
 6 2 7 1.06 0.06
 6 2 8 5.14 0.14
 6 2 9 33.33 0.69
 6 2 10 1.48 0.08
 6 2 11 5.62 0.16
 6 2 12 3.27 0.12
 6 2 13 7.02 0.2
 6 2 14 33.81 0.71
 6 2 15 15.1 0.34
 6 2 16 7.63 0.2
 6 2 17 1.34 0.07
 6 2 18 0.7 0.08
 6 2 20 2.54 0.26
 6 3 2 0.72 0.06
 6 3 3 0.71 0.05
 6 3 4 0.28 0.04
 6 3 5 0.15 0.04
 6 3 6 0.22 0.04
 6 3 7 4.96 0.14
 6 3 8 5.82 0.15
 6 3 9 3.74 0.13
 6 3 10 32.47 0.7
 6 3 11 1.63 0.08
 6 3 12 1.28 0.09
 6 3 13 0.57 0.07
 6 3 15 12.06 0.3
 6 3 16 5.65 0.19
 6 3 17 0.57 0.17
 6 3 18 8.73 0.5
 6 4 0 16.15 0.44
 6 4 2 25.3 0.59
 6 4 3 0.3 0.05
 6 4 4 5.94 0.2
 6 4 5 13.93 0.31
 6 4 6 0.82 0.05
 6 4 7 1.87 0.09
 6 4 9 7.56 0.19
 6 4 10 18.13 0.39
 6 4 11 1.65 0.08
 6 4 12 0.3 0.06
 6 4 14 2.9 0.14
 6 4 15 4.77 0.16
 6 4 16 3.72 0.15
 6 5 0 25.68 1.11
 6 5 1 3.92 0.14
 6 5 2 0.27 0.06
 6 5 3 0.64 0.07
 6 5 4 14.27 0.32
 6 5 6 43.09 1.15
 6 5 7 2.9 0.21
 6 5 8 0.54 0.09
 6 5 9 1.38 0.09
 6 5 10 0.42 0.07
 6 5 12 0.55 0.08
 6 5 13 1.59 0.19
 6 6 0 11.09 0.29
 6 6 1 2.05 0.09
 6 6 2 4.64 0.27
 6 6 3 5.15 0.16
 6 6 4 0.26 0.06
 6 6 5 1.13 0.08
 6 6 7 1.81 0.12
 6 6 8 0.84 0.09
 6 6 9 0.52 0.08
 6 6 10 6.68 0.28
 6 7 0 1.54 0.1
 6 7 1 0.46 0.14
 7 0 0 108.86 3.57
 7 0 2 35.28 1.29
 7 0 4 262.4 11.59
 7 0 6 1.12 0.07
 7 0 8 44.01 0.87
 7 0 10 59.45 1.29
 7 0 12 17.7 0.41
 7 0 14 12.2 0.37
 7 0 16 8.19 0.23
 7 0 18 16.54 0.35
 7 1 0 80.82 1.85
 7 1 1 1.05 0.06
 7 1 2 0.23 0.03
 7 1 3 7.28 0.18
 7 1 4 34.19 0.75
 7 1 5 38.91 1.05
 7 1 6 0.93 0.06
 7 1 7 1.43 0.07
 7 1 8 46.48 0.95
 7 1 10 3.25 0.12
 7 1 11 16.52 0.36
 7 1 12 15.14 0.37
 7 1 13 15.24 0.36
 7 1 14 23.57 0.55
 7 1 15 22.26 0.47
 7 1 17 3.51 0.14
 7 1 18 0.3 0.08
 7 1 19 4.28 0.16
 7 2 0 34.1 0.78
 7 2 1 10.44 0.24
 7 2 2 6.11 0.16
 7 2 3 4.54 0.12
 7 2 4 0.54 0.04
 7 2 5 0.71 0.05
 7 2 6 5.66 0.15
 7 2 7 3.16 0.1
 7 2 8 6.81 0.17
 7 2 9 20.63 0.44
 7 2 10 0.78 0.07
 7 2 11 10.01 0.25
 7 2 12 0.3 0.07
 7 2 13 4.2 0.18
 7 2 14 6.54 0.2
 7 2 15 11.41 0.27
 7 2 16 1 0.11
 7 2 18 3.68 0.15
 7 3 0 0.56 0.04
 7 3 1 27.28 0.58
 7 3 2 22.02 0.51
 7 3 3 14.74 0.35
 7 3 4 14.05 0.31
 7 3 5 0.99 0.06
 7 3 6 6.58 0.17
 7 3 7 3.33 0.11
 7 3 8 11.62 0.27
 7 3 9 9.64 0.28
 7 3 10 1.86 0.09
 7 3 12 3.51 0.16
 7 3 13 1.48 0.1
 7 3 14 0.29 0.07
 7 3 16 1.92 0.13
 7 4 0 9.51 0.22
 7 4 1 1.45 0.1
 7 4 2 1.64 0.08
 7 4 3 1.11 0.08
 7 4 4 2.35 0.11
 7 4 5 20.14 0.49
 7 4 6 29.34 0.64
 7 4 9 9.89 0.24
 7 4 10 0.32 0.06
 7 4 12 4.73 0.17
 7 4 13 0.35 0.1
 7 4 14 6.62 0.22
 7 4 15 3.33 0.16
 7 5 0 12.87 0.3
 7 5 2 11.92 0.28
 7 5 3 1.36 0.09
 7 5 4 2.51 0.11
 7 5 6 0.99 0.08
 7 5 8 3.44 0.13
 7 5 10 19.3 0.42
 7 5 11 1.41 0.2
 7 5 12 1.17 0.18
 7 6 0 0.79 0.07
 7 6 2 2.12 0.11
 7 6 4 3.57 0.21
 7 6 5 3.5 0.14
 7 6 6 3 0.14
 7 6 7 3.39 0.14
 7 6 8 2.99 0.22
 8 0 0 27.83 0.54
 8 0 2 14.74 0.46
 8 0 4 64.25 1.4
 8 0 6 4.36 0.14
 8 0 8 29.14 0.62
 8 0 10 0.87 0.09
 8 0 12 24.99 0.49
 8 0 14 82.94 1.96
 8 0 16 1.1 0.1
 8 1 1 0.41 0.03
 8 1 2 2.05 0.07
 8 1 3 83.69 1.96
 8 1 4 32.3 0.77
 8 1 6 4.04 0.12
 8 1 7 0.34 0.04
 8 1 8 19.51 0.42
 8 1 9 9.44 0.23
 8 1 10 18.11 0.39
 8 1 11 6.11 0.19
 8 1 12 4.34 0.2
 8 1 13 11.04 0.27
 8 1 15 1.55 0.13
 8 1 16 0.57 0.11
 8 2 0 40.71 0.95
 8 2 1 21.12 0.51
 8 2 3 4.9 0.16
 8 2 4 14.19 0.32
 8 2 5 7.21 0.19
 8 2 7 34.65 0.82
 8 2 8 4 0.12
 8 2 9 0.15 0.05
 8 2 10 14.98 0.34
 8 2 13 3.91 0.21
 8 2 14 0.32 0.09
 8 2 15 2.82 0.28
 8 2 16 1.93 0.13
 8 3 0 17.03 0.42
 8 3 1 0.19 0.04
 8 3 2 9.23 0.23
 8 3 3 0.57 0.05
 8 3 4 10.59 0.25
 8 3 5 17.4 0.47
 8 3 6 13.72 0.42
 8 3 8 3.66 0.12
 8 3 10 2.61 0.12
 8 3 11 5.48 0.17
 8 3 12 3.27 0.13
 8 3 13 6.24 0.2
 8 3 14 5.71 0.18
 8 3 15 1.37 0.16
 8 4 1 2.27 0.09
 8 4 2 13.15 0.32
 8 4 3 2.38 0.15
 8 4 4 2.23 0.09
 8 4 5 2.68 0.11
 8 4 6 3.44 0.11
 8 4 7 4.17 0.12
 8 4 9 11.86 0.28
 8 4 10 5.73 0.22
 8 4 12 5.45 0.17
 8 4 13 0.31 0.09
 8 5 0 0.95 0.08
 8 5 1 0.22 0.06
 8 5 2 6.07 0.17
 8 5 3 3.47 0.13
 8 5 4 0.83 0.08
 8 5 6 6.66 0.19
 8 5 7 2.4 0.23
 8 5 8 19.29 0.69
 8 5 9 2.82 0.13
 8 5 10 0.79 0.14
 8 6 1 0.45 0.08
 8 6 2 4.46 0.35
 8 6 3 1.21 0.1
 8 6 4 2.53 0.15
 9 0 0 18.29 0.82
 9 0 2 45.91 1.64
 9 0 4 4.55 0.24
 9 0 6 26.67 0.52
 9 0 10 13.87 0.42
 9 0 12 8.48 0.33
 9 1 0 32.77 0.69
 9 1 1 0.2 0.04
 9 1 2 4.61 0.14
 9 1 3 25.69 0.53
 9 1 4 2.46 0.12
 9 1 5 6.01 0.18
 9 1 6 7.39 0.28
 9 1 7 12.58 0.29
 9 1 8 1.67 0.08
 9 1 9 1.95 0.09
 9 1 10 8.83 0.23
 9 1 12 1.05 0.09
 9 1 13 27.14 0.51
 9 1 14 9.03 0.26
 9 1 15 1.14 0.1
 9 2 0 1.71 0.09
 9 2 1 3.63 0.12
 9 2 2 35.13 0.81
 9 2 3 4.92 0.17
 9 2 4 34.7 0.77
 9 2 5 3.21 0.13
 9 2 6 3.07 0.11
 9 2 7 1.73 0.09
 9 2 8 2.12 0.09
 9 2 9 14.61 0.35
 9 2 10 2.03 0.11
 9 2 11 8.77 0.23
 9 2 12 6.25 0.24
 9 2 14 7.25 0.2
 9 3 0 2.23 0.12
 9 3 1 6.3 0.16
 9 3 2 2.49 0.11
 9 3 3 14.63 0.36
 9 3 4 6.44 0.31
 9 3 5 1.24 0.09
 9 3 6 16.11 0.38
 9 3 7 0.33 0.06
 9 3 8 15.47 0.34
 9 3 10 2.82 0.23
 9 3 11 3.77 0.15
 9 3 12 4.43 0.32
 9 4 1 2.4 0.12
 9 4 2 12.12 0.29
 9 4 5 0.29 0.06
 9 4 6 4.81 0.14
 9 4 7 17.84 0.39
 9 4 8 11.8 0.27
 9 4 9 5.11 0.17
 9 4 10 1.06 0.1
 9 5 1 0.77 0.09
 9 5 2 3.91 0.13
 9 5 3 1.37 0.09
 9 5 4 1.14 0.18
 9 5 5 0.96 0.17
 10 0 0 8.06 0.46
 10 0 2 2.94 0.13
 10 0 4 13.83 0.44
 10 0 6 16.42 0.35
 10 0 8 1.01 0.1
 10 1 0 9.51 0.23
 10 1 1 31.53 0.66
 10 1 3 8.12 0.21
 10 1 4 9.31 0.24
 10 1 5 3.44 0.13
 10 1 6 7.47 0.21
 10 1 8 1.27 0.11
 10 1 9 1.12 0.11
 10 1 10 5.09 0.29
 10 1 11 3.47 0.26
 10 1 12 0.52 0.17
 10 1 13 1.66 0.23
 10 2 0 9.12 0.25
 10 2 1 1.58 0.09
 10 2 2 27.64 1.02
 10 2 3 7.48 0.35
 10 2 4 1.41 0.19
 10 2 5 9.65 0.25
 10 2 6 7.2 0.21
 10 2 7 3.6 0.12
 10 2 8 3.01 0.11
 10 2 9 0.43 0.09
 10 2 10 6.12 0.3
 10 2 11 1.25 0.11
 10 2 12 15.74 0.45
 10 3 0 0.76 0.06
 10 3 1 1.14 0.08
 10 3 2 18.09 0.43
 10 3 3 3.81 0.13
 10 3 4 3.29 0.12
 10 3 5 0.22 0.06
 10 3 6 13.26 0.3
 10 3 7 11.49 0.28
 10 3 8 24.09 0.46
 10 3 9 0.35 0.1
 10 3 10 0.97 0.16
 10 3 11 0.93 0.2
 10 4 0 2.4 0.11
 10 4 1 4.92 0.15
 10 4 3 1.43 0.09
 10 4 4 3.25 0.15
 10 4 5 1.15 0.11
 10 4 6 0.8 0.13
 10 4 7 6.5 0.19
 10 5 0 1.67 0.2
 10 5 1 2.48 0.12
 11 0 0 32.82 1.03
 11 0 2 23.87 0.5
 11 0 6 2.21 0.2
 11 1 1 3.95 0.12
 11 1 2 7.73 0.2
 11 1 3 10.9 0.26
 11 1 4 1.7 0.1
 11 1 5 12.54 0.29
 11 1 6 3.63 0.14
 11 1 7 4.45 0.16
 11 1 9 1.41 0.23
 11 1 10 5.33 0.29
 11 2 1 11.74 0.27
 11 2 3 0.8 0.09
 11 2 4 6.82 0.23
 11 2 6 18.42 0.9
 11 2 7 16.36 0.47
 11 2 8 2.82 0.25
 11 2 9 0.7 0.19
 11 3 0 18.63 0.4
 11 3 1 2.07 0.17
 11 3 2 1.22 0.18
 11 3 3 1.46 0.12
 11 3 4 3.07 0.14
 11 3 5 0.83 0.2
 11 3 6 2.02 0.23
 11 4 0 1.19 0.18
 11 4 1 3.43 0.22
 11 4 2 3.14 0.14
 11 4 4 5.76 0.29
 12 0 0 1.51 0.09
 12 0 2 19.61 0.51
 12 0 4 7.61 0.31
 12 1 0 8.37 0.22
 12 1 1 3.17 0.12
 12 1 2 7.94 0.2
 12 1 3 3.25 0.14
 12 1 4 0.4 0.08
 12 1 5 3.47 0.25
 12 1 6 12.28 0.38
 12 1 7 2.69 0.24
 12 2 0 0.68 0.08
 12 2 3 2 0.23
 12 2 4 3.85 0.27
 12 2 5 2.47 0.25
 12 2 6 0.97 0.2
 12 3 3 2.45 0.25
 13 1 0 1.3 0.1
 13 1 1 2.14 0.17
 13 2 0 0.91 0.19
 13 2 1 2.78 0.25

_iucr_refine_fcf_details
;
data_1.5
_computing_structure_refinement   'olex2.refine 1.3 (Bourhis et al., 2015)'
_shelx_refln_list_code            4
loop_
  _space_group_symop_id
  _space_group_symop_operation_xyz
  1  x,y,z
  2  -x,y+1/2,-z+1/2
  3  -x,-y,-z
  4  x,-y-1/2,z-1/2

_space_group_crystal_system       monoclinic
_space_group_IT_number            14
_space_group_name_H-M_alt         'P 1 21/c 1'
_space_group_name_Hall            '-P 2ybc'
_symmetry_space_group_name_H-M    'P 1 21/c 1'
_symmetry_space_group_name_Hall   '-P 2ybc'
_symmetry_Int_Tables_number       14
_cell_length_a                    6.0950(5)
_cell_length_b                    3.4881(3)
_cell_length_c                    11.8462(9)
_cell_angle_alpha                 90
_cell_angle_beta                  103.842(3)
_cell_angle_gamma                 90
_cell_volume                      244.54(4)
loop_
  _refln_index_h
  _refln_index_k
  _refln_index_l
  _refln_F_squared_calc
  _refln_F_squared_meas
  _refln_F_squared_sigma
  _refln_F_squared_weight
  _refln_observed_status
-13 0 6 32.961 35.157 0.679 2.186 o
-13 0 8 3.359 3.236 0.230 23.010 o
-13 0 10 0.476 0.499 0.140 63.233 o
-13 0 12 11.087 11.296 0.350 9.256 o
-13 1 1 2.618 2.517 0.200 30.546 o
-13 1 2 13.873 13.324 0.390 7.321 o
-13 1 4 1.154 1.079 0.170 42.757 o
-13 1 8 3.565 3.706 0.150 52.331 o
-13 1 10 3.244 3.186 0.180 37.188 o
-13 1 12 3.214 3.236 0.130 69.462 o
-13 1 13 0.554 0.509 0.130 73.299 o
-13 2 1 3.978 4.085 0.220 24.868 o
-13 2 3 0.973 0.789 0.140 63.055 o
-13 2 4 0.776 0.869 0.150 54.996 o
-13 2 5 1.209 1.129 0.170 42.740 o
-13 2 6 0.480 0.469 0.140 63.235 o
-13 2 8 2.097 2.137 0.200 30.701 o
-13 2 9 1.277 1.358 0.180 38.109 o
-13 2 10 3.756 3.895 0.230 22.875 o
-13 2 12 0.990 1.069 0.170 42.790 o
-13 2 13 0.771 0.759 0.140 63.127 o
-13 3 6 4.087 3.656 0.210 27.244 o
-12 0 2 8.592 8.330 0.230 20.816 o
-12 0 4 40.581 42.209 0.759 1.689 o
-12 0 6 4.096 5.234 0.340 10.563 o
-12 0 10 2.427 2.307 0.120 83.113 o
-12 0 12 8.304 8.949 0.310 12.066 o
-12 0 16 17.103 16.820 0.439 5.629 o
-12 1 1 1.879 1.968 0.100 120.019 o
-12 1 2 0.989 1.109 0.080 190.936 o
-12 1 5 18.362 18.697 0.410 6.212 o
-12 1 6 4.349 4.395 0.130 66.470 o
-12 1 7 1.574 1.458 0.090 149.151 o
-12 1 8 11.431 11.806 0.280 13.667 o
-12 1 9 10.723 10.917 0.270 14.826 o
-12 1 10 2.666 2.567 0.100 116.579 o
-12 1 11 0.976 1.049 0.070 248.506 o
-12 1 12 6.560 6.742 0.260 17.313 o
-12 1 13 0.733 0.719 0.140 63.144 o
-12 1 15 13.011 12.914 0.280 13.197 o
-12 1 16 1.711 1.778 0.190 34.106 o
-12 1 17 0.757 0.589 0.140 63.156 o
-12 2 1 12.713 12.735 0.519 4.347 o
-12 2 2 5.049 4.994 0.200 29.299 o
-12 2 5 7.598 7.671 0.200 27.337 o
-12 2 6 0.248 0.270 0.080 193.682 o
-12 2 7 3.244 3.406 0.140 60.205 o
-12 2 8 4.097 4.445 0.200 29.793 o
-12 2 9 3.923 4.105 0.160 45.832 o
-12 2 11 8.354 8.590 0.330 10.743 o
-12 2 12 1.037 1.039 0.180 38.177 o
-12 2 13 4.712 4.574 0.250 19.230 o
-12 2 14 0.321 0.350 0.070 252.688 o
-12 3 1 1.510 1.538 0.170 42.616 o
-12 3 3 3.079 2.966 0.210 27.598 o
-12 3 6 0.831 0.929 0.160 48.336 o
-12 3 7 1.240 1.238 0.180 38.127 o
-12 3 11 1.552 1.488 0.190 34.164 o
-12 3 12 0.396 0.629 0.140 63.236 o
-12 3 14 3.402 3.466 0.220 25.072 o
-12 4 3 1.820 1.618 0.160 47.933 o
-12 4 4 1.493 1.638 0.170 42.607 o
-12 4 5 2.196 1.868 0.170 42.341 o
-12 4 6 5.095 4.964 0.240 20.691 o
-12 4 8 0.494 0.519 0.130 73.314 o
-12 4 9 1.303 1.229 0.170 42.708 o
-11 0 2 3.530 3.536 0.150 52.447 o
-11 0 4 9.018 8.969 0.220 22.191 o
-11 0 6 0.598 0.549 0.060 341.666 o
-11 0 8 82.864 83.429 3.446 0.099 o
-11 0 10 7.611 7.301 0.280 14.837 o
-11 0 12 2.511 2.587 0.130 70.914 o
-11 0 14 32.564 32.890 0.719 2.010 o
-11 0 16 1.343 1.348 0.190 34.210 o
-11 0 18 11.499 11.556 0.370 8.316 o
-11 0 20 1.961 1.808 0.180 37.898 o
-11 1 1 0.218 0.170 0.050 495.542 o
-11 1 2 5.541 5.773 0.160 43.494 o
-11 1 3 13.454 13.643 0.310 10.976 o
-11 1 4 34.596 35.217 0.869 1.427 o
-11 1 5 2.049 2.097 0.080 182.585 o
-11 1 6 0.209 0.150 0.040 773.847 o
-11 1 7 1.324 1.388 0.070 244.821 o
-11 1 8 1.267 1.288 0.080 189.410 o
-11 1 9 5.863 5.883 0.170 38.659 o
-11 1 10 3.572 3.805 0.130 68.416 o
-11 1 11 4.112 4.235 0.130 67.070 o
-11 1 12 12.842 13.084 0.300 11.762 o
-11 1 13 0.405 0.429 0.060 343.141 o
-11 1 14 6.023 5.953 0.170 38.488 o
-11 1 15 5.724 5.673 0.160 43.352 o
-11 1 16 2.338 2.307 0.090 144.234 o
-11 2 1 2.601 2.637 0.120 82.534 o
-11 2 2 0.323 0.300 0.060 343.769 o
-11 2 3 1.272 1.209 0.080 189.569 o
-11 2 4 10.555 10.587 0.270 14.904 o
-11 2 5 2.023 2.028 0.120 83.946 o
-11 2 6 6.013 6.063 0.190 31.434 o
-11 2 7 7.918 8.430 0.230 21.042 o
-11 2 10 1.011 0.909 0.090 151.522 o
-11 2 11 2.137 2.197 0.110 99.009 o
-11 2 12 2.411 2.447 0.110 98.125 o
-11 2 13 0.477 0.469 0.060 342.658 o
-11 2 14 1.352 1.199 0.090 150.266 o
-11 2 15 9.751 9.868 0.310 11.818 o
-11 2 17 0.694 0.689 0.140 63.159 o
-11 2 18 2.168 2.028 0.180 37.807 o
-11 3 1 0.978 1.109 0.100 122.885 o
-11 3 2 3.186 3.146 0.120 80.919 o
-11 3 3 0.343 0.360 0.060 343.573 o
-11 3 4 4.339 4.245 0.210 27.078 o
-11 3 5 5.992 6.202 0.170 38.405 o
-11 3 6 2.739 2.667 0.110 97.058 o
-11 3 7 3.356 3.516 0.160 46.508 o
-11 3 9 1.189 1.129 0.090 150.818 o
-11 3 10 11.737 11.416 0.330 10.217 o
-11 3 11 3.847 4.085 0.140 59.000 o
-11 3 12 1.011 0.969 0.090 151.453 o
-11 3 13 2.406 2.267 0.120 83.180 o
-11 3 14 0.411 0.340 0.070 252.493 o
-11 3 16 3.487 3.346 0.130 68.941 o
-11 4 1 1.244 1.278 0.180 38.122 o
-11 4 2 2.675 2.687 0.110 97.196 o
-11 4 3 5.106 5.264 0.180 35.585 o
-11 4 5 0.179 0.220 0.070 253.032 o
-11 4 6 6.454 6.183 0.280 15.102 o
-11 4 9 2.241 1.988 0.200 30.688 o
-11 4 10 3.389 3.356 0.230 22.994 o
-11 4 12 3.086 3.046 0.220 25.180 o
-11 4 13 5.344 5.403 0.260 17.657 o
-10 0 4 8.324 8.420 0.220 22.611 o
-10 0 6 11.598 11.826 0.699 2.468 o
-10 0 8 16.974 17.699 0.400 6.618 o
-10 0 10 11.582 12.215 0.290 12.792 o
-10 0 12 11.294 11.486 0.340 9.727 o
-10 0 16 2.703 2.877 0.210 27.691 o
-10 0 18 58.978 58.699 0.959 0.998 o
-10 0 20 1.753 1.938 0.130 72.114 o
-10 1 1 3.218 3.516 0.130 69.236 o
-10 1 2 0.497 0.539 0.050 491.534 o
-10 1 3 2.187 2.277 0.080 180.976 o
-10 1 4 0.749 0.749 0.050 486.185 o
-10 1 5 9.270 9.409 0.230 20.358 o
-10 1 7 45.473 46.014 1.019 1.006 o
-10 1 8 19.124 19.407 0.489 4.523 o
-10 1 9 9.662 9.738 0.260 16.261 o
-10 1 10 5.939 6.113 0.200 28.632 o
-10 1 11 1.755 1.918 0.090 147.645 o
-10 1 12 3.721 4.035 0.390 8.085 o
-10 1 13 11.153 11.436 0.360 8.779 o
-10 1 14 17.216 17.659 0.380 7.199 o
-10 1 16 0.911 0.759 0.070 249.714 o
-10 1 17 14.190 14.253 0.310 10.806 o
-10 1 18 2.293 2.187 0.110 98.686 o
-10 1 19 1.763 1.678 0.100 120.707 o
-10 1 21 0.479 0.439 0.130 73.329 o
-10 2 1 0.523 0.429 0.060 342.513 o
-10 2 2 10.855 10.627 0.419 6.629 o
-10 2 3 47.398 48.232 1.029 0.976 o
-10 2 4 27.220 27.906 0.659 2.455 o
-10 2 7 1.252 1.398 0.070 245.353 o
-10 2 8 8.611 8.879 0.220 22.389 o
-10 2 9 12.884 12.794 0.360 8.562 o
-10 2 10 0.824 0.759 0.060 339.023 o
-10 2 11 11.278 11.296 0.589 3.447 o
-10 2 12 4.862 5.054 0.170 39.832 o
-10 2 13 10.934 10.977 0.270 14.768 o
-10 2 14 12.962 13.134 0.300 11.737 o
-10 2 16 0.682 0.739 0.110 102.155 o
-10 2 17 3.574 3.725 0.220 25.006 o
-10 2 18 0.571 0.499 0.140 63.213 o
-10 3 1 2.506 2.837 0.110 97.430 o
-10 3 2 7.805 7.990 0.210 24.896 o
-10 3 3 3.560 3.646 0.130 68.573 o
-10 3 4 9.868 9.958 0.280 14.183 o
-10 3 6 10.633 10.547 0.270 14.890 o
-10 3 7 0.554 0.589 0.060 341.828 o
-10 3 8 5.707 5.623 0.170 38.907 o
-10 3 9 0.839 0.849 0.070 249.858 o
-10 3 10 7.361 7.151 0.190 30.241 o
-10 3 14 7.783 7.611 0.210 24.998 o
-10 3 15 2.461 2.757 0.110 97.639 o
-10 3 17 1.371 1.288 0.170 42.685 o
-10 3 18 0.345 0.380 0.120 86.091 o
-10 4 2 9.821 10.088 0.240 18.600 o
-10 4 3 6.006 5.813 0.170 38.565 o
-10 4 4 0.289 0.340 0.060 343.819 o
-10 4 5 1.024 0.989 0.070 248.393 o
-10 4 6 3.180 3.186 0.170 41.581 o
-10 4 8 2.966 2.747 0.210 27.648 o
-10 4 9 3.065 3.016 0.140 60.637 o
-10 4 10 6.825 6.952 0.310 12.349 o
-10 4 13 7.163 7.181 0.300 13.093 o
-10 4 16 9.932 10.198 0.330 10.496 o
-10 4 17 0.751 0.919 0.160 48.352 o
-10 5 2 6.352 5.793 0.270 16.235 o
-10 5 4 2.081 1.808 0.350 10.098 o
-10 5 5 2.804 2.577 0.210 27.701 o
-10 5 6 5.494 5.064 0.360 9.381 o
-10 5 10 0.635 0.739 0.090 152.394 o
-10 5 11 1.148 1.089 0.170 42.757 o
-10 5 12 13.292 13.164 0.380 7.722 o
-9 0 2 3.947 3.805 0.150 51.892 o
-9 0 4 56.117 56.951 1.189 0.725 o
-9 0 6 23.815 24.440 0.539 3.595 o
-9 0 8 4.219 4.205 0.140 58.397 o
-9 0 10 50.313 50.918 1.348 0.603 o
-9 0 16 20.301 20.775 0.499 4.296 o
-9 0 18 0.266 0.410 0.130 73.376 o
-9 0 20 0.952 0.789 0.100 123.152 o
-9 0 22 6.427 6.262 0.439 6.287 o
-9 1 1 0.495 0.499 0.040 764.535 o
-9 1 2 1.374 1.278 0.060 329.372 o
-9 1 3 0.129 0.130 0.030 1376.220 o
-9 1 4 10.119 10.078 0.230 19.894 o
-9 1 5 2.960 3.116 0.090 138.767 o
-9 1 6 21.806 22.083 0.489 4.360 o
-9 1 7 16.772 16.710 0.410 6.392 o
-9 1 8 4.660 4.734 0.140 57.350 o
-9 1 9 17.151 16.780 0.380 7.244 o
-9 1 10 1.086 1.119 0.070 247.573 o
-9 1 11 6.397 6.452 0.180 34.259 o
-9 1 13 0.324 0.380 0.110 102.448 o
-9 1 15 0.537 0.459 0.070 251.966 o
-9 1 16 2.457 2.487 0.130 71.045 o
-9 1 17 34.448 34.249 1.029 1.060 o
-9 1 18 6.385 6.352 0.190 31.122 o
-9 1 19 2.708 2.707 0.110 97.087 o
-9 1 20 4.115 4.035 0.150 51.591 o
-9 1 21 6.570 6.362 0.180 34.163 o
-9 1 23 2.055 2.028 0.190 34.004 o
-9 2 1 4.769 4.824 0.140 57.112 o
-9 2 3 0.673 0.589 0.050 488.747 o
-9 2 4 0.346 0.320 0.040 770.384 o
-9 2 5 5.905 5.913 0.150 48.211 o
-9 2 6 33.377 33.480 0.789 1.705 o
-9 2 7 9.645 9.698 0.230 20.156 o
-9 2 8 53.894 53.925 1.278 0.650 o
-9 2 9 1.318 1.368 0.070 244.953 o
-9 2 10 5.188 5.294 0.180 35.521 o
-9 2 12 3.205 3.146 0.120 80.878 o
-9 2 13 30.490 29.994 0.679 2.266 o
-9 2 14 4.540 4.824 0.150 50.660 o
-9 2 15 0.456 0.449 0.060 342.827 o
-9 2 16 9.258 9.209 0.240 18.937 o
-9 2 17 7.997 7.731 0.200 27.091 o
-9 2 18 13.933 13.743 0.410 6.673 o
-9 2 19 3.735 3.765 0.240 21.065 o
-9 2 21 6.724 6.882 0.290 14.042 o
-9 2 22 2.619 2.787 0.210 27.718 o
-9 3 1 2.562 2.397 0.190 33.823 o
-9 3 2 81.535 80.582 1.898 0.294 o
-9 3 3 12.265 12.784 0.300 11.891 o
-9 3 4 20.790 20.345 0.509 4.141 o
-9 3 6 1.000 1.109 0.060 335.368 o
-9 3 7 19.128 19.227 0.410 6.138 o
-9 3 8 6.456 6.402 0.190 31.063 o
-9 3 9 1.299 1.618 0.090 149.791 o
-9 3 10 4.820 4.704 0.160 44.760 o
-9 3 11 1.136 1.169 0.090 150.905 o
-9 3 12 39.744 40.611 1.129 0.870 o
-9 3 13 6.527 6.632 0.230 21.808 o
-9 3 14 5.825 6.093 0.170 38.600 o
-9 3 15 2.317 2.827 0.170 42.097 o
-9 3 16 2.908 2.887 0.110 96.329 o
-9 3 18 2.650 2.747 0.210 27.715 o
-9 4 1 11.172 11.197 0.260 15.668 o
-9 4 2 3.708 3.516 0.150 52.283 o
-9 4 3 19.993 19.357 0.410 6.071 o
-9 4 4 0.276 0.320 0.050 494.746 o
-9 4 6 7.513 7.401 0.240 19.763 o
-9 4 7 0.896 0.989 0.070 249.159 o
-9 4 8 4.181 4.025 0.160 45.647 o
-9 4 9 1.616 1.668 0.100 121.079 o
-9 4 10 0.542 0.400 0.060 342.488 o
-9 4 11 5.246 4.954 0.529 4.379 o
-9 4 12 5.560 5.423 0.829 1.794 o
-9 4 13 6.994 6.852 0.200 27.898 o
-9 4 14 0.251 0.320 0.080 193.654 o
-9 5 1 1.471 1.268 0.110 101.015 o
-9 5 6 0.710 0.829 0.070 250.545 o
-9 5 8 0.483 0.429 0.080 193.259 o
-9 5 9 3.436 3.376 0.140 59.992 o
-9 5 10 0.800 0.729 0.090 152.127 o
-9 5 12 2.871 2.857 0.220 25.238 o
-9 5 15 2.148 2.187 0.190 33.962 o
-9 6 1 1.489 1.268 0.170 42.658 o
-9 6 2 0.255 0.280 0.070 252.879 o
-9 6 3 3.671 3.426 0.130 68.571 o
-9 6 4 0.294 0.340 0.060 343.801 o
-9 6 5 3.176 2.627 0.210 27.614 o
-9 6 6 0.588 0.699 0.140 63.186 o
-8 0 2 3.483 3.666 0.120 79.716 o
-8 0 4 4.291 4.115 0.130 66.847 o
-8 0 8 49.312 48.042 1.408 0.561 o
-8 0 10 6.554 6.193 0.190 31.067 o
-8 0 12 2.892 2.936 0.390 8.116 o
-8 0 14 43.020 41.590 1.968 0.306 o
-8 0 16 11.667 12.215 0.370 8.276 o
-8 0 18 2.406 2.377 0.200 30.611 o
-8 0 20 39.778 38.324 1.998 0.299 o
-8 0 24 0.592 0.609 0.140 63.196 o
-8 1 1 28.814 29.025 0.629 2.616 o
-8 1 3 18.869 18.757 0.459 5.075 o
-8 1 4 29.411 29.205 0.679 2.288 o
-8 1 5 22.272 22.173 0.479 4.491 o
-8 1 6 1.713 1.648 0.060 320.993 o
-8 1 7 55.185 54.384 1.159 0.763 o
-8 1 8 5.912 5.833 0.150 48.256 o
-8 1 9 13.425 13.264 0.310 11.011 o
-8 1 10 35.446 34.638 0.869 1.423 o
-8 1 11 1.570 1.768 0.150 54.542 o
-8 1 12 1.835 1.688 0.110 100.094 o
-8 1 14 0.517 0.539 0.070 251.900 o
-8 1 15 15.497 15.252 0.380 7.455 o
-8 1 16 8.421 8.260 0.240 19.359 o
-8 1 17 6.671 6.802 0.320 11.641 o
-8 1 18 10.095 10.038 0.250 17.254 o
-8 1 20 1.097 1.049 0.070 247.734 o
-8 1 21 3.952 3.865 0.130 67.701 o
-8 1 23 0.978 0.879 0.100 123.054 o
-8 1 24 8.465 8.520 0.310 12.073 o
-8 2 1 38.960 37.894 0.919 1.260 o
-8 2 2 16.140 16.210 0.370 7.701 o
-8 2 3 6.867 6.672 0.180 33.818 o
-8 2 4 15.684 15.661 0.360 8.142 o
-8 2 5 33.524 33.070 0.719 1.996 o
-8 2 6 56.166 56.132 1.199 0.716 o
-8 2 7 6.193 6.322 0.160 42.483 o
-8 2 8 6.676 6.542 0.170 37.624 o
-8 2 9 1.326 1.288 0.070 245.210 o
-8 2 10 10.721 10.927 0.340 9.816 o
-8 2 11 19.535 19.047 0.439 5.432 o
-8 2 12 7.952 7.641 0.230 21.169 o
-8 2 13 1.969 1.988 0.100 119.743 o
-8 2 14 11.099 11.197 0.260 15.688 o
-8 2 15 0.144 0.200 0.060 344.413 o
-8 2 16 35.693 36.106 0.879 1.389 o
-8 2 17 1.978 1.918 0.170 42.410 o
-8 2 18 13.320 13.254 0.400 7.034 o
-8 2 19 3.557 3.066 0.220 25.082 o
-8 2 23 2.713 2.637 0.200 30.507 o
-8 3 1 0.282 0.210 0.040 772.474 o
-8 3 2 8.230 8.110 0.240 19.442 o
-8 3 3 6.811 6.942 0.180 33.756 o
-8 3 5 0.945 0.969 0.060 336.773 o
-8 3 6 32.284 31.911 0.859 1.485 o
-8 3 7 10.267 10.377 0.280 14.060 o
-8 3 8 21.557 21.524 0.469 4.701 o
-8 3 9 5.257 5.084 0.160 44.144 o
-8 3 10 9.224 9.179 0.230 20.419 o
-8 3 11 5.476 5.693 0.469 5.545 o
-8 3 12 49.042 49.460 1.159 0.790 o
-8 3 13 1.508 1.478 0.130 72.523 o
-8 3 14 1.358 1.238 0.100 122.106 o
-8 3 15 0.485 0.499 0.060 342.533 o
-8 3 16 16.797 17.029 0.380 7.264 o
-8 3 17 15.727 16.300 0.360 8.105 o
-8 3 19 0.948 1.119 0.170 42.793 o
-8 3 20 7.437 7.211 0.410 7.167 o
-8 4 1 20.747 20.555 0.529 3.871 o
-8 4 2 18.943 19.047 0.479 4.703 o
-8 4 3 15.324 15.931 0.340 8.994 o
-8 4 4 10.827 10.397 0.250 16.977 o
-8 4 5 2.876 3.056 0.100 114.889 o
-8 4 6 4.556 4.485 0.140 57.697 o
-8 4 7 2.732 2.787 0.110 96.923 o
-8 4 8 4.053 4.215 0.160 45.676 o
-8 4 10 0.327 0.360 0.080 193.543 o
-8 4 11 21.670 22.673 0.459 4.837 o
-8 4 12 16.500 16.710 0.439 5.664 o
-8 4 13 10.448 10.637 0.390 7.643 o
-8 4 15 2.664 2.827 0.230 23.154 o
-8 4 16 2.502 2.667 0.170 42.050 o
-8 4 18 4.680 4.425 0.290 14.418 o
-8 5 1 4.620 4.445 0.160 45.070 o
-8 5 2 25.442 25.329 0.489 4.137 o
-8 5 5 1.340 1.298 0.090 150.154 o
-8 5 6 0.448 0.509 0.060 342.712 o
-8 5 7 4.570 4.385 0.140 57.751 o
-8 5 8 7.407 6.832 0.719 2.371 o
-8 5 10 2.156 2.207 0.130 71.562 o
-8 5 12 0.913 0.859 0.090 151.784 o
-8 5 14 0.532 0.539 0.140 63.217 o
-8 5 15 0.644 0.699 0.140 63.172 o
-8 6 1 0.317 0.300 0.070 252.748 o
-8 6 2 0.560 0.499 0.080 193.050 o
-8 6 3 0.315 0.240 0.060 343.903 o
-8 6 4 0.618 0.559 0.060 341.495 o
-8 6 6 0.386 0.360 0.070 252.531 o
-8 6 7 1.058 0.969 0.090 151.344 o
-8 6 8 0.475 0.419 0.120 86.046 o
-8 6 11 0.608 0.629 0.110 102.243 o
-7 0 2 14.418 14.652 0.330 9.664 o
-7 0 4 39.994 39.452 0.789 1.609 o
-7 0 6 256.245 257.299 4.984 0.040 o
-7 0 10 1.431 0.959 0.260 18.313 o
-7 0 12 5.236 5.603 0.469 5.550 o
-7 0 14 10.252 11.456 0.300 12.343 o
-7 0 16 6.976 6.872 0.320 11.610 o
-7 0 18 7.497 7.131 0.280 14.869 o
-7 0 20 0.518 0.519 0.090 152.707 o
-7 0 22 0.480 0.410 0.090 152.812 o
-7 0 24 7.522 7.111 0.589 3.513 o
-7 1 1 18.152 18.278 0.519 4.121 o
-7 1 2 87.285 86.625 1.858 0.298 o
-7 1 3 3.701 3.885 0.110 92.506 o
-7 1 4 0.410 0.380 0.050 493.366 o
-7 1 5 2.178 2.187 0.080 181.369 o
-7 1 6 19.039 18.218 0.410 6.181 o
-7 1 7 52.050 50.639 1.528 0.480 o
-7 1 9 10.364 10.797 0.380 8.023 o
-7 1 10 28.967 28.436 0.729 2.035 o
-7 1 11 45.701 44.476 1.268 0.688 o
-7 1 12 2.972 2.956 0.130 70.034 o
-7 1 13 9.240 8.819 0.290 13.519 o
-7 1 14 15.049 14.892 0.350 8.655 o
-7 1 15 13.232 12.974 0.300 11.703 o
-7 1 16 5.548 5.773 0.170 38.978 o
-7 1 17 21.980 22.373 0.449 5.006 o
-7 1 18 0.194 0.180 0.060 344.330 o
-7 1 19 25.721 25.120 0.709 2.198 o
-7 1 20 4.292 4.335 0.130 66.638 o
-7 1 21 2.906 2.916 0.110 96.294 o
-7 1 22 1.274 1.149 0.080 189.694 o
-7 1 23 0.979 1.009 0.070 248.612 o
-7 1 24 0.774 0.859 0.150 54.998 o
-7 1 25 7.191 7.091 0.290 13.964 o
-7 2 2 0.333 0.330 0.030 1363.140 o
-7 2 3 22.502 22.223 0.499 4.184 o
-7 2 4 3.436 3.316 0.130 69.047 o
-7 2 5 9.797 9.768 0.240 18.663 o
-7 2 6 2.229 2.237 0.090 144.915 o
-7 2 7 19.138 19.077 0.410 6.143 o
-7 2 8 16.832 16.440 0.360 7.981 o
-7 2 9 16.970 16.680 0.370 7.598 o
-7 2 10 76.484 76.577 1.558 0.417 o
-7 2 11 22.120 21.774 0.479 4.507 o
-7 2 12 7.766 7.801 0.210 24.961 o
-7 2 13 4.929 4.964 0.140 56.750 o
-7 2 14 3.542 3.336 0.110 93.863 o
-7 2 15 40.613 39.982 0.849 1.420 o
-7 2 16 11.918 11.786 0.499 4.716 o
-7 2 17 2.033 2.167 0.200 30.711 o
-7 2 18 4.514 4.365 0.250 19.282 o
-7 2 20 22.304 21.514 1.209 0.822 o
-7 2 21 11.818 11.097 0.989 1.250 o
-7 2 22 4.360 4.155 0.370 8.951 o
-7 2 23 3.621 3.785 0.240 21.082 o
-7 2 24 4.471 4.554 0.240 20.861 o
-7 3 1 2.026 1.928 0.070 235.510 o
-7 3 2 1.868 1.808 0.070 237.840 o
-7 3 3 2.104 2.077 0.080 182.273 o
-7 3 4 75.046 73.581 1.838 0.318 o
-7 3 5 34.122 33.869 0.699 2.077 o
-7 3 6 15.778 15.691 0.350 8.528 o
-7 3 9 9.332 9.538 0.230 20.309 o
-7 3 10 11.107 11.007 0.370 8.368 o
-7 3 11 0.240 0.180 0.040 773.294 o
-7 3 12 0.985 0.939 0.070 248.787 o
-7 3 13 7.434 7.361 0.190 30.122 o
-7 3 14 21.980 22.073 0.549 3.571 o
-7 3 15 4.700 4.664 0.150 50.565 o
-7 3 16 21.489 21.534 0.859 1.586 o
-7 3 18 9.562 9.728 0.240 18.749 o
-7 3 20 2.481 2.357 0.150 53.824 o
-7 3 21 2.545 2.627 0.130 70.845 o
-7 3 22 2.714 2.647 0.200 30.506 o
-7 4 1 20.711 20.495 0.449 5.127 o
-7 4 2 6.342 6.472 0.170 37.967 o
-7 4 3 0.638 0.669 0.050 488.676 o
-7 4 4 2.145 2.147 0.080 181.745 o
-7 4 5 22.303 22.133 0.509 4.055 o
-7 4 6 4.117 4.445 0.140 58.371 o
-7 4 7 4.456 4.525 0.140 57.817 o
-7 4 8 25.172 25.889 0.509 3.878 o
-7 4 9 5.275 5.443 0.260 17.666 o
-7 4 10 0.266 0.200 0.070 252.925 o
-7 4 11 13.839 13.963 0.769 2.031 o
-7 4 12 3.303 3.376 0.140 60.152 o
-7 4 14 3.134 3.226 0.200 30.314 o
-7 4 15 11.937 11.986 0.290 12.746 o
-7 4 16 9.080 9.459 0.320 11.253 o
-7 4 17 3.428 3.306 0.350 10.041 o
-7 5 1 3.700 3.696 0.120 79.189 o
-7 5 2 18.355 18.048 0.659 2.660 o
-7 5 3 3.456 3.366 0.110 94.081 o
-7 5 4 1.686 1.588 0.140 62.494 o
-7 5 5 0.934 0.959 0.070 249.026 o
-7 5 6 7.253 7.731 0.230 21.394 o
-7 5 7 0.565 0.679 0.070 251.478 o
-7 5 10 5.093 5.453 0.180 35.531 o
-7 5 11 8.946 9.179 0.240 19.045 o
-7 5 12 23.288 24.041 1.508 0.532 o
-7 5 14 1.041 1.179 0.110 101.620 o
-7 5 17 2.320 2.237 0.190 33.911 o
-7 6 1 15.177 14.463 0.320 10.080 o
-7 6 2 2.815 2.737 0.130 70.411 o
-7 6 4 0.660 0.689 0.070 251.078 o
-7 6 5 1.104 0.999 0.200 30.936 o
-7 6 6 5.693 5.573 0.180 35.086 o
-7 6 7 2.250 1.908 0.120 83.704 o
-7 6 8 3.935 3.476 0.340 10.611 o
-7 6 9 1.937 1.878 0.130 71.965 o
-7 6 11 1.721 1.548 0.190 34.127 o
-6 0 2 183.195 186.474 4.095 0.062 o
-6 0 4 2.998 3.166 0.290 14.603 o
-6 0 6 164.222 166.758 3.596 0.080 o
-6 0 8 1.153 1.258 0.150 54.825 o
-6 0 10 288.783 290.119 8.240 0.016 o
-6 0 14 26.002 24.940 0.559 3.312 o
-6 0 16 127.700 127.556 3.815 0.077 o
-6 0 18 15.057 15.062 0.469 5.129 o
-6 0 20 9.600 9.419 0.250 17.491 o
-6 0 22 2.643 2.787 0.140 61.206 o
-6 0 24 12.028 11.756 0.419 6.544 o
-6 1 1 1.443 1.528 0.090 149.472 o
-6 1 2 6.817 6.742 0.180 33.829 o
-6 1 3 1.242 1.268 0.070 245.928 o
-6 1 4 31.813 31.642 0.679 2.232 o
-6 1 5 96.721 97.252 2.387 0.188 o
-6 1 6 153.222 154.183 3.436 0.089 o
-6 1 7 2.828 2.627 0.170 41.907 o
-6 1 8 3.034 3.126 0.180 37.292 o
-6 1 9 43.594 43.727 1.039 0.986 o
-6 1 10 50.692 50.509 1.288 0.652 o
-6 1 11 4.174 3.975 0.180 36.530 o
-6 1 12 41.661 41.190 0.949 1.168 o
-6 1 13 4.882 4.854 0.140 56.911 o
-6 1 14 22.056 21.064 0.469 4.688 o
-6 1 15 3.438 3.496 0.110 93.938 o
-6 1 16 0.587 0.539 0.050 490.362 o
-6 1 17 1.073 1.029 0.070 247.957 o
-6 1 18 0.660 0.649 0.060 340.862 o
-6 1 19 11.391 11.177 0.300 12.178 o
-6 1 20 27.004 26.468 0.909 1.387 o
-6 1 21 12.582 12.085 0.310 11.239 o
-6 1 22 1.379 1.438 0.080 188.523 o
-6 1 23 2.065 1.998 0.090 146.198 o
-6 1 24 0.250 0.220 0.070 252.934 o
-6 1 25 1.193 1.398 0.180 38.121 o
-6 2 1 71.060 68.467 1.538 0.439 o
-6 2 2 39.739 38.324 0.819 1.522 o
-6 2 3 61.024 59.788 1.858 0.326 o
-6 2 4 5.307 5.383 0.140 55.798 o
-6 2 5 4.327 4.305 0.130 66.599 o
-6 2 6 1.082 1.069 0.100 122.752 o
-6 2 7 0.229 0.200 0.040 773.301 o
-6 2 8 13.266 12.894 0.639 2.915 o
-6 2 9 31.231 31.232 0.759 1.857 o
-6 2 10 9.666 9.139 0.240 18.813 o
-6 2 11 0.194 0.190 0.040 773.794 o
-6 2 12 8.844 8.590 0.210 24.227 o
-6 2 13 0.212 0.170 0.040 773.705 o
-6 2 14 6.328 6.392 0.180 34.334 o
-6 2 15 2.771 2.657 0.110 96.988 o
-6 2 16 0.323 0.380 0.050 494.146 o
-6 2 17 9.152 9.219 0.300 12.686 o
-6 2 18 18.684 19.017 0.949 1.327 o
-6 2 19 2.566 2.367 0.120 82.829 o
-6 2 20 20.027 19.207 0.410 6.074 o
-6 2 21 1.516 1.558 0.100 121.438 o
-6 2 23 0.573 0.529 0.090 152.631 o
-6 3 1 12.929 12.944 0.300 11.759 o
-6 3 2 11.295 11.246 0.260 15.628 o
-6 3 3 1.338 1.678 0.060 326.921 o
-6 3 4 4.315 4.405 0.110 89.581 o
-6 3 5 0.625 0.649 0.040 757.853 o
-6 3 6 6.035 6.972 0.170 38.019 o
-6 3 7 7.242 7.291 0.180 33.278 o
-6 3 8 39.764 38.394 0.859 1.405 o
-6 3 9 30.864 30.533 0.589 2.847 o
-6 3 10 0.514 0.519 0.060 342.303 o
-6 3 11 4.329 4.285 0.130 66.614 o
-6 3 12 0.396 0.929 0.160 48.408 o
-6 3 13 6.133 6.412 0.170 38.183 o
-6 3 14 54.230 53.955 1.109 0.825 o
-6 3 15 12.155 12.715 0.310 11.257 o
-6 3 16 1.780 1.858 0.120 84.390 o
-6 3 17 0.618 0.599 0.070 251.431 o
-6 3 18 8.238 8.080 0.230 20.989 o
-6 3 19 14.759 14.882 0.579 3.478 o
-6 3 20 0.947 0.899 0.170 42.813 o
-6 3 21 0.361 0.400 0.080 193.472 o
-6 3 22 4.587 4.545 0.160 45.054 o
-6 3 23 0.860 0.749 0.140 63.100 o
-6 4 1 7.589 7.641 0.200 27.351 o
-6 4 3 7.054 7.131 0.180 33.491 o
-6 4 4 41.525 41.600 1.029 1.016 o
-6 4 5 37.765 37.535 0.799 1.608 o
-6 4 6 1.954 1.858 0.090 146.965 o
-6 4 8 6.713 6.802 0.200 28.061 o
-6 4 10 1.856 1.798 0.100 120.312 o
-6 4 11 6.293 6.312 0.459 5.763 o
-6 4 12 11.106 11.906 0.280 13.726 o
-6 4 13 13.179 13.813 0.849 1.679 o
-6 4 14 13.259 13.703 0.320 10.421 o
-6 4 15 21.598 21.524 0.439 5.241 o
-6 4 16 0.491 0.559 0.070 251.951 o
-6 4 18 6.213 6.292 0.200 28.451 o
-6 4 19 0.911 1.009 0.130 73.059 o
-6 5 2 0.633 0.739 0.060 340.725 o
-6 5 3 1.209 1.209 0.070 246.396 o
-6 5 4 35.180 34.199 0.839 1.516 o
-6 5 6 6.437 6.512 0.180 34.207 o
-6 5 7 2.607 2.607 0.110 97.465 o
-6 5 8 15.145 15.381 0.360 8.212 o
-6 5 9 1.374 1.298 0.180 38.096 o
-6 5 10 14.431 14.502 0.330 9.673 o
-6 5 11 0.488 0.529 0.080 193.160 o
-6 5 13 0.572 0.579 0.100 123.694 o
-6 5 14 2.226 2.377 0.130 71.387 o
-6 5 15 1.365 1.408 0.130 72.658 o
-6 5 16 7.244 7.461 0.210 25.288 o
-6 5 18 1.408 1.159 0.210 28.031 o
-6 6 1 1.657 1.708 0.080 186.303 o
-6 6 2 4.036 4.095 0.120 77.912 o
-6 6 3 0.352 0.559 0.060 343.080 o
-6 6 4 2.827 2.697 0.190 33.699 o
-6 6 5 8.646 8.640 0.569 3.739 o
-6 6 6 0.946 1.518 0.090 150.945 o
-6 6 7 0.792 0.629 0.060 339.887 o
-6 6 8 0.440 0.429 0.140 63.246 o
-6 6 10 4.842 4.964 0.270 16.519 o
-6 6 11 9.377 9.499 0.350 9.491 o
-6 6 12 3.956 4.305 0.250 19.375 o
-6 6 13 0.658 0.869 0.160 48.373 o
-6 6 14 0.817 0.669 0.150 55.010 o
-6 6 15 3.351 3.256 0.220 25.105 o
-6 6 16 1.928 1.828 0.180 37.905 o
-6 7 1 5.308 5.074 0.160 44.098 o
-6 7 4 0.425 0.320 0.080 193.438 o
-6 7 5 0.423 0.390 0.070 252.400 o
-6 7 6 1.144 1.019 0.090 151.075 o
-6 7 7 2.370 2.058 0.180 37.740 o
-6 7 9 2.305 2.317 0.190 33.905 o
-5 0 2 90.028 91.329 1.848 0.297 o
-5 0 4 18.524 18.747 0.469 4.905 o
-5 0 6 118.178 118.766 2.767 0.138 o
-5 0 8 282.448 287.602 7.691 0.019 o
-5 0 10 101.992 105.193 2.387 0.185 o
-5 0 12 44.174 42.968 1.009 1.036 o
-5 0 14 0.648 0.549 0.070 251.410 o
-5 0 18 26.122 25.769 0.719 2.135 o
-5 0 20 97.985 97.901 2.497 0.174 o
-5 0 22 0.209 0.350 0.080 193.680 o
-5 0 24 0.495 0.479 0.090 152.757 o
-5 0 26 13.415 13.374 0.380 7.704 o
-5 1 1 56.542 57.011 1.338 0.593 o
-5 1 2 255.422 260.015 6.572 0.025 o
-5 1 3 49.795 51.528 1.079 0.885 o
-5 1 4 92.896 95.974 2.487 0.177 o
-5 1 5 30.835 31.162 1.099 0.955 o
-5 1 6 4.127 4.145 0.320 11.932 o
-5 1 7 0.946 0.829 0.200 30.959 o
-5 1 8 16.950 16.970 0.499 4.485 o
-5 1 9 267.303 269.973 6.402 0.026 o
-5 1 10 25.921 25.629 0.649 2.562 o
-5 1 12 24.640 24.311 0.539 3.572 o
-5 1 13 8.939 8.809 0.210 24.122 o
-5 1 14 26.422 25.649 0.559 3.290 o
-5 1 15 39.799 38.593 0.879 1.351 o
-5 1 16 54.171 53.505 1.149 0.779 o
-5 1 17 16.191 15.581 0.360 8.094 o
-5 1 18 0.493 0.489 0.050 491.880 o
-5 1 19 40.109 40.151 0.879 1.343 o
-5 1 20 0.561 0.569 0.060 341.851 o
-5 1 21 0.950 0.899 0.070 249.110 o
-5 1 22 1.431 1.408 0.100 121.785 o
-5 1 23 0.219 0.230 0.060 344.208 o
-5 1 24 15.285 14.263 0.449 5.559 o
-5 1 25 1.017 0.959 0.160 48.292 o
-5 1 26 2.819 2.936 0.210 27.659 o
-5 2 1 9.157 9.179 0.210 23.912 o
-5 2 2 0.634 0.669 0.070 251.229 o
-5 2 3 4.243 4.195 0.130 66.863 o
-5 2 4 28.914 27.487 0.849 1.556 o
-5 2 5 177.071 176.816 3.636 0.077 o
-5 2 6 79.570 79.264 3.066 0.124 o
-5 2 7 21.345 21.534 0.769 1.953 o
-5 2 8 1.861 2.038 0.140 62.218 o
-5 2 11 40.372 39.532 0.879 1.344 o
-5 2 12 23.548 23.512 0.519 3.856 o
-5 2 13 72.824 71.743 1.518 0.444 o
-5 2 14 0.659 0.729 0.060 340.565 o
-5 2 15 11.877 11.956 0.280 13.555 o
-5 2 16 3.230 3.206 0.110 94.985 o
-5 2 17 7.718 7.860 0.210 24.969 o
-5 2 18 4.751 4.944 0.160 44.712 o
-5 2 19 11.058 10.747 0.350 9.285 o
-5 2 22 9.519 8.979 0.449 5.892 o
-5 2 23 7.281 6.302 0.200 27.892 o
-5 2 24 1.600 1.528 0.170 42.592 o
-5 3 1 20.063 19.686 0.419 5.818 o
-5 3 3 6.117 5.883 0.140 53.990 o
-5 3 4 11.382 11.047 0.250 16.704 o
-5 3 5 3.803 3.656 0.150 52.118 o
-5 3 6 4.756 4.654 0.120 75.346 o
-5 3 7 16.130 15.761 0.350 8.483 o
-5 3 8 2.220 2.187 0.090 145.073 o
-5 3 10 6.371 6.382 0.180 34.305 o
-5 3 11 0.534 0.479 0.050 491.445 o
-5 3 12 0.682 0.669 0.050 487.977 o
-5 3 14 0.807 0.919 0.090 151.938 o
-5 3 15 2.272 2.227 0.110 98.687 o
-5 3 18 12.373 12.725 0.300 11.877 o
-5 3 19 5.764 5.913 0.210 26.268 o
-5 3 20 0.278 0.240 0.080 193.666 o
-5 3 21 0.874 0.909 0.120 85.729 o
-5 3 23 3.622 3.805 0.140 59.486 o
-5 4 1 3.182 3.256 0.110 95.051 o
-5 4 3 23.066 23.512 0.519 3.873 o
-5 4 4 23.048 23.402 0.509 4.004 o
-5 4 5 13.283 13.154 0.280 13.108 o
-5 4 7 1.168 1.159 0.070 246.875 o
-5 4 8 24.047 25.389 0.519 3.806 o
-5 4 10 23.111 22.882 0.579 3.218 o
-5 4 11 0.340 0.270 0.060 343.759 o
-5 4 12 1.825 2.018 0.160 47.848 o
-5 4 13 14.590 14.502 0.340 9.173 o
-5 4 14 6.902 7.191 0.200 27.856 o
-5 4 15 12.769 13.134 0.400 7.073 o
-5 4 17 2.333 2.397 0.170 42.182 o
-5 4 18 15.745 16.670 1.059 1.081 o
-5 4 19 0.439 0.449 0.090 152.834 o
-5 5 1 2.630 2.637 0.090 141.920 o
-5 5 2 4.030 3.955 0.120 78.096 o
-5 5 3 3.042 2.956 0.110 95.871 o
-5 5 4 61.573 64.512 1.538 0.454 o
-5 5 5 0.229 0.310 0.050 495.092 o
-5 5 6 8.599 8.729 0.250 17.872 o
-5 5 7 2.529 2.457 0.100 117.253 o
-5 5 8 5.708 5.863 0.160 43.268 o
-5 5 9 2.738 2.607 0.170 41.955 o
-5 5 10 3.271 3.286 0.140 60.245 o
-5 5 12 10.783 11.516 0.619 3.136 o
-5 5 13 4.095 3.995 0.559 3.937 o
-5 5 14 46.062 47.163 3.346 0.109 o
-5 5 16 0.753 0.699 0.080 192.357 o
-5 5 17 0.537 0.599 0.110 102.296 o
-5 5 18 1.295 1.348 0.220 25.550 o
-5 6 2 0.315 0.449 0.050 493.923 o
-5 6 3 18.457 18.128 0.400 6.489 o
-5 6 4 2.582 2.507 0.110 97.649 o
-5 6 5 1.386 1.388 0.190 34.200 o
-5 6 6 0.860 0.819 0.070 249.823 o
-5 6 7 1.627 1.678 0.140 62.504 o
-5 6 8 10.678 11.376 0.270 14.782 o
-5 6 9 2.337 2.237 0.130 71.340 o
-5 6 10 8.842 9.009 0.350 9.556 o
-5 6 11 0.682 0.669 0.120 85.908 o
-5 6 13 1.461 1.229 0.130 72.653 o
-5 6 15 3.797 4.135 0.240 21.023 o
-5 6 17 0.768 0.819 0.140 63.118 o
-5 7 2 0.854 0.689 0.150 54.999 o
-5 7 3 0.532 0.499 0.070 251.917 o
-5 7 4 0.379 0.340 0.070 252.571 o
-5 7 7 2.184 1.938 0.340 10.695 o
-5 7 9 2.089 1.908 0.290 14.686 o
-5 7 10 1.875 1.808 0.190 34.069 o
-5 7 11 2.379 2.247 0.200 30.631 o
-4 0 2 968.481 871.965 129.683 0.000 o
-4 0 4 121.375 123.820 3.506 0.091 o
-4 0 6 44.454 45.045 1.029 0.996 o
-4 0 8 580.685 583.434 13.024 0.006 o
-4 0 10 1.796 1.778 0.190 34.089 o
-4 0 12 242.027 243.346 5.383 0.036 o
-4 0 14 1.906 1.948 0.140 62.218 o
-4 0 16 57.224 56.412 1.238 0.675 o
-4 0 18 131.083 130.992 2.657 0.143 o
-4 0 22 1.279 1.199 0.110 101.323 o
-4 0 24 1.797 1.878 0.230 23.318 o
-4 0 26 11.160 10.977 0.350 9.265 o
-4 1 1 91.119 91.609 2.297 0.205 o
-4 1 2 56.867 57.021 1.258 0.657 o
-4 1 3 1.704 1.758 0.100 120.754 o
-4 1 4 33.989 34.448 0.829 1.557 o
-4 1 5 0.107 0.130 0.040 774.863 o
-4 1 6 177.659 179.593 4.175 0.061 o
-4 1 7 87.263 89.701 2.038 0.254 o
-4 1 8 174.101 178.514 4.165 0.061 o
-4 1 9 46.083 46.714 1.089 0.895 o
-4 1 11 1.886 1.918 0.080 184.262 o
-4 1 12 82.280 81.421 1.788 0.324 o
-4 1 13 15.438 15.162 0.360 8.193 o
-4 1 14 16.649 16.460 0.370 7.640 o
-4 1 15 0.115 0.120 0.030 1376.660 o
-4 1 16 21.921 21.344 0.469 4.688 o
-4 1 17 4.477 4.505 0.120 76.278 o
-4 1 18 0.986 0.999 0.060 336.160 o
-4 1 19 52.589 52.207 1.248 0.683 o
-4 1 20 11.800 11.626 0.320 10.772 o
-4 1 21 1.495 1.338 0.110 100.930 o
-4 1 22 21.739 20.925 0.889 1.486 o
-4 1 23 9.229 9.009 0.260 16.462 o
-4 1 24 2.622 2.607 0.180 37.558 o
-4 1 25 4.293 4.365 0.140 58.174 o
-4 1 26 2.321 2.147 0.190 33.923 o
-4 2 1 53.711 52.676 1.229 0.698 o
-4 2 2 13.262 13.144 0.370 8.104 o
-4 2 3 78.976 79.973 2.397 0.196 o
-4 2 4 62.445 63.323 2.417 0.199 o
-4 2 5 5.721 5.913 0.380 8.412 o
-4 2 6 5.661 5.753 0.380 8.417 o
-4 2 7 6.845 6.572 0.180 33.873 o
-4 2 8 82.682 83.379 1.818 0.314 o
-4 2 9 13.945 14.053 0.340 9.278 o
-4 2 10 30.819 30.104 0.679 2.260 o
-4 2 11 7.653 7.421 0.200 27.377 o
-4 2 12 0.737 0.809 0.040 750.263 o
-4 2 13 3.372 3.256 0.100 112.485 o
-4 2 14 22.743 22.073 0.489 4.321 o
-4 2 15 34.786 34.339 0.769 1.762 o
-4 2 16 10.011 9.938 0.240 18.561 o
-4 2 17 7.391 7.301 0.180 33.154 o
-4 2 18 7.694 7.940 0.240 19.630 o
-4 2 19 5.992 5.963 0.200 28.642 o
-4 2 21 4.431 4.275 0.200 29.698 o
-4 2 22 3.817 3.905 0.140 59.163 o
-4 2 23 17.945 17.209 0.439 5.573 o
-4 2 24 2.304 2.287 0.100 118.279 o
-4 2 25 3.136 3.236 0.220 25.151 o
-4 3 1 4.986 4.904 0.120 74.385 o
-4 3 2 13.360 13.264 0.290 12.337 o
-4 3 3 21.816 21.474 0.609 2.984 o
-4 3 4 239.731 236.404 5.134 0.039 o
-4 3 5 28.156 27.666 0.579 3.033 o
-4 3 6 8.233 7.990 0.260 16.821 o
-4 3 7 5.097 5.184 0.140 56.304 o
-4 3 8 0.213 0.270 0.060 344.171 o
-4 3 9 36.355 36.396 0.899 1.330 o
-4 3 10 64.231 63.044 1.498 0.472 o
-4 3 11 20.111 20.086 0.459 4.982 o
-4 3 12 12.269 12.245 0.270 14.288 o
-4 3 13 0.978 1.069 0.060 335.858 o
-4 3 14 31.417 31.472 0.809 1.659 o
-4 3 15 5.624 6.073 0.170 38.785 o
-4 3 16 3.996 3.985 0.170 40.844 o
-4 3 17 14.136 14.602 0.330 9.706 o
-4 3 18 2.470 2.437 0.270 16.890 o
-4 3 20 5.937 5.973 0.190 31.506 o
-4 3 21 1.513 1.608 0.120 84.858 o
-4 3 22 1.093 1.179 0.130 72.913 o
-4 3 23 0.402 0.350 0.110 102.424 o
-4 4 1 0.155 0.150 0.030 1375.270 o
-4 4 2 5.110 5.104 0.140 56.349 o
-4 4 3 58.716 58.279 1.428 0.525 o
-4 4 4 0.697 1.069 0.060 338.764 o
-4 4 5 11.215 11.136 0.260 15.665 o
-4 4 6 28.714 28.506 0.619 2.695 o
-4 4 7 9.156 9.249 0.300 12.683 o
-4 4 8 4.274 4.455 0.130 66.558 o
-4 4 9 2.144 1.988 0.100 119.236 o
-4 4 10 2.853 2.757 0.110 96.647 o
-4 4 11 0.110 0.170 0.050 495.980 o
-4 4 12 0.282 0.330 0.060 343.861 o
-4 4 13 27.116 27.597 0.859 1.534 o
-4 4 14 21.680 22.113 0.849 1.618 o
-4 4 15 0.861 0.889 0.070 249.632 o
-4 4 16 1.806 1.958 0.150 54.372 o
-4 4 17 4.525 4.634 0.240 20.843 o
-4 4 18 2.039 2.117 0.130 71.738 o
-4 4 20 4.367 3.915 0.280 15.500 o
-4 5 2 21.482 21.544 0.469 4.704 o
-4 5 3 2.266 2.157 0.090 144.929 o
-4 5 4 0.552 0.529 0.060 342.034 o
-4 5 6 5.226 5.004 0.160 44.216 o
-4 5 8 7.577 7.980 0.200 27.261 o
-4 5 10 11.680 11.956 0.759 2.101 o
-4 5 11 1.285 1.378 0.110 101.197 o
-4 5 12 7.454 7.441 0.479 5.267 o
-4 5 13 0.516 0.539 0.080 193.097 o
-4 5 14 12.583 13.174 0.390 7.419 o
-4 5 15 0.223 0.280 0.070 252.930 o
-4 5 17 1.638 1.598 0.280 15.776 o
-4 5 18 11.189 11.326 0.419 6.596 o
-4 6 2 4.471 4.375 0.330 11.205 o
-4 6 3 12.136 12.255 0.280 13.465 o
-4 6 4 3.274 3.256 0.140 60.258 o
-4 6 5 5.399 5.433 0.230 22.310 o
-4 6 6 1.545 1.518 0.090 149.149 o
-4 6 7 8.825 8.580 0.230 20.683 o
-4 6 8 1.357 1.358 0.110 101.112 o
-4 6 11 0.520 0.619 0.090 152.642 o
-4 6 12 4.022 4.075 0.170 40.796 o
-4 6 13 18.594 18.877 0.429 5.710 o
-4 6 14 4.499 4.734 0.170 40.228 o
-4 6 16 0.992 1.039 0.170 42.792 o
-4 6 17 0.421 0.489 0.130 73.337 o
-4 7 2 4.286 3.855 0.240 20.961 o
-4 7 3 4.526 4.035 0.320 11.911 o
-4 7 4 2.473 2.357 0.160 47.448 o
-4 7 6 0.795 0.779 0.080 192.128 o
-4 7 7 2.545 2.547 0.290 14.648 o
-4 7 8 1.886 1.738 0.200 30.778 o
-4 7 9 6.898 6.702 0.290 14.031 o
-4 7 11 0.721 0.799 0.160 48.368 o
-3 0 2 14.529 14.652 0.320 10.163 o
-3 0 4 83.322 91.280 3.106 0.120 o
-3 0 6 12.703 14.982 0.649 2.824 o
-3 0 8 21.618 22.503 0.529 3.813 o
-3 0 10 3.948 4.165 0.120 78.041 o
-3 0 12 145.673 146.503 3.186 0.102 o
-3 0 14 18.050 17.768 0.390 6.817 o
-3 0 16 13.673 13.354 0.320 10.386 o
-3 0 18 33.560 33.669 0.749 1.860 o
-3 0 20 9.664 9.269 0.479 5.195 o
-3 0 22 95.295 92.778 3.755 0.083 o
-3 0 24 0.050 0.489 0.090 153.109 o
-3 0 26 4.170 4.015 0.230 22.777 o
-3 1 1 321.591 327.024 7.631 0.018 o
-3 1 2 33.880 33.869 0.779 1.736 o
-3 1 3 158.950 162.763 3.725 0.076 o
-3 1 4 225.923 234.366 5.324 0.037 o
-3 1 5 208.175 217.257 4.994 0.043 o
-3 1 6 0.330 0.330 0.040 770.602 o
-3 1 7 349.489 353.732 8.040 0.016 o
-3 1 8 8.924 8.300 0.230 20.699 o
-3 1 9 60.881 61.775 1.368 0.558 o
-3 1 10 3.669 3.596 0.110 93.070 o
-3 1 11 162.109 158.578 3.546 0.083 o
-3 1 12 53.632 53.285 1.179 0.748 o
-3 1 13 0.879 0.839 0.040 743.180 o
-3 1 14 0.302 0.330 0.030 1364.980 o
-3 1 15 0.132 0.140 0.030 1376.010 o
-3 1 16 32.015 31.462 0.689 2.177 o
-3 1 17 59.404 59.478 1.278 0.631 o
-3 1 18 38.229 38.294 0.839 1.475 o
-3 1 19 0.271 0.270 0.040 772.177 o
-3 1 20 2.086 1.958 0.080 182.809 o
-3 1 21 7.958 7.920 0.200 27.059 o
-3 1 22 2.126 1.958 0.090 146.015 o
-3 1 23 1.886 1.808 0.090 147.341 o
-3 1 24 0.228 0.230 0.060 344.183 o
-3 1 25 1.252 1.129 0.080 189.834 o
-3 1 26 16.716 16.440 0.429 5.894 o
-3 2 1 82.914 83.888 1.898 0.292 o
-3 2 2 175.561 181.151 4.215 0.060 o
-3 2 3 295.047 303.513 6.932 0.022 o
-3 2 4 27.645 27.617 0.689 2.269 o
-3 2 5 2.643 2.667 0.110 97.300 o
-3 2 6 139.092 139.022 3.616 0.083 o
-3 2 7 168.632 169.085 3.795 0.073 o
-3 2 8 285.339 289.769 6.582 0.024 o
-3 2 9 52.104 52.207 1.149 0.788 o
-3 2 10 11.328 10.957 0.260 15.658 o
-3 2 11 23.493 23.072 0.509 3.994 o
-3 2 12 2.053 2.107 0.070 234.202 o
-3 2 13 53.728 53.146 1.209 0.717 o
-3 2 14 0.803 0.889 0.050 483.874 o
-3 2 15 28.505 28.336 0.659 2.430 o
-3 2 16 14.442 14.612 0.330 9.664 o
-3 2 17 1.020 0.979 0.060 335.887 o
-3 2 18 43.075 43.158 0.999 1.058 o
-3 2 19 0.368 0.340 0.050 493.938 o
-3 2 20 3.409 3.536 0.110 93.963 o
-3 2 21 10.832 10.687 0.330 10.367 o
-3 2 24 2.728 2.597 0.150 53.554 o
-3 3 1 3.844 3.895 0.100 109.008 o
-3 3 2 250.458 249.238 5.533 0.034 o
-3 3 3 3.934 7.491 0.180 35.623 o
-3 3 4 45.309 45.335 0.929 1.176 o
-3 3 5 21.796 21.684 0.449 5.036 o
-3 3 6 0.051 0.270 0.050 496.009 o
-3 3 7 4.112 4.075 0.140 58.641 o
-3 3 8 17.563 17.898 0.429 5.802 o
-3 3 9 4.914 5.553 0.150 49.755 o
-3 3 10 20.292 20.016 0.449 5.163 o
-3 3 11 1.418 1.518 0.080 188.121 o
-3 3 12 41.504 41.969 0.909 1.255 o
-3 3 13 9.031 9.319 0.220 22.108 o
-3 3 14 69.193 69.846 1.578 0.422 o
-3 3 15 1.556 1.638 0.130 72.420 o
-3 3 17 1.172 1.159 0.080 190.110 o
-3 3 18 3.571 3.436 0.120 79.777 o
-3 3 19 10.097 10.318 0.250 17.211 o
-3 3 20 4.189 4.195 0.140 58.447 o
-3 3 21 6.150 6.822 0.230 21.895 o
-3 3 22 9.975 9.888 0.250 17.311 o
-3 3 24 10.835 10.897 0.340 9.806 o
-3 4 1 20.692 20.575 0.439 5.322 o
-3 4 2 10.361 10.497 0.400 7.297 o
-3 4 3 58.180 57.770 1.199 0.708 o
-3 4 4 28.354 28.515 0.689 2.252 o
-3 4 5 0.420 0.469 0.040 766.992 o
-3 4 6 24.883 24.470 0.709 2.212 o
-3 4 7 16.330 16.440 0.479 4.861 o
-3 4 8 0.554 0.499 0.050 491.060 o
-3 4 9 0.462 0.489 0.060 342.690 o
-3 4 10 37.114 37.405 0.799 1.615 o
-3 4 11 3.814 3.975 0.140 59.120 o
-3 4 12 2.882 2.847 0.120 81.823 o
-3 4 13 31.429 31.652 0.959 1.224 o
-3 4 14 5.679 5.713 0.190 31.731 o
-3 4 16 3.985 4.005 0.160 45.822 o
-3 4 17 10.250 10.607 0.260 15.996 o
-3 4 18 3.977 3.915 0.150 51.803 o
-3 4 20 8.804 8.660 0.370 8.616 o
-3 5 1 0.164 0.240 0.040 773.852 o
-3 5 2 2.269 2.347 0.080 180.125 o
-3 5 3 4.452 4.245 0.130 66.416 o
-3 5 4 9.273 8.969 0.250 17.649 o
-3 5 5 1.085 1.109 0.070 247.616 o
-3 5 6 34.831 35.427 0.909 1.317 o
-3 5 7 3.932 4.005 0.130 67.610 o
-3 5 8 0.583 0.579 0.070 251.600 o
-3 5 9 4.282 4.185 0.150 51.324 o
-3 5 10 4.185 4.275 0.170 40.617 o
-3 5 11 1.326 1.378 0.110 101.141 o
-3 5 12 12.029 12.465 0.290 12.681 o
-3 5 13 0.345 0.320 0.070 252.668 o
-3 5 14 1.480 1.638 0.100 121.429 o
-3 5 16 16.616 16.959 0.539 3.907 o
-3 5 17 0.992 0.979 0.100 122.961 o
-3 5 18 1.238 1.229 0.210 28.045 o
-3 6 1 7.958 7.761 0.370 8.696 o
-3 6 2 1.714 1.648 0.110 100.338 o
-3 6 3 0.867 1.229 0.240 21.507 o
-3 6 4 1.129 1.278 0.080 190.038 o
-3 6 5 0.728 0.789 0.070 250.557 o
-3 6 6 0.816 0.909 0.090 151.929 o
-3 6 7 0.720 0.809 0.130 73.190 o
-3 6 9 3.822 3.925 0.160 45.989 o
-3 6 10 2.799 2.877 0.140 61.000 o
-3 6 11 0.390 0.330 0.070 252.558 o
-3 6 12 3.523 3.945 0.160 46.219 o
-3 6 13 1.706 1.828 0.100 120.660 o
-3 6 15 0.184 0.599 0.110 102.458 o
-3 6 17 6.675 6.882 0.270 16.089 o
-3 7 2 5.080 5.204 0.250 19.108 o
-3 7 4 4.301 4.195 0.240 20.927 o
-3 7 5 1.652 1.628 0.190 34.132 o
-3 7 6 0.780 0.559 0.150 55.030 o
-3 7 12 5.881 5.793 0.270 16.309 o
-3 7 13 3.924 3.845 0.230 22.846 o
-2 0 6 173.889 175.578 4.135 0.062 o
-2 0 8 450.539 467.814 10.677 0.009 o
-2 0 10 191.328 187.323 4.385 0.055 o
-2 0 12 16.921 16.980 0.380 7.255 o
-2 0 14 56.705 56.092 1.248 0.668 o
-2 0 16 11.806 11.626 0.290 12.806 o
-2 0 18 4.987 4.804 0.130 64.792 o
-2 0 20 16.586 16.820 0.360 7.987 o
-2 0 22 4.425 4.465 0.170 40.380 o
-2 0 26 3.718 3.815 0.230 22.890 o
-2 1 1 184.201 196.243 4.415 0.054 o
-2 1 2 552.870 561.810 47.233 0.001 o
-2 1 3 21.054 21.144 0.459 4.908 o
-2 1 4 352.365 351.645 15.771 0.005 o
-2 1 5 20.497 20.955 0.529 3.872 o
-2 1 6 5.603 5.663 0.140 55.067 o
-2 1 7 33.494 34.528 0.779 1.736 o
-2 1 8 287.721 293.115 6.642 0.024 o
-2 1 9 22.502 22.723 0.529 3.781 o
-2 1 10 32.035 32.900 0.739 1.925 o
-2 1 11 83.047 82.910 1.828 0.311 o
-2 1 12 9.382 9.528 0.230 20.292 o
-2 1 13 32.795 32.061 0.709 2.060 o
-2 1 14 18.774 18.458 0.410 6.191 o
-2 1 15 11.511 11.117 0.260 15.586 o
-2 1 16 1.033 1.049 0.050 477.210 o
-2 1 17 30.777 30.563 0.679 2.257 o
-2 1 18 8.452 8.300 0.200 26.658 o
-2 1 19 1.708 1.788 0.070 239.574 o
-2 1 20 0.983 0.959 0.060 336.408 o
-2 1 21 57.469 56.871 1.229 0.683 o
-2 1 22 10.908 10.787 0.300 12.291 o
-2 1 24 2.223 2.287 0.150 54.022 o
-2 1 25 0.524 0.559 0.060 342.121 o
-2 1 26 1.552 1.458 0.180 38.042 o
-2 2 1 148.556 152.096 3.506 0.086 o
-2 2 2 478.093 486.481 10.917 0.009 o
-2 2 3 9.385 9.628 0.250 17.523 o
-2 2 4 22.982 22.583 0.529 3.768 o
-2 2 5 3.091 3.206 0.110 95.383 o
-2 2 6 71.791 72.323 1.608 0.404 o
-2 2 7 34.026 33.819 0.759 1.813 o
-2 2 8 29.522 28.555 0.639 2.539 o
-2 2 9 16.925 17.019 0.380 7.253 o
-2 2 10 91.300 90.091 1.978 0.265 o
-2 2 11 13.813 13.424 0.310 10.936 o
-2 2 12 109.034 108.499 2.387 0.182 o
-2 2 13 30.716 30.573 0.689 2.203 o
-2 2 14 13.597 13.444 0.300 11.595 o
-2 2 15 2.271 2.217 0.080 180.585 o
-2 2 16 37.471 36.895 0.819 1.549 o
-2 2 17 55.246 54.774 1.229 0.692 o
-2 2 18 27.455 27.337 0.659 2.456 o
-2 2 19 8.138 7.910 0.200 26.957 o
-2 2 20 6.878 6.742 0.190 30.690 o
-2 2 21 0.561 0.499 0.060 342.073 o
-2 2 22 9.438 9.628 0.240 18.808 o
-2 2 23 10.419 10.307 0.340 9.879 o
-2 2 24 0.480 0.400 0.070 252.230 o
-2 2 25 14.474 14.373 0.410 6.620 o
-2 3 1 140.656 142.208 3.216 0.102 o
-2 3 2 66.890 67.478 1.418 0.510 o
-2 3 3 1.638 1.568 0.120 84.739 o
-2 3 4 8.967 9.109 0.230 20.531 o
-2 3 5 6.200 6.502 0.210 25.967 o
-2 3 6 368.469 360.793 8.310 0.015 o
-2 3 7 81.163 81.791 1.778 0.328 o
-2 3 8 25.387 25.379 0.559 3.323 o
-2 3 9 7.772 8.100 0.200 27.114 o
-2 3 10 22.186 22.213 0.529 3.799 o
-2 3 11 19.940 20.215 0.469 4.807 o
-2 3 12 85.120 83.948 2.527 0.176 o
-2 3 13 3.711 3.855 0.110 92.521 o
-2 3 14 4.894 4.944 0.130 64.839 o
-2 3 15 11.216 11.436 0.320 10.863 o
-2 3 16 32.322 32.700 0.719 2.014 o
-2 3 17 4.427 4.634 0.160 45.160 o
-2 3 18 9.015 9.219 0.230 20.491 o
-2 3 19 1.354 1.428 0.100 121.925 o
-2 3 20 14.951 15.302 0.380 7.499 o
-2 3 22 10.705 10.797 0.260 15.849 o
-2 3 23 1.186 1.298 0.250 19.808 o
-2 3 24 1.591 1.578 0.170 42.588 o
-2 4 1 16.356 16.280 0.350 8.428 o
-2 4 2 60.992 60.147 1.358 0.566 o
-2 4 3 32.420 32.461 0.669 2.271 o
-2 4 4 0.479 0.459 0.050 492.214 o
-2 4 5 34.125 34.089 0.749 1.851 o
-2 4 6 3.690 3.845 0.120 79.038 o
-2 4 7 36.764 36.925 0.789 1.655 o
-2 4 8 0.550 0.539 0.050 490.862 o
-2 4 9 0.343 0.340 0.050 494.147 o
-2 4 10 23.671 23.512 0.509 3.979 o
-2 4 11 17.419 18.358 0.380 7.149 o
-2 4 13 10.654 10.487 0.250 17.017 o
-2 4 14 8.347 8.570 0.270 15.612 o
-2 4 15 9.935 10.357 0.250 17.253 o
-2 4 16 14.147 14.922 0.340 9.202 o
-2 4 17 10.754 10.767 0.260 15.840 o
-2 4 18 1.093 1.029 0.110 101.646 o
-2 4 20 2.542 2.577 0.140 61.409 o
-2 4 21 2.193 2.327 0.250 19.705 o
-2 5 1 0.340 0.280 0.040 770.887 o
-2 5 2 15.666 15.501 0.459 5.298 o
-2 5 3 3.243 3.206 0.110 94.946 o
-2 5 4 3.345 3.476 0.120 80.231 o
-2 5 5 4.160 4.065 0.130 67.140 o
-2 5 7 0.259 0.230 0.050 495.149 o
-2 5 8 1.112 1.089 0.090 151.067 o
-2 5 9 0.889 0.829 0.130 73.113 o
-2 5 10 3.028 3.176 0.539 4.242 o
-2 5 11 0.529 0.529 0.080 193.082 o
-2 5 12 0.878 0.839 0.170 42.829 o
-2 5 13 5.585 5.523 0.250 18.980 o
-2 5 14 2.360 2.297 0.110 98.414 o
-2 5 16 12.689 13.004 0.859 1.644 o
-2 5 17 0.603 0.619 0.090 152.530 o
-2 5 19 1.418 1.199 0.200 30.889 o
-2 6 1 0.561 0.599 0.060 341.749 o
-2 6 3 15.023 14.812 1.029 1.147 o
-2 6 5 8.382 8.540 0.360 9.110 o
-2 6 7 3.381 3.336 0.140 60.082 o
-2 6 8 1.831 1.968 0.120 84.252 o
-2 6 9 2.847 2.717 0.140 61.033 o
-2 6 11 5.803 6.003 0.310 12.495 o
-2 6 12 0.406 0.400 0.090 152.891 o
-2 6 14 1.430 1.528 0.170 42.639 o
-2 6 15 5.465 5.264 0.270 16.412 o
-2 6 16 0.581 0.529 0.140 63.208 o
-2 7 4 1.331 1.378 0.180 38.096 o
-2 7 6 3.001 2.857 0.220 25.214 o
-2 7 7 4.206 4.245 0.250 19.341 o
-2 7 8 3.432 3.416 0.230 22.981 o
-2 7 10 1.307 1.209 0.190 34.227 o
-2 7 11 2.863 2.976 0.230 23.113 o
-2 7 12 0.845 0.739 0.150 54.995 o
-1 0 2 769.274 717.202 15.941 0.004 o
-1 0 4 837.890 833.801 62.704 0.000 o
-1 0 6 198.336 205.561 4.764 0.047 o
-1 0 8 491.171 512.959 11.566 0.008 o
-1 0 10 3.227 3.106 0.110 95.138 o
-1 0 12 112.372 112.444 2.467 0.171 o
-1 0 14 49.594 48.342 1.069 0.906 o
-1 0 16 23.029 22.563 0.489 4.299 o
-1 0 18 60.329 60.956 1.308 0.604 o
-1 0 20 43.355 43.348 0.889 1.284 o
-1 0 22 0.649 0.579 0.070 251.349 o
-1 0 24 21.427 21.134 1.029 1.125 o
-1 0 26 6.095 5.883 0.260 17.484 o
-1 1 2 155.524 156.321 4.425 0.057 o
-1 1 3 338.333 352.494 11.216 0.009 o
-1 1 4 245.410 254.582 6.222 0.028 o
-1 1 5 1.106 1.079 0.040 724.897 o
-1 1 6 0.528 0.509 0.050 491.325 o
-1 1 7 418.051 422.549 9.798 0.011 o
-1 1 8 92.461 95.045 2.147 0.229 o
-1 1 9 175.141 171.942 3.945 0.067 o
-1 1 11 73.892 73.971 1.628 0.392 o
-1 1 12 87.605 88.383 1.948 0.275 o
-1 1 13 5.762 5.643 0.140 54.812 o
-1 1 14 45.805 45.535 0.999 1.039 o
-1 1 15 10.554 10.328 0.230 19.669 o
-1 1 16 6.381 6.342 0.150 47.249 o
-1 1 17 1.727 1.778 0.060 319.618 o
-1 1 18 15.031 14.732 0.330 9.576 o
-1 1 19 9.709 9.399 0.230 20.190 o
-1 1 20 2.734 2.877 0.090 140.717 o
-1 1 21 13.656 13.913 0.320 10.348 o
-1 1 22 12.190 12.085 0.300 11.965 o
-1 1 23 1.630 1.648 0.070 241.003 o
-1 1 24 0.595 0.529 0.050 490.319 o
-1 1 25 1.336 1.458 0.100 121.931 o
-1 2 1 139.515 141.639 3.236 0.101 o
-1 2 2 8.427 8.390 0.230 20.865 o
-1 2 3 171.113 173.550 3.975 0.067 o
-1 2 4 223.583 231.939 5.244 0.038 o
-1 2 5 493.016 499.096 11.276 0.008 o
-1 2 6 18.828 18.837 0.429 5.697 o
-1 2 7 1.335 1.438 0.070 244.531 o
-1 2 8 46.777 46.434 1.069 0.921 o
-1 2 9 8.049 7.880 0.190 29.526 o
-1 2 10 186.149 186.365 4.135 0.061 o
-1 2 11 73.516 73.391 1.608 0.401 o
-1 2 12 34.341 34.019 0.759 1.808 o
-1 2 13 12.913 12.605 0.290 12.493 o
-1 2 14 1.230 1.189 0.050 470.488 o
-1 2 15 12.457 12.045 0.290 12.638 o
-1 2 18 5.429 5.224 0.140 55.728 o
-1 2 19 4.023 4.005 0.120 78.053 o
-1 2 20 47.990 46.524 0.949 1.116 o
-1 2 21 1.044 1.089 0.070 247.948 o
-1 2 22 18.720 18.947 0.439 5.481 o
-1 2 24 0.366 0.380 0.070 252.554 o
-1 2 25 0.520 0.429 0.140 63.231 o
-1 3 2 31.887 32.501 0.779 1.763 o
-1 3 3 13.874 13.604 0.310 10.911 o
-1 3 4 56.620 55.912 1.378 0.564 o
-1 3 5 0.734 0.849 0.060 339.437 o
-1 3 6 105.299 105.612 2.307 0.195 o
-1 3 7 1.624 1.768 0.070 240.491 o
-1 3 8 6.799 6.512 0.180 33.931 o
-1 3 9 1.049 1.159 0.060 334.492 o
-1 3 10 31.971 32.211 0.699 2.120 o
-1 3 11 41.860 42.628 1.079 0.932 o
-1 3 12 0.209 0.270 0.040 773.098 o
-1 3 13 1.165 1.119 0.070 247.032 o
-1 3 14 26.297 26.828 0.629 2.686 o
-1 3 15 5.800 5.863 0.150 48.388 o
-1 3 16 114.070 114.452 2.387 0.179 o
-1 3 17 11.547 11.696 0.270 14.534 o
-1 3 18 1.119 1.089 0.100 122.675 o
-1 3 19 3.910 3.905 0.140 59.036 o
-1 3 20 0.238 0.320 0.070 252.873 o
-1 3 21 12.614 13.014 0.400 7.087 o
-1 3 22 5.182 5.344 0.160 44.089 o
-1 3 23 2.057 2.137 0.120 83.819 o
-1 4 1 5.955 6.063 0.150 48.039 o
-1 4 2 9.763 9.568 0.240 18.708 o
-1 4 4 0.392 0.459 0.040 767.802 o
-1 4 5 60.900 59.888 1.338 0.581 o
-1 4 6 81.149 80.413 2.127 0.241 o
-1 4 7 28.473 27.796 0.679 2.313 o
-1 4 8 7.942 7.990 0.230 21.111 o
-1 4 9 1.321 1.338 0.090 150.150 o
-1 4 11 2.889 2.966 0.110 96.274 o
-1 4 12 20.326 20.565 0.519 4.015 o
-1 4 13 0.314 0.250 0.040 771.623 o
-1 4 14 3.343 3.366 0.110 94.419 o
-1 4 15 37.105 37.185 0.699 2.008 o
-1 4 16 4.060 4.045 0.140 58.734 o
-1 4 17 10.187 9.988 0.250 17.233 o
-1 4 20 9.509 9.818 0.380 8.111 o
-1 4 21 2.310 2.307 0.240 21.357 o
-1 5 1 9.786 9.928 0.230 20.056 o
-1 5 2 68.987 68.198 2.087 0.258 o
-1 5 3 1.199 1.209 0.070 246.473 o
-1 5 4 4.649 4.904 0.140 57.235 o
-1 5 6 30.993 30.503 0.959 1.229 o
-1 5 7 0.900 0.979 0.080 191.483 o
-1 5 8 0.734 0.659 0.170 42.863 o
-1 5 9 6.745 6.922 0.200 28.013 o
-1 5 10 13.916 14.273 0.419 6.374 o
-1 5 11 1.514 1.538 0.090 149.221 o
-1 5 12 13.428 13.184 0.300 11.648 o
-1 5 14 1.741 1.798 0.110 100.162 o
-1 5 15 1.120 1.109 0.090 151.023 o
-1 5 17 0.461 0.290 0.080 193.408 o
-1 6 1 2.231 1.978 0.110 99.043 o
-1 6 2 6.332 6.272 0.270 16.199 o
-1 6 4 1.684 1.858 0.110 100.211 o
-1 6 5 0.752 0.719 0.090 152.219 o
-1 6 6 8.392 8.779 0.909 1.486 o
-1 6 7 8.561 9.009 0.240 19.196 o
-1 6 8 2.437 2.597 0.130 71.000 o
-1 6 10 0.471 0.459 0.090 152.795 o
-1 6 13 3.168 2.667 0.230 23.090 o
-1 6 15 4.910 5.144 0.260 17.748 o
-1 6 16 0.564 0.400 0.130 73.312 o
-1 7 1 1.402 1.508 0.180 38.069 o
-1 7 3 3.112 3.096 0.230 23.064 o
-1 7 4 3.163 3.236 0.230 23.044 o
-1 7 6 3.684 3.406 0.240 21.102 o
-1 7 11 4.103 4.475 0.250 19.339 o
0 0 2 141.698 144.196 4.584 0.054 o
0 0 4 66.314 71.014 1.618 0.407 o
0 0 6 1006.840 918.439 47.982 0.001 o
0 0 8 290.881 296.371 6.802 0.023 o
0 0 10 405.735 402.473 9.219 0.012 o
0 0 12 13.774 14.133 0.330 9.785 o
0 0 14 53.082 52.816 1.149 0.784 o
0 0 16 10.976 11.226 0.250 16.803 o
0 0 18 0.559 1.648 0.080 191.505 o
0 0 20 10.473 11.526 0.280 13.900 o
0 0 22 16.100 16.490 0.360 8.056 o
0 0 24 1.285 1.808 0.100 121.672 o
0 1 1 453.414 482.546 10.877 0.009 o
0 1 2 88.371 92.878 2.117 0.237 o
0 1 3 17.719 18.398 0.419 6.016 o
0 1 4 1523.080 1511.190 51.717 0.000 o
0 1 5 68.916 72.353 1.608 0.407 o
0 1 6 306.450 316.068 7.171 0.021 o
0 1 7 34.725 36.136 0.809 1.609 o
0 1 8 26.787 27.996 0.659 2.461 o
0 1 9 37.497 38.034 0.879 1.369 o
0 1 10 147.695 148.091 3.336 0.094 o
0 1 11 206.114 202.615 4.764 0.047 o
0 1 12 0.191 0.190 0.030 1373.440 o
0 1 13 26.335 25.539 0.559 3.295 o
0 1 14 9.068 8.859 0.200 26.117 o
0 1 15 3.527 3.556 0.090 133.993 o
0 1 16 3.643 3.616 0.100 110.539 o
0 1 17 19.962 19.856 0.439 5.385 o
0 1 18 25.374 25.269 0.569 3.227 o
0 1 19 50.421 50.918 1.109 0.844 o
0 1 20 3.004 3.056 0.090 138.684 o
0 1 21 15.983 15.911 0.360 8.098 o
0 1 22 4.103 4.195 0.130 67.124 o
0 1 23 10.561 10.248 0.240 18.317 o
0 1 24 4.005 4.065 0.130 67.424 o
0 1 25 0.938 0.949 0.090 151.638 o
0 2 0 13.416 13.833 0.340 9.355 o
0 2 1 73.030 74.120 1.668 0.377 o
0 2 2 126.739 132.510 3.066 0.113 o
0 2 4 184.312 188.152 4.295 0.057 o
0 2 5 48.649 49.630 1.129 0.828 o
0 2 6 5.358 5.393 0.140 55.706 o
0 2 7 138.688 140.051 3.156 0.105 o
0 2 8 0.303 0.489 0.040 769.511 o
0 2 9 55.110 54.804 1.199 0.721 o
0 2 10 26.500 26.018 0.589 3.008 o
0 2 11 1.390 1.398 0.060 328.251 o
0 2 12 17.033 16.700 0.370 7.591 o
0 2 13 10.140 9.868 0.230 19.927 o
0 2 14 58.040 57.281 1.268 0.645 o
0 2 15 96.799 96.913 2.087 0.237 o
0 2 16 2.712 2.697 0.080 175.260 o
0 2 18 11.677 11.736 0.290 12.820 o
0 2 19 12.194 11.926 0.300 11.978 o
0 2 20 25.324 25.150 0.559 3.328 o
0 2 21 13.025 12.864 0.310 11.108 o
0 2 22 0.386 0.429 0.070 252.445 o
0 2 23 4.016 3.915 0.140 58.886 o
0 2 24 7.099 7.391 0.200 27.694 o
0 3 1 50.375 49.960 1.129 0.821 o
0 3 2 114.408 116.080 2.627 0.152 o
0 3 3 83.888 86.865 1.908 0.287 o
0 3 4 57.574 56.781 1.229 0.683 o
0 3 5 15.468 15.921 0.370 7.778 o
0 3 6 0.135 0.260 0.030 1374.160 o
0 3 7 1.005 1.039 0.050 477.991 o
0 3 8 99.055 98.651 2.127 0.228 o
0 3 9 41.718 41.300 0.859 1.379 o
0 3 10 1.310 1.248 0.060 330.499 o
0 3 11 1.402 1.498 0.070 243.727 o
0 3 12 6.763 8.799 0.310 12.256 o
0 3 14 27.721 27.427 0.579 3.047 o
0 3 15 0.223 0.300 0.040 772.684 o
0 3 16 1.192 1.169 0.070 246.665 o
0 3 17 5.062 5.024 0.140 56.490 o
0 3 18 4.527 4.984 0.150 50.580 o
0 3 19 0.387 0.360 0.060 343.384 o
0 3 20 12.086 12.245 0.280 13.477 o
0 3 21 2.610 2.547 0.100 116.816 o
0 3 22 4.307 4.065 0.140 58.371 o
0 4 0 2.747 2.827 0.130 70.443 o
0 4 1 11.978 11.976 0.270 14.394 o
0 4 2 57.336 56.562 1.298 0.623 o
0 4 3 3.967 3.935 0.110 91.560 o
0 4 4 12.113 12.095 0.320 10.697 o
0 4 5 74.797 75.569 1.608 0.398 o
0 4 6 6.213 6.422 0.170 38.107 o
0 4 7 0.183 0.190 0.030 1373.740 o
0 4 8 5.476 5.533 0.180 35.249 o
0 4 9 6.309 6.153 0.170 38.142 o
0 4 10 16.284 16.370 0.350 8.431 o
0 4 11 0.585 0.569 0.050 490.179 o
0 4 12 23.683 24.041 0.509 3.969 o
0 4 13 5.977 6.013 0.160 42.895 o
0 4 15 25.803 25.589 0.529 3.625 o
0 4 16 16.187 16.200 0.370 7.697 o
0 4 17 0.797 0.749 0.230 23.429 o
0 4 18 2.287 2.087 0.130 71.482 o
0 4 19 3.408 3.346 0.310 12.770 o
0 4 20 3.884 3.576 0.280 15.562 o
0 5 2 7.092 7.131 0.180 33.461 o
0 5 3 1.093 1.179 0.120 85.470 o
0 5 4 23.638 23.861 0.499 4.107 o
0 5 5 3.054 3.206 0.130 69.728 o
0 5 6 71.417 71.284 3.286 0.110 o
0 5 8 6.217 5.983 0.160 42.646 o
0 5 11 3.640 3.765 0.150 52.227 o
0 5 12 7.697 8.160 0.230 21.168 o
0 5 13 0.962 0.979 0.080 191.268 o
0 5 14 13.424 13.753 0.310 10.972 o
0 5 15 1.628 1.548 0.100 121.192 o
0 5 16 22.831 23.102 0.609 2.948 o
0 5 18 0.886 0.949 0.180 38.204 o
0 6 0 16.494 16.490 0.410 6.418 o
0 6 1 5.512 5.234 0.250 19.023 o
0 6 2 9.061 9.069 0.230 20.502 o
0 6 3 3.769 4.015 0.200 29.987 o
0 6 4 0.681 0.809 0.100 123.474 o
0 6 5 26.912 27.387 0.599 2.899 o
0 6 8 0.799 0.929 0.090 151.944 o
0 6 9 0.493 0.509 0.080 193.168 o
0 6 10 11.011 11.276 0.529 4.244 o
0 6 11 1.286 1.139 0.100 122.338 o
0 6 12 4.472 4.844 0.280 15.440 o
0 6 13 4.338 4.545 0.170 40.414 o
0 6 15 1.612 1.748 0.190 34.129 o
0 7 1 7.951 7.831 0.300 12.951 o
0 7 3 0.583 0.599 0.150 55.065 o
0 7 5 0.837 0.769 0.160 48.350 o
0 7 8 0.972 0.909 0.170 42.808 o
0 7 9 6.353 6.322 0.300 13.237 o
0 7 10 1.723 1.598 0.200 30.816 o
0 7 11 0.779 0.779 0.160 48.360 o
1 0 2 9.541 10.907 0.300 12.499 o
1 0 6 220.669 229.223 5.294 0.038 o
1 0 8 69.770 72.033 1.698 0.370 o
1 0 10 681.073 693.591 15.641 0.004 o
1 0 12 6.246 5.953 0.140 53.702 o
1 0 14 86.195 85.926 1.918 0.284 o
1 0 16 12.558 12.525 0.290 12.572 o
1 0 18 87.293 87.494 2.077 0.246 o
1 0 20 89.339 90.830 2.077 0.244 o
1 0 22 4.275 4.085 0.150 51.388 o
1 0 24 1.190 1.119 0.090 150.829 o
1 1 0 1577.630 1423.620 31.122 0.001 o
1 1 1 37.840 39.292 0.859 1.417 o
1 1 2 424.043 444.642 17.779 0.004 o
1 1 3 787.853 745.079 16.730 0.004 o
1 1 4 65.436 68.387 1.528 0.451 o
1 1 5 112.833 117.158 2.657 0.150 o
1 1 6 210.678 216.678 4.924 0.044 o
1 1 7 18.349 18.757 0.439 5.508 o
1 1 8 91.974 93.357 2.117 0.235 o
1 1 9 191.943 192.098 4.375 0.055 o
1 1 10 72.867 73.681 1.638 0.389 o
1 1 12 1.934 1.968 0.060 314.041 o
1 1 13 6.985 6.742 0.160 41.332 o
1 1 14 126.971 126.607 2.777 0.135 o
1 1 15 4.096 4.255 0.110 90.593 o
1 1 16 23.324 23.192 0.509 3.998 o
1 1 17 3.691 3.606 0.090 132.792 o
1 1 18 4.195 4.095 0.100 106.907 o
1 1 19 11.645 11.726 0.270 14.507 o
1 1 20 5.158 5.184 0.130 64.038 o
1 1 21 9.778 9.888 0.230 20.067 o
1 1 22 3.010 2.946 0.090 138.966 o
1 1 23 8.275 8.260 0.200 26.774 o
1 1 24 13.983 13.713 0.300 11.499 o
1 2 0 318.822 324.587 7.331 0.020 o
1 2 1 265.543 271.182 6.123 0.028 o
1 2 2 0.107 0.120 0.020 3092.980 o
1 2 3 356.572 360.833 8.090 0.016 o
1 2 4 19.191 19.866 0.459 5.032 o
1 2 5 89.838 91.649 2.058 0.248 o
1 2 6 159.445 162.793 3.696 0.077 o
1 2 7 81.251 82.091 1.828 0.313 o
1 2 8 5.619 5.713 0.160 43.443 o
1 2 9 7.298 7.271 0.170 36.681 o
1 2 10 4.679 4.545 0.130 65.680 o
1 2 11 8.401 8.630 0.200 26.590 o
1 2 12 14.836 14.502 0.320 10.128 o
1 2 13 27.272 27.147 0.599 2.894 o
1 2 14 6.555 6.582 0.170 37.718 o
1 2 15 0.883 0.869 0.040 742.292 o
1 2 16 5.545 5.483 0.140 55.318 o
1 2 17 4.058 4.085 0.110 91.006 o
1 2 18 0.148 0.160 0.040 774.421 o
1 2 19 5.937 5.873 0.170 38.599 o
1 2 20 0.516 0.519 0.050 491.413 o
1 2 21 2.281 2.247 0.110 98.645 o
1 2 22 11.202 10.937 0.260 15.695 o
1 2 23 0.430 0.509 0.070 252.217 o
1 2 24 9.767 9.459 0.320 11.172 o
1 3 0 18.804 18.877 0.509 4.235 o
1 3 1 31.872 30.323 0.739 1.942 o
1 3 2 45.448 45.825 0.999 1.040 o
1 3 4 7.937 7.781 0.210 24.882 o
1 3 5 21.765 21.144 0.549 3.590 o
1 3 6 44.113 43.407 0.969 1.108 o
1 3 7 18.774 18.907 0.419 5.930 o
1 3 8 25.081 24.970 0.539 3.548 o
1 3 9 10.081 9.828 0.230 19.959 o
1 3 10 0.711 0.699 0.040 753.626 o
1 3 11 15.240 14.922 0.370 7.846 o
1 3 12 34.199 33.919 0.739 1.893 o
1 3 13 28.456 28.625 0.589 2.930 o
1 3 14 14.685 14.812 0.330 9.617 o
1 3 15 0.867 0.909 0.060 337.894 o
1 3 16 0.288 0.230 0.050 494.968 o
1 3 17 1.526 1.538 0.080 187.504 o
1 3 18 35.911 35.937 0.929 1.260 o
1 3 19 14.608 14.283 0.330 9.664 o
1 3 20 0.258 0.240 0.060 344.085 o
1 3 21 1.137 1.149 0.080 190.275 o
1 4 0 17.423 17.639 0.380 7.181 o
1 4 1 0.618 0.649 0.050 489.135 o
1 4 2 54.896 55.733 1.029 0.924 o
1 4 3 14.381 14.542 0.360 8.332 o
1 4 4 2.939 2.956 0.100 114.841 o
1 4 5 51.283 51.947 1.069 0.892 o
1 4 6 7.837 8.030 0.190 29.620 o
1 4 7 1.255 1.258 0.070 245.873 o
1 4 8 58.472 58.469 1.428 0.525 o
1 4 9 11.981 11.886 0.360 8.686 o
1 4 11 1.347 1.378 0.070 244.683 o
1 4 12 1.517 1.528 0.070 242.598 o
1 4 13 7.820 7.761 0.230 21.194 o
1 4 14 1.711 1.668 0.090 148.291 o
1 4 15 17.882 18.288 0.400 6.527 o
1 4 16 12.389 12.345 0.449 5.726 o
1 4 17 3.970 3.825 0.429 6.659 o
1 4 18 0.724 0.659 0.100 123.508 o
1 4 19 4.289 4.065 0.270 16.644 o
1 4 20 2.491 2.417 0.250 19.674 o
1 5 0 4.218 4.155 0.110 90.346 o
1 5 2 12.048 12.045 0.270 14.368 o
1 5 3 0.547 0.639 0.060 341.708 o
1 5 4 87.259 89.092 1.818 0.308 o
1 5 5 4.068 4.095 0.150 51.609 o
1 5 6 0.200 0.160 0.050 495.654 o
1 5 7 0.895 1.059 0.110 101.836 o
1 5 8 7.548 7.950 0.200 27.286 o
1 5 9 0.685 0.749 0.080 192.472 o
1 5 10 2.210 2.277 0.120 83.483 o
1 5 11 0.889 0.839 0.200 30.964 o
1 5 12 21.238 20.735 0.429 5.489 o
1 5 13 0.342 0.380 0.070 252.609 o
1 5 14 18.722 18.657 0.419 5.942 o
1 5 16 6.671 6.362 0.190 30.941 o
1 6 0 5.912 5.823 0.280 15.204 o
1 6 1 5.627 5.653 0.270 16.359 o
1 6 2 2.574 2.587 0.120 82.626 o
1 6 3 0.634 0.569 0.180 38.253 o
1 6 4 4.912 4.884 0.549 4.072 o
1 6 5 11.061 10.907 0.410 6.918 o
1 6 6 3.735 3.765 0.150 52.130 o
1 6 7 0.296 0.260 0.070 252.825 o
1 6 8 11.666 11.926 0.609 3.223 o
1 6 9 10.999 11.286 0.280 13.815 o
1 6 10 6.086 6.412 0.350 9.843 o
1 6 13 2.145 2.267 0.220 25.402 o
1 6 14 0.586 0.519 0.140 63.208 o
1 6 15 11.290 11.107 0.350 9.246 o
1 7 0 1.907 1.688 0.190 34.075 o
1 7 1 1.508 1.598 0.190 34.162 o
1 7 2 0.651 0.439 0.140 63.202 o
1 7 4 1.505 1.478 0.200 30.858 o
1 7 5 3.528 3.266 0.210 27.451 o
1 7 9 4.204 4.285 0.260 17.914 o
1 7 11 2.466 2.147 0.200 30.623 o
2 0 0 23.797 25.739 0.419 5.353 o
2 0 4 7.955 8.260 0.200 26.962 o
2 0 6 3.941 3.995 0.130 67.603 o
2 0 8 104.667 103.585 2.387 0.185 o
2 0 10 34.157 34.438 0.759 1.808 o
2 0 12 77.683 77.147 1.678 0.367 o
2 0 14 98.061 99.130 2.157 0.223 o
2 0 16 35.595 35.937 0.799 1.636 o
2 0 18 5.115 5.244 0.170 39.556 o
2 0 20 18.912 19.576 0.439 5.453 o
2 0 22 15.268 14.932 0.380 7.488 o
2 0 24 34.149 34.239 0.659 2.281 o
2 1 0 361.455 294.693 6.852 0.021 o
2 1 1 67.016 68.168 1.518 0.454 o
2 1 2 2.684 2.697 0.070 222.758 o
2 1 3 463.186 481.288 10.827 0.009 o
2 1 4 8.985 9.319 0.230 20.484 o
2 1 5 20.251 20.515 0.469 4.786 o
2 1 6 422.198 423.867 9.528 0.012 o
2 1 7 29.780 30.403 0.689 2.218 o
2 1 8 47.065 47.672 1.069 0.918 o
2 1 9 179.725 177.425 3.985 0.066 o
2 1 10 41.947 42.449 0.939 1.184 o
2 1 11 1.742 1.708 0.050 446.666 o
2 1 12 24.516 24.121 0.539 3.578 o
2 1 13 119.269 119.096 2.647 0.149 o
2 1 14 3.176 3.086 0.080 169.551 o
2 1 15 5.351 5.304 0.130 63.501 o
2 1 16 0.458 0.400 0.030 1351.800 o
2 1 17 4.412 4.435 0.110 89.192 o
2 1 18 21.193 21.464 0.479 4.555 o
2 1 19 33.672 33.889 0.749 1.857 o
2 1 20 25.032 25.080 0.569 3.239 o
2 1 21 9.364 9.279 0.240 18.891 o
2 1 22 0.658 0.619 0.040 757.195 o
2 1 23 6.986 6.862 0.170 37.179 o
2 1 24 8.346 8.500 0.230 20.875 o
2 2 0 514.838 515.726 11.556 0.008 o
2 2 1 1.696 1.708 0.070 240.082 o
2 2 2 2.946 3.106 0.090 138.879 o
2 2 3 16.983 17.319 0.400 6.632 o
2 2 4 1.304 1.258 0.060 330.511 o
2 2 5 152.954 152.655 3.456 0.088 o
2 2 6 10.210 10.297 0.260 16.047 o
2 2 7 56.481 56.412 1.268 0.650 o
2 2 8 56.139 56.102 1.238 0.678 o
2 2 9 77.839 77.906 1.748 0.342 o
2 2 10 75.879 74.989 1.678 0.370 o
2 2 11 31.985 31.712 0.709 2.073 o
2 2 12 0.417 0.459 0.030 1352.680 o
2 2 13 35.534 35.817 0.789 1.673 o
2 2 14 1.632 1.668 0.050 451.099 o
2 2 15 12.679 12.635 0.280 13.303 o
2 2 16 12.695 12.755 0.290 12.522 o
2 2 17 46.087 46.354 1.039 0.970 o
2 2 18 2.215 2.187 0.080 181.097 o
2 2 20 1.933 2.048 0.090 146.655 o
2 2 22 3.006 3.026 0.100 114.443 o
2 2 23 10.968 11.366 0.260 15.701 o
2 3 0 12.592 12.175 0.599 3.314 o
2 3 1 29.137 28.965 0.649 2.477 o
2 3 2 90.651 87.474 1.918 0.280 o
2 3 3 4.633 4.405 0.140 57.641 o
2 3 4 214.885 211.694 4.694 0.047 o
2 3 5 7.845 7.591 0.180 32.665 o
2 3 6 2.404 2.407 0.070 228.229 o
2 3 7 29.842 29.085 0.669 2.341 o
2 3 8 1.663 1.708 0.060 321.343 o
2 3 9 1.408 1.428 0.060 327.752 o
2 3 10 2.538 2.357 0.110 97.934 o
2 3 11 0.203 0.200 0.030 1372.830 o
2 3 12 3.697 3.775 0.100 109.944 o
2 3 13 0.107 0.110 0.030 1376.930 o
2 3 14 8.365 8.340 0.200 26.697 o
2 3 15 5.113 4.974 0.130 64.354 o
2 3 16 3.678 3.785 0.130 68.251 o
2 3 17 0.236 0.240 0.040 772.942 o
2 3 18 1.534 1.578 0.070 242.223 o
2 3 19 0.312 0.270 0.050 494.661 o
2 3 20 0.294 0.280 0.060 343.905 o
2 3 21 1.687 1.618 0.090 148.472 o
2 3 22 4.625 4.714 0.200 29.535 o
2 4 0 12.324 12.455 0.290 12.624 o
2 4 2 2.048 2.028 0.080 182.831 o
2 4 3 54.100 54.424 1.159 0.767 o
2 4 4 53.711 52.746 1.258 0.670 o
2 4 5 18.455 18.168 0.410 6.224 o
2 4 6 3.472 3.346 0.110 94.061 o
2 4 7 17.799 18.028 0.400 6.543 o
2 4 8 5.020 5.074 0.130 64.444 o
2 4 9 6.700 6.812 0.190 30.781 o
2 4 10 1.651 1.658 0.070 240.758 o
2 4 11 0.223 0.270 0.040 772.906 o
2 4 12 33.954 33.709 0.799 1.662 o
2 4 13 11.265 11.206 0.270 14.662 o
2 4 14 7.675 7.551 0.260 16.996 o
2 4 15 5.439 5.383 0.180 35.324 o
2 4 17 6.103 6.372 0.200 28.486 o
2 4 18 10.484 10.367 0.489 4.959 o
2 4 19 3.638 3.626 0.260 18.027 o
2 5 0 11.041 10.927 0.250 16.830 o
2 5 1 3.766 3.606 0.110 92.747 o
2 5 2 1.783 1.638 0.130 72.223 o
2 5 3 1.237 1.238 0.070 246.081 o
2 5 4 2.811 2.936 0.110 96.520 o
2 5 5 1.240 1.179 0.070 246.282 o
2 5 6 1.747 1.938 0.090 147.636 o
2 5 7 0.232 0.260 0.050 495.222 o
2 5 8 68.785 69.666 1.698 0.372 o
2 5 9 5.433 5.503 0.180 35.288 o
2 5 10 3.548 3.616 0.170 41.245 o
2 5 11 0.313 0.340 0.070 252.715 o
2 5 12 0.772 0.829 0.090 152.087 o
2 5 13 1.496 1.528 0.110 100.787 o
2 5 14 17.516 17.379 1.139 0.934 o
2 5 15 1.106 1.238 0.180 38.150 o
2 6 0 0.824 0.809 0.070 250.038 o
2 6 1 0.512 0.449 0.060 342.520 o
2 6 2 6.640 6.822 0.270 16.100 o
2 6 3 11.899 12.685 0.290 12.685 o
2 6 4 6.513 6.742 0.200 28.182 o
2 6 5 0.222 0.220 0.060 344.213 o
2 6 6 0.308 0.240 0.070 252.820 o
2 6 7 5.259 5.234 0.170 39.444 o
2 6 8 0.681 0.749 0.070 250.861 o
2 6 9 0.545 0.619 0.090 152.609 o
2 6 11 3.223 3.106 0.140 60.406 o
2 6 12 7.185 7.091 0.310 12.303 o
2 6 13 0.599 0.559 0.150 55.066 o
2 6 14 4.033 3.885 0.240 21.004 o
2 7 0 1.128 0.939 0.150 54.887 o
2 7 1 2.179 1.878 0.200 30.711 o
2 7 3 2.001 2.038 0.210 27.897 o
2 7 4 4.029 3.915 0.250 19.393 o
2 7 6 2.013 1.938 0.210 27.903 o
2 7 7 2.897 2.926 0.230 23.112 o
3 0 0 394.272 320.402 7.261 0.019 o
3 0 2 187.205 194.495 4.545 0.052 o
3 0 4 21.852 21.005 0.699 2.327 o
3 0 6 582.164 591.584 13.304 0.006 o
3 0 8 11.238 10.387 0.260 15.760 o
3 0 10 1.162 1.139 0.050 472.931 o
3 0 12 278.429 280.161 6.212 0.027 o
3 0 14 3.674 3.725 0.100 110.158 o
3 0 16 11.065 10.917 0.260 15.735 o
3 0 18 10.109 10.457 0.250 17.186 o
3 0 20 35.774 35.887 0.749 1.821 o
3 0 22 33.946 34.139 0.729 1.938 o
3 0 24 1.781 1.948 0.230 23.316 o
3 1 0 107.841 111.016 2.467 0.172 o
3 1 1 429.797 421.800 11.436 0.008 o
3 1 2 442.198 454.081 10.198 0.010 o
3 1 3 42.167 41.789 0.929 1.206 o
3 1 4 12.153 11.506 0.290 12.750 o
3 1 5 5.004 5.284 0.150 49.812 o
3 1 6 4.709 4.984 0.140 57.080 o
3 1 7 29.784 29.205 0.669 2.341 o
3 1 8 38.233 38.104 0.869 1.391 o
3 1 9 1.538 1.468 0.050 457.372 o
3 1 10 85.328 84.707 1.878 0.295 o
3 1 11 13.788 13.464 0.300 11.558 o
3 1 12 11.117 11.017 0.250 16.792 o
3 1 13 35.690 36.146 0.799 1.634 o
3 1 14 0.620 0.679 0.030 1322.870 o
3 1 15 3.003 2.966 0.080 171.623 o
3 1 16 58.248 58.789 1.308 0.610 o
3 1 17 1.315 1.378 0.060 329.501 o
3 1 18 2.845 2.847 0.100 115.411 o
3 1 19 7.679 7.711 0.190 29.839 o
3 1 20 0.443 0.449 0.040 766.642 o
3 1 21 4.329 4.295 0.110 89.725 o
3 1 22 0.906 0.899 0.060 337.550 o
3 1 23 22.359 22.243 0.489 4.334 o
3 2 0 1.854 1.898 0.070 237.521 o
3 2 1 8.358 7.741 0.200 26.878 o
3 2 2 276.797 276.615 6.282 0.027 o
3 2 3 102.167 101.737 2.307 0.197 o
3 2 4 90.333 91.379 2.028 0.254 o
3 2 5 61.793 60.946 1.418 0.524 o
3 2 6 45.175 44.456 1.059 0.947 o
3 2 7 3.714 3.725 0.100 109.980 o
3 2 8 103.434 102.206 2.467 0.175 o
3 2 9 2.226 2.237 0.060 305.534 o
3 2 10 11.196 11.166 0.250 16.744 o
3 2 11 9.274 9.239 0.210 23.836 o
3 2 12 21.413 21.434 0.479 4.546 o
3 2 13 2.873 2.926 0.080 172.929 o
3 2 14 8.136 7.811 0.190 29.489 o
3 2 15 1.255 1.199 0.060 331.593 o
3 2 16 1.854 1.908 0.070 237.468 o
3 2 17 6.913 7.012 0.170 37.178 o
3 2 18 20.573 20.765 0.499 4.286 o
3 2 19 14.337 14.403 0.330 9.692 o
3 2 20 6.308 6.332 0.170 38.062 o
3 2 21 5.173 5.264 0.150 49.609 o
3 2 22 1.833 1.698 0.090 147.769 o
3 2 23 1.111 0.919 0.190 34.273 o
3 3 0 70.255 71.813 1.498 0.457 o
3 3 1 2.018 2.048 0.080 182.966 o
3 3 2 20.539 20.625 0.479 4.602 o
3 3 3 98.764 96.383 2.087 0.236 o
3 3 4 107.113 104.973 2.267 0.200 o
3 3 5 0.142 0.130 0.030 1375.900 o
3 3 6 19.707 20.136 0.439 5.391 o
3 3 7 2.079 2.107 0.080 182.347 o
3 3 8 114.097 113.493 2.577 0.158 o
3 3 9 34.802 35.497 0.779 1.718 o
3 3 10 0.264 0.220 0.030 1369.830 o
3 3 11 15.799 15.711 0.350 8.524 o
3 3 12 32.163 32.001 0.709 2.069 o
3 3 13 12.108 11.836 0.270 14.379 o
3 3 14 48.084 48.491 1.039 0.956 o
3 3 15 4.482 4.574 0.120 76.174 o
3 3 16 8.007 8.150 0.200 26.963 o
3 3 17 6.894 7.031 0.170 37.186 o
3 3 18 2.021 2.167 0.080 182.540 o
3 3 19 0.764 0.719 0.060 339.739 o
3 3 20 0.455 0.509 0.060 342.674 o
3 3 21 3.643 3.686 0.120 79.330 o
3 3 22 5.838 6.003 0.280 15.201 o
3 4 0 6.146 6.043 0.170 38.338 o
3 4 1 0.340 0.280 0.040 770.882 o
3 4 2 2.228 2.127 0.090 145.175 o
3 4 3 17.917 17.828 0.469 4.952 o
3 4 4 37.552 37.095 1.189 0.803 o
3 4 5 0.259 0.230 0.040 772.672 o
3 4 6 0.269 0.300 0.040 771.961 o
3 4 7 54.415 54.574 1.238 0.684 o
3 4 8 19.820 20.206 0.429 5.594 o
3 4 9 9.740 9.598 0.230 20.138 o
3 4 10 10.867 10.567 0.260 15.836 o
3 4 12 1.688 1.718 0.090 148.285 o
3 4 13 13.022 12.745 0.300 11.761 o
3 4 14 3.133 3.026 0.120 81.149 o
3 4 16 2.286 2.287 0.110 98.592 o
3 4 17 15.616 15.601 0.340 8.978 o
3 4 18 9.196 8.989 0.350 9.528 o
3 5 0 16.474 16.061 0.360 8.039 o
3 5 1 8.723 8.560 0.260 16.639 o
3 5 2 2.858 2.956 0.130 70.198 o
3 5 5 1.916 1.788 0.080 184.486 o
3 5 6 14.872 14.482 0.330 9.614 o
3 5 7 4.478 4.535 0.140 57.776 o
3 5 8 1.597 1.538 0.090 148.934 o
3 5 9 0.370 0.390 0.060 343.392 o
3 5 12 1.548 1.478 0.110 100.745 o
3 5 13 0.322 0.340 0.080 193.563 o
3 5 14 1.520 1.458 0.190 34.172 o
3 6 0 0.058 0.380 0.100 124.042 o
3 6 1 0.984 0.749 0.070 249.339 o
3 6 2 1.204 1.149 0.070 246.650 o
3 6 3 0.562 0.889 0.090 152.392 o
3 6 4 1.011 1.069 0.110 101.712 o
3 6 5 3.117 3.076 0.160 46.833 o
3 6 6 0.697 0.779 0.070 250.723 o
3 6 7 13.684 14.033 0.380 7.656 o
3 6 8 0.222 0.200 0.060 344.238 o
3 6 9 0.651 0.959 0.100 123.424 o
3 6 10 1.953 2.067 0.120 84.017 o
3 6 11 2.422 2.187 0.220 25.368 o
3 6 12 2.534 2.607 0.220 25.317 o
3 6 13 3.604 3.516 0.230 22.941 o
3 7 0 1.123 1.109 0.180 38.157 o
3 7 2 3.391 3.396 0.230 22.990 o
3 7 3 4.389 4.115 0.250 19.322 o
3 7 4 0.675 0.649 0.160 48.388 o
3 7 6 0.565 0.559 0.150 55.072 o
3 7 8 1.093 1.009 0.170 42.776 o
3 7 9 1.765 1.928 0.200 30.782 o
3 7 10 1.362 1.358 0.180 38.092 o
4 0 0 44.796 45.535 1.139 0.834 o
4 0 4 37.016 38.763 0.919 1.269 o
4 0 6 13.407 12.675 0.320 10.474 o
4 0 8 1.098 1.019 0.050 476.029 o
4 0 10 4.357 4.375 0.110 89.490 o
4 0 12 2.751 2.916 0.080 174.018 o
4 0 16 48.077 49.151 1.099 0.869 o
4 0 18 0.186 0.170 0.050 495.691 o
4 0 22 29.042 29.824 0.729 2.026 o
4 1 0 2.345 2.377 0.080 179.436 o
4 1 1 154.634 153.864 3.486 0.086 o
4 1 2 185.520 185.915 4.285 0.057 o
4 1 3 207.968 210.445 4.984 0.043 o
4 1 4 2.879 2.986 0.100 115.013 o
4 1 5 89.335 87.734 2.197 0.223 o
4 1 6 40.045 39.852 0.899 1.295 o
4 1 7 8.511 8.370 0.200 26.602 o
4 1 8 28.413 27.976 0.639 2.565 o
4 1 9 20.783 20.615 0.469 4.759 o
4 1 10 0.246 0.240 0.020 3059.560 o
4 1 11 126.748 128.265 2.837 0.130 o
4 1 12 11.547 11.566 0.260 15.514 o
4 1 13 6.393 6.163 0.140 53.254 o
4 1 14 2.398 2.427 0.070 228.187 o
4 1 15 9.430 9.469 0.220 21.895 o
4 1 16 3.174 3.216 0.090 137.216 o
4 1 17 8.512 8.719 0.210 24.363 o
4 1 18 0.470 0.439 0.040 766.073 o
4 1 19 1.347 1.378 0.060 329.029 o
4 1 20 17.246 17.339 0.419 6.080 o
4 1 21 13.892 13.743 0.340 9.303 o
4 1 22 4.656 4.604 0.180 36.073 o
4 2 0 116.907 118.696 2.697 0.145 o
4 2 1 74.700 74.150 1.628 0.391 o
4 2 2 295.268 294.474 6.712 0.023 o
4 2 3 55.937 54.734 1.209 0.709 o
4 2 4 15.619 14.922 0.419 6.255 o
4 2 5 0.552 0.559 0.040 761.874 o
4 2 6 6.824 6.912 0.170 37.310 o
4 2 7 153.434 149.679 3.286 0.096 o
4 2 8 0.741 0.679 0.030 1308.650 o
4 2 9 14.257 14.213 0.320 10.237 o
4 2 10 40.736 40.621 0.889 1.312 o
4 2 11 1.238 1.169 0.050 470.526 o
4 2 12 100.847 101.208 2.177 0.218 o
4 2 13 26.932 27.217 0.599 2.901 o
4 2 14 10.649 10.667 0.250 16.990 o
4 2 15 26.011 26.378 0.569 3.196 o
4 2 16 2.229 2.217 0.090 144.964 o
4 2 17 5.152 5.054 0.140 56.322 o
4 2 18 5.456 5.334 0.140 55.593 o
4 2 19 2.756 2.717 0.100 115.983 o
4 2 20 3.010 2.986 0.180 37.331 o
4 2 21 2.251 2.147 0.100 118.669 o
4 2 22 12.516 13.264 0.419 6.479 o
4 3 0 5.508 5.553 0.130 62.891 o
4 3 1 36.781 36.376 0.789 1.657 o
4 3 2 0.929 1.019 0.050 479.929 o
4 3 3 1.464 1.308 0.050 462.114 o
4 3 4 48.223 47.712 1.039 0.958 o
4 3 5 3.578 3.636 0.120 79.535 o
4 3 6 105.308 103.685 2.297 0.197 o
4 3 7 0.322 0.330 0.030 1363.800 o
4 3 8 54.245 53.505 1.199 0.725 o
4 3 9 6.140 6.133 0.150 47.735 o
4 3 10 9.647 9.778 0.290 13.369 o
4 3 11 0.338 0.290 0.070 252.715 o
4 3 13 13.303 12.884 0.290 12.387 o
4 3 16 22.661 22.832 0.509 4.029 o
4 3 17 2.854 2.807 0.100 115.450 o
4 3 18 31.687 31.702 0.689 2.180 o
4 3 19 2.496 2.417 0.110 97.962 o
4 3 21 3.626 3.536 0.250 19.478 o
4 4 0 64.978 63.863 1.598 0.421 o
4 4 1 0.574 0.469 0.040 762.604 o
4 4 2 0.616 0.609 0.050 489.448 o
4 4 3 2.622 2.647 0.100 116.594 o
4 4 4 1.625 1.458 0.060 324.091 o
4 4 5 19.973 19.776 0.439 5.386 o
4 4 6 13.240 13.414 0.300 11.662 o
4 4 7 39.348 39.113 0.849 1.434 o
4 4 8 20.160 20.575 0.539 3.762 o
4 4 9 1.006 0.959 0.070 248.598 o
4 4 10 1.324 1.348 0.070 244.986 o
4 4 11 0.448 0.439 0.050 492.676 o
4 4 12 0.193 0.220 0.050 495.543 o
4 4 13 0.546 0.539 0.070 251.803 o
4 4 14 20.332 20.265 0.419 5.780 o
4 4 15 4.950 4.934 0.170 39.809 o
4 4 17 17.694 18.108 0.459 5.147 o
4 5 0 0.185 0.150 0.040 774.107 o
4 5 1 1.987 1.798 0.080 183.996 o
4 5 2 0.804 0.799 0.070 250.163 o
4 5 3 3.368 2.936 0.140 60.336 o
4 5 4 21.598 22.293 0.459 4.851 o
4 5 5 1.977 1.998 0.140 62.146 o
4 5 6 9.242 9.708 0.240 18.860 o
4 5 7 0.131 0.170 0.050 495.911 o
4 5 8 2.072 2.117 0.090 145.904 o
4 5 10 14.195 13.993 0.400 6.951 o
4 5 11 7.167 7.241 0.200 27.698 o
4 5 12 1.788 1.838 0.100 120.436 o
4 6 0 0.864 0.959 0.070 249.427 o
4 6 1 3.540 3.616 0.120 79.644 o
4 6 2 0.490 0.509 0.060 342.471 o
4 6 3 0.617 0.719 0.070 251.196 o
4 6 4 0.105 0.170 0.050 495.998 o
4 6 5 2.423 2.647 0.100 117.290 o
4 6 7 0.784 0.789 0.090 152.102 o
4 6 8 1.879 1.978 0.110 99.747 o
4 6 9 1.651 1.688 0.120 84.654 o
4 7 1 4.281 4.594 0.310 12.676 o
4 7 2 0.788 0.879 0.150 54.992 o
4 7 5 0.893 0.949 0.160 48.321 o
4 7 6 6.089 6.003 0.280 15.167 o
4 7 8 3.466 3.446 0.230 22.972 o
5 0 0 62.924 63.283 1.418 0.520 o
5 0 2 672.014 676.302 15.122 0.005 o
5 0 4 11.797 11.506 0.280 13.621 o
5 0 6 6.635 6.362 0.160 41.959 o
5 0 8 145.862 146.433 3.146 0.104 o
5 0 10 70.868 72.452 1.558 0.427 o
5 0 12 17.453 17.289 0.380 7.194 o
5 0 14 15.557 15.381 0.340 8.999 o
5 0 16 14.956 15.671 0.380 7.483 o
5 0 18 1.800 1.848 0.100 120.392 o
5 0 20 1.978 1.948 0.140 62.164 o
5 0 22 0.719 0.679 0.190 34.325 o
5 1 0 0.366 0.429 0.040 768.771 o
5 1 1 108.299 108.169 2.407 0.180 o
5 1 2 58.100 57.351 1.278 0.637 o
5 1 3 1.819 1.708 0.090 147.806 o
5 1 4 39.171 38.254 0.979 1.127 o
5 1 5 1.164 0.959 0.130 72.936 o
5 1 6 81.891 79.254 1.798 0.322 o
5 1 7 4.930 4.984 0.120 74.431 o
5 1 8 1.452 1.428 0.040 691.863 o
5 1 9 1.858 1.888 0.060 316.240 o
5 1 10 0.743 0.759 0.030 1303.410 o
5 1 11 28.909 29.195 0.639 2.545 o
5 1 12 55.319 55.373 1.209 0.710 o
5 1 13 16.593 16.740 0.390 6.979 o
5 1 14 0.264 0.260 0.030 1368.870 o
5 1 15 17.990 17.988 0.400 6.530 o
5 1 18 5.499 5.633 0.150 48.945 o
5 1 19 0.793 0.779 0.060 339.214 o
5 1 20 1.303 1.358 0.080 189.080 o
5 1 21 23.473 24.161 0.549 3.499 o
5 2 0 24.918 23.841 0.559 3.358 o
5 2 1 25.435 24.870 0.559 3.329 o
5 2 2 3.281 3.256 0.090 136.450 o
5 2 3 24.317 23.472 0.549 3.485 o
5 2 4 60.416 59.358 1.298 0.613 o
5 2 5 14.846 14.482 0.360 8.288 o
5 2 6 48.182 47.572 1.039 0.958 o
5 2 7 4.288 4.185 0.110 90.056 o
5 2 8 14.244 13.693 0.310 10.843 o
5 2 9 10.720 10.437 0.240 18.228 o
5 2 10 39.039 39.402 0.879 1.354 o
5 2 11 10.576 10.477 0.240 18.272 o
5 2 12 21.840 21.134 0.469 4.697 o
5 2 14 5.954 6.003 0.150 48.082 o
5 2 16 11.652 11.246 0.260 15.529 o
5 2 17 24.400 24.850 0.589 3.071 o
5 2 18 2.797 2.747 0.120 82.078 o
5 2 19 2.717 2.837 0.140 61.106 o
5 2 20 17.101 17.339 0.360 7.905 o
5 2 21 2.584 2.597 0.330 11.329 o
5 3 0 121.075 118.187 2.567 0.156 o
5 3 1 26.274 25.399 0.559 3.298 o
5 3 2 5.230 5.304 0.140 55.990 o
5 3 3 4.332 4.295 0.110 89.715 o
5 3 4 3.904 3.725 0.110 92.109 o
5 3 5 40.438 40.042 0.879 1.341 o
5 3 6 89.315 88.043 1.868 0.293 o
5 3 7 4.630 4.335 0.120 76.100 o
5 3 8 3.187 3.296 0.100 113.173 o
5 3 9 0.278 0.220 0.040 772.467 o
5 3 10 37.101 36.346 0.729 1.883 o
5 3 11 21.023 20.715 0.569 3.395 o
5 3 12 0.604 0.559 0.070 251.559 o
5 3 13 4.248 4.275 0.160 45.481 o
5 3 14 28.832 29.075 0.699 2.186 o
5 3 15 0.834 0.839 0.070 249.908 o
5 3 16 31.898 32.101 0.659 2.340 o
5 3 19 4.133 4.095 0.160 45.659 o
5 4 0 8.677 8.630 0.360 9.086 o
5 4 1 4.553 4.654 0.150 50.744 o
5 4 2 0.092 0.140 0.050 496.077 o
5 4 3 1.214 1.318 0.070 245.956 o
5 4 4 25.220 25.090 0.669 2.444 o
5 4 5 18.009 18.068 0.419 6.007 o
5 4 6 8.123 8.250 0.200 26.867 o
5 4 7 18.414 18.258 0.419 5.975 o
5 4 9 7.448 7.151 0.200 27.568 o
5 4 10 15.579 15.571 0.350 8.557 o
5 4 11 2.613 2.617 0.100 116.679 o
5 4 12 0.614 0.539 0.060 341.593 o
5 4 14 2.310 2.267 0.110 98.559 o
5 4 15 11.726 11.945 0.280 13.588 o
5 4 16 1.301 1.348 0.200 30.894 o
5 4 17 4.768 4.864 0.260 17.792 o
5 5 0 4.854 4.884 0.280 15.395 o
5 5 2 4.444 4.814 0.260 17.844 o
5 5 3 1.105 1.099 0.080 190.507 o
5 5 4 3.241 3.406 0.120 80.530 o
5 5 5 0.327 0.340 0.060 343.675 o
5 5 6 6.077 6.402 0.200 28.492 o
5 5 7 1.234 1.119 0.070 246.546 o
5 5 8 7.097 7.131 0.230 21.546 o
5 5 9 0.341 0.410 0.070 252.577 o
5 5 14 2.672 2.607 0.210 27.725 o
5 5 15 0.796 0.769 0.150 55.003 o
5 6 0 6.411 6.612 0.400 7.571 o
5 6 1 4.222 4.125 0.140 58.450 o
5 6 2 3.943 3.865 0.130 67.716 o
5 6 3 1.922 1.858 0.140 62.239 o
5 6 4 1.541 1.528 0.080 187.452 o
5 6 5 7.263 7.161 0.180 33.313 o
5 6 6 2.759 2.797 0.130 70.447 o
5 6 7 10.957 11.306 0.270 14.724 o
5 6 8 0.679 0.689 0.130 73.229 o
5 6 9 2.021 2.087 0.120 83.906 o
5 6 12 0.510 0.519 0.140 63.224 o
5 7 0 1.646 1.538 0.110 100.543 o
5 7 1 7.861 7.241 0.190 29.875 o
5 7 2 1.493 1.368 0.200 30.868 o
5 7 3 1.894 1.748 0.190 34.071 o
5 7 4 1.149 1.229 0.180 38.143 o
5 7 5 0.767 0.659 0.150 55.023 o
6 0 0 232.829 235.086 5.344 0.037 o
6 0 2 29.197 29.784 0.659 2.406 o
6 0 4 1.575 1.498 0.120 84.850 o
6 0 6 42.655 47.453 0.959 1.125 o
6 0 8 15.540 15.471 0.350 8.567 o
6 0 10 33.428 33.589 0.699 2.089 o
6 0 12 93.073 94.046 1.998 0.258 o
6 0 14 4.392 4.215 0.140 58.140 o
6 0 16 2.056 2.087 0.110 99.291 o
6 0 18 11.433 11.995 0.290 12.841 o
6 0 20 22.533 22.463 0.449 4.973 o
6 1 0 0.654 0.619 0.050 488.806 o
6 1 1 183.504 180.132 4.075 0.063 o
6 1 2 60.519 58.479 1.498 0.481 o
6 1 3 22.310 20.805 0.479 4.520 o
6 1 4 54.856 52.107 1.298 0.633 o
6 1 5 58.467 58.389 1.268 0.643 o
6 1 6 21.166 20.086 0.529 3.865 o
6 1 7 11.758 11.566 0.270 14.498 o
6 1 8 42.499 41.770 0.909 1.249 o
6 1 9 33.910 34.368 0.769 1.771 o
6 1 10 0.315 0.340 0.040 770.794 o
6 1 11 32.032 31.702 0.689 2.175 o
6 1 12 0.648 0.669 0.050 488.512 o
6 1 13 13.616 13.843 0.310 10.934 o
6 1 15 2.012 1.878 0.080 183.574 o
6 1 16 25.560 26.318 0.549 3.406 o
6 1 17 0.387 0.370 0.050 493.632 o
6 1 18 3.042 3.046 0.150 53.116 o
6 1 19 5.728 5.783 0.160 43.290 o
6 2 1 9.435 9.249 0.220 21.943 o
6 2 2 0.048 0.100 0.020 3098.790 o
6 2 3 13.638 12.894 0.310 11.007 o
6 2 4 47.626 45.984 0.989 1.047 o
6 2 5 96.892 94.765 2.307 0.200 o
6 2 6 2.190 2.177 0.090 145.235 o
6 2 7 1.078 1.059 0.060 334.751 o
6 2 8 5.371 5.134 0.140 55.899 o
6 2 9 34.182 33.290 0.689 2.130 o
6 2 10 1.522 1.478 0.080 187.687 o
6 2 11 5.706 5.613 0.160 43.403 o
6 2 12 3.195 3.266 0.120 80.775 o
6 2 13 7.037 7.012 0.200 27.831 o
6 2 14 33.265 33.769 0.709 2.042 o
6 2 15 15.187 15.082 0.340 9.064 o
6 2 16 7.531 7.621 0.200 27.389 o
6 2 17 1.356 1.338 0.070 244.770 o
6 2 18 0.734 0.699 0.080 192.408 o
6 2 20 2.743 2.537 0.260 18.176 o
6 3 2 0.712 0.719 0.060 340.174 o
6 3 3 0.770 0.709 0.050 486.154 o
6 3 4 0.305 0.280 0.040 771.518 o
6 3 5 0.144 0.150 0.040 774.497 o
6 3 6 0.186 0.220 0.040 773.710 o
6 3 7 5.110 4.954 0.140 56.469 o
6 3 8 6.039 5.813 0.150 48.095 o
6 3 9 3.236 3.735 0.130 69.031 o
6 3 10 32.193 32.431 0.699 2.115 o
6 3 11 1.795 1.628 0.080 185.728 o
6 3 12 1.254 1.278 0.090 150.432 o
6 3 13 0.606 0.569 0.070 251.533 o
6 3 15 12.148 12.045 0.300 11.976 o
6 3 16 5.485 5.643 0.190 31.860 o
6 3 17 0.547 0.569 0.170 42.889 o
6 3 18 7.956 8.719 0.499 4.842 o
6 4 0 16.455 16.131 0.439 5.682 o
6 4 2 25.202 25.269 0.589 3.048 o
6 4 3 0.244 0.300 0.050 495.029 o
6 4 4 6.111 5.933 0.200 28.591 o
6 4 5 13.735 13.913 0.310 10.908 o
6 4 6 0.765 0.819 0.050 485.266 o
6 4 7 1.931 1.868 0.090 147.036 o
6 4 9 7.321 7.551 0.190 30.134 o
6 4 10 17.705 18.108 0.390 6.832 o
6 4 11 1.767 1.648 0.080 185.834 o
6 4 12 0.287 0.300 0.060 343.897 o
6 4 14 2.889 2.897 0.140 60.894 o
6 4 15 4.595 4.764 0.160 44.945 o
6 4 16 3.708 3.716 0.150 52.183 o
6 5 0 25.775 25.649 1.109 0.959 o
6 5 1 4.016 3.915 0.140 58.885 o
6 5 2 0.199 0.270 0.060 344.207 o
6 5 3 0.647 0.639 0.070 251.237 o
6 5 4 14.463 14.253 0.320 10.203 o
6 5 6 43.179 43.038 1.149 0.830 o
6 5 7 2.838 2.897 0.210 27.660 o
6 5 8 0.550 0.539 0.090 152.655 o
6 5 9 1.303 1.378 0.090 150.146 o
6 5 10 0.418 0.419 0.070 252.374 o
6 5 12 0.507 0.549 0.080 193.104 o
6 5 13 1.508 1.588 0.190 34.163 o
6 6 0 10.719 11.077 0.290 13.062 o
6 6 1 2.133 2.048 0.090 145.787 o
6 6 2 4.389 4.634 0.270 16.598 o
6 6 3 5.081 5.144 0.160 44.291 o
6 6 4 0.230 0.260 0.060 344.138 o
6 6 5 1.148 1.129 0.080 190.272 o
6 6 7 1.920 1.808 0.120 84.239 o
6 6 8 0.839 0.839 0.090 151.952 o
6 6 9 0.477 0.519 0.080 193.190 o
6 6 10 6.490 6.672 0.280 15.061 o
6 7 0 1.729 1.538 0.100 120.963 o
6 7 1 0.540 0.459 0.140 63.224 o
7 0 0 107.950 108.728 3.566 0.090 o
7 0 2 35.127 35.237 1.288 0.698 o
7 0 4 267.600 262.083 11.576 0.009 o
7 0 6 1.246 1.119 0.070 246.456 o
7 0 8 43.079 43.957 0.869 1.332 o
7 0 10 59.381 59.378 1.288 0.623 o
7 0 12 17.490 17.679 0.410 6.309 o
7 0 14 11.837 12.185 0.370 8.264 o
7 0 16 8.265 8.180 0.230 20.962 o
7 0 18 16.102 16.520 0.350 8.443 o
7 1 0 82.543 80.722 1.848 0.307 o
7 1 1 1.072 1.049 0.060 334.877 o
7 1 2 0.190 0.230 0.030 1372.740 o
7 1 3 7.346 7.271 0.180 33.202 o
7 1 4 34.864 34.149 0.749 1.842 o
7 1 5 40.114 38.863 1.049 0.994 o
7 1 6 1.016 0.929 0.060 336.217 o
7 1 7 1.329 1.428 0.070 244.622 o
7 1 8 46.338 46.424 0.949 1.126 o
7 1 10 3.131 3.246 0.120 80.929 o
7 1 11 16.504 16.500 0.360 8.013 o
7 1 12 15.206 15.122 0.370 7.840 o
7 1 13 15.374 15.222 0.360 8.197 o
7 1 14 23.211 23.541 0.549 3.516 o
7 1 15 21.766 22.233 0.469 4.674 o
7 1 17 3.282 3.506 0.140 60.099 o
7 1 18 0.414 0.300 0.080 193.468 o
7 1 19 4.055 4.275 0.160 45.649 o
7 2 0 34.957 34.059 0.779 1.724 o
7 2 1 10.693 10.427 0.240 18.239 o
7 2 2 6.409 6.103 0.160 42.364 o
7 2 3 4.731 4.535 0.120 75.572 o
7 2 4 0.499 0.539 0.040 763.819 o
7 2 5 0.796 0.709 0.050 485.689 o
7 2 6 5.600 5.653 0.150 48.798 o
7 2 7 3.303 3.156 0.100 112.982 o
7 2 8 7.329 6.802 0.170 36.879 o
7 2 9 20.534 20.605 0.439 5.330 o
7 2 10 0.925 0.779 0.070 249.583 o
7 2 11 9.958 9.998 0.250 17.300 o
7 2 12 0.348 0.300 0.070 252.684 o
7 2 13 3.989 4.195 0.180 36.571 o
7 2 14 6.601 6.532 0.200 28.191 o
7 2 15 11.012 11.396 0.270 14.700 o
7 2 16 1.088 0.999 0.110 101.667 o
7 2 18 3.800 3.676 0.150 52.110 o
7 3 0 0.575 0.559 0.040 761.138 o
7 3 1 27.534 27.247 0.579 3.054 o
7 3 2 22.263 21.993 0.509 4.059 o
7 3 3 14.979 14.722 0.350 8.673 o
7 3 4 14.014 14.033 0.310 10.853 o
7 3 5 1.033 0.989 0.060 335.683 o
7 3 6 6.530 6.572 0.170 37.746 o
7 3 7 3.324 3.326 0.110 94.533 o
7 3 8 11.992 11.606 0.270 14.436 o
7 3 9 9.771 9.628 0.280 14.234 o
7 3 10 1.796 1.858 0.090 147.601 o
7 3 12 3.297 3.506 0.160 46.555 o
7 3 13 1.599 1.478 0.100 121.339 o
7 3 14 0.270 0.290 0.070 252.845 o
7 3 16 1.901 1.918 0.130 71.981 o
7 4 0 9.751 9.499 0.220 21.743 o
7 4 1 1.473 1.448 0.100 121.654 o
7 4 2 1.565 1.638 0.080 187.020 o
7 4 3 1.123 1.109 0.080 190.415 o
7 4 4 2.582 2.347 0.110 97.840 o
7 4 5 19.911 20.116 0.489 4.477 o
7 4 6 29.372 29.305 0.639 2.535 o
7 4 9 9.927 9.878 0.240 18.600 o
7 4 10 0.319 0.320 0.060 343.746 o
7 4 12 4.787 4.724 0.170 40.016 o
7 4 13 0.288 0.350 0.100 123.963 o
7 4 14 6.758 6.612 0.220 23.600 o
7 4 15 3.216 3.326 0.160 46.677 o
7 5 0 13.322 12.854 0.300 11.697 o
7 5 2 12.005 11.906 0.280 13.532 o
7 5 3 1.379 1.358 0.090 149.944 o
7 5 4 2.307 2.507 0.110 98.296 o
7 5 6 1.065 0.989 0.080 190.876 o
7 5 8 3.512 3.436 0.130 68.826 o
7 5 10 19.915 19.277 0.419 5.842 o
7 5 11 1.278 1.408 0.200 30.893 o
7 5 12 1.205 1.169 0.180 38.139 o
7 6 0 0.780 0.789 0.070 250.305 o
7 6 2 2.161 2.117 0.110 99.044 o
7 6 4 3.757 3.566 0.210 27.350 o
7 6 5 3.775 3.496 0.140 59.488 o
7 6 6 3.107 2.996 0.140 60.600 o
7 6 7 3.278 3.386 0.140 60.177 o
7 6 8 2.900 2.986 0.220 25.221 o
8 0 0 27.550 27.796 0.539 3.424 o
8 0 2 14.798 14.722 0.459 5.352 o
8 0 4 64.127 64.172 1.398 0.530 o
8 0 6 4.627 4.355 0.140 57.687 o
8 0 8 28.402 29.105 0.619 2.695 o
8 0 10 0.904 0.869 0.090 151.793 o
8 0 12 24.625 24.960 0.489 4.180 o
8 0 14 80.196 82.840 1.958 0.279 o
8 0 16 0.787 1.099 0.100 123.166 o
8 1 1 0.422 0.410 0.030 1354.200 o
8 1 2 2.064 2.048 0.070 234.412 o
8 1 3 82.902 83.589 1.958 0.277 o
8 1 4 33.010 32.261 0.769 1.792 o
8 1 6 4.144 4.035 0.120 77.720 o
8 1 7 0.327 0.340 0.040 770.558 o
8 1 8 19.266 19.486 0.419 5.878 o
8 1 9 9.415 9.429 0.230 20.298 o
8 1 10 18.277 18.088 0.390 6.785 o
8 1 11 5.939 6.103 0.190 31.466 o
8 1 12 4.219 4.335 0.200 29.768 o
8 1 13 10.825 11.027 0.270 14.788 o
8 1 15 1.552 1.548 0.130 72.460 o
8 1 16 0.630 0.569 0.110 102.248 o
8 2 0 41.281 40.661 0.949 1.172 o
8 2 1 21.336 21.095 0.509 4.109 o
8 2 3 5.009 4.894 0.160 44.485 o
8 2 4 14.185 14.173 0.320 10.250 o
8 2 5 7.407 7.201 0.190 30.194 o
8 2 7 34.792 34.608 0.819 1.582 o
8 2 8 4.173 3.995 0.120 77.697 o
8 2 9 0.120 0.150 0.050 495.982 o
8 2 10 15.100 14.962 0.340 9.082 o
8 2 13 3.830 3.905 0.210 27.282 o
8 2 14 0.326 0.320 0.090 152.993 o
8 2 15 2.605 2.817 0.280 15.693 o
8 2 16 1.910 1.928 0.130 71.966 o
8 3 0 17.300 17.009 0.419 6.087 o
8 3 1 0.185 0.190 0.040 773.898 o
8 3 2 9.366 9.219 0.230 20.357 o
8 3 3 0.592 0.569 0.050 490.079 o
8 3 4 10.562 10.577 0.250 17.031 o
8 3 5 17.848 17.379 0.469 4.965 o
8 3 6 14.015 13.703 0.419 6.384 o
8 3 8 3.664 3.656 0.120 79.318 o
8 3 10 2.607 2.607 0.120 82.549 o
8 3 11 5.635 5.473 0.170 39.032 o
8 3 12 3.158 3.266 0.130 69.526 o
8 3 13 6.371 6.232 0.200 28.386 o
8 3 14 5.433 5.703 0.180 35.220 o
8 3 15 1.330 1.368 0.160 48.152 o
8 4 1 2.243 2.267 0.090 144.780 o
8 4 2 13.677 13.134 0.320 10.401 o
8 4 3 2.452 2.377 0.150 53.837 o
8 4 4 2.299 2.227 0.090 144.610 o
8 4 5 2.625 2.677 0.110 97.334 o
8 4 6 3.545 3.436 0.110 93.701 o
8 4 7 4.187 4.165 0.120 77.451 o
8 4 9 12.352 11.846 0.280 13.463 o
8 4 10 5.644 5.723 0.220 24.148 o
8 4 12 5.452 5.443 0.170 39.198 o
8 4 13 0.266 0.310 0.090 153.039 o
8 5 0 1.032 0.949 0.080 191.073 o
8 5 1 0.218 0.220 0.060 344.224 o
8 5 2 6.182 6.063 0.170 38.297 o
8 5 3 3.632 3.466 0.130 68.603 o
8 5 4 0.794 0.829 0.080 192.059 o
8 5 6 6.591 6.652 0.190 30.900 o
8 5 7 2.108 2.397 0.230 23.256 o
8 5 8 19.321 19.267 0.689 2.430 o
8 5 9 2.678 2.817 0.130 70.544 o
8 5 10 0.842 0.789 0.140 63.100 o
8 6 1 0.484 0.449 0.080 193.240 o
8 6 2 4.627 4.455 0.350 9.971 o
8 6 3 1.393 1.209 0.100 122.067 o
8 6 4 2.537 2.527 0.150 53.723 o
9 0 0 17.227 18.268 0.819 1.770 o
9 0 2 46.026 45.855 1.638 0.430 o
9 0 4 4.519 4.545 0.240 20.852 o
9 0 6 26.712 26.638 0.519 3.688 o
9 0 10 13.577 13.853 0.419 6.405 o
9 0 12 8.346 8.470 0.330 10.750 o
9 1 0 32.742 32.730 0.689 2.156 o
9 1 1 0.210 0.200 0.040 773.547 o
9 1 2 4.739 4.604 0.140 57.328 o
9 1 3 26.131 25.659 0.529 3.613 o
9 1 4 2.506 2.457 0.120 82.855 o
9 1 5 5.996 6.003 0.180 34.720 o
9 1 6 7.689 7.381 0.280 14.817 o
9 1 7 12.835 12.565 0.290 12.512 o
9 1 8 1.686 1.668 0.080 186.248 o
9 1 9 2.071 1.948 0.090 146.280 o
9 1 10 8.933 8.819 0.230 20.598 o
9 1 12 0.947 1.049 0.090 151.507 o
9 1 13 26.248 27.107 0.509 3.813 o
9 1 14 8.848 9.019 0.260 16.554 o
9 1 15 1.006 1.139 0.100 122.817 o
9 2 0 1.754 1.708 0.090 148.053 o
9 2 1 3.597 3.626 0.120 79.505 o
9 2 2 35.259 35.087 0.809 1.609 o
9 2 3 4.983 4.914 0.170 39.792 o
9 2 4 35.585 34.658 0.769 1.752 o
9 2 5 3.233 3.206 0.130 69.455 o
9 2 6 2.988 3.066 0.110 95.865 o
9 2 7 1.655 1.728 0.090 148.388 o
9 2 8 2.106 2.117 0.090 145.753 o
9 2 9 14.823 14.592 0.350 8.697 o
9 2 10 2.007 2.028 0.110 99.450 o
9 2 11 8.432 8.759 0.230 20.796 o
9 2 12 6.213 6.242 0.240 20.277 o
9 2 14 7.068 7.241 0.200 27.752 o
9 3 0 2.047 2.227 0.120 83.768 o
9 3 1 6.384 6.292 0.160 42.284 o
9 3 2 2.509 2.487 0.110 97.849 o
9 3 3 13.760 14.612 0.360 8.390 o
9 3 4 6.422 6.432 0.310 12.416 o
9 3 5 1.312 1.238 0.090 150.325 o
9 3 6 15.605 16.090 0.380 7.410 o
9 3 7 0.288 0.330 0.060 343.841 o
9 3 8 15.566 15.451 0.340 8.994 o
9 3 10 2.949 2.817 0.230 23.113 o
9 3 11 3.750 3.765 0.150 52.115 o
9 3 12 4.574 4.425 0.320 11.896 o
9 4 1 2.274 2.397 0.120 83.288 o
9 4 2 12.515 12.105 0.290 12.621 o
9 4 5 0.322 0.290 0.060 343.790 o
9 4 6 4.936 4.804 0.140 56.865 o
9 4 7 17.288 17.818 0.390 6.878 o
9 4 8 12.056 11.786 0.270 14.398 o
9 4 9 5.026 5.104 0.170 39.683 o
9 4 10 0.965 1.059 0.100 122.941 o
9 5 1 0.829 0.769 0.090 152.037 o
9 5 2 4.157 3.905 0.130 67.292 o
9 5 3 1.475 1.368 0.090 149.629 o
9 5 4 1.023 1.139 0.180 38.171 o
9 5 5 0.882 0.959 0.170 42.819 o
10 0 0 7.311 8.050 0.459 5.720 o
10 0 2 2.768 2.936 0.130 70.339 o
10 0 4 13.873 13.813 0.439 5.869 o
10 0 6 17.259 16.400 0.350 8.315 o
10 0 8 1.008 1.009 0.100 122.914 o
10 1 0 9.467 9.499 0.230 20.264 o
10 1 1 31.431 31.492 0.659 2.353 o
10 1 3 8.275 8.110 0.210 24.635 o
10 1 4 9.227 9.299 0.240 18.933 o
10 1 5 3.569 3.436 0.130 68.733 o
10 1 6 7.601 7.461 0.210 25.120 o
10 1 8 1.289 1.268 0.110 101.264 o
10 1 9 1.148 1.119 0.110 101.532 o
10 1 10 5.138 5.084 0.290 14.339 o
10 1 11 3.695 3.466 0.260 18.030 o
10 1 12 0.674 0.519 0.170 42.879 o
10 1 13 1.625 1.658 0.230 23.345 o
10 2 0 9.069 9.109 0.250 17.688 o
10 2 1 1.597 1.578 0.090 148.865 o
10 2 2 28.150 27.607 1.019 1.115 o
10 2 3 7.704 7.471 0.350 9.701 o
10 2 4 1.483 1.408 0.190 34.183 o
10 2 5 10.028 9.638 0.250 17.333 o
10 2 6 7.195 7.191 0.210 25.374 o
10 2 7 3.681 3.596 0.120 79.348 o
10 2 8 3.068 3.006 0.110 95.727 o
10 2 9 0.420 0.429 0.090 152.863 o
10 2 10 6.232 6.113 0.300 13.262 o
10 2 11 1.222 1.248 0.110 101.363 o
10 2 12 14.832 15.721 0.449 5.546 o
10 3 0 0.772 0.759 0.060 339.491 o
10 3 1 1.336 1.139 0.080 189.437 o
10 3 2 18.093 18.068 0.429 5.765 o
10 3 3 3.717 3.805 0.130 68.167 o
10 3 4 3.214 3.286 0.120 80.714 o
10 3 5 0.251 0.220 0.060 344.133 o
10 3 6 13.437 13.244 0.300 11.641 o
10 3 7 11.283 11.476 0.280 13.734 o
10 3 8 23.665 24.061 0.459 4.698 o
10 3 9 0.504 0.350 0.100 123.838 o
10 3 10 1.020 0.969 0.160 48.290 o
10 3 11 0.845 0.929 0.200 30.964 o
10 4 0 2.365 2.397 0.110 98.289 o
10 4 1 4.952 4.914 0.150 50.106 o
10 4 3 1.461 1.428 0.090 149.576 o
10 4 4 3.131 3.246 0.150 52.952 o
10 4 5 1.001 1.149 0.110 101.680 o
10 4 6 0.772 0.799 0.130 73.171 o
10 4 7 6.508 6.492 0.190 31.003 o
10 5 0 1.756 1.668 0.200 30.805 o
10 5 1 2.447 2.477 0.120 82.938 o
11 0 0 32.055 32.780 1.029 1.072 o
11 0 2 24.098 23.841 0.499 4.089 o
11 0 6 2.456 2.207 0.200 30.619 o
11 1 1 3.750 3.945 0.120 78.779 o
11 1 2 8.024 7.721 0.200 27.078 o
11 1 3 10.945 10.887 0.260 15.772 o
11 1 4 1.667 1.698 0.100 120.919 o
11 1 5 12.327 12.525 0.290 12.617 o
11 1 6 3.418 3.626 0.140 59.859 o
11 1 7 4.569 4.445 0.160 45.117 o
11 1 9 1.277 1.408 0.230 23.383 o
11 1 10 5.361 5.324 0.290 14.302 o
11 2 1 11.733 11.726 0.270 14.485 o
11 2 3 0.919 0.799 0.090 151.833 o
11 2 4 6.774 6.812 0.230 21.702 o
11 2 6 18.619 18.398 0.899 1.474 o
11 2 7 15.602 16.340 0.469 5.081 o
11 2 8 2.697 2.817 0.250 19.634 o
11 2 9 0.771 0.699 0.190 34.320 o
11 3 0 18.525 18.608 0.400 6.465 o
11 3 1 1.928 2.067 0.170 42.401 o
11 3 2 1.153 1.219 0.180 38.144 o
11 3 3 1.399 1.458 0.120 85.059 o
11 3 4 3.015 3.066 0.140 60.664 o
11 3 5 0.715 0.829 0.200 30.977 o
11 3 6 2.071 2.018 0.230 23.282 o
11 4 0 1.492 1.189 0.180 38.083 o
11 4 1 3.261 3.426 0.220 25.106 o
11 4 2 3.240 3.136 0.140 60.369 o
11 4 4 5.943 5.753 0.290 14.211 o
12 0 0 1.387 1.508 0.090 149.688 o
12 0 2 19.384 19.586 0.509 4.203 o
12 0 4 7.450 7.601 0.310 12.246 o
12 1 0 8.248 8.360 0.220 22.656 o
12 1 1 3.131 3.166 0.120 81.011 o
12 1 2 7.998 7.930 0.200 27.033 o
12 1 3 3.350 3.246 0.140 60.174 o
12 1 4 0.494 0.400 0.080 193.264 o
12 1 5 3.501 3.466 0.250 19.500 o
12 1 6 11.718 12.265 0.380 7.876 o
12 1 7 2.377 2.687 0.240 21.329 o
12 2 0 0.659 0.679 0.080 192.627 o
12 2 3 2.072 1.998 0.230 23.283 o
12 2 4 3.836 3.845 0.270 16.706 o
12 2 5 2.504 2.467 0.250 19.671 o
12 2 6 0.965 0.969 0.200 30.951 o
12 3 3 2.410 2.447 0.250 19.680 o
13 1 0 1.259 1.298 0.100 122.239 o
13 1 1 2.027 2.137 0.170 42.353 o
13 2 0 0.938 0.909 0.190 34.293 o
13 2 1 2.799 2.777 0.250 19.625 o
;
_iucr_refine_instructions_details
;
TITL OXA07 OLEX2: imported from CIF
CELL 0.71073 6.095 3.4881 11.8462 90 103.842 90
ZERR 2 0.0005 0.0003 0.0009 0 0.003 0
LATT 1
SYMM -X,0.5+Y,0.5-Z
SFAC C H O
DISP C 0.0033 0.0016
DISP H 0 0
DISP O 0.0106 0.006
UNIT 4 12 12

SIZE 0.193 0.186 0.139
TEMP -173.1(10)
CONF
ACTA 
MORE -1
BOND $H
WGHT 0.009617 0
FVAR 1.000605
REM <olex2.extras>
REM <HklSrc "%.\\oxa07.hkl">
REM </olex2.extras>

O1    3     0.43489  0.44403  0.34989  11.00000  0.01296  0.01923  0.00789 =
 -0.00069  0.00161  0.00464 
O2    3     0.24240  0.74250  0.46371  11.00000  0.01126  0.01838  0.00953 =
 -0.00073  0.00113  0.00537 
C1    1     0.40302  0.55876  0.44801  11.00000  0.00923  0.01166  0.00776 =
 -0.00008  0.00129  0.00172 
H1    2     0.29832  0.51884  0.27779  11.00000  0.03142  0.04510  0.01508 =
 0.00218  0.00478  0.00886 
O3    3     0.13014  0.63104  0.17858  11.00000  0.01084  0.01846  0.00932 =
 0.00100  0.00073 -0.00185 
H2    2     0.19227  0.69637  0.11234  11.00000  0.03223  0.03412  0.01906 =
 0.00406  0.00957 -0.00546 
H3    2     0.00682  0.45626  0.14931  11.00000  0.02392  0.03262  0.02999 =
 -0.00273  0.00627 -0.01314 
HKLF 4

END
Q1 1 0.333333 0.666667 0.458333 11 0.05 0.15
Q2 1 0.388889 0.625 0.097222 11 0.05 0.12
Q3 1 0.222222 1.125 0.083333 11 0.05 0.12
Q5 1 -0.083333 0.666667 0.111111 11 0.05 0.1
Q4 1 0.222222 0.375 0.236111 11 0.05 0.11

  REM The information below was added by Olex2.
  REM
  REM R1 = 0.0137 for 2499 Fo > 4sig(Fo) and 0.0137 for all 2499 data
  REM 64 parameters refined using 0 restraints
  REM Highest difference peak 0.1460, deepest hole -0.1747
  REM Mean Shift 0.0001, Max Shift 0.0006.

  REM +++ Tabular Listing of Refinement Information +++
  REM R1_all = 0.0137
  REM R1_gt = 0.0137
  REM wR_ref = 0.0385
  REM GOOF = 1.1436
  REM Shift_max = 0.0006
  REM Shift_mean = 0.0001
  REM Reflections_all = 2499
  REM Reflections_gt = 2499
  REM Parameters = 64
  REM Hole = -0.1747
  REM Peak = 0.1460
  REM Flack = n/a

  
;
_olex2_submission_special_instructions  'No special instructions were received'
