# Supplementary material for: Towards improved accuracy of Hirshfeld atom refinement with an alternative electron density partition
Source: IUCrJ. 2025 Jan 1;12(Pt 1):74–87. doi: 10.1107/S2052252524011242 (PMC11707693; doi:10.1107/S2052252524011242)
Supplement: Supplementary file 1 [file m-12-00074-sup1.zip › cif_checkcif/oxalic_acid_dihydrate/B3LYP/1.cif]

data_oxa07
_audit_creation_date               2023-07-26
_audit_creation_method
;
Olex2 1.3
(compiled 2020.07.31 svn.rc2a77460 for OlexSys, GUI svn.r6145)
;
_audit_contact_author_address      ?
_audit_contact_author_email        ?
_audit_contact_author_name         ''
_audit_contact_author_phone        ?
_publ_contact_author_id_orcid      ?
_publ_section_references
;
Bourhis, L.J., Dolomanov, O.V., Gildea, R.J., Howard, J.A.K., Puschmann, H.
 (2015). Acta Cryst. A71, 59-75.

Dolomanov, O.V., Bourhis, L.J., Gildea, R.J, Howard, J.A.K. & Puschmann, H.
 (2009), J. Appl. Cryst. 42, 339-341.
;
_chemical_formula_moiety           'C2 H6 O6'
_chemical_formula_sum              'C2 H6 O6'
_chemical_formula_weight           126.066
loop_
  _atom_type_symbol
  _atom_type_scat_dispersion_real
  _atom_type_scat_dispersion_imag
  _atom_type_scat_source
  _atom_type_scat_dispersion_source
 H 0.00000 0.00000
 'NoSpherA2 (<-magic spell for checkCif) like software DiSCaMB'
 'Henke, Gullikson and Davis, At. Data and Nucl. Data Tables, 1993, 54, 2'
 C 0.00347 0.00161
 'NoSpherA2 (<-magic spell for checkCif) like software DiSCaMB'
 'Henke, Gullikson and Davis, At. Data and Nucl. Data Tables, 1993, 54, 2'
 O 0.01158 0.00611
 'NoSpherA2 (<-magic spell for checkCif) like software DiSCaMB'
 'Henke, Gullikson and Davis, At. Data and Nucl. Data Tables, 1993, 54, 2'
_space_group_crystal_system        'monoclinic'
_space_group_IT_number             14
_space_group_name_H-M_alt          'P 1 21/c 1'
_space_group_name_Hall             '-P 2ybc'
loop_
  _space_group_symop_id
  _space_group_symop_operation_xyz
 1 x,y,z
 2 -x,y+1/2,-z+1/2
 3 -x,-y,-z
 4 x,-y-1/2,z-1/2

_symmetry_Int_Tables_number        14
_cell_length_a                     6.0950(5)
_cell_length_b                     3.4881(3)
_cell_length_c                     11.8462(9)
_cell_angle_alpha                  90
_cell_angle_beta                   103.842(3)
_cell_angle_gamma                  90
_cell_volume                       244.54(4)
_cell_formula_units_Z              2
_cell_measurement_temperature      100.0(10)
_cell_measurement_reflns_used      8293
_cell_measurement_theta_min        3.5426
_cell_measurement_theta_max        55.9088
_exptl_absorpt_coefficient_mu      0.181
_exptl_crystal_density_diffrn      1.712
_exptl_crystal_F_000               132.129
_exptl_crystal_description        unspecified
_exptl_crystal_size_max            0.193
_exptl_crystal_size_mid            0.186
_exptl_crystal_size_min            0.139
_diffrn_reflns_av_R_equivalents    0.0000
_diffrn_reflns_av_unetI/netI       0.0293
_diffrn_reflns_Laue_measured_fraction_full  0.9595
_diffrn_reflns_Laue_measured_fraction_max  0.8072
_diffrn_reflns_limit_h_max         13
_diffrn_reflns_limit_h_min         -13
_diffrn_reflns_limit_k_max         7
_diffrn_reflns_limit_k_min         0
_diffrn_reflns_limit_l_max         26
_diffrn_reflns_limit_l_min         0
_diffrn_reflns_number              2499
_diffrn_reflns_point_group_measured_fraction_full  0.9595
_diffrn_reflns_point_group_measured_fraction_max  0.8072
_diffrn_reflns_theta_full          25.2417
_diffrn_reflns_theta_max           54.81
_diffrn_reflns_theta_min           3.54
_diffrn_ambient_temperature        100.0(10)
_diffrn_measured_fraction_theta_full  0.9595
_diffrn_measured_fraction_theta_max  0.8072
_diffrn_radiation_type             'Mo K\a'
_diffrn_radiation_wavelength       0.71073
_diffrn_measurement_device_type        'APEX II CCD detector'
_reflns_Friedel_coverage           0.0
_reflns_limit_h_max                13
_reflns_limit_h_min                -13
_reflns_limit_k_max                7
_reflns_limit_k_min                0
_reflns_limit_l_max                26
_reflns_limit_l_min                0
_reflns_number_gt                  2499
_reflns_number_total               2499
_reflns_threshold_expression       I>=2u(I)
_computing_molecular_graphics      'Olex2 1.3 (Dolomanov et al., 2009)'
_computing_publication_material    'Olex2 1.3 (Dolomanov et al., 2009)'
_computing_structure_refinement    'olex2.refine 1.3 (Bourhis et al., 2015)'
_refine_diff_density_max           0.1400
_refine_diff_density_min           -0.1752
_refine_diff_density_rms           0.0391
_refine_ls_d_res_high              0.4348
_refine_ls_d_res_low               5.7511
_refine_ls_goodness_of_fit_ref     1.1402
_refine_ls_hydrogen_treatment      refall
_refine_ls_matrix_type             full
_refine_ls_number_constraints      0
_refine_ls_number_parameters       64
_refine_ls_number_reflns           2499
_refine_ls_number_restraints       0
_refine_ls_R_factor_all            0.0136
_refine_ls_R_factor_gt             0.0136
_refine_ls_restrained_S_all        1.1402
_refine_ls_shift/su_max            0.0008
_refine_ls_shift/su_mean           0.0001
_refine_ls_structure_factor_coef   Fsqd
_refine_ls_weighting_details      
 'w=1/[\s^2^(Fo^2^)+(0.0095P)^2^] where P=(Fo^2^+2Fc^2^)/3'
_refine_ls_weighting_scheme        calc
_refine_ls_wR_factor_gt            0.0383
_refine_ls_wR_factor_ref           0.0383
_refine_special_details
;
Aspherical atom refinement in Olex2
with DiSCaMB generated form factors.
Hirshfeld Atom Refinement 
using Orca5 generated wavefunction 
calculated with B3LYP functional
using cc-pVTZ basis set and charges 
simulating the crystal field.
;
loop_
  _atom_site_label
  _atom_site_type_symbol
  _atom_site_fract_x
  _atom_site_fract_y
  _atom_site_fract_z
  _atom_site_U_iso_or_equiv
  _atom_site_adp_type
  _atom_site_occupancy
  _atom_site_refinement_flags_posn
 O1 O 0.434896(18) 0.44404(3) 0.349894(8) 0.01350(2) Uani 1.000000 .
 O2 O 0.242388(17) 0.74249(3) 0.463705(8) 0.01328(2) Uani 1.000000 .
 C1 C 0.403025(19) 0.55877(4) 0.448010(9) 0.00967(2) Uani 1.000000 .
 H1 H 0.2994(11) 0.517(2) 0.2782(5) 0.0343(16) Uani 1.000000 .
 O3 O 0.130142(16) 0.63104(4) 0.178577(8) 0.01315(2) Uani 1.000000 .
 H2 H 0.1921(9) 0.6960(17) 0.1130(5) 0.0302(12) Uani 1.000000 .
 H3 H 0.0082(9) 0.4578(17) 0.1500(4) 0.0313(12) Uani 1.000000 .

loop_
  _atom_site_aniso_label
  _atom_site_aniso_U_11
  _atom_site_aniso_U_22
  _atom_site_aniso_U_33
  _atom_site_aniso_U_12
  _atom_site_aniso_U_13
  _atom_site_aniso_U_23
 O1 0.01295(3) 0.01922(5) 0.00788(3) 0.00465(3) 0.00160(2) -0.00069(3)
 O2 0.01125(3) 0.01837(4) 0.00954(3) 0.00537(3) 0.00113(2) -0.00073(3)
 C1 0.00923(3) 0.01165(4) 0.00776(3) 0.00171(3) 0.00128(2) -0.00008(3)
 H1 0.039(4) 0.047(4) 0.020(3) 0.004(4) 0.012(3) -0.002(3)
 O3 0.01083(3) 0.01846(5) 0.00932(3) -0.00186(3) 0.00073(2) 0.00101(3)
 H2 0.035(3) 0.034(3) 0.023(2) -0.005(2) 0.008(2) 0.003(2)
 H3 0.026(3) 0.035(3) 0.033(3) -0.013(2) 0.008(2) -0.002(2)

loop_
  _geom_bond_atom_site_label_1
  _geom_bond_atom_site_label_2
  _geom_bond_distance
  _geom_bond_site_symmetry_2
  _geom_bond_publ_flag
 O1 C1 1.28719(17) . ?
 O1 H1 1.065(6) . ?
 O2 C1 1.22104(17) . ?
 C1 C1 1.5447(2) 3_666 ?
 H1 O3 1.425(6) . ?
 O3 H2 0.968(5) . ?
 O3 H3 0.955(5) . ?

loop_
  _geom_angle_atom_site_label_1
  _geom_angle_atom_site_label_2
  _geom_angle_atom_site_label_3
  _geom_angle
  _geom_angle_site_symmetry_1
  _geom_angle_site_symmetry_3
  _geom_angle_publ_flag
 H1 O1 C1 113.0(3) . . ?
 O2 C1 O1 126.897(10) . . ?
 C1 C1 O1 112.676(12) 3_666 . ?
 C1 C1 O2 120.426(12) 3_666 . ?
 O3 H1 O1 175.6(6) . . ?
 H2 O3 H1 112.7(4) . . ?
 H3 O3 H1 117.7(4) . . ?
 H3 O3 H2 106.5(4) . . ?

loop_
  _geom_torsion_atom_site_label_1
  _geom_torsion_atom_site_label_2
  _geom_torsion_atom_site_label_3
  _geom_torsion_atom_site_label_4
  _geom_torsion
  _geom_torsion_site_symmetry_1
  _geom_torsion_site_symmetry_2
  _geom_torsion_site_symmetry_3
  _geom_torsion_site_symmetry_4
  _geom_torsion_publ_flag
 O1 C1 C1 O1 180.000(17) . . 3_666 3_666 ?
 O1 C1 C1 O2 -0.334(13) . . 3_666 3_666 ?
 O2 C1 C1 O2 -180.000(19) . . 3_666 3_666 ?

loop_
  _diffrn_refln_index_h
  _diffrn_refln_index_k
  _diffrn_refln_index_l
  _diffrn_refln_intensity_net
  _diffrn_refln_intensity_u
 -13 0 6 35.2 0.68
 -13 0 8 3.24 0.23
 -13 0 10 0.5 0.14
 -13 0 12 11.31 0.35
 -13 1 1 2.52 0.2
 -13 1 2 13.34 0.39
 -13 1 4 1.08 0.17
 -13 1 8 3.71 0.15
 -13 1 10 3.19 0.18
 -13 1 12 3.24 0.13
 -13 1 13 0.51 0.13
 -13 2 1 4.09 0.22
 -13 2 3 0.79 0.14
 -13 2 4 0.87 0.15
 -13 2 5 1.13 0.17
 -13 2 6 0.47 0.14
 -13 2 8 2.14 0.2
 -13 2 9 1.36 0.18
 -13 2 10 3.9 0.23
 -13 2 12 1.07 0.17
 -13 2 13 0.76 0.14
 -13 3 6 3.66 0.21
 -12 0 2 8.34 0.23
 -12 0 4 42.26 0.76
 -12 0 6 5.24 0.34
 -12 0 10 2.31 0.12
 -12 0 12 8.96 0.31
 -12 0 16 16.84 0.44
 -12 1 1 1.97 0.1
 -12 1 2 1.11 0.08
 -12 1 5 18.72 0.41
 -12 1 6 4.4 0.13
 -12 1 7 1.46 0.09
 -12 1 8 11.82 0.28
 -12 1 9 10.93 0.27
 -12 1 10 2.57 0.1
 -12 1 11 1.05 0.07
 -12 1 12 6.75 0.26
 -12 1 13 0.72 0.14
 -12 1 15 12.93 0.28
 -12 1 16 1.78 0.19
 -12 1 17 0.59 0.14
 -12 2 1 12.75 0.52
 -12 2 2 5 0.2
 -12 2 5 7.68 0.2
 -12 2 6 0.27 0.08
 -12 2 7 3.41 0.14
 -12 2 8 4.45 0.2
 -12 2 9 4.11 0.16
 -12 2 11 8.6 0.33
 -12 2 12 1.04 0.18
 -12 2 13 4.58 0.25
 -12 2 14 0.35 0.07
 -12 3 1 1.54 0.17
 -12 3 3 2.97 0.21
 -12 3 6 0.93 0.16
 -12 3 7 1.24 0.18
 -12 3 11 1.49 0.19
 -12 3 12 0.63 0.14
 -12 3 14 3.47 0.22
 -12 4 3 1.62 0.16
 -12 4 4 1.64 0.17
 -12 4 5 1.87 0.17
 -12 4 6 4.97 0.24
 -12 4 8 0.52 0.13
 -12 4 9 1.23 0.17
 -11 0 2 3.54 0.15
 -11 0 4 8.98 0.22
 -11 0 6 0.55 0.06
 -11 0 8 83.53 3.45
 -11 0 10 7.31 0.28
 -11 0 12 2.59 0.13
 -11 0 14 32.93 0.72
 -11 0 16 1.35 0.19
 -11 0 18 11.57 0.37
 -11 0 20 1.81 0.18
 -11 1 1 0.17 0.05
 -11 1 2 5.78 0.16
 -11 1 3 13.66 0.31
 -11 1 4 35.26 0.87
 -11 1 5 2.1 0.08
 -11 1 6 0.15 0.04
 -11 1 7 1.39 0.07
 -11 1 8 1.29 0.08
 -11 1 9 5.89 0.17
 -11 1 10 3.81 0.13
 -11 1 11 4.24 0.13
 -11 1 12 13.1 0.3
 -11 1 13 0.43 0.06
 -11 1 14 5.96 0.17
 -11 1 15 5.68 0.16
 -11 1 16 2.31 0.09
 -11 2 1 2.64 0.12
 -11 2 2 0.3 0.06
 -11 2 3 1.21 0.08
 -11 2 4 10.6 0.27
 -11 2 5 2.03 0.12
 -11 2 6 6.07 0.19
 -11 2 7 8.44 0.23
 -11 2 10 0.91 0.09
 -11 2 11 2.2 0.11
 -11 2 12 2.45 0.11
 -11 2 13 0.47 0.06
 -11 2 14 1.2 0.09
 -11 2 15 9.88 0.31
 -11 2 17 0.69 0.14
 -11 2 18 2.03 0.18
 -11 3 1 1.11 0.1
 -11 3 2 3.15 0.12
 -11 3 3 0.36 0.06
 -11 3 4 4.25 0.21
 -11 3 5 6.21 0.17
 -11 3 6 2.67 0.11
 -11 3 7 3.52 0.16
 -11 3 9 1.13 0.09
 -11 3 10 11.43 0.33
 -11 3 11 4.09 0.14
 -11 3 12 0.97 0.09
 -11 3 13 2.27 0.12
 -11 3 14 0.34 0.07
 -11 3 16 3.35 0.13
 -11 4 1 1.28 0.18
 -11 4 2 2.69 0.11
 -11 4 3 5.27 0.18
 -11 4 5 0.22 0.07
 -11 4 6 6.19 0.28
 -11 4 9 1.99 0.2
 -11 4 10 3.36 0.23
 -11 4 12 3.05 0.22
 -11 4 13 5.41 0.26
 -10 0 4 8.43 0.22
 -10 0 6 11.84 0.7
 -10 0 8 17.72 0.4
 -10 0 10 12.23 0.29
 -10 0 12 11.5 0.34
 -10 0 16 2.88 0.21
 -10 0 18 58.77 0.96
 -10 0 20 1.94 0.13
 -10 1 1 3.52 0.13
 -10 1 2 0.54 0.05
 -10 1 3 2.28 0.08
 -10 1 4 0.75 0.05
 -10 1 5 9.42 0.23
 -10 1 7 46.07 1.02
 -10 1 8 19.43 0.49
 -10 1 9 9.75 0.26
 -10 1 10 6.12 0.2
 -10 1 11 1.92 0.09
 -10 1 12 4.04 0.39
 -10 1 13 11.45 0.36
 -10 1 14 17.68 0.38
 -10 1 16 0.76 0.07
 -10 1 17 14.27 0.31
 -10 1 18 2.19 0.11
 -10 1 19 1.68 0.1
 -10 1 21 0.44 0.13
 -10 2 1 0.43 0.06
 -10 2 2 10.64 0.42
 -10 2 3 48.29 1.03
 -10 2 4 27.94 0.66
 -10 2 7 1.4 0.07
 -10 2 8 8.89 0.22
 -10 2 9 12.81 0.36
 -10 2 10 0.76 0.06
 -10 2 11 11.31 0.59
 -10 2 12 5.06 0.17
 -10 2 13 10.99 0.27
 -10 2 14 13.15 0.3
 -10 2 16 0.74 0.11
 -10 2 17 3.73 0.22
 -10 2 18 0.5 0.14
 -10 3 1 2.84 0.11
 -10 3 2 8 0.21
 -10 3 3 3.65 0.13
 -10 3 4 9.97 0.28
 -10 3 6 10.56 0.27
 -10 3 7 0.59 0.06
 -10 3 8 5.63 0.17
 -10 3 9 0.85 0.07
 -10 3 10 7.16 0.19
 -10 3 14 7.62 0.21
 -10 3 15 2.76 0.11
 -10 3 17 1.29 0.17
 -10 3 18 0.38 0.12
 -10 4 2 10.1 0.24
 -10 4 3 5.82 0.17
 -10 4 4 0.34 0.06
 -10 4 5 0.99 0.07
 -10 4 6 3.19 0.17
 -10 4 8 2.75 0.21
 -10 4 9 3.02 0.14
 -10 4 10 6.96 0.31
 -10 4 13 7.19 0.3
 -10 4 16 10.21 0.33
 -10 4 17 0.92 0.16
 -10 5 2 5.8 0.27
 -10 5 4 1.81 0.35
 -10 5 5 2.58 0.21
 -10 5 6 5.07 0.36
 -10 5 10 0.74 0.09
 -10 5 11 1.09 0.17
 -10 5 12 13.18 0.38
 -9 0 2 3.81 0.15
 -9 0 4 57.02 1.19
 -9 0 6 24.47 0.54
 -9 0 8 4.21 0.14
 -9 0 10 50.98 1.35
 -9 0 16 20.8 0.5
 -9 0 18 0.41 0.13
 -9 0 20 0.79 0.1
 -9 0 22 6.27 0.44
 -9 1 1 0.5 0.04
 -9 1 2 1.28 0.06
 -9 1 3 0.13 0.03
 -9 1 4 10.09 0.23
 -9 1 5 3.12 0.09
 -9 1 6 22.11 0.49
 -9 1 7 16.73 0.41
 -9 1 8 4.74 0.14
 -9 1 9 16.8 0.38
 -9 1 10 1.12 0.07
 -9 1 11 6.46 0.18
 -9 1 13 0.38 0.11
 -9 1 15 0.46 0.07
 -9 1 16 2.49 0.13
 -9 1 17 34.29 1.03
 -9 1 18 6.36 0.19
 -9 1 19 2.71 0.11
 -9 1 20 4.04 0.15
 -9 1 21 6.37 0.18
 -9 1 23 2.03 0.19
 -9 2 1 4.83 0.14
 -9 2 3 0.59 0.05
 -9 2 4 0.32 0.04
 -9 2 5 5.92 0.15
 -9 2 6 33.52 0.79
 -9 2 7 9.71 0.23
 -9 2 8 53.99 1.28
 -9 2 9 1.37 0.07
 -9 2 10 5.3 0.18
 -9 2 12 3.15 0.12
 -9 2 13 30.03 0.68
 -9 2 14 4.83 0.15
 -9 2 15 0.45 0.06
 -9 2 16 9.22 0.24
 -9 2 17 7.74 0.2
 -9 2 18 13.76 0.41
 -9 2 19 3.77 0.24
 -9 2 21 6.89 0.29
 -9 2 22 2.79 0.21
 -9 3 1 2.4 0.19
 -9 3 2 80.68 1.9
 -9 3 3 12.8 0.3
 -9 3 4 20.37 0.51
 -9 3 6 1.11 0.06
 -9 3 7 19.25 0.41
 -9 3 8 6.41 0.19
 -9 3 9 1.62 0.09
 -9 3 10 4.71 0.16
 -9 3 11 1.17 0.09
 -9 3 12 40.66 1.13
 -9 3 13 6.64 0.23
 -9 3 14 6.1 0.17
 -9 3 15 2.83 0.17
 -9 3 16 2.89 0.11
 -9 3 18 2.75 0.21
 -9 4 1 11.21 0.26
 -9 4 2 3.52 0.15
 -9 4 3 19.38 0.41
 -9 4 4 0.32 0.05
 -9 4 6 7.41 0.24
 -9 4 7 0.99 0.07
 -9 4 8 4.03 0.16
 -9 4 9 1.67 0.1
 -9 4 10 0.4 0.06
 -9 4 11 4.96 0.53
 -9 4 12 5.43 0.83
 -9 4 13 6.86 0.2
 -9 4 14 0.32 0.08
 -9 5 1 1.27 0.11
 -9 5 6 0.83 0.07
 -9 5 8 0.43 0.08
 -9 5 9 3.38 0.14
 -9 5 10 0.73 0.09
 -9 5 12 2.86 0.22
 -9 5 15 2.19 0.19
 -9 6 1 1.27 0.17
 -9 6 2 0.28 0.07
 -9 6 3 3.43 0.13
 -9 6 4 0.34 0.06
 -9 6 5 2.63 0.21
 -9 6 6 0.7 0.14
 -8 0 2 3.67 0.12
 -8 0 4 4.12 0.13
 -8 0 8 48.1 1.41
 -8 0 10 6.2 0.19
 -8 0 12 2.94 0.39
 -8 0 14 41.64 1.97
 -8 0 16 12.23 0.37
 -8 0 18 2.38 0.2
 -8 0 20 38.37 2
 -8 0 24 0.61 0.14
 -8 1 1 29.06 0.63
 -8 1 3 18.78 0.46
 -8 1 4 29.24 0.68
 -8 1 5 22.2 0.48
 -8 1 6 1.65 0.06
 -8 1 7 54.45 1.16
 -8 1 8 5.84 0.15
 -8 1 9 13.28 0.31
 -8 1 10 34.68 0.87
 -8 1 11 1.77 0.15
 -8 1 12 1.69 0.11
 -8 1 14 0.54 0.07
 -8 1 15 15.27 0.38
 -8 1 16 8.27 0.24
 -8 1 17 6.81 0.32
 -8 1 18 10.05 0.25
 -8 1 20 1.05 0.07
 -8 1 21 3.87 0.13
 -8 1 23 0.88 0.1
 -8 1 24 8.53 0.31
 -8 2 1 37.94 0.92
 -8 2 2 16.23 0.37
 -8 2 3 6.68 0.18
 -8 2 4 15.68 0.36
 -8 2 5 33.11 0.72
 -8 2 6 56.2 1.2
 -8 2 7 6.33 0.16
 -8 2 8 6.55 0.17
 -8 2 9 1.29 0.07
 -8 2 10 10.94 0.34
 -8 2 11 19.07 0.44
 -8 2 12 7.65 0.23
 -8 2 13 1.99 0.1
 -8 2 14 11.21 0.26
 -8 2 15 0.2 0.06
 -8 2 16 36.15 0.88
 -8 2 17 1.92 0.17
 -8 2 18 13.27 0.4
 -8 2 19 3.07 0.22
 -8 2 23 2.64 0.2
 -8 3 1 0.21 0.04
 -8 3 2 8.12 0.24
 -8 3 3 6.95 0.18
 -8 3 5 0.97 0.06
 -8 3 6 31.95 0.86
 -8 3 7 10.39 0.28
 -8 3 8 21.55 0.47
 -8 3 9 5.09 0.16
 -8 3 10 9.19 0.23
 -8 3 11 5.7 0.47
 -8 3 12 49.52 1.16
 -8 3 13 1.48 0.13
 -8 3 14 1.24 0.1
 -8 3 15 0.5 0.06
 -8 3 16 17.05 0.38
 -8 3 17 16.32 0.36
 -8 3 19 1.12 0.17
 -8 3 20 7.22 0.41
 -8 4 1 20.58 0.53
 -8 4 2 19.07 0.48
 -8 4 3 15.95 0.34
 -8 4 4 10.41 0.25
 -8 4 5 3.06 0.1
 -8 4 6 4.49 0.14
 -8 4 7 2.79 0.11
 -8 4 8 4.22 0.16
 -8 4 10 0.36 0.08
 -8 4 11 22.7 0.46
 -8 4 12 16.73 0.44
 -8 4 13 10.65 0.39
 -8 4 15 2.83 0.23
 -8 4 16 2.67 0.17
 -8 4 18 4.43 0.29
 -8 5 1 4.45 0.16
 -8 5 2 25.36 0.49
 -8 5 5 1.3 0.09
 -8 5 6 0.51 0.06
 -8 5 7 4.39 0.14
 -8 5 8 6.84 0.72
 -8 5 10 2.21 0.13
 -8 5 12 0.86 0.09
 -8 5 14 0.54 0.14
 -8 5 15 0.7 0.14
 -8 6 1 0.3 0.07
 -8 6 2 0.5 0.08
 -8 6 3 0.24 0.06
 -8 6 4 0.56 0.06
 -8 6 6 0.36 0.07
 -8 6 7 0.97 0.09
 -8 6 8 0.42 0.12
 -8 6 11 0.63 0.11
 -7 0 2 14.67 0.33
 -7 0 4 39.5 0.79
 -7 0 6 257.61 4.99
 -7 0 10 0.96 0.26
 -7 0 12 5.61 0.47
 -7 0 14 11.47 0.3
 -7 0 16 6.88 0.32
 -7 0 18 7.14 0.28
 -7 0 20 0.52 0.09
 -7 0 22 0.41 0.09
 -7 0 24 7.12 0.59
 -7 1 1 18.3 0.52
 -7 1 2 86.73 1.86
 -7 1 3 3.89 0.11
 -7 1 4 0.38 0.05
 -7 1 5 2.19 0.08
 -7 1 6 18.24 0.41
 -7 1 7 50.7 1.53
 -7 1 9 10.81 0.38
 -7 1 10 28.47 0.73
 -7 1 11 44.53 1.27
 -7 1 12 2.96 0.13
 -7 1 13 8.83 0.29
 -7 1 14 14.91 0.35
 -7 1 15 12.99 0.3
 -7 1 16 5.78 0.17
 -7 1 17 22.4 0.45
 -7 1 18 0.18 0.06
 -7 1 19 25.15 0.71
 -7 1 20 4.34 0.13
 -7 1 21 2.92 0.11
 -7 1 22 1.15 0.08
 -7 1 23 1.01 0.07
 -7 1 24 0.86 0.15
 -7 1 25 7.1 0.29
 -7 2 2 0.33 0.03
 -7 2 3 22.25 0.5
 -7 2 4 3.32 0.13
 -7 2 5 9.78 0.24
 -7 2 6 2.24 0.09
 -7 2 7 19.1 0.41
 -7 2 8 16.46 0.36
 -7 2 9 16.7 0.37
 -7 2 10 76.67 1.56
 -7 2 11 21.8 0.48
 -7 2 12 7.81 0.21
 -7 2 13 4.97 0.14
 -7 2 14 3.34 0.11
 -7 2 15 40.03 0.85
 -7 2 16 11.8 0.5
 -7 2 17 2.17 0.2
 -7 2 18 4.37 0.25
 -7 2 20 21.54 1.21
 -7 2 21 11.11 0.99
 -7 2 22 4.16 0.37
 -7 2 23 3.79 0.24
 -7 2 24 4.56 0.24
 -7 3 1 1.93 0.07
 -7 3 2 1.81 0.07
 -7 3 3 2.08 0.08
 -7 3 4 73.67 1.84
 -7 3 5 33.91 0.7
 -7 3 6 15.71 0.35
 -7 3 9 9.55 0.23
 -7 3 10 11.02 0.37
 -7 3 11 0.18 0.04
 -7 3 12 0.94 0.07
 -7 3 13 7.37 0.19
 -7 3 14 22.1 0.55
 -7 3 15 4.67 0.15
 -7 3 16 21.56 0.86
 -7 3 18 9.74 0.24
 -7 3 20 2.36 0.15
 -7 3 21 2.63 0.13
 -7 3 22 2.65 0.2
 -7 4 1 20.52 0.45
 -7 4 2 6.48 0.17
 -7 4 3 0.67 0.05
 -7 4 4 2.15 0.08
 -7 4 5 22.16 0.51
 -7 4 6 4.45 0.14
 -7 4 7 4.53 0.14
 -7 4 8 25.92 0.51
 -7 4 9 5.45 0.26
 -7 4 10 0.2 0.07
 -7 4 11 13.98 0.77
 -7 4 12 3.38 0.14
 -7 4 14 3.23 0.2
 -7 4 15 12 0.29
 -7 4 16 9.47 0.32
 -7 4 17 3.31 0.35
 -7 5 1 3.7 0.12
 -7 5 2 18.07 0.66
 -7 5 3 3.37 0.11
 -7 5 4 1.59 0.14
 -7 5 5 0.96 0.07
 -7 5 6 7.74 0.23
 -7 5 7 0.68 0.07
 -7 5 10 5.46 0.18
 -7 5 11 9.19 0.24
 -7 5 12 24.07 1.51
 -7 5 14 1.18 0.11
 -7 5 17 2.24 0.19
 -7 6 1 14.48 0.32
 -7 6 2 2.74 0.13
 -7 6 4 0.69 0.07
 -7 6 5 1 0.2
 -7 6 6 5.58 0.18
 -7 6 7 1.91 0.12
 -7 6 8 3.48 0.34
 -7 6 9 1.88 0.13
 -7 6 11 1.55 0.19
 -6 0 2 186.7 4.1
 -6 0 4 3.17 0.29
 -6 0 6 166.96 3.6
 -6 0 8 1.26 0.15
 -6 0 10 290.47 8.25
 -6 0 14 24.97 0.56
 -6 0 16 127.71 3.82
 -6 0 18 15.08 0.47
 -6 0 20 9.43 0.25
 -6 0 22 2.79 0.14
 -6 0 24 11.77 0.42
 -6 1 1 1.53 0.09
 -6 1 2 6.75 0.18
 -6 1 3 1.27 0.07
 -6 1 4 31.68 0.68
 -6 1 5 97.37 2.39
 -6 1 6 154.37 3.44
 -6 1 7 2.63 0.17
 -6 1 8 3.13 0.18
 -6 1 9 43.78 1.04
 -6 1 10 50.57 1.29
 -6 1 11 3.98 0.18
 -6 1 12 41.24 0.95
 -6 1 13 4.86 0.14
 -6 1 14 21.09 0.47
 -6 1 15 3.5 0.11
 -6 1 16 0.54 0.05
 -6 1 17 1.03 0.07
 -6 1 18 0.65 0.06
 -6 1 19 11.19 0.3
 -6 1 20 26.5 0.91
 -6 1 21 12.1 0.31
 -6 1 22 1.44 0.08
 -6 1 23 2 0.09
 -6 1 24 0.22 0.07
 -6 1 25 1.4 0.18
 -6 2 1 68.55 1.54
 -6 2 2 38.37 0.82
 -6 2 3 59.86 1.86
 -6 2 4 5.39 0.14
 -6 2 5 4.31 0.13
 -6 2 6 1.07 0.1
 -6 2 7 0.2 0.04
 -6 2 8 12.91 0.64
 -6 2 9 31.27 0.76
 -6 2 10 9.15 0.24
 -6 2 11 0.19 0.04
 -6 2 12 8.6 0.21
 -6 2 13 0.17 0.04
 -6 2 14 6.4 0.18
 -6 2 15 2.66 0.11
 -6 2 16 0.38 0.05
 -6 2 17 9.23 0.3
 -6 2 18 19.04 0.95
 -6 2 19 2.37 0.12
 -6 2 20 19.23 0.41
 -6 2 21 1.56 0.1
 -6 2 23 0.53 0.09
 -6 3 1 12.96 0.3
 -6 3 2 11.26 0.26
 -6 3 3 1.68 0.06
 -6 3 4 4.41 0.11
 -6 3 5 0.65 0.04
 -6 3 6 6.98 0.17
 -6 3 7 7.3 0.18
 -6 3 8 38.44 0.86
 -6 3 9 30.57 0.59
 -6 3 10 0.52 0.06
 -6 3 11 4.29 0.13
 -6 3 12 0.93 0.16
 -6 3 13 6.42 0.17
 -6 3 14 54.02 1.11
 -6 3 15 12.73 0.31
 -6 3 16 1.86 0.12
 -6 3 17 0.6 0.07
 -6 3 18 8.09 0.23
 -6 3 19 14.9 0.58
 -6 3 20 0.9 0.17
 -6 3 21 0.4 0.08
 -6 3 22 4.55 0.16
 -6 3 23 0.75 0.14
 -6 4 1 7.65 0.2
 -6 4 3 7.14 0.18
 -6 4 4 41.65 1.03
 -6 4 5 37.58 0.8
 -6 4 6 1.86 0.09
 -6 4 8 6.81 0.2
 -6 4 10 1.8 0.1
 -6 4 11 6.32 0.46
 -6 4 12 11.92 0.28
 -6 4 13 13.83 0.85
 -6 4 14 13.72 0.32
 -6 4 15 21.55 0.44
 -6 4 16 0.56 0.07
 -6 4 18 6.3 0.2
 -6 4 19 1.01 0.13
 -6 5 2 0.74 0.06
 -6 5 3 1.21 0.07
 -6 5 4 34.24 0.84
 -6 5 6 6.52 0.18
 -6 5 7 2.61 0.11
 -6 5 8 15.4 0.36
 -6 5 9 1.3 0.18
 -6 5 10 14.52 0.33
 -6 5 11 0.53 0.08
 -6 5 13 0.58 0.1
 -6 5 14 2.38 0.13
 -6 5 15 1.41 0.13
 -6 5 16 7.47 0.21
 -6 5 18 1.16 0.21
 -6 6 1 1.71 0.08
 -6 6 2 4.1 0.12
 -6 6 3 0.56 0.06
 -6 6 4 2.7 0.19
 -6 6 5 8.65 0.57
 -6 6 6 1.52 0.09
 -6 6 7 0.63 0.06
 -6 6 8 0.43 0.14
 -6 6 10 4.97 0.27
 -6 6 11 9.51 0.35
 -6 6 12 4.31 0.25
 -6 6 13 0.87 0.16
 -6 6 14 0.67 0.15
 -6 6 15 3.26 0.22
 -6 6 16 1.83 0.18
 -6 7 1 5.08 0.16
 -6 7 4 0.32 0.08
 -6 7 5 0.39 0.07
 -6 7 6 1.02 0.09
 -6 7 7 2.06 0.18
 -6 7 9 2.32 0.19
 -5 0 2 91.44 1.85
 -5 0 4 18.77 0.47
 -5 0 6 118.91 2.77
 -5 0 8 287.95 7.7
 -5 0 10 105.32 2.39
 -5 0 12 43.02 1.01
 -5 0 14 0.55 0.07
 -5 0 18 25.8 0.72
 -5 0 20 98.02 2.5
 -5 0 22 0.35 0.08
 -5 0 24 0.48 0.09
 -5 0 26 13.39 0.38
 -5 1 1 57.08 1.34
 -5 1 2 260.33 6.58
 -5 1 3 51.59 1.08
 -5 1 4 96.09 2.49
 -5 1 5 31.2 1.1
 -5 1 6 4.15 0.32
 -5 1 7 0.83 0.2
 -5 1 8 16.99 0.5
 -5 1 9 270.3 6.41
 -5 1 10 25.66 0.65
 -5 1 12 24.34 0.54
 -5 1 13 8.82 0.21
 -5 1 14 25.68 0.56
 -5 1 15 38.64 0.88
 -5 1 16 53.57 1.15
 -5 1 17 15.6 0.36
 -5 1 18 0.49 0.05
 -5 1 19 40.2 0.88
 -5 1 20 0.57 0.06
 -5 1 21 0.9 0.07
 -5 1 22 1.41 0.1
 -5 1 23 0.23 0.06
 -5 1 24 14.28 0.45
 -5 1 25 0.96 0.16
 -5 1 26 2.94 0.21
 -5 2 1 9.19 0.21
 -5 2 2 0.67 0.07
 -5 2 3 4.2 0.13
 -5 2 4 27.52 0.85
 -5 2 5 177.03 3.64
 -5 2 6 79.36 3.07
 -5 2 7 21.56 0.77
 -5 2 8 2.04 0.14
 -5 2 11 39.58 0.88
 -5 2 12 23.54 0.52
 -5 2 13 71.83 1.52
 -5 2 14 0.73 0.06
 -5 2 15 11.97 0.28
 -5 2 16 3.21 0.11
 -5 2 17 7.87 0.21
 -5 2 18 4.95 0.16
 -5 2 19 10.76 0.35
 -5 2 22 8.99 0.45
 -5 2 23 6.31 0.2
 -5 2 24 1.53 0.17
 -5 3 1 19.71 0.42
 -5 3 3 5.89 0.14
 -5 3 4 11.06 0.25
 -5 3 5 3.66 0.15
 -5 3 6 4.66 0.12
 -5 3 7 15.78 0.35
 -5 3 8 2.19 0.09
 -5 3 10 6.39 0.18
 -5 3 11 0.48 0.05
 -5 3 12 0.67 0.05
 -5 3 14 0.92 0.09
 -5 3 15 2.23 0.11
 -5 3 18 12.74 0.3
 -5 3 19 5.92 0.21
 -5 3 20 0.24 0.08
 -5 3 21 0.91 0.12
 -5 3 23 3.81 0.14
 -5 4 1 3.26 0.11
 -5 4 3 23.54 0.52
 -5 4 4 23.43 0.51
 -5 4 5 13.17 0.28
 -5 4 7 1.16 0.07
 -5 4 8 25.42 0.52
 -5 4 10 22.91 0.58
 -5 4 11 0.27 0.06
 -5 4 12 2.02 0.16
 -5 4 13 14.52 0.34
 -5 4 14 7.2 0.2
 -5 4 15 13.15 0.4
 -5 4 17 2.4 0.17
 -5 4 18 16.69 1.06
 -5 4 19 0.45 0.09
 -5 5 1 2.64 0.09
 -5 5 2 3.96 0.12
 -5 5 3 2.96 0.11
 -5 5 4 64.59 1.54
 -5 5 5 0.31 0.05
 -5 5 6 8.74 0.25
 -5 5 7 2.46 0.1
 -5 5 8 5.87 0.16
 -5 5 9 2.61 0.17
 -5 5 10 3.29 0.14
 -5 5 12 11.53 0.62
 -5 5 13 4 0.56
 -5 5 14 47.22 3.35
 -5 5 16 0.7 0.08
 -5 5 17 0.6 0.11
 -5 5 18 1.35 0.22
 -5 6 2 0.45 0.05
 -5 6 3 18.15 0.4
 -5 6 4 2.51 0.11
 -5 6 5 1.39 0.19
 -5 6 6 0.82 0.07
 -5 6 7 1.68 0.14
 -5 6 8 11.39 0.27
 -5 6 9 2.24 0.13
 -5 6 10 9.02 0.35
 -5 6 11 0.67 0.12
 -5 6 13 1.23 0.13
 -5 6 15 4.14 0.24
 -5 6 17 0.82 0.14
 -5 7 2 0.69 0.15
 -5 7 3 0.5 0.07
 -5 7 4 0.34 0.07
 -5 7 7 1.94 0.34
 -5 7 9 1.91 0.29
 -5 7 10 1.81 0.19
 -5 7 11 2.25 0.2
 -4 0 2 873.02 129.84
 -4 0 4 123.97 3.51
 -4 0 6 45.1 1.03
 -4 0 8 584.14 13.04
 -4 0 10 1.78 0.19
 -4 0 12 243.64 5.39
 -4 0 14 1.95 0.14
 -4 0 16 56.48 1.24
 -4 0 18 131.15 2.66
 -4 0 22 1.2 0.11
 -4 0 24 1.88 0.23
 -4 0 26 10.99 0.35
 -4 1 1 91.72 2.3
 -4 1 2 57.09 1.26
 -4 1 3 1.76 0.1
 -4 1 4 34.49 0.83
 -4 1 5 0.13 0.04
 -4 1 6 179.81 4.18
 -4 1 7 89.81 2.04
 -4 1 8 178.73 4.17
 -4 1 9 46.77 1.09
 -4 1 11 1.92 0.08
 -4 1 12 81.52 1.79
 -4 1 13 15.18 0.36
 -4 1 14 16.48 0.37
 -4 1 15 0.12 0.03
 -4 1 16 21.37 0.47
 -4 1 17 4.51 0.12
 -4 1 18 1 0.06
 -4 1 19 52.27 1.25
 -4 1 20 11.64 0.32
 -4 1 21 1.34 0.11
 -4 1 22 20.95 0.89
 -4 1 23 9.02 0.26
 -4 1 24 2.61 0.18
 -4 1 25 4.37 0.14
 -4 1 26 2.15 0.19
 -4 2 1 52.74 1.23
 -4 2 2 13.16 0.37
 -4 2 3 80.07 2.4
 -4 2 4 63.4 2.42
 -4 2 5 5.92 0.38
 -4 2 6 5.76 0.38
 -4 2 7 6.58 0.18
 -4 2 8 83.48 1.82
 -4 2 9 14.07 0.34
 -4 2 10 30.14 0.68
 -4 2 11 7.43 0.2
 -4 2 12 0.81 0.04
 -4 2 13 3.26 0.1
 -4 2 14 22.1 0.49
 -4 2 15 34.38 0.77
 -4 2 16 9.95 0.24
 -4 2 17 7.31 0.18
 -4 2 18 7.95 0.24
 -4 2 19 5.97 0.2
 -4 2 21 4.28 0.2
 -4 2 22 3.91 0.14
 -4 2 23 17.23 0.44
 -4 2 24 2.29 0.1
 -4 2 25 3.24 0.22
 -4 3 1 4.91 0.12
 -4 3 2 13.28 0.29
 -4 3 3 21.5 0.61
 -4 3 4 236.69 5.14
 -4 3 5 27.7 0.58
 -4 3 6 8 0.26
 -4 3 7 5.19 0.14
 -4 3 8 0.27 0.06
 -4 3 9 36.44 0.9
 -4 3 10 63.12 1.5
 -4 3 11 20.11 0.46
 -4 3 12 12.26 0.27
 -4 3 13 1.07 0.06
 -4 3 14 31.51 0.81
 -4 3 15 6.08 0.17
 -4 3 16 3.99 0.17
 -4 3 17 14.62 0.33
 -4 3 18 2.44 0.27
 -4 3 20 5.98 0.19
 -4 3 21 1.61 0.12
 -4 3 22 1.18 0.13
 -4 3 23 0.35 0.11
 -4 4 1 0.15 0.03
 -4 4 2 5.11 0.14
 -4 4 3 58.35 1.43
 -4 4 4 1.07 0.06
 -4 4 5 11.15 0.26
 -4 4 6 28.54 0.62
 -4 4 7 9.26 0.3
 -4 4 8 4.46 0.13
 -4 4 9 1.99 0.1
 -4 4 10 2.76 0.11
 -4 4 11 0.17 0.05
 -4 4 12 0.33 0.06
 -4 4 13 27.63 0.86
 -4 4 14 22.14 0.85
 -4 4 15 0.89 0.07
 -4 4 16 1.96 0.15
 -4 4 17 4.64 0.24
 -4 4 18 2.12 0.13
 -4 4 20 3.92 0.28
 -4 5 2 21.57 0.47
 -4 5 3 2.16 0.09
 -4 5 4 0.53 0.06
 -4 5 6 5.01 0.16
 -4 5 8 7.99 0.2
 -4 5 10 11.97 0.76
 -4 5 11 1.38 0.11
 -4 5 12 7.45 0.48
 -4 5 13 0.54 0.08
 -4 5 14 13.19 0.39
 -4 5 15 0.28 0.07
 -4 5 17 1.6 0.28
 -4 5 18 11.34 0.42
 -4 6 2 4.38 0.33
 -4 6 3 12.27 0.28
 -4 6 4 3.26 0.14
 -4 6 5 5.44 0.23
 -4 6 6 1.52 0.09
 -4 6 7 8.59 0.23
 -4 6 8 1.36 0.11
 -4 6 11 0.62 0.09
 -4 6 12 4.08 0.17
 -4 6 13 18.9 0.43
 -4 6 14 4.74 0.17
 -4 6 16 1.04 0.17
 -4 6 17 0.49 0.13
 -4 7 2 3.86 0.24
 -4 7 3 4.04 0.32
 -4 7 4 2.36 0.16
 -4 7 6 0.78 0.08
 -4 7 7 2.55 0.29
 -4 7 8 1.74 0.2
 -4 7 9 6.71 0.29
 -4 7 11 0.8 0.16
 -3 0 2 14.67 0.32
 -3 0 4 91.39 3.11
 -3 0 6 15 0.65
 -3 0 8 22.53 0.53
 -3 0 10 4.17 0.12
 -3 0 12 146.68 3.19
 -3 0 14 17.79 0.39
 -3 0 16 13.37 0.32
 -3 0 18 33.71 0.75
 -3 0 20 9.28 0.48
 -3 0 22 92.89 3.76
 -3 0 24 0.49 0.09
 -3 0 26 4.02 0.23
 -3 1 1 327.42 7.64
 -3 1 2 33.91 0.78
 -3 1 3 162.96 3.73
 -3 1 4 234.65 5.33
 -3 1 5 217.52 5
 -3 1 6 0.33 0.04
 -3 1 7 354.16 8.05
 -3 1 8 8.31 0.23
 -3 1 9 61.85 1.37
 -3 1 10 3.6 0.11
 -3 1 11 158.77 3.55
 -3 1 12 53.35 1.18
 -3 1 13 0.84 0.04
 -3 1 14 0.33 0.03
 -3 1 15 0.14 0.03
 -3 1 16 31.5 0.69
 -3 1 17 59.55 1.28
 -3 1 18 38.34 0.84
 -3 1 19 0.27 0.04
 -3 1 20 1.96 0.08
 -3 1 21 7.93 0.2
 -3 1 22 1.96 0.09
 -3 1 23 1.81 0.09
 -3 1 24 0.23 0.06
 -3 1 25 1.13 0.08
 -3 1 26 16.46 0.43
 -3 2 1 83.99 1.9
 -3 2 2 181.37 4.22
 -3 2 3 303.88 6.94
 -3 2 4 27.65 0.69
 -3 2 5 2.67 0.11
 -3 2 6 139.19 3.62
 -3 2 7 169.29 3.8
 -3 2 8 290.12 6.59
 -3 2 9 52.27 1.15
 -3 2 10 10.97 0.26
 -3 2 11 23.1 0.51
 -3 2 12 2.11 0.07
 -3 2 13 53.21 1.21
 -3 2 14 0.89 0.05
 -3 2 15 28.37 0.66
 -3 2 16 14.63 0.33
 -3 2 17 0.98 0.06
 -3 2 18 43.21 1
 -3 2 19 0.34 0.05
 -3 2 20 3.54 0.11
 -3 2 21 10.7 0.33
 -3 2 24 2.6 0.15
 -3 3 1 3.9 0.1
 -3 3 2 249.54 5.54
 -3 3 3 7.5 0.18
 -3 3 4 45.39 0.93
 -3 3 5 21.71 0.45
 -3 3 6 0.27 0.05
 -3 3 7 4.08 0.14
 -3 3 8 17.92 0.43
 -3 3 9 5.56 0.15
 -3 3 10 20.04 0.45
 -3 3 11 1.52 0.08
 -3 3 12 42.02 0.91
 -3 3 13 9.33 0.22
 -3 3 14 69.93 1.58
 -3 3 15 1.64 0.13
 -3 3 17 1.16 0.08
 -3 3 18 3.44 0.12
 -3 3 19 10.33 0.25
 -3 3 20 4.2 0.14
 -3 3 21 6.83 0.23
 -3 3 22 9.9 0.25
 -3 3 24 10.91 0.34
 -3 4 1 20.6 0.44
 -3 4 2 10.51 0.4
 -3 4 3 57.84 1.2
 -3 4 4 28.55 0.69
 -3 4 5 0.47 0.04
 -3 4 6 24.5 0.71
 -3 4 7 16.46 0.48
 -3 4 8 0.5 0.05
 -3 4 9 0.49 0.06
 -3 4 10 37.45 0.8
 -3 4 11 3.98 0.14
 -3 4 12 2.85 0.12
 -3 4 13 31.69 0.96
 -3 4 14 5.72 0.19
 -3 4 16 4.01 0.16
 -3 4 17 10.62 0.26
 -3 4 18 3.92 0.15
 -3 4 20 8.67 0.37
 -3 5 1 0.24 0.04
 -3 5 2 2.35 0.08
 -3 5 3 4.25 0.13
 -3 5 4 8.98 0.25
 -3 5 5 1.11 0.07
 -3 5 6 35.47 0.91
 -3 5 7 4.01 0.13
 -3 5 8 0.58 0.07
 -3 5 9 4.19 0.15
 -3 5 10 4.28 0.17
 -3 5 11 1.38 0.11
 -3 5 12 12.48 0.29
 -3 5 13 0.32 0.07
 -3 5 14 1.64 0.1
 -3 5 16 16.98 0.54
 -3 5 17 0.98 0.1
 -3 5 18 1.23 0.21
 -3 6 1 7.77 0.37
 -3 6 2 1.65 0.11
 -3 6 3 1.23 0.24
 -3 6 4 1.28 0.08
 -3 6 5 0.79 0.07
 -3 6 6 0.91 0.09
 -3 6 7 0.81 0.13
 -3 6 9 3.93 0.16
 -3 6 10 2.88 0.14
 -3 6 11 0.33 0.07
 -3 6 12 3.95 0.16
 -3 6 13 1.83 0.1
 -3 6 15 0.6 0.11
 -3 6 17 6.89 0.27
 -3 7 2 5.21 0.25
 -3 7 4 4.2 0.24
 -3 7 5 1.63 0.19
 -3 7 6 0.56 0.15
 -3 7 12 5.8 0.27
 -3 7 13 3.85 0.23
 -2 0 6 175.79 4.14
 -2 0 8 468.38 10.69
 -2 0 10 187.55 4.39
 -2 0 12 17 0.38
 -2 0 14 56.16 1.25
 -2 0 16 11.64 0.29
 -2 0 18 4.81 0.13
 -2 0 20 16.84 0.36
 -2 0 22 4.47 0.17
 -2 0 26 3.82 0.23
 -2 1 1 196.48 4.42
 -2 1 2 562.49 47.29
 -2 1 3 21.17 0.46
 -2 1 4 352.07 15.79
 -2 1 5 20.98 0.53
 -2 1 6 5.67 0.14
 -2 1 7 34.57 0.78
 -2 1 8 293.47 6.65
 -2 1 9 22.75 0.53
 -2 1 10 32.94 0.74
 -2 1 11 83.01 1.83
 -2 1 12 9.54 0.23
 -2 1 13 32.1 0.71
 -2 1 14 18.48 0.41
 -2 1 15 11.13 0.26
 -2 1 16 1.05 0.05
 -2 1 17 30.6 0.68
 -2 1 18 8.31 0.2
 -2 1 19 1.79 0.07
 -2 1 20 0.96 0.06
 -2 1 21 56.94 1.23
 -2 1 22 10.8 0.3
 -2 1 24 2.29 0.15
 -2 1 25 0.56 0.06
 -2 1 26 1.46 0.18
 -2 2 1 152.28 3.51
 -2 2 2 487.07 10.93
 -2 2 3 9.64 0.25
 -2 2 4 22.61 0.53
 -2 2 5 3.21 0.11
 -2 2 6 72.41 1.61
 -2 2 7 33.86 0.76
 -2 2 8 28.59 0.64
 -2 2 9 17.04 0.38
 -2 2 10 90.2 1.98
 -2 2 11 13.44 0.31
 -2 2 12 108.63 2.39
 -2 2 13 30.61 0.69
 -2 2 14 13.46 0.3
 -2 2 15 2.22 0.08
 -2 2 16 36.94 0.82
 -2 2 17 54.84 1.23
 -2 2 18 27.37 0.66
 -2 2 19 7.92 0.2
 -2 2 20 6.75 0.19
 -2 2 21 0.5 0.06
 -2 2 22 9.64 0.24
 -2 2 23 10.32 0.34
 -2 2 24 0.4 0.07
 -2 2 25 14.39 0.41
 -2 3 1 142.38 3.22
 -2 3 2 67.56 1.42
 -2 3 3 1.57 0.12
 -2 3 4 9.12 0.23
 -2 3 5 6.51 0.21
 -2 3 6 361.23 8.32
 -2 3 7 81.89 1.78
 -2 3 8 25.41 0.56
 -2 3 9 8.11 0.2
 -2 3 10 22.24 0.53
 -2 3 11 20.24 0.47
 -2 3 12 84.05 2.53
 -2 3 13 3.86 0.11
 -2 3 14 4.95 0.13
 -2 3 15 11.45 0.32
 -2 3 16 32.74 0.72
 -2 3 17 4.64 0.16
 -2 3 18 9.23 0.23
 -2 3 19 1.43 0.1
 -2 3 20 15.32 0.38
 -2 3 22 10.81 0.26
 -2 3 23 1.3 0.25
 -2 3 24 1.58 0.17
 -2 4 1 16.3 0.35
 -2 4 2 60.22 1.36
 -2 4 3 32.5 0.67
 -2 4 4 0.46 0.05
 -2 4 5 34.13 0.75
 -2 4 6 3.85 0.12
 -2 4 7 36.97 0.79
 -2 4 8 0.54 0.05
 -2 4 9 0.34 0.05
 -2 4 10 23.54 0.51
 -2 4 11 18.38 0.38
 -2 4 13 10.5 0.25
 -2 4 14 8.58 0.27
 -2 4 15 10.37 0.25
 -2 4 16 14.94 0.34
 -2 4 17 10.78 0.26
 -2 4 18 1.03 0.11
 -2 4 20 2.58 0.14
 -2 4 21 2.33 0.25
 -2 5 1 0.28 0.04
 -2 5 2 15.52 0.46
 -2 5 3 3.21 0.11
 -2 5 4 3.48 0.12
 -2 5 5 4.07 0.13
 -2 5 7 0.23 0.05
 -2 5 8 1.09 0.09
 -2 5 9 0.83 0.13
 -2 5 10 3.18 0.54
 -2 5 11 0.53 0.08
 -2 5 12 0.84 0.17
 -2 5 13 5.53 0.25
 -2 5 14 2.3 0.11
 -2 5 16 13.02 0.86
 -2 5 17 0.62 0.09
 -2 5 19 1.2 0.2
 -2 6 1 0.6 0.06
 -2 6 3 14.83 1.03
 -2 6 5 8.55 0.36
 -2 6 7 3.34 0.14
 -2 6 8 1.97 0.12
 -2 6 9 2.72 0.14
 -2 6 11 6.01 0.31
 -2 6 12 0.4 0.09
 -2 6 14 1.53 0.17
 -2 6 15 5.27 0.27
 -2 6 16 0.53 0.14
 -2 7 4 1.38 0.18
 -2 7 6 2.86 0.22
 -2 7 7 4.25 0.25
 -2 7 8 3.42 0.23
 -2 7 10 1.21 0.19
 -2 7 11 2.98 0.23
 -2 7 12 0.74 0.15
 -1 0 2 718.07 15.96
 -1 0 4 834.81 62.78
 -1 0 6 205.81 4.77
 -1 0 8 513.58 11.58
 -1 0 10 3.11 0.11
 -1 0 12 112.58 2.47
 -1 0 14 48.4 1.07
 -1 0 16 22.59 0.49
 -1 0 18 61.03 1.31
 -1 0 20 43.4 0.89
 -1 0 22 0.58 0.07
 -1 0 24 21.16 1.03
 -1 0 26 5.89 0.26
 -1 1 2 156.51 4.43
 -1 1 3 352.92 11.23
 -1 1 4 254.89 6.23
 -1 1 5 1.08 0.04
 -1 1 6 0.51 0.05
 -1 1 7 423.06 9.81
 -1 1 8 95.16 2.15
 -1 1 9 172.15 3.95
 -1 1 11 74.06 1.63
 -1 1 12 88.49 1.95
 -1 1 13 5.65 0.14
 -1 1 14 45.59 1
 -1 1 15 10.34 0.23
 -1 1 16 6.35 0.15
 -1 1 17 1.78 0.06
 -1 1 18 14.75 0.33
 -1 1 19 9.41 0.23
 -1 1 20 2.88 0.09
 -1 1 21 13.93 0.32
 -1 1 22 12.1 0.3
 -1 1 23 1.65 0.07
 -1 1 24 0.53 0.05
 -1 1 25 1.46 0.1
 -1 2 1 141.81 3.24
 -1 2 2 8.4 0.23
 -1 2 3 173.76 3.98
 -1 2 4 232.22 5.25
 -1 2 5 499.7 11.29
 -1 2 6 18.86 0.43
 -1 2 7 1.44 0.07
 -1 2 8 46.49 1.07
 -1 2 9 7.89 0.19
 -1 2 10 186.59 4.14
 -1 2 11 73.48 1.61
 -1 2 12 34.06 0.76
 -1 2 13 12.62 0.29
 -1 2 14 1.19 0.05
 -1 2 15 12.06 0.29
 -1 2 18 5.23 0.14
 -1 2 19 4.01 0.12
 -1 2 20 46.58 0.95
 -1 2 21 1.09 0.07
 -1 2 22 18.97 0.44
 -1 2 24 0.38 0.07
 -1 2 25 0.43 0.14
 -1 3 2 32.54 0.78
 -1 3 3 13.62 0.31
 -1 3 4 55.98 1.38
 -1 3 5 0.85 0.06
 -1 3 6 105.74 2.31
 -1 3 7 1.77 0.07
 -1 3 8 6.52 0.18
 -1 3 9 1.16 0.06
 -1 3 10 32.25 0.7
 -1 3 11 42.68 1.08
 -1 3 12 0.27 0.04
 -1 3 13 1.12 0.07
 -1 3 14 26.86 0.63
 -1 3 15 5.87 0.15
 -1 3 16 114.59 2.39
 -1 3 17 11.71 0.27
 -1 3 18 1.09 0.1
 -1 3 19 3.91 0.14
 -1 3 20 0.32 0.07
 -1 3 21 13.03 0.4
 -1 3 22 5.35 0.16
 -1 3 23 2.14 0.12
 -1 4 1 6.07 0.15
 -1 4 2 9.58 0.24
 -1 4 4 0.46 0.04
 -1 4 5 59.96 1.34
 -1 4 6 80.51 2.13
 -1 4 7 27.83 0.68
 -1 4 8 8 0.23
 -1 4 9 1.34 0.09
 -1 4 11 2.97 0.11
 -1 4 12 20.59 0.52
 -1 4 13 0.25 0.04
 -1 4 14 3.37 0.11
 -1 4 15 37.23 0.7
 -1 4 16 4.05 0.14
 -1 4 17 10 0.25
 -1 4 20 9.83 0.38
 -1 4 21 2.31 0.24
 -1 5 1 9.94 0.23
 -1 5 2 68.28 2.09
 -1 5 3 1.21 0.07
 -1 5 4 4.91 0.14
 -1 5 6 30.54 0.96
 -1 5 7 0.98 0.08
 -1 5 8 0.66 0.17
 -1 5 9 6.93 0.2
 -1 5 10 14.29 0.42
 -1 5 11 1.54 0.09
 -1 5 12 13.2 0.3
 -1 5 14 1.8 0.11
 -1 5 15 1.11 0.09
 -1 5 17 0.29 0.08
 -1 6 1 1.98 0.11
 -1 6 2 6.28 0.27
 -1 6 4 1.86 0.11
 -1 6 5 0.72 0.09
 -1 6 6 8.79 0.91
 -1 6 7 9.02 0.24
 -1 6 8 2.6 0.13
 -1 6 10 0.46 0.09
 -1 6 13 2.67 0.23
 -1 6 15 5.15 0.26
 -1 6 16 0.4 0.13
 -1 7 1 1.51 0.18
 -1 7 3 3.1 0.23
 -1 7 4 3.24 0.23
 -1 7 6 3.41 0.24
 -1 7 11 4.48 0.25
 0 0 2 144.37 4.59
 0 0 4 71.1 1.62
 0 0 6 919.55 48.04
 0 0 8 296.73 6.81
 0 0 10 402.96 9.23
 0 0 12 14.15 0.33
 0 0 14 52.88 1.15
 0 0 16 11.24 0.25
 0 0 18 1.65 0.08
 0 0 20 11.54 0.28
 0 0 22 16.51 0.36
 0 0 24 1.81 0.1
 0 1 1 483.13 10.89
 0 1 2 92.99 2.12
 0 1 3 18.42 0.42
 0 1 4 1513.02 51.78
 0 1 5 72.44 1.61
 0 1 6 316.45 7.18
 0 1 7 36.18 0.81
 0 1 8 28.03 0.66
 0 1 9 38.08 0.88
 0 1 10 148.27 3.34
 0 1 11 202.86 4.77
 0 1 12 0.19 0.03
 0 1 13 25.57 0.56
 0 1 14 8.87 0.2
 0 1 15 3.56 0.09
 0 1 16 3.62 0.1
 0 1 17 19.88 0.44
 0 1 18 25.3 0.57
 0 1 19 50.98 1.11
 0 1 20 3.06 0.09
 0 1 21 15.93 0.36
 0 1 22 4.2 0.13
 0 1 23 10.26 0.24
 0 1 24 4.07 0.13
 0 1 25 0.95 0.09
 0 2 0 13.85 0.34
 0 2 1 74.21 1.67
 0 2 2 132.67 3.07
 0 2 4 188.38 4.3
 0 2 5 49.69 1.13
 0 2 6 5.4 0.14
 0 2 7 140.22 3.16
 0 2 8 0.49 0.04
 0 2 9 54.87 1.2
 0 2 10 26.05 0.59
 0 2 11 1.4 0.06
 0 2 12 16.72 0.37
 0 2 13 9.88 0.23
 0 2 14 57.35 1.27
 0 2 15 97.03 2.09
 0 2 16 2.7 0.08
 0 2 18 11.75 0.29
 0 2 19 11.94 0.3
 0 2 20 25.18 0.56
 0 2 21 12.88 0.31
 0 2 22 0.43 0.07
 0 2 23 3.92 0.14
 0 2 24 7.4 0.2
 0 3 1 50.02 1.13
 0 3 2 116.22 2.63
 0 3 3 86.97 1.91
 0 3 4 56.85 1.23
 0 3 5 15.94 0.37
 0 3 6 0.26 0.03
 0 3 7 1.04 0.05
 0 3 8 98.77 2.13
 0 3 9 41.35 0.86
 0 3 10 1.25 0.06
 0 3 11 1.5 0.07
 0 3 12 8.81 0.31
 0 3 14 27.46 0.58
 0 3 15 0.3 0.04
 0 3 16 1.17 0.07
 0 3 17 5.03 0.14
 0 3 18 4.99 0.15
 0 3 19 0.36 0.06
 0 3 20 12.26 0.28
 0 3 21 2.55 0.1
 0 3 22 4.07 0.14
 0 4 0 2.83 0.13
 0 4 1 11.99 0.27
 0 4 2 56.63 1.3
 0 4 3 3.94 0.11
 0 4 4 12.11 0.32
 0 4 5 75.66 1.61
 0 4 6 6.43 0.17
 0 4 7 0.19 0.03
 0 4 8 5.54 0.18
 0 4 9 6.16 0.17
 0 4 10 16.39 0.35
 0 4 11 0.57 0.05
 0 4 12 24.07 0.51
 0 4 13 6.02 0.16
 0 4 15 25.62 0.53
 0 4 16 16.22 0.37
 0 4 17 0.75 0.23
 0 4 18 2.09 0.13
 0 4 19 3.35 0.31
 0 4 20 3.58 0.28
 0 5 2 7.14 0.18
 0 5 3 1.18 0.12
 0 5 4 23.89 0.5
 0 5 5 3.21 0.13
 0 5 6 71.37 3.29
 0 5 8 5.99 0.16
 0 5 11 3.77 0.15
 0 5 12 8.17 0.23
 0 5 13 0.98 0.08
 0 5 14 13.77 0.31
 0 5 15 1.55 0.1
 0 5 16 23.13 0.61
 0 5 18 0.95 0.18
 0 6 0 16.51 0.41
 0 6 1 5.24 0.25
 0 6 2 9.08 0.23
 0 6 3 4.02 0.2
 0 6 4 0.81 0.1
 0 6 5 27.42 0.6
 0 6 8 0.93 0.09
 0 6 9 0.51 0.08
 0 6 10 11.29 0.53
 0 6 11 1.14 0.1
 0 6 12 4.85 0.28
 0 6 13 4.55 0.17
 0 6 15 1.75 0.19
 0 7 1 7.84 0.3
 0 7 3 0.6 0.15
 0 7 5 0.77 0.16
 0 7 8 0.91 0.17
 0 7 9 6.33 0.3
 0 7 10 1.6 0.2
 0 7 11 0.78 0.16
 1 0 2 10.92 0.3
 1 0 6 229.5 5.3
 1 0 8 72.12 1.7
 1 0 10 694.43 15.66
 1 0 12 5.96 0.14
 1 0 14 86.03 1.92
 1 0 16 12.54 0.29
 1 0 18 87.6 2.08
 1 0 20 90.94 2.08
 1 0 22 4.09 0.15
 1 0 24 1.12 0.09
 1 1 0 1425.34 31.16
 1 1 1 39.34 0.86
 1 1 2 445.18 17.8
 1 1 3 745.98 16.75
 1 1 4 68.47 1.53
 1 1 5 117.3 2.66
 1 1 6 216.94 4.93
 1 1 7 18.78 0.44
 1 1 8 93.47 2.12
 1 1 9 192.33 4.38
 1 1 10 73.77 1.64
 1 1 12 1.97 0.06
 1 1 13 6.75 0.16
 1 1 14 126.76 2.78
 1 1 15 4.26 0.11
 1 1 16 23.22 0.51
 1 1 17 3.61 0.09
 1 1 18 4.1 0.1
 1 1 19 11.74 0.27
 1 1 20 5.19 0.13
 1 1 21 9.9 0.23
 1 1 22 2.95 0.09
 1 1 23 8.27 0.2
 1 1 24 13.73 0.3
 1 2 0 324.98 7.34
 1 2 1 271.51 6.13
 1 2 2 0.12 0.02
 1 2 3 361.27 8.1
 1 2 4 19.89 0.46
 1 2 5 91.76 2.06
 1 2 6 162.99 3.7
 1 2 7 82.19 1.83
 1 2 8 5.72 0.16
 1 2 9 7.28 0.17
 1 2 10 4.55 0.13
 1 2 11 8.64 0.2
 1 2 12 14.52 0.32
 1 2 13 27.18 0.6
 1 2 14 6.59 0.17
 1 2 15 0.87 0.04
 1 2 16 5.49 0.14
 1 2 17 4.09 0.11
 1 2 18 0.16 0.04
 1 2 19 5.88 0.17
 1 2 20 0.52 0.05
 1 2 21 2.25 0.11
 1 2 22 10.95 0.26
 1 2 23 0.51 0.07
 1 2 24 9.47 0.32
 1 3 0 18.9 0.51
 1 3 1 30.36 0.74
 1 3 2 45.88 1
 1 3 4 7.79 0.21
 1 3 5 21.17 0.55
 1 3 6 43.46 0.97
 1 3 7 18.93 0.42
 1 3 8 25 0.54
 1 3 9 9.84 0.23
 1 3 10 0.7 0.04
 1 3 11 14.94 0.37
 1 3 12 33.96 0.74
 1 3 13 28.66 0.59
 1 3 14 14.83 0.33
 1 3 15 0.91 0.06
 1 3 16 0.23 0.05
 1 3 17 1.54 0.08
 1 3 18 35.98 0.93
 1 3 19 14.3 0.33
 1 3 20 0.24 0.06
 1 3 21 1.15 0.08
 1 4 0 17.66 0.38
 1 4 1 0.65 0.05
 1 4 2 55.8 1.03
 1 4 3 14.56 0.36
 1 4 4 2.96 0.1
 1 4 5 52.01 1.07
 1 4 6 8.04 0.19
 1 4 7 1.26 0.07
 1 4 8 58.54 1.43
 1 4 9 11.9 0.36
 1 4 11 1.38 0.07
 1 4 12 1.53 0.07
 1 4 13 7.77 0.23
 1 4 14 1.67 0.09
 1 4 15 18.31 0.4
 1 4 16 12.36 0.45
 1 4 17 3.83 0.43
 1 4 18 0.66 0.1
 1 4 19 4.07 0.27
 1 4 20 2.42 0.25
 1 5 0 4.16 0.11
 1 5 2 12.06 0.27
 1 5 3 0.64 0.06
 1 5 4 89.2 1.82
 1 5 5 4.1 0.15
 1 5 6 0.16 0.05
 1 5 7 1.06 0.11
 1 5 8 7.96 0.2
 1 5 9 0.75 0.08
 1 5 10 2.28 0.12
 1 5 11 0.84 0.2
 1 5 12 20.76 0.43
 1 5 13 0.38 0.07
 1 5 14 18.68 0.42
 1 5 16 6.37 0.19
 1 6 0 5.83 0.28
 1 6 1 5.66 0.27
 1 6 2 2.59 0.12
 1 6 3 0.57 0.18
 1 6 4 4.89 0.55
 1 6 5 10.92 0.41
 1 6 6 3.77 0.15
 1 6 7 0.26 0.07
 1 6 8 11.94 0.61
 1 6 9 11.3 0.28
 1 6 10 6.42 0.35
 1 6 13 2.27 0.22
 1 6 14 0.52 0.14
 1 6 15 11.12 0.35
 1 7 0 1.69 0.19
 1 7 1 1.6 0.19
 1 7 2 0.44 0.14
 1 7 4 1.48 0.2
 1 7 5 3.27 0.21
 1 7 9 4.29 0.26
 1 7 11 2.15 0.2
 2 0 0 25.77 0.42
 2 0 4 8.27 0.2
 2 0 6 4 0.13
 2 0 8 103.71 2.39
 2 0 10 34.48 0.76
 2 0 12 77.24 1.68
 2 0 14 99.25 2.16
 2 0 16 35.98 0.8
 2 0 18 5.25 0.17
 2 0 20 19.6 0.44
 2 0 22 14.95 0.38
 2 0 24 34.28 0.66
 2 1 0 295.05 6.86
 2 1 1 68.25 1.52
 2 1 2 2.7 0.07
 2 1 3 481.87 10.84
 2 1 4 9.33 0.23
 2 1 5 20.54 0.47
 2 1 6 424.38 9.54
 2 1 7 30.44 0.69
 2 1 8 47.73 1.07
 2 1 9 177.64 3.99
 2 1 10 42.5 0.94
 2 1 11 1.71 0.05
 2 1 12 24.15 0.54
 2 1 13 119.24 2.65
 2 1 14 3.09 0.08
 2 1 15 5.31 0.13
 2 1 16 0.4 0.03
 2 1 17 4.44 0.11
 2 1 18 21.49 0.48
 2 1 19 33.93 0.75
 2 1 20 25.11 0.57
 2 1 21 9.29 0.24
 2 1 22 0.62 0.04
 2 1 23 6.87 0.17
 2 1 24 8.51 0.23
 2 2 0 516.35 11.57
 2 2 1 1.71 0.07
 2 2 2 3.11 0.09
 2 2 3 17.34 0.4
 2 2 4 1.26 0.06
 2 2 5 152.84 3.46
 2 2 6 10.31 0.26
 2 2 7 56.48 1.27
 2 2 8 56.17 1.24
 2 2 9 78 1.75
 2 2 10 75.08 1.68
 2 2 11 31.75 0.71
 2 2 12 0.46 0.03
 2 2 13 35.86 0.79
 2 2 14 1.67 0.05
 2 2 15 12.65 0.28
 2 2 16 12.77 0.29
 2 2 17 46.41 1.04
 2 2 18 2.19 0.08
 2 2 20 2.05 0.09
 2 2 22 3.03 0.1
 2 2 23 11.38 0.26
 2 3 0 12.19 0.6
 2 3 1 29 0.65
 2 3 2 87.58 1.92
 2 3 3 4.41 0.14
 2 3 4 211.95 4.7
 2 3 5 7.6 0.18
 2 3 6 2.41 0.07
 2 3 7 29.12 0.67
 2 3 8 1.71 0.06
 2 3 9 1.43 0.06
 2 3 10 2.36 0.11
 2 3 11 0.2 0.03
 2 3 12 3.78 0.1
 2 3 13 0.11 0.03
 2 3 14 8.35 0.2
 2 3 15 4.98 0.13
 2 3 16 3.79 0.13
 2 3 17 0.24 0.04
 2 3 18 1.58 0.07
 2 3 19 0.27 0.05
 2 3 20 0.28 0.06
 2 3 21 1.62 0.09
 2 3 22 4.72 0.2
 2 4 0 12.47 0.29
 2 4 2 2.03 0.08
 2 4 3 54.49 1.16
 2 4 4 52.81 1.26
 2 4 5 18.19 0.41
 2 4 6 3.35 0.11
 2 4 7 18.05 0.4
 2 4 8 5.08 0.13
 2 4 9 6.82 0.19
 2 4 10 1.66 0.07
 2 4 11 0.27 0.04
 2 4 12 33.75 0.8
 2 4 13 11.22 0.27
 2 4 14 7.56 0.26
 2 4 15 5.39 0.18
 2 4 17 6.38 0.2
 2 4 18 10.38 0.49
 2 4 19 3.63 0.26
 2 5 0 10.94 0.25
 2 5 1 3.61 0.11
 2 5 2 1.64 0.13
 2 5 3 1.24 0.07
 2 5 4 2.94 0.11
 2 5 5 1.18 0.07
 2 5 6 1.94 0.09
 2 5 7 0.26 0.05
 2 5 8 69.75 1.7
 2 5 9 5.51 0.18
 2 5 10 3.62 0.17
 2 5 11 0.34 0.07
 2 5 12 0.83 0.09
 2 5 13 1.53 0.11
 2 5 14 17.4 1.14
 2 5 15 1.24 0.18
 2 6 0 0.81 0.07
 2 6 1 0.45 0.06
 2 6 2 6.83 0.27
 2 6 3 12.7 0.29
 2 6 4 6.75 0.2
 2 6 5 0.22 0.06
 2 6 6 0.24 0.07
 2 6 7 5.24 0.17
 2 6 8 0.75 0.07
 2 6 9 0.62 0.09
 2 6 11 3.11 0.14
 2 6 12 7.1 0.31
 2 6 13 0.56 0.15
 2 6 14 3.89 0.24
 2 7 0 0.94 0.15
 2 7 1 1.88 0.2
 2 7 3 2.04 0.21
 2 7 4 3.92 0.25
 2 7 6 1.94 0.21
 2 7 7 2.93 0.23
 3 0 0 320.79 7.27
 3 0 2 194.73 4.55
 3 0 4 21.03 0.7
 3 0 6 592.3 13.32
 3 0 8 10.4 0.26
 3 0 10 1.14 0.05
 3 0 12 280.5 6.22
 3 0 14 3.73 0.1
 3 0 16 10.93 0.26
 3 0 18 10.47 0.25
 3 0 20 35.93 0.75
 3 0 22 34.18 0.73
 3 0 24 1.95 0.23
 3 1 0 111.15 2.47
 3 1 1 422.31 11.45
 3 1 2 454.63 10.21
 3 1 3 41.84 0.93
 3 1 4 11.52 0.29
 3 1 5 5.29 0.15
 3 1 6 4.99 0.14
 3 1 7 29.24 0.67
 3 1 8 38.15 0.87
 3 1 9 1.47 0.05
 3 1 10 84.81 1.88
 3 1 11 13.48 0.3
 3 1 12 11.03 0.25
 3 1 13 36.19 0.8
 3 1 14 0.68 0.03
 3 1 15 2.97 0.08
 3 1 16 58.86 1.31
 3 1 17 1.38 0.06
 3 1 18 2.85 0.1
 3 1 19 7.72 0.19
 3 1 20 0.45 0.04
 3 1 21 4.3 0.11
 3 1 22 0.9 0.06
 3 1 23 22.27 0.49
 3 2 0 1.9 0.07
 3 2 1 7.75 0.2
 3 2 2 276.95 6.29
 3 2 3 101.86 2.31
 3 2 4 91.49 2.03
 3 2 5 61.02 1.42
 3 2 6 44.51 1.06
 3 2 7 3.73 0.1
 3 2 8 102.33 2.47
 3 2 9 2.24 0.06
 3 2 10 11.18 0.25
 3 2 11 9.25 0.21
 3 2 12 21.46 0.48
 3 2 13 2.93 0.08
 3 2 14 7.82 0.19
 3 2 15 1.2 0.06
 3 2 16 1.91 0.07
 3 2 17 7.02 0.17
 3 2 18 20.79 0.5
 3 2 19 14.42 0.33
 3 2 20 6.34 0.17
 3 2 21 5.27 0.15
 3 2 22 1.7 0.09
 3 2 23 0.92 0.19
 3 3 0 71.9 1.5
 3 3 1 2.05 0.08
 3 3 2 20.65 0.48
 3 3 3 96.5 2.09
 3 3 4 105.1 2.27
 3 3 5 0.13 0.03
 3 3 6 20.16 0.44
 3 3 7 2.11 0.08
 3 3 8 113.63 2.58
 3 3 9 35.54 0.78
 3 3 10 0.22 0.03
 3 3 11 15.73 0.35
 3 3 12 32.04 0.71
 3 3 13 11.85 0.27
 3 3 14 48.55 1.04
 3 3 15 4.58 0.12
 3 3 16 8.16 0.2
 3 3 17 7.04 0.17
 3 3 18 2.17 0.08
 3 3 19 0.72 0.06
 3 3 20 0.51 0.06
 3 3 21 3.69 0.12
 3 3 22 6.01 0.28
 3 4 0 6.05 0.17
 3 4 1 0.28 0.04
 3 4 2 2.13 0.09
 3 4 3 17.85 0.47
 3 4 4 37.14 1.19
 3 4 5 0.23 0.04
 3 4 6 0.3 0.04
 3 4 7 54.64 1.24
 3 4 8 20.23 0.43
 3 4 9 9.61 0.23
 3 4 10 10.58 0.26
 3 4 12 1.72 0.09
 3 4 13 12.76 0.3
 3 4 14 3.03 0.12
 3 4 16 2.29 0.11
 3 4 17 15.62 0.34
 3 4 18 9 0.35
 3 5 0 16.08 0.36
 3 5 1 8.57 0.26
 3 5 2 2.96 0.13
 3 5 5 1.79 0.08
 3 5 6 14.5 0.33
 3 5 7 4.54 0.14
 3 5 8 1.54 0.09
 3 5 9 0.39 0.06
 3 5 12 1.48 0.11
 3 5 13 0.34 0.08
 3 5 14 1.46 0.19
 3 6 0 0.38 0.1
 3 6 1 0.75 0.07
 3 6 2 1.15 0.07
 3 6 3 0.89 0.09
 3 6 4 1.07 0.11
 3 6 5 3.08 0.16
 3 6 6 0.78 0.07
 3 6 7 14.05 0.38
 3 6 8 0.2 0.06
 3 6 9 0.96 0.1
 3 6 10 2.07 0.12
 3 6 11 2.19 0.22
 3 6 12 2.61 0.22
 3 6 13 3.52 0.23
 3 7 0 1.11 0.18
 3 7 2 3.4 0.23
 3 7 3 4.12 0.25
 3 7 4 0.65 0.16
 3 7 6 0.56 0.15
 3 7 8 1.01 0.17
 3 7 9 1.93 0.2
 3 7 10 1.36 0.18
 4 0 0 45.59 1.14
 4 0 4 38.81 0.92
 4 0 6 12.69 0.32
 4 0 8 1.02 0.05
 4 0 10 4.38 0.11
 4 0 12 2.92 0.08
 4 0 16 49.21 1.1
 4 0 18 0.17 0.05
 4 0 22 29.86 0.73
 4 1 0 2.38 0.08
 4 1 1 154.05 3.49
 4 1 2 186.14 4.29
 4 1 3 210.7 4.99
 4 1 4 2.99 0.1
 4 1 5 87.84 2.2
 4 1 6 39.9 0.9
 4 1 7 8.38 0.2
 4 1 8 28.01 0.64
 4 1 9 20.64 0.47
 4 1 10 0.24 0.02
 4 1 11 128.42 2.84
 4 1 12 11.58 0.26
 4 1 13 6.17 0.14
 4 1 14 2.43 0.07
 4 1 15 9.48 0.22
 4 1 16 3.22 0.09
 4 1 17 8.73 0.21
 4 1 18 0.44 0.04
 4 1 19 1.38 0.06
 4 1 20 17.36 0.42
 4 1 21 13.76 0.34
 4 1 22 4.61 0.18
 4 2 0 118.84 2.7
 4 2 1 74.24 1.63
 4 2 2 294.83 6.72
 4 2 3 54.8 1.21
 4 2 4 14.94 0.42
 4 2 5 0.56 0.04
 4 2 6 6.92 0.17
 4 2 7 149.86 3.29
 4 2 8 0.68 0.03
 4 2 9 14.23 0.32
 4 2 10 40.67 0.89
 4 2 11 1.17 0.05
 4 2 12 101.33 2.18
 4 2 13 27.25 0.6
 4 2 14 10.68 0.25
 4 2 15 26.41 0.57
 4 2 16 2.22 0.09
 4 2 17 5.06 0.14
 4 2 18 5.34 0.14
 4 2 19 2.72 0.1
 4 2 20 2.99 0.18
 4 2 21 2.15 0.1
 4 2 22 13.28 0.42
 4 3 0 5.56 0.13
 4 3 1 36.42 0.79
 4 3 2 1.02 0.05
 4 3 3 1.31 0.05
 4 3 4 47.77 1.04
 4 3 5 3.64 0.12
 4 3 6 103.81 2.3
 4 3 7 0.33 0.03
 4 3 8 53.57 1.2
 4 3 9 6.14 0.15
 4 3 10 9.79 0.29
 4 3 11 0.29 0.07
 4 3 13 12.9 0.29
 4 3 16 22.86 0.51
 4 3 17 2.81 0.1
 4 3 18 31.74 0.69
 4 3 19 2.42 0.11
 4 3 21 3.54 0.25
 4 4 0 63.94 1.6
 4 4 1 0.47 0.04
 4 4 2 0.61 0.05
 4 4 3 2.65 0.1
 4 4 4 1.46 0.06
 4 4 5 19.8 0.44
 4 4 6 13.43 0.3
 4 4 7 39.16 0.85
 4 4 8 20.6 0.54
 4 4 9 0.96 0.07
 4 4 10 1.35 0.07
 4 4 11 0.44 0.05
 4 4 12 0.22 0.05
 4 4 13 0.54 0.07
 4 4 14 20.29 0.42
 4 4 15 4.94 0.17
 4 4 17 18.13 0.46
 4 5 0 0.15 0.04
 4 5 1 1.8 0.08
 4 5 2 0.8 0.07
 4 5 3 2.94 0.14
 4 5 4 22.32 0.46
 4 5 5 2 0.14
 4 5 6 9.72 0.24
 4 5 7 0.17 0.05
 4 5 8 2.12 0.09
 4 5 10 14.01 0.4
 4 5 11 7.25 0.2
 4 5 12 1.84 0.1
 4 6 0 0.96 0.07
 4 6 1 3.62 0.12
 4 6 2 0.51 0.06
 4 6 3 0.72 0.07
 4 6 4 0.17 0.05
 4 6 5 2.65 0.1
 4 6 7 0.79 0.09
 4 6 8 1.98 0.11
 4 6 9 1.69 0.12
 4 7 1 4.6 0.31
 4 7 2 0.88 0.15
 4 7 5 0.95 0.16
 4 7 6 6.01 0.28
 4 7 8 3.45 0.23
 5 0 0 63.36 1.42
 5 0 2 677.12 15.14
 5 0 4 11.52 0.28
 5 0 6 6.37 0.16
 5 0 8 146.61 3.15
 5 0 10 72.54 1.56
 5 0 12 17.31 0.38
 5 0 14 15.4 0.34
 5 0 16 15.69 0.38
 5 0 18 1.85 0.1
 5 0 20 1.95 0.14
 5 0 22 0.68 0.19
 5 1 0 0.43 0.04
 5 1 1 108.3 2.41
 5 1 2 57.42 1.28
 5 1 3 1.71 0.09
 5 1 4 38.3 0.98
 5 1 5 0.96 0.13
 5 1 6 79.35 1.8
 5 1 7 4.99 0.12
 5 1 8 1.43 0.04
 5 1 9 1.89 0.06
 5 1 10 0.76 0.03
 5 1 11 29.23 0.64
 5 1 12 55.44 1.21
 5 1 13 16.76 0.39
 5 1 14 0.26 0.03
 5 1 15 18.01 0.4
 5 1 18 5.64 0.15
 5 1 19 0.78 0.06
 5 1 20 1.36 0.08
 5 1 21 24.19 0.55
 5 2 0 23.87 0.56
 5 2 1 24.9 0.56
 5 2 2 3.26 0.09
 5 2 3 23.5 0.55
 5 2 4 59.43 1.3
 5 2 5 14.5 0.36
 5 2 6 47.63 1.04
 5 2 7 4.19 0.11
 5 2 8 13.71 0.31
 5 2 9 10.45 0.24
 5 2 10 39.45 0.88
 5 2 11 10.49 0.24
 5 2 12 21.16 0.47
 5 2 14 6.01 0.15
 5 2 16 11.26 0.26
 5 2 17 24.88 0.59
 5 2 18 2.75 0.12
 5 2 19 2.84 0.14
 5 2 20 17.36 0.36
 5 2 21 2.6 0.33
 5 3 0 118.33 2.57
 5 3 1 25.43 0.56
 5 3 2 5.31 0.14
 5 3 3 4.3 0.11
 5 3 4 3.73 0.11
 5 3 5 40.09 0.88
 5 3 6 88.15 1.87
 5 3 7 4.34 0.12
 5 3 8 3.3 0.1
 5 3 9 0.22 0.04
 5 3 10 36.39 0.73
 5 3 11 20.74 0.57
 5 3 12 0.56 0.07
 5 3 13 4.28 0.16
 5 3 14 29.11 0.7
 5 3 15 0.84 0.07
 5 3 16 32.14 0.66
 5 3 19 4.1 0.16
 5 4 0 8.64 0.36
 5 4 1 4.66 0.15
 5 4 2 0.14 0.05
 5 4 3 1.32 0.07
 5 4 4 25.12 0.67
 5 4 5 18.09 0.42
 5 4 6 8.26 0.2
 5 4 7 18.28 0.42
 5 4 9 7.16 0.2
 5 4 10 15.59 0.35
 5 4 11 2.62 0.1
 5 4 12 0.54 0.06
 5 4 14 2.27 0.11
 5 4 15 11.96 0.28
 5 4 16 1.35 0.2
 5 4 17 4.87 0.26
 5 5 0 4.89 0.28
 5 5 2 4.82 0.26
 5 5 3 1.1 0.08
 5 5 4 3.41 0.12
 5 5 5 0.34 0.06
 5 5 6 6.41 0.2
 5 5 7 1.12 0.07
 5 5 8 7.14 0.23
 5 5 9 0.41 0.07
 5 5 14 2.61 0.21
 5 5 15 0.77 0.15
 5 6 0 6.62 0.4
 5 6 1 4.13 0.14
 5 6 2 3.87 0.13
 5 6 3 1.86 0.14
 5 6 4 1.53 0.08
 5 6 5 7.17 0.18
 5 6 6 2.8 0.13
 5 6 7 11.32 0.27
 5 6 8 0.69 0.13
 5 6 9 2.09 0.12
 5 6 12 0.52 0.14
 5 7 0 1.54 0.11
 5 7 1 7.25 0.19
 5 7 2 1.37 0.2
 5 7 3 1.75 0.19
 5 7 4 1.23 0.18
 5 7 5 0.66 0.15
 6 0 0 235.37 5.35
 6 0 2 29.82 0.66
 6 0 4 1.5 0.12
 6 0 6 47.51 0.96
 6 0 8 15.49 0.35
 6 0 10 33.63 0.7
 6 0 12 94.16 2
 6 0 14 4.22 0.14
 6 0 16 2.09 0.11
 6 0 18 12.01 0.29
 6 0 20 22.49 0.45
 6 1 0 0.62 0.05
 6 1 1 180.35 4.08
 6 1 2 58.55 1.5
 6 1 3 20.83 0.48
 6 1 4 52.17 1.3
 6 1 5 58.46 1.27
 6 1 6 20.11 0.53
 6 1 7 11.58 0.27
 6 1 8 41.82 0.91
 6 1 9 34.41 0.77
 6 1 10 0.34 0.04
 6 1 11 31.74 0.69
 6 1 12 0.67 0.05
 6 1 13 13.86 0.31
 6 1 15 1.88 0.08
 6 1 16 26.35 0.55
 6 1 17 0.37 0.05
 6 1 18 3.05 0.15
 6 1 19 5.79 0.16
 6 2 1 9.26 0.22
 6 2 2 0.1 0.02
 6 2 3 12.91 0.31
 6 2 4 46.04 0.99
 6 2 5 94.88 2.31
 6 2 6 2.18 0.09
 6 2 7 1.06 0.06
 6 2 8 5.14 0.14
 6 2 9 33.33 0.69
 6 2 10 1.48 0.08
 6 2 11 5.62 0.16
 6 2 12 3.27 0.12
 6 2 13 7.02 0.2
 6 2 14 33.81 0.71
 6 2 15 15.1 0.34
 6 2 16 7.63 0.2
 6 2 17 1.34 0.07
 6 2 18 0.7 0.08
 6 2 20 2.54 0.26
 6 3 2 0.72 0.06
 6 3 3 0.71 0.05
 6 3 4 0.28 0.04
 6 3 5 0.15 0.04
 6 3 6 0.22 0.04
 6 3 7 4.96 0.14
 6 3 8 5.82 0.15
 6 3 9 3.74 0.13
 6 3 10 32.47 0.7
 6 3 11 1.63 0.08
 6 3 12 1.28 0.09
 6 3 13 0.57 0.07
 6 3 15 12.06 0.3
 6 3 16 5.65 0.19
 6 3 17 0.57 0.17
 6 3 18 8.73 0.5
 6 4 0 16.15 0.44
 6 4 2 25.3 0.59
 6 4 3 0.3 0.05
 6 4 4 5.94 0.2
 6 4 5 13.93 0.31
 6 4 6 0.82 0.05
 6 4 7 1.87 0.09
 6 4 9 7.56 0.19
 6 4 10 18.13 0.39
 6 4 11 1.65 0.08
 6 4 12 0.3 0.06
 6 4 14 2.9 0.14
 6 4 15 4.77 0.16
 6 4 16 3.72 0.15
 6 5 0 25.68 1.11
 6 5 1 3.92 0.14
 6 5 2 0.27 0.06
 6 5 3 0.64 0.07
 6 5 4 14.27 0.32
 6 5 6 43.09 1.15
 6 5 7 2.9 0.21
 6 5 8 0.54 0.09
 6 5 9 1.38 0.09
 6 5 10 0.42 0.07
 6 5 12 0.55 0.08
 6 5 13 1.59 0.19
 6 6 0 11.09 0.29
 6 6 1 2.05 0.09
 6 6 2 4.64 0.27
 6 6 3 5.15 0.16
 6 6 4 0.26 0.06
 6 6 5 1.13 0.08
 6 6 7 1.81 0.12
 6 6 8 0.84 0.09
 6 6 9 0.52 0.08
 6 6 10 6.68 0.28
 6 7 0 1.54 0.1
 6 7 1 0.46 0.14
 7 0 0 108.86 3.57
 7 0 2 35.28 1.29
 7 0 4 262.4 11.59
 7 0 6 1.12 0.07
 7 0 8 44.01 0.87
 7 0 10 59.45 1.29
 7 0 12 17.7 0.41
 7 0 14 12.2 0.37
 7 0 16 8.19 0.23
 7 0 18 16.54 0.35
 7 1 0 80.82 1.85
 7 1 1 1.05 0.06
 7 1 2 0.23 0.03
 7 1 3 7.28 0.18
 7 1 4 34.19 0.75
 7 1 5 38.91 1.05
 7 1 6 0.93 0.06
 7 1 7 1.43 0.07
 7 1 8 46.48 0.95
 7 1 10 3.25 0.12
 7 1 11 16.52 0.36
 7 1 12 15.14 0.37
 7 1 13 15.24 0.36
 7 1 14 23.57 0.55
 7 1 15 22.26 0.47
 7 1 17 3.51 0.14
 7 1 18 0.3 0.08
 7 1 19 4.28 0.16
 7 2 0 34.1 0.78
 7 2 1 10.44 0.24
 7 2 2 6.11 0.16
 7 2 3 4.54 0.12
 7 2 4 0.54 0.04
 7 2 5 0.71 0.05
 7 2 6 5.66 0.15
 7 2 7 3.16 0.1
 7 2 8 6.81 0.17
 7 2 9 20.63 0.44
 7 2 10 0.78 0.07
 7 2 11 10.01 0.25
 7 2 12 0.3 0.07
 7 2 13 4.2 0.18
 7 2 14 6.54 0.2
 7 2 15 11.41 0.27
 7 2 16 1 0.11
 7 2 18 3.68 0.15
 7 3 0 0.56 0.04
 7 3 1 27.28 0.58
 7 3 2 22.02 0.51
 7 3 3 14.74 0.35
 7 3 4 14.05 0.31
 7 3 5 0.99 0.06
 7 3 6 6.58 0.17
 7 3 7 3.33 0.11
 7 3 8 11.62 0.27
 7 3 9 9.64 0.28
 7 3 10 1.86 0.09
 7 3 12 3.51 0.16
 7 3 13 1.48 0.1
 7 3 14 0.29 0.07
 7 3 16 1.92 0.13
 7 4 0 9.51 0.22
 7 4 1 1.45 0.1
 7 4 2 1.64 0.08
 7 4 3 1.11 0.08
 7 4 4 2.35 0.11
 7 4 5 20.14 0.49
 7 4 6 29.34 0.64
 7 4 9 9.89 0.24
 7 4 10 0.32 0.06
 7 4 12 4.73 0.17
 7 4 13 0.35 0.1
 7 4 14 6.62 0.22
 7 4 15 3.33 0.16
 7 5 0 12.87 0.3
 7 5 2 11.92 0.28
 7 5 3 1.36 0.09
 7 5 4 2.51 0.11
 7 5 6 0.99 0.08
 7 5 8 3.44 0.13
 7 5 10 19.3 0.42
 7 5 11 1.41 0.2
 7 5 12 1.17 0.18
 7 6 0 0.79 0.07
 7 6 2 2.12 0.11
 7 6 4 3.57 0.21
 7 6 5 3.5 0.14
 7 6 6 3 0.14
 7 6 7 3.39 0.14
 7 6 8 2.99 0.22
 8 0 0 27.83 0.54
 8 0 2 14.74 0.46
 8 0 4 64.25 1.4
 8 0 6 4.36 0.14
 8 0 8 29.14 0.62
 8 0 10 0.87 0.09
 8 0 12 24.99 0.49
 8 0 14 82.94 1.96
 8 0 16 1.1 0.1
 8 1 1 0.41 0.03
 8 1 2 2.05 0.07
 8 1 3 83.69 1.96
 8 1 4 32.3 0.77
 8 1 6 4.04 0.12
 8 1 7 0.34 0.04
 8 1 8 19.51 0.42
 8 1 9 9.44 0.23
 8 1 10 18.11 0.39
 8 1 11 6.11 0.19
 8 1 12 4.34 0.2
 8 1 13 11.04 0.27
 8 1 15 1.55 0.13
 8 1 16 0.57 0.11
 8 2 0 40.71 0.95
 8 2 1 21.12 0.51
 8 2 3 4.9 0.16
 8 2 4 14.19 0.32
 8 2 5 7.21 0.19
 8 2 7 34.65 0.82
 8 2 8 4 0.12
 8 2 9 0.15 0.05
 8 2 10 14.98 0.34
 8 2 13 3.91 0.21
 8 2 14 0.32 0.09
 8 2 15 2.82 0.28
 8 2 16 1.93 0.13
 8 3 0 17.03 0.42
 8 3 1 0.19 0.04
 8 3 2 9.23 0.23
 8 3 3 0.57 0.05
 8 3 4 10.59 0.25
 8 3 5 17.4 0.47
 8 3 6 13.72 0.42
 8 3 8 3.66 0.12
 8 3 10 2.61 0.12
 8 3 11 5.48 0.17
 8 3 12 3.27 0.13
 8 3 13 6.24 0.2
 8 3 14 5.71 0.18
 8 3 15 1.37 0.16
 8 4 1 2.27 0.09
 8 4 2 13.15 0.32
 8 4 3 2.38 0.15
 8 4 4 2.23 0.09
 8 4 5 2.68 0.11
 8 4 6 3.44 0.11
 8 4 7 4.17 0.12
 8 4 9 11.86 0.28
 8 4 10 5.73 0.22
 8 4 12 5.45 0.17
 8 4 13 0.31 0.09
 8 5 0 0.95 0.08
 8 5 1 0.22 0.06
 8 5 2 6.07 0.17
 8 5 3 3.47 0.13
 8 5 4 0.83 0.08
 8 5 6 6.66 0.19
 8 5 7 2.4 0.23
 8 5 8 19.29 0.69
 8 5 9 2.82 0.13
 8 5 10 0.79 0.14
 8 6 1 0.45 0.08
 8 6 2 4.46 0.35
 8 6 3 1.21 0.1
 8 6 4 2.53 0.15
 9 0 0 18.29 0.82
 9 0 2 45.91 1.64
 9 0 4 4.55 0.24
 9 0 6 26.67 0.52
 9 0 10 13.87 0.42
 9 0 12 8.48 0.33
 9 1 0 32.77 0.69
 9 1 1 0.2 0.04
 9 1 2 4.61 0.14
 9 1 3 25.69 0.53
 9 1 4 2.46 0.12
 9 1 5 6.01 0.18
 9 1 6 7.39 0.28
 9 1 7 12.58 0.29
 9 1 8 1.67 0.08
 9 1 9 1.95 0.09
 9 1 10 8.83 0.23
 9 1 12 1.05 0.09
 9 1 13 27.14 0.51
 9 1 14 9.03 0.26
 9 1 15 1.14 0.1
 9 2 0 1.71 0.09
 9 2 1 3.63 0.12
 9 2 2 35.13 0.81
 9 2 3 4.92 0.17
 9 2 4 34.7 0.77
 9 2 5 3.21 0.13
 9 2 6 3.07 0.11
 9 2 7 1.73 0.09
 9 2 8 2.12 0.09
 9 2 9 14.61 0.35
 9 2 10 2.03 0.11
 9 2 11 8.77 0.23
 9 2 12 6.25 0.24
 9 2 14 7.25 0.2
 9 3 0 2.23 0.12
 9 3 1 6.3 0.16
 9 3 2 2.49 0.11
 9 3 3 14.63 0.36
 9 3 4 6.44 0.31
 9 3 5 1.24 0.09
 9 3 6 16.11 0.38
 9 3 7 0.33 0.06
 9 3 8 15.47 0.34
 9 3 10 2.82 0.23
 9 3 11 3.77 0.15
 9 3 12 4.43 0.32
 9 4 1 2.4 0.12
 9 4 2 12.12 0.29
 9 4 5 0.29 0.06
 9 4 6 4.81 0.14
 9 4 7 17.84 0.39
 9 4 8 11.8 0.27
 9 4 9 5.11 0.17
 9 4 10 1.06 0.1
 9 5 1 0.77 0.09
 9 5 2 3.91 0.13
 9 5 3 1.37 0.09
 9 5 4 1.14 0.18
 9 5 5 0.96 0.17
 10 0 0 8.06 0.46
 10 0 2 2.94 0.13
 10 0 4 13.83 0.44
 10 0 6 16.42 0.35
 10 0 8 1.01 0.1
 10 1 0 9.51 0.23
 10 1 1 31.53 0.66
 10 1 3 8.12 0.21
 10 1 4 9.31 0.24
 10 1 5 3.44 0.13
 10 1 6 7.47 0.21
 10 1 8 1.27 0.11
 10 1 9 1.12 0.11
 10 1 10 5.09 0.29
 10 1 11 3.47 0.26
 10 1 12 0.52 0.17
 10 1 13 1.66 0.23
 10 2 0 9.12 0.25
 10 2 1 1.58 0.09
 10 2 2 27.64 1.02
 10 2 3 7.48 0.35
 10 2 4 1.41 0.19
 10 2 5 9.65 0.25
 10 2 6 7.2 0.21
 10 2 7 3.6 0.12
 10 2 8 3.01 0.11
 10 2 9 0.43 0.09
 10 2 10 6.12 0.3
 10 2 11 1.25 0.11
 10 2 12 15.74 0.45
 10 3 0 0.76 0.06
 10 3 1 1.14 0.08
 10 3 2 18.09 0.43
 10 3 3 3.81 0.13
 10 3 4 3.29 0.12
 10 3 5 0.22 0.06
 10 3 6 13.26 0.3
 10 3 7 11.49 0.28
 10 3 8 24.09 0.46
 10 3 9 0.35 0.1
 10 3 10 0.97 0.16
 10 3 11 0.93 0.2
 10 4 0 2.4 0.11
 10 4 1 4.92 0.15
 10 4 3 1.43 0.09
 10 4 4 3.25 0.15
 10 4 5 1.15 0.11
 10 4 6 0.8 0.13
 10 4 7 6.5 0.19
 10 5 0 1.67 0.2
 10 5 1 2.48 0.12
 11 0 0 32.82 1.03
 11 0 2 23.87 0.5
 11 0 6 2.21 0.2
 11 1 1 3.95 0.12
 11 1 2 7.73 0.2
 11 1 3 10.9 0.26
 11 1 4 1.7 0.1
 11 1 5 12.54 0.29
 11 1 6 3.63 0.14
 11 1 7 4.45 0.16
 11 1 9 1.41 0.23
 11 1 10 5.33 0.29
 11 2 1 11.74 0.27
 11 2 3 0.8 0.09
 11 2 4 6.82 0.23
 11 2 6 18.42 0.9
 11 2 7 16.36 0.47
 11 2 8 2.82 0.25
 11 2 9 0.7 0.19
 11 3 0 18.63 0.4
 11 3 1 2.07 0.17
 11 3 2 1.22 0.18
 11 3 3 1.46 0.12
 11 3 4 3.07 0.14
 11 3 5 0.83 0.2
 11 3 6 2.02 0.23
 11 4 0 1.19 0.18
 11 4 1 3.43 0.22
 11 4 2 3.14 0.14
 11 4 4 5.76 0.29
 12 0 0 1.51 0.09
 12 0 2 19.61 0.51
 12 0 4 7.61 0.31
 12 1 0 8.37 0.22
 12 1 1 3.17 0.12
 12 1 2 7.94 0.2
 12 1 3 3.25 0.14
 12 1 4 0.4 0.08
 12 1 5 3.47 0.25
 12 1 6 12.28 0.38
 12 1 7 2.69 0.24
 12 2 0 0.68 0.08
 12 2 3 2 0.23
 12 2 4 3.85 0.27
 12 2 5 2.47 0.25
 12 2 6 0.97 0.2
 12 3 3 2.45 0.25
 13 1 0 1.3 0.1
 13 1 1 2.14 0.17
 13 2 0 0.91 0.19
 13 2 1 2.78 0.25

_iucr_refine_fcf_details
;
data_oxa07
_computing_structure_refinement   ''
_shelx_refln_list_code            4
loop_
  _space_group_symop_id
  _space_group_symop_operation_xyz
  1  x,y,z
  2  -x,y+1/2,-z+1/2
  3  -x,-y,-z
  4  x,-y-1/2,z-1/2

_space_group_crystal_system       monoclinic
_space_group_IT_number            14
_space_group_name_H-M_alt         'P 1 21/c 1'
_space_group_name_Hall            '-P 2ybc'
_symmetry_space_group_name_H-M    'P 1 21/c 1'
_symmetry_space_group_name_Hall   '-P 2ybc'
_symmetry_Int_Tables_number       14
_cell_length_a                    6.0950(5)
_cell_length_b                    3.4881(3)
_cell_length_c                    11.8462(9)
_cell_angle_alpha                 90
_cell_angle_beta                  103.842(3)
_cell_angle_gamma                 90
_cell_volume                      244.54(4)
loop_
  _refln_index_h
  _refln_index_k
  _refln_index_l
  _refln_F_squared_calc
  _refln_F_squared_meas
  _refln_F_squared_sigma
  _refln_F_squared_weight
  _refln_observed_status
-13 0 6 33.017 35.176 0.680 2.192 o
-13 0 8 3.365 3.238 0.230 23.006 o
-13 0 10 0.475 0.500 0.140 63.202 o
-13 0 12 11.107 11.302 0.350 9.266 o
-13 1 1 2.617 2.518 0.200 30.539 o
-13 1 2 13.897 13.331 0.390 7.330 o
-13 1 4 1.158 1.079 0.170 42.738 o
-13 1 8 3.577 3.708 0.150 52.346 o
-13 1 10 3.245 3.188 0.180 37.189 o
-13 1 12 3.220 3.238 0.130 69.491 o
-13 1 13 0.554 0.510 0.130 73.264 o
-13 2 1 3.987 4.087 0.220 24.867 o
-13 2 3 0.973 0.789 0.140 63.028 o
-13 2 4 0.779 0.869 0.150 54.970 o
-13 2 5 1.211 1.129 0.170 42.722 o
-13 2 6 0.480 0.470 0.140 63.204 o
-13 2 8 2.103 2.139 0.200 30.691 o
-13 2 9 1.277 1.359 0.180 38.093 o
-13 2 10 3.766 3.897 0.230 22.872 o
-13 2 12 0.993 1.069 0.170 42.770 o
-13 2 13 0.773 0.759 0.140 63.098 o
-13 3 6 4.097 3.658 0.210 27.244 o
-12 0 2 8.614 8.334 0.230 20.843 o
-12 0 4 40.640 42.232 0.759 1.695 o
-12 0 6 4.103 5.236 0.340 10.561 o
-12 0 10 2.421 2.308 0.120 83.139 o
-12 0 12 8.318 8.954 0.310 12.074 o
-12 0 16 17.128 16.829 0.440 5.638 o
-12 1 1 1.878 1.969 0.100 120.038 o
-12 1 2 0.984 1.109 0.080 190.913 o
-12 1 5 18.398 18.707 0.410 6.226 o
-12 1 6 4.357 4.397 0.130 66.547 o
-12 1 7 1.576 1.459 0.090 149.147 o
-12 1 8 11.453 11.812 0.280 13.693 o
-12 1 9 10.732 10.923 0.270 14.854 o
-12 1 10 2.675 2.568 0.100 116.630 o
-12 1 11 0.978 1.049 0.070 248.461 o
-12 1 12 6.575 6.745 0.260 17.321 o
-12 1 13 0.731 0.720 0.140 63.116 o
-12 1 15 13.016 12.921 0.280 13.232 o
-12 1 16 1.707 1.779 0.190 34.095 o
-12 1 17 0.757 0.590 0.140 63.127 o
-12 2 1 12.722 12.742 0.520 4.349 o
-12 2 2 5.061 4.997 0.200 29.312 o
-12 2 5 7.600 7.675 0.200 27.386 o
-12 2 6 0.245 0.270 0.080 193.589 o
-12 2 7 3.251 3.408 0.140 60.225 o
-12 2 8 4.109 4.447 0.200 29.797 o
-12 2 9 3.927 4.107 0.160 45.855 o
-12 2 11 8.368 8.594 0.330 10.748 o
-12 2 12 1.038 1.039 0.180 38.159 o
-12 2 13 4.706 4.577 0.250 19.234 o
-12 2 14 0.319 0.350 0.070 252.574 o
-12 3 1 1.512 1.539 0.170 42.600 o
-12 3 3 3.082 2.968 0.210 27.594 o
-12 3 6 0.834 0.929 0.160 48.313 o
-12 3 7 1.246 1.239 0.180 38.109 o
-12 3 11 1.554 1.489 0.190 34.150 o
-12 3 12 0.397 0.630 0.140 63.204 o
-12 3 14 3.405 3.468 0.220 25.070 o
-12 4 3 1.819 1.619 0.160 47.919 o
-12 4 4 1.494 1.639 0.170 42.592 o
-12 4 5 2.198 1.869 0.170 42.330 o
-12 4 6 5.100 4.967 0.240 20.695 o
-12 4 8 0.494 0.520 0.130 73.279 o
-12 4 9 1.302 1.229 0.170 42.691 o
-11 0 2 3.536 3.538 0.150 52.466 o
-11 0 4 9.057 8.974 0.220 22.221 o
-11 0 6 0.600 0.550 0.060 341.542 o
-11 0 8 82.968 83.474 3.448 0.099 o
-11 0 10 7.634 7.305 0.280 14.844 o
-11 0 12 2.515 2.588 0.130 70.921 o
-11 0 14 32.591 32.908 0.720 2.015 o
-11 0 16 1.333 1.349 0.190 34.197 o
-11 0 18 11.494 11.562 0.370 8.326 o
-11 0 20 1.974 1.809 0.180 37.883 o
-11 1 1 0.219 0.170 0.050 495.298 o
-11 1 2 5.558 5.776 0.160 43.542 o
-11 1 3 13.469 13.651 0.310 11.001 o
-11 1 4 34.638 35.236 0.869 1.430 o
-11 1 5 2.046 2.099 0.080 182.718 o
-11 1 6 0.211 0.150 0.040 773.468 o
-11 1 7 1.323 1.389 0.070 244.865 o
-11 1 8 1.278 1.289 0.080 189.351 o
-11 1 9 5.854 5.886 0.170 38.723 o
-11 1 10 3.585 3.807 0.130 68.451 o
-11 1 11 4.119 4.237 0.130 67.138 o
-11 1 12 12.843 13.091 0.300 11.790 o
-11 1 13 0.407 0.430 0.060 342.986 o
-11 1 14 6.040 5.956 0.170 38.532 o
-11 1 15 5.727 5.676 0.160 43.417 o
-11 1 16 2.349 2.308 0.090 144.272 o
-11 2 1 2.592 2.638 0.120 82.576 o
-11 2 2 0.317 0.300 0.060 343.630 o
-11 2 3 1.271 1.209 0.080 189.557 o
-11 2 4 10.558 10.593 0.270 14.932 o
-11 2 5 2.029 2.029 0.120 83.938 o
-11 2 6 6.019 6.066 0.190 31.468 o
-11 2 7 7.927 8.434 0.230 21.070 o
-11 2 10 1.014 0.909 0.090 151.471 o
-11 2 11 2.142 2.199 0.110 99.017 o
-11 2 12 2.422 2.448 0.110 98.135 o
-11 2 13 0.476 0.470 0.060 342.532 o
-11 2 14 1.349 1.199 0.090 150.255 o
-11 2 15 9.754 9.873 0.310 11.832 o
-11 2 17 0.694 0.690 0.140 63.130 o
-11 2 18 2.174 2.029 0.180 37.796 o
-11 3 1 0.979 1.109 0.100 122.844 o
-11 3 2 3.191 3.148 0.120 80.963 o
-11 3 3 0.343 0.360 0.060 343.420 o
-11 3 4 4.337 4.247 0.210 27.085 o
-11 3 5 5.990 6.206 0.170 38.467 o
-11 3 6 2.747 2.668 0.110 97.093 o
-11 3 7 3.367 3.518 0.160 46.514 o
-11 3 9 1.189 1.129 0.090 150.788 o
-11 3 10 11.742 11.422 0.330 10.232 o
-11 3 11 3.852 4.087 0.140 59.043 o
-11 3 12 1.009 0.969 0.090 151.415 o
-11 3 13 2.402 2.268 0.120 83.201 o
-11 3 14 0.410 0.340 0.070 252.382 o
-11 3 16 3.494 3.348 0.130 68.978 o
-11 4 1 1.250 1.279 0.180 38.105 o
-11 4 2 2.673 2.688 0.110 97.252 o
-11 4 3 5.118 5.266 0.180 35.609 o
-11 4 5 0.179 0.220 0.070 252.908 o
-11 4 6 6.468 6.186 0.280 15.106 o
-11 4 9 2.245 1.989 0.200 30.678 o
-11 4 10 3.394 3.358 0.230 22.991 o
-11 4 12 3.089 3.048 0.220 25.175 o
-11 4 13 5.344 5.406 0.260 17.662 o
-10 0 4 8.354 8.424 0.220 22.640 o
-10 0 6 11.626 11.832 0.700 2.468 o
-10 0 8 16.990 17.708 0.400 6.633 o
-10 0 10 11.621 12.222 0.290 12.812 o
-10 0 12 11.263 11.492 0.340 9.743 o
-10 0 16 2.721 2.878 0.210 27.681 o
-10 0 18 59.014 58.731 0.959 1.003 o
-10 0 20 1.749 1.939 0.130 72.106 o
-10 1 1 3.234 3.518 0.130 69.254 o
-10 1 2 0.499 0.540 0.050 491.346 o
-10 1 3 2.193 2.278 0.080 181.082 o
-10 1 4 0.739 0.749 0.050 486.292 o
-10 1 5 9.280 9.414 0.230 20.397 o
-10 1 7 45.498 46.039 1.019 1.008 o
-10 1 8 19.148 19.417 0.490 4.531 o
-10 1 9 9.678 9.743 0.260 16.285 o
-10 1 10 5.957 6.116 0.200 28.652 o
-10 1 11 1.757 1.919 0.090 147.666 o
-10 1 12 3.727 4.037 0.390 8.082 o
-10 1 13 11.149 11.442 0.360 8.789 o
-10 1 14 17.231 17.668 0.380 7.217 o
-10 1 16 0.905 0.759 0.070 249.687 o
-10 1 17 14.197 14.260 0.310 10.834 o
-10 1 18 2.285 2.189 0.110 98.726 o
-10 1 19 1.770 1.679 0.100 120.692 o
-10 1 21 0.480 0.440 0.130 73.293 o
-10 2 1 0.520 0.430 0.060 342.399 o
-10 2 2 10.878 10.633 0.420 6.632 o
-10 2 3 47.420 48.258 1.029 0.978 o
-10 2 4 27.241 27.921 0.660 2.460 o
-10 2 7 1.245 1.399 0.070 245.431 o
-10 2 8 8.585 8.884 0.220 22.444 o
-10 2 9 12.901 12.801 0.360 8.574 o
-10 2 10 0.819 0.759 0.060 339.006 o
-10 2 11 11.277 11.302 0.590 3.448 o
-10 2 12 4.865 5.057 0.170 39.865 o
-10 2 13 10.954 10.983 0.270 14.795 o
-10 2 14 12.975 13.141 0.300 11.763 o
-10 2 16 0.686 0.740 0.110 102.108 o
-10 2 17 3.572 3.728 0.220 25.006 o
-10 2 18 0.571 0.500 0.140 63.183 o
-10 3 1 2.495 2.838 0.110 97.504 o
-10 3 2 7.802 7.995 0.210 24.941 o
-10 3 3 3.558 3.648 0.130 68.630 o
-10 3 4 9.872 9.963 0.280 14.204 o
-10 3 6 10.639 10.553 0.270 14.918 o
-10 3 7 0.556 0.590 0.060 341.699 o
-10 3 8 5.718 5.626 0.170 38.949 o
-10 3 9 0.841 0.849 0.070 249.784 o
-10 3 10 7.370 7.155 0.190 30.291 o
-10 3 14 7.782 7.615 0.210 25.041 o
-10 3 15 2.459 2.758 0.110 97.685 o
-10 3 17 1.375 1.289 0.170 42.667 o
-10 3 18 0.345 0.380 0.120 86.049 o
-10 4 2 9.831 10.093 0.240 18.638 o
-10 4 3 6.011 5.816 0.170 38.618 o
-10 4 4 0.286 0.340 0.060 343.669 o
-10 4 5 1.025 0.989 0.070 248.355 o
-10 4 6 3.193 3.188 0.170 41.579 o
-10 4 8 2.971 2.748 0.210 27.642 o
-10 4 9 3.066 3.018 0.140 60.656 o
-10 4 10 6.829 6.955 0.310 12.353 o
-10 4 13 7.166 7.185 0.300 13.099 o
-10 4 16 9.948 10.203 0.330 10.505 o
-10 4 17 0.751 0.919 0.160 48.330 o
-10 5 2 6.363 5.796 0.270 16.239 o
-10 5 4 2.085 1.809 0.350 10.094 o
-10 5 5 2.812 2.578 0.210 27.694 o
-10 5 6 5.504 5.067 0.360 9.380 o
-10 5 10 0.637 0.740 0.090 152.329 o
-10 5 11 1.147 1.089 0.170 42.739 o
-10 5 12 13.306 13.171 0.380 7.732 o
-9 0 2 3.965 3.807 0.150 51.907 o
-9 0 4 56.093 56.982 1.189 0.727 o
-9 0 6 23.881 24.454 0.540 3.602 o
-9 0 8 4.232 4.207 0.140 58.439 o
-9 0 10 50.364 50.946 1.349 0.604 o
-9 0 16 20.334 20.786 0.500 4.304 o
-9 0 18 0.274 0.410 0.130 73.338 o
-9 0 20 0.959 0.789 0.100 123.099 o
-9 0 22 6.463 6.266 0.440 6.285 o
-9 1 1 0.496 0.500 0.040 764.344 o
-9 1 2 1.379 1.279 0.060 329.422 o
-9 1 3 0.130 0.130 0.030 1375.540 o
-9 1 4 10.151 10.083 0.230 19.931 o
-9 1 5 2.969 3.118 0.090 138.902 o
-9 1 6 21.815 22.095 0.490 4.371 o
-9 1 7 16.761 16.719 0.410 6.406 o
-9 1 8 4.650 4.737 0.140 57.441 o
-9 1 9 17.158 16.789 0.380 7.262 o
-9 1 10 1.096 1.119 0.070 247.491 o
-9 1 11 6.378 6.456 0.180 34.327 o
-9 1 13 0.326 0.380 0.110 102.397 o
-9 1 15 0.532 0.460 0.070 251.875 o
-9 1 16 2.476 2.488 0.130 71.030 o
-9 1 17 34.463 34.267 1.029 1.061 o
-9 1 18 6.391 6.356 0.190 31.161 o
-9 1 19 2.702 2.708 0.110 97.154 o
-9 1 20 4.100 4.037 0.150 51.646 o
-9 1 21 6.569 6.366 0.180 34.219 o
-9 1 23 2.057 2.029 0.190 33.993 o
-9 2 1 4.762 4.827 0.140 57.203 o
-9 2 3 0.676 0.590 0.050 488.599 o
-9 2 4 0.342 0.320 0.040 770.166 o
-9 2 5 5.914 5.916 0.150 48.294 o
-9 2 6 33.336 33.498 0.789 1.710 o
-9 2 7 9.657 9.703 0.230 20.197 o
-9 2 8 53.940 53.954 1.279 0.652 o
-9 2 9 1.323 1.369 0.070 244.950 o
-9 2 10 5.201 5.296 0.180 35.546 o
-9 2 12 3.204 3.148 0.120 80.937 o
-9 2 13 30.496 30.010 0.680 2.271 o
-9 2 14 4.551 4.827 0.150 50.703 o
-9 2 15 0.453 0.450 0.060 342.707 o
-9 2 16 9.252 9.214 0.240 18.975 o
-9 2 17 7.986 7.735 0.200 27.152 o
-9 2 18 13.930 13.751 0.410 6.682 o
-9 2 19 3.729 3.767 0.240 21.064 o
-9 2 21 6.737 6.885 0.290 14.047 o
-9 2 22 2.628 2.788 0.210 27.710 o
-9 3 1 2.558 2.398 0.190 33.818 o
-9 3 2 81.602 80.626 1.899 0.295 o
-9 3 3 12.278 12.791 0.300 11.915 o
-9 3 4 20.798 20.356 0.510 4.150 o
-9 3 6 0.995 1.109 0.060 335.434 o
-9 3 7 19.113 19.237 0.410 6.156 o
-9 3 8 6.465 6.406 0.190 31.100 o
-9 3 9 1.305 1.619 0.090 149.760 o
-9 3 10 4.810 4.707 0.160 44.814 o
-9 3 11 1.136 1.169 0.090 150.871 o
-9 3 12 39.771 40.633 1.129 0.872 o
-9 3 13 6.532 6.636 0.230 21.826 o
-9 3 14 5.838 6.096 0.170 38.646 o
-9 3 15 2.314 2.828 0.170 42.093 o
-9 3 16 2.915 2.888 0.110 96.377 o
-9 3 18 2.653 2.748 0.210 27.709 o
-9 4 1 11.178 11.203 0.260 15.704 o
-9 4 2 3.702 3.518 0.150 52.316 o
-9 4 3 20.002 19.367 0.410 6.088 o
-9 4 4 0.276 0.320 0.050 494.521 o
-9 4 6 7.520 7.405 0.240 19.783 o
-9 4 7 0.900 0.989 0.070 249.086 o
-9 4 8 4.186 4.027 0.160 45.672 o
-9 4 9 1.614 1.669 0.100 121.079 o
-9 4 10 0.546 0.400 0.060 342.335 o
-9 4 11 5.246 4.957 0.530 4.377 o
-9 4 12 5.576 5.426 0.829 1.793 o
-9 4 13 6.995 6.855 0.200 27.939 o
-9 4 14 0.250 0.320 0.080 193.561 o
-9 5 1 1.473 1.269 0.110 100.990 o
-9 5 6 0.713 0.829 0.070 250.456 o
-9 5 8 0.484 0.430 0.080 193.169 o
-9 5 9 3.441 3.378 0.140 60.017 o
-9 5 10 0.802 0.730 0.090 152.067 o
-9 5 12 2.872 2.858 0.220 25.233 o
-9 5 15 2.152 2.189 0.190 33.952 o
-9 6 1 1.486 1.269 0.170 42.642 o
-9 6 2 0.255 0.280 0.070 252.757 o
-9 6 3 3.675 3.428 0.130 68.618 o
-9 6 4 0.294 0.340 0.060 343.641 o
-9 6 5 3.182 2.628 0.210 27.609 o
-9 6 6 0.591 0.700 0.140 63.155 o
-8 0 2 3.458 3.668 0.120 79.848 o
-8 0 4 4.282 4.117 0.130 66.948 o
-8 0 8 49.295 48.068 1.409 0.562 o
-8 0 10 6.551 6.196 0.190 31.112 o
-8 0 12 2.918 2.938 0.390 8.112 o
-8 0 14 42.983 41.612 1.969 0.307 o
-8 0 16 11.643 12.222 0.370 8.288 o
-8 0 18 2.389 2.378 0.200 30.607 o
-8 0 20 39.738 38.344 1.999 0.300 o
-8 0 24 0.586 0.610 0.140 63.167 o
-8 1 1 28.896 29.041 0.630 2.622 o
-8 1 3 18.892 18.767 0.460 5.085 o
-8 1 4 29.428 29.220 0.680 2.293 o
-8 1 5 22.265 22.185 0.480 4.504 o
-8 1 6 1.695 1.649 0.060 321.584 o
-8 1 7 55.189 54.413 1.159 0.766 o
-8 1 8 5.881 5.836 0.150 48.393 o
-8 1 9 13.425 13.271 0.310 11.038 o
-8 1 10 35.485 34.657 0.869 1.426 o
-8 1 11 1.575 1.769 0.150 54.523 o
-8 1 12 1.829 1.689 0.110 100.100 o
-8 1 14 0.515 0.540 0.070 251.803 o
-8 1 15 15.515 15.260 0.380 7.469 o
-8 1 16 8.422 8.264 0.240 19.388 o
-8 1 17 6.696 6.805 0.320 11.642 o
-8 1 18 10.069 10.043 0.250 17.297 o
-8 1 20 1.097 1.049 0.070 247.712 o
-8 1 21 3.965 3.867 0.130 67.747 o
-8 1 23 0.980 0.879 0.100 123.009 o
-8 1 24 8.471 8.524 0.310 12.081 o
-8 2 1 38.997 37.915 0.919 1.263 o
-8 2 2 16.108 16.219 0.370 7.723 o
-8 2 3 6.843 6.676 0.180 33.896 o
-8 2 4 15.713 15.669 0.360 8.159 o
-8 2 5 33.524 33.088 0.720 2.001 o
-8 2 6 56.194 56.162 1.199 0.718 o
-8 2 7 6.190 6.326 0.160 42.568 o
-8 2 8 6.670 6.546 0.170 37.703 o
-8 2 9 1.329 1.289 0.070 245.215 o
-8 2 10 10.695 10.933 0.340 9.831 o
-8 2 11 19.569 19.057 0.440 5.444 o
-8 2 12 7.938 7.645 0.230 21.204 o
-8 2 13 1.972 1.989 0.100 119.754 o
-8 2 14 11.110 11.203 0.260 15.722 o
-8 2 15 0.146 0.200 0.060 344.238 o
-8 2 16 35.755 36.126 0.879 1.391 o
-8 2 17 1.976 1.919 0.170 42.400 o
-8 2 18 13.328 13.261 0.400 7.043 o
-8 2 19 3.545 3.068 0.220 25.082 o
-8 2 23 2.726 2.638 0.200 30.499 o
-8 3 1 0.279 0.210 0.040 772.188 o
-8 3 2 8.230 8.115 0.240 19.469 o
-8 3 3 6.814 6.945 0.180 33.816 o
-8 3 5 0.937 0.969 0.060 336.838 o
-8 3 6 32.264 31.929 0.859 1.488 o
-8 3 7 10.280 10.383 0.280 14.082 o
-8 3 8 21.584 21.536 0.470 4.712 o
-8 3 9 5.268 5.087 0.160 44.189 o
-8 3 10 9.231 9.184 0.230 20.459 o
-8 3 11 5.493 5.696 0.470 5.543 o
-8 3 12 49.066 49.487 1.159 0.792 o
-8 3 13 1.510 1.479 0.130 72.502 o
-8 3 14 1.365 1.239 0.100 122.069 o
-8 3 15 0.483 0.500 0.060 342.410 o
-8 3 16 16.790 17.039 0.380 7.283 o
-8 3 17 15.726 16.309 0.360 8.125 o
-8 3 19 0.949 1.119 0.170 42.774 o
-8 3 20 7.441 7.215 0.410 7.167 o
-8 4 1 20.777 20.566 0.530 3.877 o
-8 4 2 18.971 19.057 0.480 4.712 o
-8 4 3 15.335 15.939 0.340 9.017 o
-8 4 4 10.827 10.403 0.250 17.017 o
-8 4 5 2.877 3.058 0.100 114.995 o
-8 4 6 4.545 4.487 0.140 57.785 o
-8 4 7 2.733 2.788 0.110 96.976 o
-8 4 8 4.068 4.217 0.160 45.692 o
-8 4 10 0.325 0.360 0.080 193.454 o
-8 4 11 21.692 22.685 0.460 4.851 o
-8 4 12 16.510 16.719 0.440 5.674 o
-8 4 13 10.466 10.643 0.390 7.647 o
-8 4 15 2.665 2.828 0.230 23.148 o
-8 4 16 2.504 2.668 0.170 42.045 o
-8 4 18 4.688 4.427 0.290 14.416 o
-8 5 1 4.618 4.447 0.160 45.111 o
-8 5 2 25.448 25.343 0.490 4.151 o
-8 5 5 1.342 1.299 0.090 150.130 o
-8 5 6 0.450 0.510 0.060 342.564 o
-8 5 7 4.582 4.387 0.140 57.804 o
-8 5 8 7.411 6.835 0.720 2.371 o
-8 5 10 2.154 2.209 0.130 71.564 o
-8 5 12 0.912 0.859 0.090 151.738 o
-8 5 14 0.532 0.540 0.140 63.187 o
-8 5 15 0.646 0.700 0.140 63.141 o
-8 6 1 0.319 0.300 0.070 252.624 o
-8 6 2 0.562 0.500 0.080 192.964 o
-8 6 3 0.313 0.240 0.060 343.748 o
-8 6 4 0.620 0.560 0.060 341.372 o
-8 6 6 0.386 0.360 0.070 252.414 o
-8 6 7 1.058 0.969 0.090 151.304 o
-8 6 8 0.476 0.420 0.120 86.005 o
-8 6 11 0.606 0.630 0.110 102.198 o
-7 0 2 14.484 14.660 0.330 9.680 o
-7 0 4 40.019 39.474 0.789 1.614 o
-7 0 6 256.086 257.437 4.987 0.040 o
-7 0 10 1.425 0.959 0.260 18.305 o
-7 0 12 5.249 5.606 0.470 5.548 o
-7 0 14 10.280 11.462 0.300 12.358 o
-7 0 16 7.006 6.875 0.320 11.611 o
-7 0 18 7.453 7.135 0.280 14.886 o
-7 0 20 0.523 0.520 0.090 152.633 o
-7 0 22 0.474 0.410 0.090 152.748 o
-7 0 24 7.555 7.115 0.590 3.512 o
-7 1 1 18.165 18.288 0.520 4.127 o
-7 1 2 87.124 86.672 1.859 0.299 o
-7 1 3 3.686 3.887 0.110 92.684 o
-7 1 4 0.416 0.380 0.050 493.120 o
-7 1 5 2.167 2.189 0.080 181.580 o
-7 1 6 19.047 18.228 0.410 6.197 o
-7 1 7 52.032 50.666 1.529 0.480 o
-7 1 9 10.354 10.803 0.380 8.031 o
-7 1 10 28.983 28.451 0.730 2.039 o
-7 1 11 45.746 44.500 1.269 0.689 o
-7 1 12 2.954 2.958 0.130 70.087 o
-7 1 13 9.245 8.824 0.290 13.534 o
-7 1 14 15.028 14.900 0.350 8.678 o
-7 1 15 13.242 12.981 0.300 11.730 o
-7 1 16 5.572 5.776 0.170 39.009 o
-7 1 17 21.961 22.385 0.450 5.023 o
-7 1 18 0.198 0.180 0.060 344.152 o
-7 1 19 25.706 25.133 0.710 2.202 o
-7 1 20 4.278 4.337 0.130 66.752 o
-7 1 21 2.909 2.918 0.110 96.352 o
-7 1 22 1.281 1.149 0.080 189.647 o
-7 1 23 0.976 1.009 0.070 248.592 o
-7 1 24 0.769 0.859 0.150 54.974 o
-7 1 25 7.188 7.095 0.290 13.972 o
-7 2 2 0.335 0.330 0.030 1362.640 o
-7 2 3 22.524 22.235 0.500 4.194 o
-7 2 4 3.454 3.318 0.130 69.064 o
-7 2 5 9.803 9.773 0.240 18.701 o
-7 2 6 2.226 2.239 0.090 145.008 o
-7 2 7 19.171 19.087 0.410 6.158 o
-7 2 8 16.777 16.449 0.360 8.009 o
-7 2 9 17.014 16.689 0.370 7.614 o
-7 2 10 76.520 76.619 1.559 0.418 o
-7 2 11 22.120 21.785 0.480 4.519 o
-7 2 12 7.766 7.805 0.210 25.003 o
-7 2 13 4.938 4.967 0.140 56.824 o
-7 2 14 3.543 3.338 0.110 93.969 o
-7 2 15 40.622 40.003 0.849 1.424 o
-7 2 16 11.938 11.792 0.500 4.718 o
-7 2 17 2.024 2.169 0.200 30.703 o
-7 2 18 4.517 4.367 0.250 19.282 o
-7 2 20 22.314 21.526 1.209 0.822 o
-7 2 21 11.803 11.103 0.989 1.250 o
-7 2 22 4.379 4.157 0.370 8.948 o
-7 2 23 3.619 3.787 0.240 21.080 o
-7 2 24 4.472 4.557 0.240 20.863 o
-7 3 1 2.019 1.929 0.070 235.786 o
-7 3 2 1.868 1.809 0.070 238.009 o
-7 3 3 2.102 2.079 0.080 182.410 o
-7 3 4 75.039 73.621 1.839 0.319 o
-7 3 5 34.150 33.887 0.700 2.083 o
-7 3 6 15.812 15.700 0.350 8.546 o
-7 3 9 9.322 9.544 0.230 20.356 o
-7 3 10 11.129 11.013 0.370 8.375 o
-7 3 11 0.243 0.180 0.040 772.906 o
-7 3 12 0.982 0.939 0.070 248.760 o
-7 3 13 7.442 7.365 0.190 30.175 o
-7 3 14 22.011 22.085 0.550 3.578 o
-7 3 15 4.716 4.667 0.150 50.603 o
-7 3 16 21.506 21.546 0.859 1.586 o
-7 3 18 9.564 9.733 0.240 18.787 o
-7 3 20 2.481 2.358 0.150 53.822 o
-7 3 21 2.550 2.628 0.130 70.851 o
-7 3 22 2.718 2.648 0.200 30.499 o
-7 4 1 20.713 20.506 0.450 5.141 o
-7 4 2 6.341 6.476 0.170 38.035 o
-7 4 3 0.637 0.670 0.050 488.584 o
-7 4 4 2.136 2.149 0.080 181.934 o
-7 4 5 22.275 22.145 0.510 4.066 o
-7 4 6 4.113 4.447 0.140 58.437 o
-7 4 7 4.468 4.527 0.140 57.869 o
-7 4 8 25.199 25.903 0.510 3.889 o
-7 4 9 5.284 5.446 0.260 17.668 o
-7 4 10 0.266 0.200 0.070 252.803 o
-7 4 11 13.835 13.971 0.769 2.032 o
-7 4 12 3.308 3.378 0.140 60.175 o
-7 4 14 3.143 3.228 0.200 30.310 o
-7 4 15 11.936 11.992 0.290 12.774 o
-7 4 16 9.076 9.464 0.320 11.264 o
-7 4 17 3.433 3.308 0.350 10.038 o
-7 5 1 3.711 3.698 0.120 79.250 o
-7 5 2 18.376 18.058 0.660 2.662 o
-7 5 3 3.460 3.368 0.110 94.172 o
-7 5 4 1.689 1.589 0.140 62.477 o
-7 5 5 0.932 0.959 0.070 248.995 o
-7 5 6 7.250 7.735 0.230 21.421 o
-7 5 7 0.567 0.680 0.070 251.379 o
-7 5 10 5.097 5.456 0.180 35.561 o
-7 5 11 8.955 9.184 0.240 19.076 o
-7 5 12 23.317 24.054 1.509 0.532 o
-7 5 14 1.042 1.179 0.110 101.586 o
-7 5 17 2.325 2.239 0.190 33.902 o
-7 6 1 15.191 14.470 0.320 10.106 o
-7 6 2 2.820 2.738 0.130 70.427 o
-7 6 4 0.662 0.690 0.070 250.984 o
-7 6 5 1.104 0.999 0.200 30.922 o
-7 6 6 5.706 5.576 0.180 35.117 o
-7 6 7 2.251 1.909 0.120 83.707 o
-7 6 8 3.943 3.478 0.340 10.608 o
-7 6 9 1.936 1.879 0.130 71.957 o
-7 6 11 1.724 1.549 0.190 34.114 o
-6 0 2 182.838 186.575 4.097 0.062 o
-6 0 4 2.941 3.168 0.290 14.602 o
-6 0 6 164.301 166.848 3.598 0.080 o
-6 0 8 1.144 1.259 0.150 54.806 o
-6 0 10 289.028 290.275 8.244 0.016 o
-6 0 14 26.023 24.953 0.560 3.321 o
-6 0 16 127.709 127.624 3.817 0.077 o
-6 0 18 15.029 15.070 0.470 5.136 o
-6 0 20 9.619 9.424 0.250 17.517 o
-6 0 22 2.627 2.788 0.140 61.231 o
-6 0 24 12.002 11.762 0.420 6.551 o
-6 1 1 1.419 1.529 0.090 149.545 o
-6 1 2 6.848 6.745 0.180 33.866 o
-6 1 3 1.243 1.269 0.070 245.935 o
-6 1 4 31.858 31.659 0.680 2.238 o
-6 1 5 96.651 97.305 2.388 0.189 o
-6 1 6 153.430 154.267 3.438 0.089 o
-6 1 7 2.826 2.628 0.170 41.907 o
-6 1 8 2.994 3.128 0.180 37.309 o
-6 1 9 43.552 43.751 1.039 0.989 o
-6 1 10 50.609 50.536 1.289 0.654 o
-6 1 11 4.171 3.977 0.180 36.547 o
-6 1 12 41.656 41.212 0.949 1.171 o
-6 1 13 4.894 4.857 0.140 56.977 o
-6 1 14 22.066 21.076 0.470 4.701 o
-6 1 15 3.450 3.498 0.110 94.009 o
-6 1 16 0.590 0.540 0.050 490.187 o
-6 1 17 1.059 1.029 0.070 248.023 o
-6 1 18 0.659 0.650 0.060 340.774 o
-6 1 19 11.397 11.182 0.300 12.199 o
-6 1 20 26.988 26.482 0.909 1.388 o
-6 1 21 12.576 12.092 0.310 11.263 o
-6 1 22 1.388 1.439 0.080 188.485 o
-6 1 23 2.073 1.999 0.090 146.217 o
-6 1 24 0.254 0.220 0.070 252.805 o
-6 1 25 1.195 1.399 0.180 38.104 o
-6 2 1 70.984 68.504 1.539 0.440 o
-6 2 2 39.799 38.344 0.819 1.526 o
-6 2 3 60.936 59.820 1.859 0.327 o
-6 2 4 5.292 5.386 0.140 55.925 o
-6 2 5 4.330 4.307 0.130 66.682 o
-6 2 6 1.083 1.069 0.100 122.714 o
-6 2 7 0.233 0.200 0.040 772.900 o
-6 2 8 13.273 12.901 0.640 2.916 o
-6 2 9 31.215 31.249 0.759 1.861 o
-6 2 10 9.658 9.144 0.240 18.853 o
-6 2 11 0.198 0.190 0.040 773.392 o
-6 2 12 8.852 8.594 0.210 24.277 o
-6 2 13 0.212 0.170 0.040 773.339 o
-6 2 14 6.309 6.396 0.180 34.400 o
-6 2 15 2.758 2.658 0.110 97.076 o
-6 2 16 0.327 0.380 0.050 493.905 o
-6 2 17 9.144 9.224 0.300 12.701 o
-6 2 18 18.709 19.027 0.949 1.327 o
-6 2 19 2.553 2.368 0.120 82.872 o
-6 2 20 20.031 19.217 0.410 6.092 o
-6 2 21 1.522 1.559 0.100 121.414 o
-6 2 23 0.572 0.530 0.090 152.566 o
-6 3 1 12.949 12.951 0.300 11.784 o
-6 3 2 11.284 11.252 0.260 15.668 o
-6 3 3 1.335 1.679 0.060 327.121 o
-6 3 4 4.308 4.407 0.110 89.785 o
-6 3 5 0.629 0.650 0.040 757.679 o
-6 3 6 6.047 6.975 0.170 38.075 o
-6 3 7 7.271 7.295 0.180 33.324 o
-6 3 8 39.770 38.414 0.859 1.409 o
-6 3 9 30.890 30.549 0.590 2.856 o
-6 3 10 0.513 0.520 0.060 342.177 o
-6 3 11 4.332 4.287 0.130 66.697 o
-6 3 12 0.395 0.929 0.160 48.385 o
-6 3 13 6.143 6.416 0.170 38.239 o
-6 3 14 54.246 53.984 1.109 0.828 o
-6 3 15 12.171 12.722 0.310 11.277 o
-6 3 16 1.785 1.859 0.120 84.375 o
-6 3 17 0.618 0.600 0.070 251.337 o
-6 3 18 8.243 8.085 0.230 21.021 o
-6 3 19 14.768 14.890 0.580 3.480 o
-6 3 20 0.946 0.899 0.170 42.794 o
-6 3 21 0.358 0.400 0.080 193.386 o
-6 3 22 4.589 4.547 0.160 45.092 o
-6 3 23 0.860 0.749 0.140 63.072 o
-6 4 1 7.588 7.645 0.200 27.401 o
-6 4 3 7.053 7.135 0.180 33.557 o
-6 4 4 41.548 41.622 1.029 1.018 o
-6 4 5 37.817 37.555 0.799 1.612 o
-6 4 6 1.960 1.859 0.090 146.982 o
-6 4 8 6.705 6.805 0.200 28.104 o
-6 4 10 1.863 1.799 0.100 120.304 o
-6 4 11 6.310 6.316 0.460 5.762 o
-6 4 12 11.102 11.912 0.280 13.756 o
-6 4 13 13.205 13.821 0.849 1.678 o
-6 4 14 13.286 13.711 0.320 10.440 o
-6 4 15 21.624 21.536 0.440 5.255 o
-6 4 16 0.491 0.560 0.070 251.848 o
-6 4 18 6.204 6.296 0.200 28.488 o
-6 4 19 0.909 1.009 0.130 73.030 o
-6 5 2 0.632 0.740 0.060 340.638 o
-6 5 3 1.207 1.209 0.070 246.419 o
-6 5 4 35.163 34.217 0.839 1.520 o
-6 5 6 6.450 6.516 0.180 34.252 o
-6 5 7 2.613 2.608 0.110 97.497 o
-6 5 8 15.168 15.390 0.360 8.229 o
-6 5 9 1.378 1.299 0.180 38.080 o
-6 5 10 14.439 14.510 0.330 9.696 o
-6 5 11 0.487 0.530 0.080 193.077 o
-6 5 13 0.574 0.580 0.100 123.638 o
-6 5 14 2.225 2.378 0.130 71.390 o
-6 5 15 1.363 1.409 0.130 72.637 o
-6 5 16 7.254 7.465 0.210 25.322 o
-6 5 18 1.407 1.159 0.210 28.019 o
-6 6 1 1.660 1.709 0.080 186.332 o
-6 6 2 4.044 4.097 0.120 77.999 o
-6 6 3 0.351 0.560 0.060 342.940 o
-6 6 4 2.833 2.698 0.190 33.693 o
-6 6 5 8.653 8.644 0.570 3.739 o
-6 6 6 0.947 1.519 0.090 150.909 o
-6 6 7 0.793 0.630 0.060 339.796 o
-6 6 8 0.437 0.430 0.140 63.215 o
-6 6 10 4.845 4.967 0.270 16.520 o
-6 6 11 9.386 9.504 0.350 9.498 o
-6 6 12 3.971 4.307 0.250 19.372 o
-6 6 13 0.657 0.869 0.160 48.350 o
-6 6 14 0.818 0.670 0.150 54.984 o
-6 6 15 3.358 3.258 0.220 25.101 o
-6 6 16 1.931 1.829 0.180 37.892 o
-6 7 1 5.318 5.077 0.160 44.144 o
-6 7 4 0.426 0.320 0.080 193.346 o
-6 7 5 0.425 0.390 0.070 252.284 o
-6 7 6 1.144 1.019 0.090 151.040 o
-6 7 7 2.373 2.059 0.180 37.730 o
-6 7 9 2.306 2.318 0.190 33.896 o
-5 0 2 89.818 91.379 1.849 0.298 o
-5 0 4 18.565 18.757 0.470 4.913 o
-5 0 6 118.404 118.830 2.768 0.139 o
-5 0 8 282.326 287.757 7.695 0.019 o
-5 0 10 101.801 105.249 2.388 0.186 o
-5 0 12 44.095 42.991 1.009 1.039 o
-5 0 14 0.647 0.550 0.070 251.323 o
-5 0 18 26.118 25.783 0.720 2.139 o
-5 0 20 97.948 97.954 2.498 0.174 o
-5 0 22 0.209 0.350 0.080 193.585 o
-5 0 24 0.500 0.480 0.090 152.682 o
-5 0 26 13.431 13.381 0.380 7.715 o
-5 1 1 56.405 57.042 1.339 0.594 o
-5 1 2 255.332 260.156 6.576 0.025 o
-5 1 3 49.975 51.555 1.079 0.887 o
-5 1 4 92.861 96.026 2.488 0.177 o
-5 1 5 30.982 31.179 1.099 0.956 o
-5 1 6 4.101 4.147 0.320 11.931 o
-5 1 7 0.958 0.829 0.200 30.944 o
-5 1 8 16.932 16.979 0.500 4.492 o
-5 1 9 267.336 270.119 6.406 0.026 o
-5 1 10 25.933 25.643 0.650 2.567 o
-5 1 12 24.644 24.324 0.540 3.581 o
-5 1 13 8.902 8.814 0.210 24.196 o
-5 1 14 26.404 25.663 0.560 3.300 o
-5 1 15 39.822 38.614 0.879 1.354 o
-5 1 16 54.195 53.534 1.149 0.781 o
-5 1 17 16.203 15.589 0.360 8.113 o
-5 1 18 0.500 0.490 0.050 491.632 o
-5 1 19 40.145 40.173 0.879 1.347 o
-5 1 20 0.560 0.570 0.060 341.734 o
-5 1 21 0.945 0.899 0.070 249.091 o
-5 1 22 1.422 1.409 0.100 121.786 o
-5 1 23 0.216 0.230 0.060 344.049 o
-5 1 24 15.294 14.270 0.450 5.566 o
-5 1 25 1.016 0.959 0.160 48.271 o
-5 1 26 2.812 2.938 0.210 27.656 o
-5 2 1 9.200 9.184 0.210 23.950 o
-5 2 2 0.635 0.670 0.070 251.136 o
-5 2 3 4.243 4.197 0.130 66.946 o
-5 2 4 28.912 27.502 0.849 1.558 o
-5 2 5 177.206 176.911 3.638 0.077 o
-5 2 6 79.739 79.307 3.068 0.124 o
-5 2 7 21.431 21.546 0.769 1.954 o
-5 2 8 1.852 2.039 0.140 62.214 o
-5 2 11 40.384 39.553 0.879 1.347 o
-5 2 12 23.523 23.524 0.520 3.867 o
-5 2 13 72.864 71.782 1.519 0.445 o
-5 2 14 0.666 0.730 0.060 340.418 o
-5 2 15 11.872 11.962 0.280 13.587 o
-5 2 16 3.219 3.208 0.110 95.106 o
-5 2 17 7.734 7.865 0.210 25.005 o
-5 2 18 4.749 4.947 0.160 44.759 o
-5 2 19 11.057 10.753 0.350 9.296 o
-5 2 22 9.536 8.984 0.450 5.893 o
-5 2 23 7.270 6.306 0.200 27.939 o
-5 2 24 1.611 1.529 0.170 42.574 o
-5 3 1 20.078 19.697 0.420 5.834 o
-5 3 3 6.118 5.886 0.140 54.117 o
-5 3 4 11.424 11.053 0.250 16.735 o
-5 3 5 3.807 3.658 0.150 52.144 o
-5 3 6 4.759 4.657 0.120 75.485 o
-5 3 7 16.150 15.769 0.350 8.504 o
-5 3 8 2.212 2.189 0.090 145.186 o
-5 3 10 6.368 6.386 0.180 34.360 o
-5 3 11 0.536 0.480 0.050 491.262 o
-5 3 12 0.679 0.670 0.050 487.940 o
-5 3 14 0.804 0.919 0.090 151.890 o
-5 3 15 2.284 2.229 0.110 98.685 o
-5 3 18 12.369 12.732 0.300 11.904 o
-5 3 19 5.757 5.916 0.210 26.292 o
-5 3 20 0.278 0.240 0.080 193.572 o
-5 3 21 0.870 0.909 0.120 85.696 o
-5 3 23 3.626 3.807 0.140 59.521 o
-5 4 1 3.175 3.258 0.110 95.161 o
-5 4 3 23.076 23.524 0.520 3.883 o
-5 4 4 23.064 23.414 0.510 4.014 o
-5 4 5 13.312 13.161 0.280 13.140 o
-5 4 7 1.162 1.159 0.070 246.910 o
-5 4 8 24.039 25.403 0.520 3.817 o
-5 4 10 23.133 22.895 0.580 3.224 o
-5 4 11 0.339 0.270 0.060 343.608 o
-5 4 12 1.824 2.019 0.160 47.836 o
-5 4 13 14.588 14.510 0.340 9.195 o
-5 4 14 6.906 7.195 0.200 27.896 o
-5 4 15 12.786 13.141 0.400 7.081 o
-5 4 17 2.334 2.398 0.170 42.175 o
-5 4 18 15.757 16.679 1.059 1.081 o
-5 4 19 0.441 0.450 0.090 152.761 o
-5 5 1 2.632 2.638 0.090 142.046 o
-5 5 2 4.037 3.957 0.120 78.184 o
-5 5 3 3.047 2.958 0.110 95.929 o
-5 5 4 61.639 64.547 1.539 0.455 o
-5 5 5 0.231 0.310 0.050 494.848 o
-5 5 6 8.607 8.734 0.250 17.896 o
-5 5 7 2.531 2.458 0.100 117.314 o
-5 5 8 5.699 5.866 0.160 43.347 o
-5 5 9 2.739 2.608 0.170 41.952 o
-5 5 10 3.280 3.288 0.140 60.261 o
-5 5 12 10.799 11.522 0.620 3.136 o
-5 5 13 4.104 3.997 0.560 3.936 o
-5 5 14 46.119 47.188 3.348 0.109 o
-5 5 16 0.754 0.700 0.080 192.287 o
-5 5 17 0.533 0.600 0.110 102.251 o
-5 5 18 1.294 1.349 0.220 25.539 o
-5 6 2 0.314 0.450 0.050 493.724 o
-5 6 3 18.469 18.138 0.400 6.506 o
-5 6 4 2.579 2.508 0.110 97.698 o
-5 6 5 1.390 1.389 0.190 34.186 o
-5 6 6 0.862 0.819 0.070 249.751 o
-5 6 7 1.629 1.679 0.140 62.486 o
-5 6 8 10.697 11.382 0.270 14.808 o
-5 6 9 2.339 2.239 0.130 71.341 o
-5 6 10 8.847 9.014 0.350 9.561 o
-5 6 11 0.684 0.670 0.120 85.868 o
-5 6 13 1.465 1.229 0.130 72.628 o
-5 6 15 3.803 4.137 0.240 21.021 o
-5 6 17 0.769 0.819 0.140 63.090 o
-5 7 2 0.852 0.690 0.150 54.974 o
-5 7 3 0.532 0.500 0.070 251.813 o
-5 7 4 0.379 0.340 0.070 252.454 o
-5 7 7 2.186 1.939 0.340 10.690 o
-5 7 9 2.094 1.909 0.290 14.680 o
-5 7 10 1.874 1.809 0.190 34.058 o
-5 7 11 2.386 2.248 0.200 30.622 o
-4 0 2 971.309 872.435 129.753 0.000 o
-4 0 4 121.115 123.887 3.508 0.091 o
-4 0 6 44.834 45.070 1.029 0.997 o
-4 0 8 580.772 583.749 13.031 0.006 o
-4 0 10 1.805 1.779 0.190 34.075 o
-4 0 12 241.847 243.477 5.386 0.036 o
-4 0 14 1.904 1.949 0.140 62.209 o
-4 0 16 57.296 56.442 1.239 0.677 o
-4 0 18 131.166 131.062 2.658 0.144 o
-4 0 22 1.294 1.199 0.110 101.275 o
-4 0 24 1.804 1.879 0.230 23.308 o
-4 0 26 11.134 10.983 0.350 9.278 o
-4 1 1 91.132 91.659 2.298 0.205 o
-4 1 2 56.647 57.052 1.259 0.659 o
-4 1 3 1.747 1.759 0.100 120.649 o
-4 1 4 34.211 34.467 0.829 1.558 o
-4 1 5 0.104 0.130 0.040 774.504 o
-4 1 6 178.208 179.689 4.177 0.061 o
-4 1 7 87.202 89.750 2.039 0.255 o
-4 1 8 174.397 178.610 4.167 0.061 o
-4 1 9 46.150 46.739 1.089 0.897 o
-4 1 11 1.874 1.919 0.080 184.423 o
-4 1 12 82.087 81.465 1.789 0.325 o
-4 1 13 15.418 15.170 0.360 8.214 o
-4 1 14 16.611 16.469 0.370 7.663 o
-4 1 15 0.119 0.120 0.030 1375.910 o
-4 1 16 21.952 21.356 0.470 4.699 o
-4 1 17 4.461 4.507 0.120 76.453 o
-4 1 18 0.986 0.999 0.060 336.148 o
-4 1 19 52.591 52.235 1.249 0.684 o
-4 1 20 11.791 11.632 0.320 10.791 o
-4 1 21 1.493 1.339 0.110 100.913 o
-4 1 22 21.745 20.936 0.889 1.487 o
-4 1 23 9.236 9.014 0.260 16.485 o
-4 1 24 2.638 2.608 0.180 37.547 o
-4 1 25 4.298 4.367 0.140 58.230 o
-4 1 26 2.324 2.149 0.190 33.914 o
-4 2 1 53.536 52.705 1.229 0.700 o
-4 2 2 13.232 13.151 0.370 8.119 o
-4 2 3 78.980 80.016 2.398 0.196 o
-4 2 4 62.584 63.358 2.418 0.200 o
-4 2 5 5.708 5.916 0.380 8.411 o
-4 2 6 5.641 5.756 0.380 8.417 o
-4 2 7 6.815 6.576 0.180 33.955 o
-4 2 8 82.701 83.424 1.819 0.315 o
-4 2 9 13.920 14.061 0.340 9.302 o
-4 2 10 30.757 30.120 0.680 2.266 o
-4 2 11 7.624 7.425 0.200 27.443 o
-4 2 12 0.752 0.809 0.040 749.738 o
-4 2 13 3.362 3.258 0.100 112.677 o
-4 2 14 22.766 22.085 0.490 4.332 o
-4 2 15 34.817 34.357 0.769 1.766 o
-4 2 16 10.004 9.943 0.240 18.605 o
-4 2 17 7.369 7.305 0.180 33.242 o
-4 2 18 7.690 7.945 0.240 19.655 o
-4 2 19 6.005 5.966 0.200 28.665 o
-4 2 21 4.423 4.277 0.200 29.711 o
-4 2 22 3.818 3.907 0.140 59.207 o
-4 2 23 17.956 17.218 0.440 5.584 o
-4 2 24 2.305 2.288 0.100 118.327 o
-4 2 25 3.135 3.238 0.220 25.148 o
-4 3 1 4.997 4.907 0.120 74.519 o
-4 3 2 13.358 13.271 0.290 12.371 o
-4 3 3 21.839 21.486 0.610 2.988 o
-4 3 4 239.891 236.531 5.137 0.039 o
-4 3 5 28.157 27.681 0.580 3.042 o
-4 3 6 8.222 7.995 0.260 16.843 o
-4 3 7 5.095 5.187 0.140 56.403 o
-4 3 8 0.214 0.270 0.060 344.002 o
-4 3 9 36.399 36.416 0.899 1.333 o
-4 3 10 64.193 63.078 1.499 0.473 o
-4 3 11 20.114 20.096 0.460 4.994 o
-4 3 12 12.289 12.252 0.270 14.321 o
-4 3 13 0.985 1.069 0.060 335.774 o
-4 3 14 31.428 31.489 0.809 1.662 o
-4 3 15 5.613 6.076 0.170 38.848 o
-4 3 16 4.002 3.987 0.170 40.858 o
-4 3 17 14.150 14.610 0.330 9.727 o
-4 3 18 2.469 2.438 0.270 16.884 o
-4 3 20 5.946 5.976 0.190 31.537 o
-4 3 21 1.518 1.609 0.120 84.834 o
-4 3 22 1.089 1.179 0.130 72.888 o
-4 3 23 0.397 0.350 0.110 102.376 o
-4 4 1 0.155 0.150 0.030 1374.630 o
-4 4 2 5.103 5.107 0.140 56.453 o
-4 4 3 58.753 58.311 1.429 0.526 o
-4 4 4 0.693 1.069 0.060 338.746 o
-4 4 5 11.205 11.143 0.260 15.705 o
-4 4 6 28.737 28.521 0.620 2.701 o
-4 4 7 9.170 9.254 0.300 12.695 o
-4 4 8 4.263 4.457 0.130 66.668 o
-4 4 9 2.146 1.989 0.100 119.262 o
-4 4 10 2.856 2.758 0.110 96.701 o
-4 4 11 0.113 0.170 0.050 495.725 o
-4 4 12 0.279 0.330 0.060 343.712 o
-4 4 13 27.146 27.611 0.859 1.536 o
-4 4 14 21.694 22.125 0.849 1.619 o
-4 4 15 0.856 0.889 0.070 249.604 o
-4 4 16 1.817 1.959 0.150 54.353 o
-4 4 17 4.526 4.637 0.240 20.845 o
-4 4 18 2.040 2.119 0.130 71.733 o
-4 4 20 4.362 3.917 0.280 15.499 o
-4 5 2 21.498 21.555 0.470 4.716 o
-4 5 3 2.269 2.159 0.090 144.994 o
-4 5 4 0.555 0.530 0.060 341.892 o
-4 5 6 5.222 5.007 0.160 44.274 o
-4 5 8 7.585 7.985 0.200 27.308 o
-4 5 10 11.696 11.962 0.759 2.101 o
-4 5 11 1.282 1.379 0.110 101.175 o
-4 5 12 7.461 7.445 0.480 5.267 o
-4 5 13 0.512 0.540 0.080 193.020 o
-4 5 14 12.600 13.181 0.390 7.427 o
-4 5 15 0.223 0.280 0.070 252.807 o
-4 5 17 1.638 1.599 0.280 15.769 o
-4 5 18 11.206 11.332 0.420 6.600 o
-4 6 2 4.474 4.377 0.330 11.203 o
-4 6 3 12.154 12.262 0.280 13.494 o
-4 6 4 3.283 3.258 0.140 60.274 o
-4 6 5 5.403 5.436 0.230 22.319 o
-4 6 6 1.547 1.519 0.090 149.145 o
-4 6 7 8.832 8.584 0.230 20.718 o
-4 6 8 1.356 1.359 0.110 101.089 o
-4 6 11 0.521 0.620 0.090 152.574 o
-4 6 12 4.024 4.077 0.170 40.814 o
-4 6 13 18.617 18.887 0.430 5.723 o
-4 6 14 4.509 4.737 0.170 40.250 o
-4 6 16 0.990 1.039 0.170 42.774 o
-4 6 17 0.424 0.490 0.130 73.300 o
-4 7 2 4.289 3.857 0.240 20.961 o
-4 7 3 4.528 4.037 0.320 11.909 o
-4 7 4 2.477 2.358 0.160 47.441 o
-4 7 6 0.795 0.779 0.080 192.064 o
-4 7 7 2.551 2.548 0.290 14.643 o
-4 7 8 1.887 1.739 0.200 30.767 o
-4 7 9 6.902 6.705 0.290 14.037 o
-4 7 11 0.721 0.799 0.160 48.346 o
-3 0 2 14.512 14.660 0.320 10.193 o
-3 0 4 83.213 91.329 3.108 0.120 o
-3 0 6 12.652 14.990 0.650 2.826 o
-3 0 8 21.637 22.515 0.530 3.821 o
-3 0 10 3.971 4.167 0.120 78.091 o
-3 0 12 145.280 146.582 3.188 0.102 o
-3 0 14 18.023 17.778 0.390 6.838 o
-3 0 16 13.748 13.361 0.320 10.399 o
-3 0 18 33.537 33.687 0.749 1.865 o
-3 0 20 9.644 9.274 0.480 5.197 o
-3 0 22 95.351 92.828 3.757 0.083 o
-3 0 24 0.049 0.490 0.090 153.033 o
-3 0 26 4.172 4.017 0.230 22.778 o
-3 1 1 322.289 327.201 7.635 0.018 o
-3 1 2 34.264 33.887 0.779 1.736 o
-3 1 3 158.680 162.851 3.728 0.076 o
-3 1 4 226.464 234.493 5.326 0.037 o
-3 1 5 208.763 217.374 4.997 0.043 o
-3 1 6 0.326 0.330 0.040 770.371 o
-3 1 7 349.444 353.923 8.045 0.016 o
-3 1 8 8.840 8.304 0.230 20.767 o
-3 1 9 60.862 61.809 1.369 0.559 o
-3 1 10 3.671 3.598 0.110 93.184 o
-3 1 11 161.780 158.664 3.548 0.083 o
-3 1 12 53.657 53.314 1.179 0.750 o
-3 1 13 0.885 0.839 0.040 743.133 o
-3 1 14 0.304 0.330 0.030 1364.430 o
-3 1 15 0.137 0.140 0.030 1375.260 o
-3 1 16 31.985 31.479 0.690 2.183 o
-3 1 17 59.436 59.510 1.279 0.633 o
-3 1 18 38.271 38.314 0.839 1.478 o
-3 1 19 0.272 0.270 0.040 771.840 o
-3 1 20 2.082 1.959 0.080 182.952 o
-3 1 21 7.977 7.925 0.200 27.103 o
-3 1 22 2.120 1.959 0.090 146.102 o
-3 1 23 1.894 1.809 0.090 147.347 o
-3 1 24 0.227 0.230 0.060 344.021 o
-3 1 25 1.246 1.129 0.080 189.841 o
-3 1 26 16.708 16.449 0.430 5.905 o
-3 2 1 83.032 83.934 1.899 0.292 o
-3 2 2 175.242 181.248 4.217 0.060 o
-3 2 3 295.710 303.676 6.935 0.022 o
-3 2 4 27.590 27.631 0.690 2.274 o
-3 2 5 2.682 2.668 0.110 97.252 o
-3 2 6 139.125 139.097 3.618 0.083 o
-3 2 7 168.771 169.177 3.797 0.073 o
-3 2 8 285.880 289.926 6.586 0.024 o
-3 2 9 52.162 52.235 1.149 0.790 o
-3 2 10 11.306 10.963 0.260 15.702 o
-3 2 11 23.477 23.084 0.510 4.005 o
-3 2 12 2.062 2.109 0.070 234.334 o
-3 2 13 53.708 53.174 1.209 0.719 o
-3 2 14 0.790 0.889 0.050 484.125 o
-3 2 15 28.545 28.351 0.660 2.435 o
-3 2 16 14.447 14.620 0.330 9.687 o
-3 2 17 1.014 0.979 0.060 335.948 o
-3 2 18 43.101 43.181 0.999 1.061 o
-3 2 19 0.366 0.340 0.050 493.752 o
-3 2 20 3.413 3.538 0.110 94.061 o
-3 2 21 10.830 10.693 0.330 10.380 o
-3 2 24 2.735 2.598 0.150 53.552 o
-3 3 1 3.867 3.897 0.100 109.109 o
-3 3 2 250.466 249.373 5.536 0.034 o
-3 3 3 3.935 7.495 0.180 35.652 o
-3 3 4 45.344 45.360 0.929 1.179 o
-3 3 5 21.824 21.695 0.450 5.049 o
-3 3 6 0.055 0.270 0.050 495.751 o
-3 3 7 4.112 4.077 0.140 58.696 o
-3 3 8 17.567 17.908 0.430 5.814 o
-3 3 9 4.891 5.556 0.150 49.853 o
-3 3 10 20.292 20.027 0.450 5.176 o
-3 3 11 1.427 1.519 0.080 188.091 o
-3 3 12 41.520 41.992 0.909 1.258 o
-3 3 13 9.041 9.324 0.220 22.152 o
-3 3 14 69.179 69.883 1.579 0.423 o
-3 3 15 1.551 1.639 0.130 72.406 o
-3 3 17 1.170 1.159 0.080 190.095 o
-3 3 18 3.573 3.438 0.120 79.848 o
-3 3 19 10.103 10.323 0.250 17.246 o
-3 3 20 4.191 4.197 0.140 58.502 o
-3 3 21 6.153 6.825 0.230 21.912 o
-3 3 22 9.986 9.893 0.250 17.343 o
-3 3 24 10.851 10.903 0.340 9.816 o
-3 4 1 20.679 20.586 0.440 5.338 o
-3 4 2 10.386 10.503 0.400 7.300 o
-3 4 3 58.164 57.801 1.199 0.710 o
-3 4 4 28.326 28.531 0.690 2.257 o
-3 4 5 0.415 0.470 0.040 766.878 o
-3 4 6 24.905 24.484 0.710 2.215 o
-3 4 7 16.341 16.449 0.480 4.868 o
-3 4 8 0.556 0.500 0.050 490.889 o
-3 4 9 0.464 0.490 0.060 342.541 o
-3 4 10 37.102 37.425 0.799 1.619 o
-3 4 11 3.815 3.977 0.140 59.165 o
-3 4 12 2.880 2.848 0.120 81.866 o
-3 4 13 31.460 31.669 0.959 1.226 o
-3 4 14 5.670 5.716 0.190 31.768 o
-3 4 16 3.987 4.007 0.160 45.847 o
-3 4 17 10.270 10.613 0.260 16.023 o
-3 4 18 3.976 3.917 0.150 51.839 o
-3 4 20 8.815 8.664 0.370 8.619 o
-3 5 1 0.165 0.240 0.040 773.481 o
-3 5 2 2.271 2.348 0.080 180.266 o
-3 5 3 4.452 4.247 0.130 66.507 o
-3 5 4 9.269 8.974 0.250 17.680 o
-3 5 5 1.088 1.109 0.070 247.580 o
-3 5 6 34.857 35.446 0.909 1.320 o
-3 5 7 3.922 4.007 0.130 67.700 o
-3 5 8 0.584 0.580 0.070 251.500 o
-3 5 9 4.294 4.187 0.150 51.356 o
-3 5 10 4.179 4.277 0.170 40.644 o
-3 5 11 1.327 1.379 0.110 101.115 o
-3 5 12 12.047 12.472 0.290 12.706 o
-3 5 13 0.343 0.320 0.070 252.555 o
-3 5 14 1.483 1.639 0.100 121.411 o
-3 5 16 16.633 16.969 0.540 3.911 o
-3 5 17 0.992 0.979 0.100 122.920 o
-3 5 18 1.242 1.229 0.210 28.032 o
-3 6 1 7.959 7.765 0.370 8.699 o
-3 6 2 1.715 1.649 0.110 100.329 o
-3 6 3 0.867 1.229 0.240 21.496 o
-3 6 4 1.130 1.279 0.080 190.013 o
-3 6 5 0.728 0.789 0.070 250.478 o
-3 6 6 0.815 0.909 0.090 151.879 o
-3 6 7 0.721 0.809 0.130 73.157 o
-3 6 9 3.826 3.927 0.160 46.009 o
-3 6 10 2.803 2.878 0.140 61.009 o
-3 6 11 0.391 0.330 0.070 252.439 o
-3 6 12 3.519 3.947 0.160 46.241 o
-3 6 13 1.706 1.829 0.100 120.665 o
-3 6 15 0.183 0.600 0.110 102.408 o
-3 6 17 6.687 6.885 0.270 16.096 o
-3 7 2 5.088 5.207 0.250 19.111 o
-3 7 4 4.304 4.197 0.240 20.928 o
-3 7 5 1.654 1.629 0.190 34.119 o
-3 7 6 0.782 0.560 0.150 55.004 o
-3 7 12 5.886 5.796 0.270 16.314 o
-3 7 13 3.930 3.847 0.230 22.845 o
-2 0 6 173.874 175.672 4.137 0.062 o
-2 0 8 451.793 468.066 10.683 0.009 o
-2 0 10 191.160 187.424 4.387 0.055 o
-2 0 12 16.935 16.989 0.380 7.273 o
-2 0 14 56.691 56.122 1.249 0.669 o
-2 0 16 11.819 11.632 0.290 12.830 o
-2 0 18 4.993 4.807 0.130 64.897 o
-2 0 20 16.608 16.829 0.360 8.007 o
-2 0 22 4.432 4.467 0.170 40.402 o
-2 0 26 3.713 3.817 0.230 22.890 o
-2 1 1 183.593 196.348 4.417 0.055 o
-2 1 2 552.406 562.113 47.258 0.001 o
-2 1 3 20.879 21.156 0.460 4.930 o
-2 1 4 351.591 351.834 15.779 0.005 o
-2 1 5 20.492 20.966 0.530 3.880 o
-2 1 6 5.721 5.666 0.140 54.983 o
-2 1 7 33.678 34.547 0.779 1.739 o
-2 1 8 288.287 293.273 6.646 0.024 o
-2 1 9 22.455 22.735 0.530 3.791 o
-2 1 10 32.092 32.918 0.740 1.929 o
-2 1 11 83.045 82.954 1.829 0.312 o
-2 1 12 9.453 9.534 0.230 20.308 o
-2 1 13 32.828 32.078 0.710 2.065 o
-2 1 14 18.723 18.468 0.410 6.211 o
-2 1 15 11.558 11.123 0.260 15.612 o
-2 1 16 1.048 1.049 0.050 476.990 o
-2 1 17 30.781 30.579 0.680 2.263 o
-2 1 18 8.464 8.304 0.200 26.711 o
-2 1 19 1.722 1.789 0.070 239.569 o
-2 1 20 0.985 0.959 0.060 336.382 o
-2 1 21 57.523 56.902 1.229 0.685 o
-2 1 22 10.893 10.793 0.300 12.313 o
-2 1 24 2.226 2.288 0.150 54.014 o
-2 1 25 0.526 0.560 0.060 341.981 o
-2 1 26 1.557 1.459 0.180 38.027 o
-2 2 1 148.331 152.178 3.508 0.086 o
-2 2 2 478.811 486.744 10.923 0.009 o
-2 2 3 9.350 9.634 0.250 17.564 o
-2 2 4 23.073 22.595 0.530 3.774 o
-2 2 5 3.078 3.208 0.110 95.502 o
-2 2 6 71.693 72.362 1.609 0.405 o
-2 2 7 33.971 33.837 0.759 1.818 o
-2 2 8 29.380 28.571 0.640 2.549 o
-2 2 9 16.929 17.029 0.380 7.272 o
-2 2 10 91.119 90.140 1.979 0.266 o
-2 2 11 13.794 13.431 0.310 10.966 o
-2 2 12 109.024 108.557 2.388 0.183 o
-2 2 13 30.711 30.590 0.690 2.208 o
-2 2 14 13.643 13.451 0.300 11.617 o
-2 2 15 2.257 2.219 0.080 180.837 o
-2 2 16 37.500 36.915 0.819 1.552 o
-2 2 17 55.299 54.803 1.229 0.693 o
-2 2 18 27.472 27.352 0.660 2.461 o
-2 2 19 8.138 7.915 0.200 27.013 o
-2 2 20 6.882 6.745 0.190 30.737 o
-2 2 21 0.559 0.500 0.060 341.964 o
-2 2 22 9.467 9.634 0.240 18.836 o
-2 2 23 10.422 10.313 0.340 9.889 o
-2 2 24 0.479 0.400 0.070 252.124 o
-2 2 25 14.472 14.380 0.410 6.630 o
-2 3 1 140.706 142.285 3.218 0.102 o
-2 3 2 66.978 67.515 1.419 0.511 o
-2 3 3 1.642 1.569 0.120 84.720 o
-2 3 4 9.004 9.114 0.230 20.557 o
-2 3 5 6.227 6.506 0.210 25.982 o
-2 3 6 368.648 360.988 8.314 0.015 o
-2 3 7 81.198 81.835 1.779 0.329 o
-2 3 8 25.413 25.393 0.560 3.331 o
-2 3 9 7.771 8.105 0.200 27.169 o
-2 3 10 22.190 22.225 0.530 3.808 o
-2 3 11 19.914 20.226 0.470 4.820 o
-2 3 12 85.142 83.994 2.528 0.176 o
-2 3 13 3.694 3.857 0.110 92.708 o
-2 3 14 4.914 4.947 0.130 64.914 o
-2 3 15 11.236 11.442 0.320 10.877 o
-2 3 16 32.345 32.718 0.720 2.019 o
-2 3 17 4.423 4.637 0.160 45.202 o
-2 3 18 9.022 9.224 0.230 20.529 o
-2 3 19 1.355 1.429 0.100 121.901 o
-2 3 20 14.934 15.310 0.380 7.516 o
-2 3 22 10.724 10.803 0.260 15.879 o
-2 3 23 1.185 1.299 0.250 19.799 o
-2 3 24 1.595 1.579 0.170 42.572 o
-2 4 1 16.302 16.289 0.350 8.457 o
-2 4 2 60.987 60.180 1.359 0.568 o
-2 4 3 32.435 32.478 0.670 2.277 o
-2 4 4 0.482 0.460 0.050 492.013 o
-2 4 5 34.139 34.107 0.749 1.856 o
-2 4 6 3.681 3.847 0.120 79.147 o
-2 4 7 36.745 36.945 0.789 1.660 o
-2 4 8 0.556 0.540 0.050 490.629 o
-2 4 9 0.343 0.340 0.050 493.938 o
-2 4 10 23.683 23.524 0.510 3.990 o
-2 4 11 17.445 18.368 0.380 7.167 o
-2 4 13 10.632 10.493 0.250 17.062 o
-2 4 14 8.337 8.574 0.270 15.631 o
-2 4 15 9.935 10.363 0.250 17.289 o
-2 4 16 14.151 14.930 0.340 9.222 o
-2 4 17 10.764 10.773 0.260 15.872 o
-2 4 18 1.090 1.029 0.110 101.614 o
-2 4 20 2.547 2.578 0.140 61.409 o
-2 4 21 2.196 2.328 0.250 19.698 o
-2 5 1 0.339 0.280 0.040 770.610 o
-2 5 2 15.649 15.510 0.460 5.306 o
-2 5 3 3.238 3.208 0.110 95.052 o
-2 5 4 3.338 3.478 0.120 80.314 o
-2 5 5 4.159 4.067 0.130 67.221 o
-2 5 7 0.259 0.230 0.050 494.919 o
-2 5 8 1.112 1.089 0.090 151.031 o
-2 5 9 0.888 0.829 0.130 73.082 o
-2 5 10 3.028 3.178 0.540 4.240 o
-2 5 11 0.528 0.530 0.080 193.000 o
-2 5 12 0.880 0.839 0.170 42.809 o
-2 5 13 5.587 5.526 0.250 18.986 o
-2 5 14 2.363 2.298 0.110 98.436 o
-2 5 16 12.712 13.011 0.859 1.644 o
-2 5 17 0.602 0.620 0.090 152.466 o
-2 5 19 1.420 1.199 0.200 30.875 o
-2 6 1 0.564 0.600 0.060 341.615 o
-2 6 3 15.026 14.820 1.029 1.147 o
-2 6 5 8.389 8.544 0.360 9.114 o
-2 6 7 3.385 3.338 0.140 60.107 o
-2 6 8 1.833 1.969 0.120 84.243 o
-2 6 9 2.850 2.718 0.140 61.042 o
-2 6 11 5.805 6.006 0.310 12.497 o
-2 6 12 0.408 0.400 0.090 152.817 o
-2 6 14 1.431 1.529 0.170 42.623 o
-2 6 15 5.473 5.266 0.270 16.414 o
-2 6 16 0.580 0.530 0.140 63.177 o
-2 7 4 1.333 1.379 0.180 38.081 o
-2 7 6 3.006 2.858 0.220 25.208 o
-2 7 7 4.211 4.247 0.250 19.340 o
-2 7 8 3.435 3.418 0.230 22.978 o
-2 7 10 1.309 1.209 0.190 34.212 o
-2 7 11 2.863 2.978 0.230 23.108 o
-2 7 12 0.844 0.740 0.150 54.970 o
-1 0 2 766.719 717.589 15.949 0.004 o
-1 0 4 837.191 834.251 62.738 0.000 o
-1 0 6 197.762 205.672 4.767 0.047 o
-1 0 8 491.056 513.236 11.572 0.008 o
-1 0 10 3.248 3.108 0.110 95.165 o
-1 0 12 112.641 112.505 2.468 0.171 o
-1 0 14 49.608 48.368 1.069 0.909 o
-1 0 16 23.056 22.575 0.490 4.310 o
-1 0 18 60.493 60.989 1.309 0.605 o
-1 0 20 43.373 43.371 0.889 1.288 o
-1 0 22 0.641 0.580 0.070 251.286 o
-1 0 24 21.456 21.146 1.029 1.125 o
-1 0 26 6.095 5.886 0.260 17.491 o
-1 1 2 155.718 156.405 4.427 0.057 o
-1 1 3 337.764 352.683 11.223 0.009 o
-1 1 4 245.877 254.719 6.226 0.028 o
-1 1 5 1.102 1.079 0.040 725.694 o
-1 1 6 0.525 0.510 0.050 491.217 o
-1 1 7 418.537 422.776 9.803 0.011 o
-1 1 8 92.794 95.096 2.149 0.229 o
-1 1 9 175.005 172.035 3.947 0.068 o
-1 1 11 73.862 74.010 1.629 0.393 o
-1 1 12 87.536 88.431 1.949 0.275 o
-1 1 13 5.748 5.646 0.140 54.953 o
-1 1 14 45.942 45.559 0.999 1.042 o
-1 1 15 10.587 10.333 0.230 19.709 o
-1 1 16 6.393 6.346 0.150 47.341 o
-1 1 17 1.724 1.779 0.060 319.959 o
-1 1 18 15.029 14.740 0.330 9.601 o
-1 1 19 9.710 9.404 0.230 20.235 o
-1 1 20 2.741 2.878 0.090 140.835 o
-1 1 21 13.689 13.921 0.320 10.367 o
-1 1 22 12.206 12.092 0.300 11.987 o
-1 1 23 1.621 1.649 0.070 241.192 o
-1 1 24 0.592 0.530 0.050 490.223 o
-1 1 25 1.335 1.459 0.100 121.912 o
-1 2 1 139.950 141.715 3.238 0.101 o
-1 2 2 8.414 8.394 0.230 20.905 o
-1 2 3 171.495 173.644 3.977 0.067 o
-1 2 4 224.199 232.064 5.246 0.038 o
-1 2 5 493.537 499.365 11.282 0.008 o
-1 2 6 18.778 18.847 0.430 5.714 o
-1 2 7 1.347 1.439 0.070 244.481 o
-1 2 8 46.738 46.459 1.069 0.924 o
-1 2 9 8.063 7.885 0.190 29.583 o
-1 2 10 186.178 186.465 4.137 0.061 o
-1 2 11 73.618 73.431 1.609 0.402 o
-1 2 12 34.396 34.037 0.759 1.812 o
-1 2 13 12.944 12.611 0.290 12.518 o
-1 2 14 1.238 1.189 0.050 470.510 o
-1 2 15 12.422 12.052 0.290 12.675 o
-1 2 18 5.426 5.226 0.140 55.837 o
-1 2 19 4.018 4.007 0.120 78.171 o
-1 2 20 48.035 46.549 0.949 1.119 o
-1 2 21 1.039 1.089 0.070 247.958 o
-1 2 22 18.735 18.957 0.440 5.493 o
-1 2 24 0.364 0.380 0.070 252.443 o
-1 2 25 0.520 0.430 0.140 63.200 o
-1 3 2 31.868 32.518 0.779 1.767 o
-1 3 3 13.880 13.611 0.310 10.938 o
-1 3 4 56.651 55.943 1.379 0.565 o
-1 3 5 0.733 0.849 0.060 339.373 o
-1 3 6 105.295 105.669 2.308 0.195 o
-1 3 7 1.645 1.769 0.070 240.411 o
-1 3 8 6.793 6.516 0.180 33.995 o
-1 3 9 1.064 1.159 0.060 334.345 o
-1 3 10 31.933 32.228 0.700 2.126 o
-1 3 11 41.845 42.651 1.079 0.934 o
-1 3 12 0.214 0.270 0.040 772.688 o
-1 3 13 1.169 1.119 0.070 247.002 o
-1 3 14 26.286 26.842 0.630 2.693 o
-1 3 15 5.799 5.866 0.150 48.482 o
-1 3 16 114.141 114.513 2.388 0.180 o
-1 3 17 11.552 11.702 0.270 14.567 o
-1 3 18 1.120 1.089 0.100 122.637 o
-1 3 19 3.916 3.907 0.140 59.078 o
-1 3 20 0.239 0.320 0.070 252.750 o
-1 3 21 12.650 13.021 0.400 7.093 o
-1 3 22 5.183 5.346 0.160 44.144 o
-1 3 23 2.061 2.139 0.120 83.814 o
-1 4 1 5.957 6.066 0.150 48.134 o
-1 4 2 9.770 9.574 0.240 18.745 o
-1 4 4 0.396 0.460 0.040 767.485 o
-1 4 5 60.852 59.920 1.339 0.583 o
-1 4 6 81.136 80.456 2.129 0.242 o
-1 4 7 28.454 27.811 0.680 2.319 o
-1 4 8 7.942 7.995 0.230 21.142 o
-1 4 9 1.321 1.339 0.090 150.134 o
-1 4 11 2.900 2.968 0.110 96.311 o
-1 4 12 20.318 20.576 0.520 4.023 o
-1 4 13 0.313 0.250 0.040 771.326 o
-1 4 14 3.349 3.368 0.110 94.499 o
-1 4 15 37.160 37.205 0.700 2.015 o
-1 4 16 4.059 4.047 0.140 58.790 o
-1 4 17 10.208 9.993 0.250 17.263 o
-1 4 20 9.494 9.823 0.380 8.117 o
-1 4 21 2.313 2.308 0.240 21.350 o
-1 5 1 9.760 9.933 0.230 20.113 o
-1 5 2 69.015 68.234 2.089 0.258 o
-1 5 3 1.196 1.209 0.070 246.497 o
-1 5 4 4.650 4.907 0.140 57.313 o
-1 5 6 31.003 30.520 0.959 1.230 o
-1 5 7 0.903 0.979 0.080 191.423 o
-1 5 8 0.735 0.660 0.170 42.842 o
-1 5 9 6.743 6.925 0.200 28.053 o
-1 5 10 13.931 14.280 0.420 6.382 o
-1 5 11 1.519 1.539 0.090 149.202 o
-1 5 12 13.428 13.191 0.300 11.678 o
-1 5 14 1.742 1.799 0.110 100.156 o
-1 5 15 1.120 1.109 0.090 150.987 o
-1 5 17 0.460 0.290 0.080 193.319 o
-1 6 1 2.231 1.979 0.110 99.060 o
-1 6 2 6.336 6.276 0.270 16.205 o
-1 6 4 1.684 1.859 0.110 100.205 o
-1 6 5 0.753 0.720 0.090 152.159 o
-1 6 6 8.400 8.784 0.909 1.486 o
-1 6 7 8.567 9.014 0.240 19.226 o
-1 6 8 2.440 2.598 0.130 71.007 o
-1 6 10 0.471 0.460 0.090 152.724 o
-1 6 13 3.171 2.668 0.230 23.085 o
-1 6 15 4.913 5.147 0.260 17.750 o
-1 6 16 0.564 0.400 0.130 73.276 o
-1 7 1 1.405 1.509 0.180 38.054 o
-1 7 3 3.121 3.098 0.230 23.058 o
-1 7 4 3.166 3.238 0.230 23.040 o
-1 7 6 3.691 3.408 0.240 21.099 o
-1 7 11 4.107 4.477 0.250 19.339 o
0 0 2 141.863 144.273 4.587 0.054 o
0 0 4 66.439 71.052 1.619 0.407 o
0 0 6 1006.650 918.934 48.008 0.001 o
0 0 8 291.714 296.531 6.805 0.023 o
0 0 10 405.681 402.690 9.224 0.012 o
0 0 12 13.744 14.140 0.330 9.811 o
0 0 14 53.276 52.845 1.149 0.785 o
0 0 16 10.958 11.232 0.250 16.851 o
0 0 18 0.556 1.649 0.080 191.464 o
0 0 20 10.507 11.532 0.280 13.919 o
0 0 22 16.090 16.499 0.360 8.078 o
0 0 24 1.282 1.809 0.100 121.662 o
0 1 1 455.306 482.806 10.883 0.009 o
0 1 2 88.470 92.928 2.119 0.237 o
0 1 3 17.893 18.408 0.420 6.019 o
0 1 4 1523.960 1512.010 51.745 0.000 o
0 1 5 68.956 72.391 1.609 0.408 o
0 1 6 305.596 316.238 7.175 0.021 o
0 1 7 34.975 36.156 0.809 1.611 o
0 1 8 26.704 28.011 0.660 2.468 o
0 1 9 37.516 38.054 0.879 1.373 o
0 1 10 147.943 148.171 3.338 0.094 o
0 1 11 206.544 202.724 4.767 0.047 o
0 1 12 0.197 0.190 0.030 1372.630 o
0 1 13 26.375 25.553 0.560 3.303 o
0 1 14 9.064 8.864 0.200 26.188 o
0 1 15 3.540 3.558 0.090 134.178 o
0 1 16 3.666 3.618 0.100 110.624 o
0 1 17 20.006 19.867 0.440 5.397 o
0 1 18 25.394 25.283 0.570 3.235 o
0 1 19 50.435 50.946 1.109 0.847 o
0 1 20 3.013 3.058 0.090 138.820 o
0 1 21 16.024 15.919 0.360 8.114 o
0 1 22 4.099 4.197 0.130 67.212 o
0 1 23 10.577 10.253 0.240 18.356 o
0 1 24 4.006 4.067 0.130 67.497 o
0 1 25 0.937 0.949 0.090 151.592 o
0 2 0 13.190 13.841 0.340 9.400 o
0 2 1 72.957 74.160 1.669 0.378 o
0 2 2 127.131 132.581 3.068 0.113 o
0 2 4 184.646 188.254 4.297 0.057 o
0 2 5 48.655 49.657 1.129 0.830 o
0 2 6 5.344 5.396 0.140 55.831 o
0 2 7 138.855 140.126 3.158 0.106 o
0 2 8 0.317 0.490 0.040 768.947 o
0 2 9 55.016 54.833 1.199 0.723 o
0 2 10 26.494 26.032 0.590 3.016 o
0 2 11 1.370 1.399 0.060 328.688 o
0 2 12 17.043 16.709 0.370 7.611 o
0 2 13 10.181 9.873 0.230 19.960 o
0 2 14 58.023 57.312 1.269 0.647 o
0 2 15 96.906 96.965 2.089 0.237 o
0 2 16 2.715 2.698 0.080 175.477 o
0 2 18 11.674 11.742 0.290 12.847 o
0 2 19 12.205 11.932 0.300 12.001 o
0 2 20 25.396 25.163 0.560 3.335 o
0 2 21 13.038 12.871 0.310 11.131 o
0 2 22 0.391 0.430 0.070 252.319 o
0 2 23 4.010 3.917 0.140 58.944 o
0 2 24 7.106 7.395 0.200 27.735 o
0 3 1 50.422 49.986 1.129 0.823 o
0 3 2 114.627 116.142 2.628 0.153 o
0 3 3 84.064 86.912 1.909 0.288 o
0 3 4 57.527 56.812 1.229 0.685 o
0 3 5 15.437 15.929 0.370 7.799 o
0 3 6 0.136 0.260 0.030 1373.520 o
0 3 7 1.011 1.039 0.050 477.953 o
0 3 8 99.120 98.704 2.129 0.229 o
0 3 9 41.650 41.322 0.859 1.383 o
0 3 10 1.296 1.249 0.060 330.785 o
0 3 11 1.398 1.499 0.070 243.819 o
0 3 12 6.791 8.804 0.310 12.259 o
0 3 14 27.715 27.442 0.580 3.057 o
0 3 15 0.220 0.300 0.040 772.399 o
0 3 16 1.199 1.169 0.070 246.619 o
0 3 17 5.062 5.027 0.140 56.582 o
0 3 18 4.547 4.987 0.150 50.613 o
0 3 19 0.389 0.360 0.060 343.226 o
0 3 20 12.082 12.252 0.280 13.511 o
0 3 21 2.611 2.548 0.100 116.887 o
0 3 22 4.305 4.067 0.140 58.433 o
0 4 0 2.753 2.828 0.130 70.456 o
0 4 1 12.032 11.982 0.270 14.417 o
0 4 2 57.340 56.592 1.299 0.624 o
0 4 3 3.949 3.937 0.110 91.763 o
0 4 4 12.117 12.102 0.320 10.716 o
0 4 5 74.857 75.609 1.609 0.399 o
0 4 6 6.234 6.426 0.170 38.153 o
0 4 7 0.182 0.190 0.030 1373.170 o
0 4 8 5.488 5.536 0.180 35.278 o
0 4 9 6.294 6.156 0.170 38.220 o
0 4 10 16.269 16.379 0.350 8.456 o
0 4 11 0.582 0.570 0.050 490.090 o
0 4 12 23.701 24.054 0.510 3.979 o
0 4 13 5.971 6.016 0.160 42.977 o
0 4 15 25.834 25.603 0.530 3.635 o
0 4 16 16.192 16.209 0.370 7.715 o
0 4 17 0.799 0.749 0.230 23.418 o
0 4 18 2.289 2.089 0.130 71.482 o
0 4 19 3.413 3.348 0.310 12.765 o
0 4 20 3.897 3.578 0.280 15.559 o
0 5 2 7.102 7.135 0.180 33.520 o
0 5 3 1.090 1.179 0.120 85.442 o
0 5 4 23.628 23.874 0.500 4.119 o
0 5 5 3.056 3.208 0.130 69.760 o
0 5 6 71.403 71.322 3.288 0.110 o
0 5 8 6.225 5.986 0.160 42.716 o
0 5 11 3.644 3.767 0.150 52.250 o
0 5 12 7.697 8.165 0.230 21.197 o
0 5 13 0.963 0.979 0.080 191.220 o
0 5 14 13.442 13.761 0.310 10.996 o
0 5 15 1.630 1.549 0.100 121.181 o
0 5 16 22.864 23.114 0.610 2.953 o
0 5 18 0.888 0.949 0.180 38.186 o
0 6 0 16.483 16.499 0.410 6.432 o
0 6 1 5.509 5.236 0.250 19.029 o
0 6 2 9.073 9.074 0.230 20.538 o
0 6 3 3.773 4.017 0.200 29.990 o
0 6 4 0.683 0.809 0.100 123.420 o
0 6 5 26.933 27.402 0.600 2.906 o
0 6 8 0.799 0.929 0.090 151.890 o
0 6 9 0.494 0.510 0.080 193.083 o
0 6 10 11.022 11.282 0.530 4.245 o
0 6 11 1.288 1.139 0.100 122.305 o
0 6 12 4.475 4.847 0.280 15.439 o
0 6 13 4.340 4.547 0.170 40.439 o
0 6 15 1.620 1.749 0.190 34.114 o
0 7 1 7.963 7.835 0.300 12.958 o
0 7 3 0.581 0.600 0.150 55.039 o
0 7 5 0.838 0.769 0.160 48.328 o
0 7 8 0.972 0.909 0.170 42.788 o
0 7 9 6.362 6.326 0.300 13.240 o
0 7 10 1.724 1.599 0.200 30.804 o
0 7 11 0.782 0.779 0.160 48.337 o
1 0 2 9.570 10.913 0.300 12.511 o
1 0 6 219.332 229.346 5.296 0.038 o
1 0 8 69.514 72.072 1.699 0.371 o
1 0 10 682.568 693.965 15.649 0.004 o
1 0 12 6.264 5.956 0.140 53.803 o
1 0 14 86.371 85.972 1.919 0.284 o
1 0 16 12.566 12.532 0.290 12.600 o
1 0 18 87.328 87.541 2.079 0.247 o
1 0 20 89.484 90.879 2.079 0.245 o
1 0 22 4.287 4.087 0.150 51.417 o
1 0 24 1.188 1.119 0.090 150.804 o
1 1 0 1579.030 1424.380 31.139 0.001 o
1 1 1 37.872 39.314 0.859 1.420 o
1 1 2 424.442 444.882 17.788 0.004 o
1 1 3 789.197 745.480 16.739 0.004 o
1 1 4 65.445 68.424 1.529 0.452 o
1 1 5 112.832 117.221 2.658 0.150 o
1 1 6 210.486 216.795 4.927 0.044 o
1 1 7 18.423 18.767 0.440 5.516 o
1 1 8 91.910 93.407 2.119 0.235 o
1 1 9 192.116 192.201 4.377 0.055 o
1 1 10 73.007 73.721 1.639 0.390 o
1 1 12 1.925 1.969 0.060 314.599 o
1 1 13 6.937 6.745 0.160 41.487 o
1 1 14 127.104 126.675 2.778 0.135 o
1 1 15 4.115 4.257 0.110 90.691 o
1 1 16 23.347 23.204 0.510 4.008 o
1 1 17 3.677 3.608 0.090 133.158 o
1 1 18 4.200 4.097 0.100 107.121 o
1 1 19 11.697 11.732 0.270 14.529 o
1 1 20 5.163 5.187 0.130 64.158 o
1 1 21 9.768 9.893 0.230 20.118 o
1 1 22 3.011 2.948 0.090 139.145 o
1 1 23 8.275 8.264 0.200 26.833 o
1 1 24 14.001 13.721 0.300 11.528 o
1 2 0 319.246 324.762 7.335 0.020 o
1 2 1 266.301 271.328 6.126 0.028 o
1 2 2 0.109 0.120 0.020 3091.310 o
1 2 3 357.074 361.028 8.095 0.016 o
1 2 4 19.104 19.877 0.460 5.048 o
1 2 5 90.014 91.698 2.059 0.249 o
1 2 6 159.653 162.881 3.698 0.077 o
1 2 7 81.337 82.135 1.829 0.314 o
1 2 8 5.685 5.716 0.160 43.441 o
1 2 9 7.366 7.275 0.170 36.701 o
1 2 10 4.714 4.547 0.130 65.713 o
1 2 11 8.477 8.634 0.200 26.606 o
1 2 12 14.831 14.510 0.320 10.157 o
1 2 13 27.231 27.162 0.600 2.902 o
1 2 14 6.571 6.586 0.170 37.775 o
1 2 15 0.894 0.869 0.040 741.997 o
1 2 16 5.556 5.486 0.140 55.408 o
1 2 17 4.049 4.087 0.110 91.191 o
1 2 18 0.149 0.160 0.040 774.038 o
1 2 19 5.934 5.876 0.170 38.659 o
1 2 20 0.519 0.520 0.050 491.233 o
1 2 21 2.289 2.248 0.110 98.653 o
1 2 22 11.203 10.943 0.260 15.732 o
1 2 23 0.432 0.510 0.070 252.102 o
1 2 24 9.775 9.464 0.320 11.182 o
1 3 0 18.985 18.887 0.510 4.236 o
1 3 1 31.886 30.340 0.740 1.947 o
1 3 2 45.635 45.849 0.999 1.042 o
1 3 4 7.943 7.785 0.210 24.924 o
1 3 5 21.817 21.156 0.550 3.596 o
1 3 6 44.090 43.431 0.969 1.111 o
1 3 7 18.838 18.917 0.420 5.941 o
1 3 8 25.035 24.983 0.540 3.559 o
1 3 9 10.073 9.833 0.230 20.011 o
1 3 10 0.701 0.700 0.040 754.037 o
1 3 11 15.248 14.930 0.370 7.862 o
1 3 12 34.260 33.937 0.740 1.897 o
1 3 13 28.447 28.641 0.590 2.939 o
1 3 14 14.714 14.820 0.330 9.638 o
1 3 15 0.868 0.909 0.060 337.847 o
1 3 16 0.288 0.230 0.050 494.745 o
1 3 17 1.532 1.539 0.080 187.499 o
1 3 18 35.926 35.956 0.929 1.263 o
1 3 19 14.655 14.290 0.330 9.682 o
1 3 20 0.256 0.240 0.060 343.926 o
1 3 21 1.145 1.149 0.080 190.218 o
1 4 0 17.433 17.648 0.380 7.200 o
1 4 1 0.615 0.650 0.050 489.065 o
1 4 2 54.899 55.763 1.029 0.927 o
1 4 3 14.348 14.550 0.360 8.352 o
1 4 4 2.935 2.958 0.100 114.966 o
1 4 5 51.243 51.975 1.069 0.895 o
1 4 6 7.846 8.035 0.190 29.680 o
1 4 7 1.252 1.259 0.070 245.904 o
1 4 8 58.460 58.501 1.429 0.526 o
1 4 9 11.946 11.892 0.360 8.701 o
1 4 11 1.341 1.379 0.070 244.769 o
1 4 12 1.521 1.529 0.070 242.638 o
1 4 13 7.827 7.765 0.230 21.221 o
1 4 14 1.707 1.669 0.090 148.324 o
1 4 15 17.908 18.298 0.400 6.542 o
1 4 16 12.383 12.352 0.450 5.730 o
1 4 17 3.982 3.827 0.430 6.656 o
1 4 18 0.729 0.660 0.100 123.451 o
1 4 19 4.292 4.067 0.270 16.642 o
1 4 20 2.489 2.418 0.250 19.668 o
1 5 0 4.211 4.157 0.110 90.537 o
1 5 2 12.033 12.052 0.270 14.408 o
1 5 3 0.544 0.640 0.060 341.611 o
1 5 4 87.315 89.140 1.819 0.309 o
1 5 5 4.065 4.097 0.150 51.651 o
1 5 6 0.199 0.160 0.050 495.416 o
1 5 7 0.897 1.059 0.110 101.796 o
1 5 8 7.551 7.955 0.200 27.335 o
1 5 9 0.687 0.749 0.080 192.398 o
1 5 10 2.213 2.278 0.120 83.488 o
1 5 11 0.892 0.839 0.200 30.949 o
1 5 12 21.234 20.746 0.430 5.506 o
1 5 13 0.343 0.380 0.070 252.490 o
1 5 14 18.756 18.668 0.420 5.955 o
1 5 16 6.677 6.366 0.190 30.983 o
1 6 0 5.918 5.826 0.280 15.207 o
1 6 1 5.628 5.656 0.270 16.363 o
1 6 2 2.577 2.588 0.120 82.645 o
1 6 3 0.637 0.570 0.180 38.234 o
1 6 4 4.917 4.887 0.550 4.070 o
1 6 5 11.068 10.913 0.410 6.923 o
1 6 6 3.735 3.767 0.150 52.161 o
1 6 7 0.296 0.260 0.070 252.703 o
1 6 8 11.673 11.932 0.610 3.224 o
1 6 9 11.009 11.292 0.280 13.840 o
1 6 10 6.094 6.416 0.350 9.843 o
1 6 13 2.148 2.268 0.220 25.394 o
1 6 14 0.587 0.520 0.140 63.177 o
1 6 15 11.309 11.113 0.350 9.256 o
1 7 0 1.906 1.689 0.190 34.063 o
1 7 1 1.508 1.599 0.190 34.148 o
1 7 2 0.651 0.440 0.140 63.172 o
1 7 4 1.508 1.479 0.200 30.845 o
1 7 5 3.533 3.268 0.210 27.449 o
1 7 9 4.214 4.287 0.260 17.912 o
1 7 11 2.469 2.149 0.200 30.614 o
2 0 0 23.958 25.753 0.420 5.364 o
2 0 4 7.919 8.264 0.200 27.039 o
2 0 6 3.975 3.997 0.130 67.614 o
2 0 8 104.906 103.640 2.388 0.185 o
2 0 10 34.334 34.457 0.759 1.810 o
2 0 12 77.551 77.188 1.679 0.368 o
2 0 14 98.264 99.183 2.159 0.224 o
2 0 16 35.525 35.956 0.799 1.641 o
2 0 18 5.154 5.246 0.170 39.566 o
2 0 20 18.897 19.587 0.440 5.467 o
2 0 22 15.261 14.940 0.380 7.504 o
2 0 24 34.225 34.257 0.660 2.288 o
2 1 0 362.808 294.852 6.855 0.022 o
2 1 1 67.178 68.204 1.519 0.455 o
2 1 2 2.672 2.698 0.070 223.322 o
2 1 3 465.034 481.547 10.833 0.009 o
2 1 4 9.003 9.324 0.230 20.518 o
2 1 5 20.322 20.526 0.470 4.794 o
2 1 6 422.197 424.096 9.534 0.012 o
2 1 7 30.083 30.420 0.690 2.219 o
2 1 8 46.865 47.698 1.069 0.921 o
2 1 9 180.378 177.521 3.987 0.066 o
2 1 10 42.179 42.471 0.939 1.186 o
2 1 11 1.751 1.709 0.050 447.017 o
2 1 12 24.485 24.134 0.540 3.589 o
2 1 13 119.400 119.160 2.648 0.149 o
2 1 14 3.165 3.088 0.080 169.987 o
2 1 15 5.352 5.306 0.130 63.636 o
2 1 16 0.462 0.400 0.030 1351.300 o
2 1 17 4.411 4.437 0.110 89.379 o
2 1 18 21.206 21.476 0.480 4.566 o
2 1 19 33.712 33.907 0.749 1.862 o
2 1 20 25.075 25.093 0.570 3.246 o
2 1 21 9.373 9.284 0.240 18.924 o
2 1 22 0.653 0.620 0.040 757.335 o
2 1 23 6.993 6.865 0.170 37.253 o
2 1 24 8.353 8.504 0.230 20.907 o
2 2 0 516.033 516.004 11.562 0.008 o
2 2 1 1.693 1.709 0.070 240.237 o
2 2 2 2.924 3.108 0.090 139.185 o
2 2 3 16.921 17.328 0.400 6.652 o
2 2 4 1.299 1.259 0.060 330.678 o
2 2 5 152.729 152.738 3.458 0.088 o
2 2 6 10.316 10.303 0.260 16.051 o
2 2 7 56.392 56.442 1.269 0.652 o
2 2 8 56.201 56.132 1.239 0.680 o
2 2 9 78.028 77.948 1.749 0.343 o
2 2 10 75.829 75.030 1.679 0.371 o
2 2 11 32.055 31.729 0.710 2.078 o
2 2 12 0.410 0.460 0.030 1353.060 o
2 2 13 35.578 35.836 0.789 1.677 o
2 2 14 1.626 1.669 0.050 451.867 o
2 2 15 12.682 12.642 0.280 13.337 o
2 2 16 12.738 12.761 0.290 12.544 o
2 2 17 46.105 46.379 1.039 0.972 o
2 2 18 2.240 2.189 0.080 181.066 o
2 2 20 1.925 2.049 0.090 146.735 o
2 2 22 3.004 3.028 0.100 114.567 o
2 2 23 10.982 11.372 0.260 15.734 o
2 3 0 12.665 12.182 0.600 3.314 o
2 3 1 29.125 28.981 0.650 2.484 o
2 3 2 90.509 87.521 1.919 0.281 o
2 3 3 4.632 4.407 0.140 57.715 o
2 3 4 215.048 211.808 4.697 0.047 o
2 3 5 7.847 7.595 0.180 32.742 o
2 3 6 2.400 2.408 0.070 228.614 o
2 3 7 29.783 29.101 0.670 2.348 o
2 3 8 1.692 1.709 0.060 321.116 o
2 3 9 1.411 1.429 0.060 327.865 o
2 3 10 2.516 2.358 0.110 98.020 o
2 3 11 0.201 0.200 0.030 1372.320 o
2 3 12 3.693 3.777 0.100 110.153 o
2 3 13 0.105 0.110 0.030 1376.300 o
2 3 14 8.391 8.344 0.200 26.742 o
2 3 15 5.095 4.977 0.130 64.514 o
2 3 16 3.671 3.787 0.130 68.324 o
2 3 17 0.234 0.240 0.040 772.626 o
2 3 18 1.530 1.579 0.070 242.337 o
2 3 19 0.312 0.270 0.050 494.445 o
2 3 20 0.291 0.280 0.060 343.756 o
2 3 21 1.690 1.619 0.090 148.474 o
2 3 22 4.632 4.717 0.200 29.545 o
2 4 0 12.326 12.462 0.290 12.653 o
2 4 2 2.046 2.029 0.080 182.955 o
2 4 3 54.185 54.453 1.159 0.769 o
2 4 4 53.761 52.775 1.259 0.671 o
2 4 5 18.437 18.178 0.410 6.241 o
2 4 6 3.479 3.348 0.110 94.147 o
2 4 7 17.800 18.038 0.400 6.560 o
2 4 8 5.033 5.077 0.130 64.540 o
2 4 9 6.711 6.815 0.190 30.822 o
2 4 10 1.657 1.659 0.070 240.812 o
2 4 11 0.219 0.270 0.040 772.619 o
2 4 12 33.966 33.727 0.799 1.666 o
2 4 13 11.297 11.213 0.270 14.687 o
2 4 14 7.688 7.555 0.260 17.009 o
2 4 15 5.450 5.386 0.180 35.353 o
2 4 17 6.104 6.376 0.200 28.517 o
2 4 18 10.501 10.373 0.490 4.960 o
2 4 19 3.653 3.628 0.260 18.023 o
2 5 0 11.043 10.933 0.250 16.871 o
2 5 1 3.762 3.608 0.110 92.885 o
2 5 2 1.781 1.639 0.130 72.212 o
2 5 3 1.240 1.239 0.070 246.068 o
2 5 4 2.807 2.938 0.110 96.594 o
2 5 5 1.235 1.179 0.070 246.321 o
2 5 6 1.746 1.939 0.090 147.670 o
2 5 7 0.233 0.260 0.050 494.988 o
2 5 8 68.773 69.703 1.699 0.373 o
2 5 9 5.445 5.506 0.180 35.317 o
2 5 10 3.556 3.618 0.170 41.251 o
2 5 11 0.314 0.340 0.070 252.594 o
2 5 12 0.774 0.829 0.090 152.028 o
2 5 13 1.494 1.529 0.110 100.772 o
2 5 14 17.531 17.388 1.139 0.934 o
2 5 15 1.103 1.239 0.180 38.134 o
2 6 0 0.826 0.809 0.070 249.964 o
2 6 1 0.513 0.450 0.060 342.384 o
2 6 2 6.637 6.825 0.270 16.110 o
2 6 3 11.902 12.691 0.290 12.713 o
2 6 4 6.517 6.745 0.200 28.216 o
2 6 5 0.221 0.220 0.060 344.050 o
2 6 6 0.309 0.240 0.070 252.698 o
2 6 7 5.267 5.236 0.170 39.480 o
2 6 8 0.683 0.749 0.070 250.769 o
2 6 9 0.548 0.620 0.090 152.539 o
2 6 11 3.223 3.108 0.140 60.430 o
2 6 12 7.188 7.095 0.310 12.308 o
2 6 13 0.603 0.560 0.150 55.039 o
2 6 14 4.032 3.887 0.240 21.004 o
2 7 0 1.128 0.939 0.150 54.864 o
2 7 1 2.180 1.879 0.200 30.701 o
2 7 3 2.007 2.039 0.210 27.886 o
2 7 4 4.034 3.917 0.250 19.392 o
2 7 6 2.014 1.939 0.210 27.893 o
2 7 7 2.899 2.928 0.230 23.107 o
3 0 0 395.617 320.575 7.265 0.019 o
3 0 2 187.425 194.599 4.547 0.052 o
3 0 4 22.056 21.016 0.700 2.327 o
3 0 6 584.262 591.903 13.311 0.006 o
3 0 8 11.431 10.393 0.260 15.745 o
3 0 10 1.182 1.139 0.050 472.621 o
3 0 12 278.678 280.312 6.216 0.027 o
3 0 14 3.674 3.728 0.100 110.347 o
3 0 16 11.069 10.923 0.260 15.771 o
3 0 18 10.109 10.463 0.250 17.223 o
3 0 20 35.816 35.906 0.749 1.826 o
3 0 22 33.935 34.157 0.730 1.944 o
3 0 24 1.790 1.949 0.230 23.306 o
3 1 0 108.218 111.076 2.468 0.173 o
3 1 1 430.994 422.027 11.442 0.008 o
3 1 2 441.252 454.325 10.203 0.010 o
3 1 3 42.269 41.812 0.929 1.209 o
3 1 4 12.054 11.512 0.290 12.797 o
3 1 5 5.091 5.286 0.150 49.773 o
3 1 6 4.728 4.987 0.140 57.133 o
3 1 7 29.865 29.220 0.670 2.345 o
3 1 8 38.346 38.124 0.869 1.393 o
3 1 9 1.516 1.469 0.050 458.540 o
3 1 10 85.375 84.753 1.879 0.296 o
3 1 11 13.736 13.471 0.300 11.598 o
3 1 12 11.136 11.023 0.250 16.829 o
3 1 13 35.799 36.166 0.799 1.638 o
3 1 14 0.621 0.680 0.030 1323.050 o
3 1 15 2.968 2.968 0.080 172.232 o
3 1 16 58.257 58.821 1.309 0.612 o
3 1 17 1.294 1.379 0.060 329.909 o
3 1 18 2.849 2.848 0.100 115.494 o
3 1 19 7.655 7.715 0.190 29.917 o
3 1 20 0.444 0.450 0.040 766.398 o
3 1 21 4.314 4.297 0.110 89.952 o
3 1 22 0.907 0.899 0.060 337.504 o
3 1 23 22.429 22.255 0.490 4.343 o
3 2 0 1.833 1.899 0.070 237.910 o
3 2 1 8.280 7.745 0.200 26.980 o
3 2 2 276.696 276.764 6.286 0.027 o
3 2 3 102.270 101.792 2.308 0.197 o
3 2 4 90.614 91.429 2.029 0.255 o
3 2 5 61.940 60.979 1.419 0.525 o
3 2 6 44.960 44.480 1.059 0.950 o
3 2 7 3.655 3.728 0.100 110.428 o
3 2 8 103.660 102.261 2.468 0.175 o
3 2 9 2.262 2.239 0.060 305.320 o
3 2 10 11.213 11.172 0.250 16.782 o
3 2 11 9.247 9.244 0.210 23.910 o
3 2 12 21.455 21.446 0.480 4.556 o
3 2 13 2.854 2.928 0.080 173.368 o
3 2 14 8.112 7.815 0.190 29.574 o
3 2 15 1.243 1.199 0.060 331.835 o
3 2 16 1.864 1.909 0.070 237.530 o
3 2 17 6.899 7.015 0.170 37.270 o
3 2 18 20.584 20.776 0.500 4.295 o
3 2 19 14.385 14.410 0.330 9.709 o
3 2 20 6.312 6.336 0.170 38.123 o
3 2 21 5.194 5.266 0.150 49.656 o
3 2 22 1.837 1.699 0.090 147.783 o
3 2 23 1.115 0.919 0.190 34.257 o
3 3 0 70.232 71.852 1.499 0.458 o
3 3 1 2.016 2.049 0.080 183.088 o
3 3 2 20.649 20.636 0.480 4.608 o
3 3 3 98.915 96.435 2.089 0.237 o
3 3 4 107.057 105.030 2.268 0.201 o
3 3 5 0.146 0.130 0.030 1375.140 o
3 3 6 19.652 20.146 0.440 5.409 o
3 3 7 2.090 2.109 0.080 182.390 o
3 3 8 114.213 113.554 2.578 0.158 o
3 3 9 34.841 35.516 0.779 1.722 o
3 3 10 0.258 0.220 0.030 1369.580 o
3 3 11 15.774 15.720 0.350 8.549 o
3 3 12 32.224 32.019 0.710 2.074 o
3 3 13 12.147 11.842 0.270 14.406 o
3 3 14 48.109 48.517 1.039 0.959 o
3 3 15 4.498 4.577 0.120 76.269 o
3 3 16 7.999 8.155 0.200 27.024 o
3 3 17 6.924 7.035 0.170 37.237 o
3 3 18 2.039 2.169 0.080 182.535 o
3 3 19 0.760 0.720 0.060 339.698 o
3 3 20 0.456 0.510 0.060 342.529 o
3 3 21 3.637 3.688 0.120 79.427 o
3 3 22 5.842 6.006 0.280 15.205 o
3 4 0 6.162 6.046 0.170 38.385 o
3 4 1 0.337 0.280 0.040 770.637 o
3 4 2 2.228 2.129 0.090 145.249 o
3 4 3 17.927 17.838 0.470 4.960 o
3 4 4 37.541 37.115 1.189 0.804 o
3 4 5 0.261 0.230 0.040 772.313 o
3 4 6 0.268 0.300 0.040 771.657 o
3 4 7 54.354 54.603 1.239 0.686 o
3 4 8 19.829 20.216 0.430 5.609 o
3 4 9 9.764 9.604 0.230 20.175 o
3 4 10 10.868 10.573 0.260 15.871 o
3 4 12 1.679 1.719 0.090 148.335 o
3 4 13 13.034 12.751 0.300 11.787 o
3 4 14 3.114 3.028 0.120 81.239 o
3 4 16 2.277 2.288 0.110 98.634 o
3 4 17 15.610 15.610 0.340 9.003 o
3 4 18 9.208 8.994 0.350 9.533 o
3 5 0 16.483 16.069 0.360 8.059 o
3 5 1 8.715 8.564 0.260 16.663 o
3 5 2 2.867 2.958 0.130 70.210 o
3 5 5 1.914 1.789 0.080 184.580 o
3 5 6 14.875 14.490 0.330 9.639 o
3 5 7 4.488 4.537 0.140 57.832 o
3 5 8 1.605 1.539 0.090 148.913 o
3 5 9 0.372 0.390 0.060 343.237 o
3 5 12 1.544 1.479 0.110 100.734 o
3 5 13 0.320 0.340 0.080 193.473 o
3 5 14 1.517 1.459 0.190 34.159 o
3 6 0 0.058 0.380 0.100 123.979 o
3 6 1 0.980 0.749 0.070 249.312 o
3 6 2 1.204 1.149 0.070 246.648 o
3 6 3 0.562 0.889 0.090 152.329 o
3 6 4 1.011 1.069 0.110 101.677 o
3 6 5 3.114 3.078 0.160 46.842 o
3 6 6 0.697 0.779 0.070 250.644 o
3 6 7 13.687 14.041 0.380 7.668 o
3 6 8 0.222 0.200 0.060 344.071 o
3 6 9 0.652 0.959 0.100 123.372 o
3 6 10 1.953 2.069 0.120 84.015 o
3 6 11 2.423 2.189 0.220 25.360 o
3 6 12 2.534 2.608 0.220 25.311 o
3 6 13 3.604 3.518 0.230 22.939 o
3 7 0 1.125 1.109 0.180 38.141 o
3 7 2 3.392 3.398 0.230 22.988 o
3 7 3 4.389 4.117 0.250 19.323 o
3 7 4 0.677 0.650 0.160 48.365 o
3 7 6 0.565 0.560 0.150 55.045 o
3 7 8 1.098 1.009 0.170 42.757 o
3 7 9 1.762 1.929 0.200 30.772 o
3 7 10 1.362 1.359 0.180 38.077 o
4 0 0 44.684 45.559 1.139 0.836 o
4 0 4 37.271 38.784 0.919 1.271 o
4 0 6 13.398 12.681 0.320 10.498 o
4 0 8 1.072 1.019 0.050 476.782 o
4 0 10 4.391 4.377 0.110 89.552 o
4 0 12 2.785 2.918 0.080 173.995 o
4 0 16 47.922 49.177 1.099 0.872 o
4 0 18 0.180 0.170 0.050 495.478 o
4 0 22 29.145 29.840 0.730 2.029 o
4 1 0 2.338 2.378 0.080 179.660 o
4 1 1 154.242 153.947 3.488 0.086 o
4 1 2 185.461 186.015 4.287 0.058 o
4 1 3 208.615 210.559 4.987 0.043 o
4 1 4 2.849 2.988 0.100 115.234 o
4 1 5 89.965 87.781 2.199 0.223 o
4 1 6 40.250 39.873 0.899 1.297 o
4 1 7 8.604 8.374 0.200 26.608 o
4 1 8 28.360 27.991 0.640 2.573 o
4 1 9 20.792 20.626 0.470 4.770 o
4 1 10 0.252 0.240 0.020 3057.540 o
4 1 11 126.912 128.334 2.838 0.130 o
4 1 12 11.513 11.572 0.260 15.563 o
4 1 13 6.371 6.166 0.140 53.433 o
4 1 14 2.380 2.428 0.070 228.738 o
4 1 15 9.414 9.474 0.220 21.954 o
4 1 16 3.190 3.218 0.090 137.330 o
4 1 17 8.514 8.724 0.210 24.414 o
4 1 18 0.476 0.440 0.040 765.711 o
4 1 19 1.354 1.379 0.060 329.061 o
4 1 20 17.281 17.348 0.420 6.091 o
4 1 21 13.879 13.751 0.340 9.325 o
4 1 22 4.651 4.607 0.180 36.099 o
4 2 0 117.162 118.760 2.698 0.145 o
4 2 1 74.434 74.190 1.629 0.393 o
4 2 2 295.891 294.632 6.715 0.023 o
4 2 3 55.828 54.763 1.209 0.711 o
4 2 4 15.539 14.930 0.420 6.271 o
4 2 5 0.561 0.560 0.040 761.479 o
4 2 6 6.824 6.915 0.170 37.388 o
4 2 7 153.657 149.760 3.288 0.096 o
4 2 8 0.746 0.680 0.030 1308.620 o
4 2 9 14.294 14.220 0.320 10.257 o
4 2 10 40.654 40.643 0.889 1.316 o
4 2 11 1.237 1.169 0.050 470.797 o
4 2 12 101.074 101.262 2.179 0.218 o
4 2 13 26.918 27.232 0.600 2.909 o
4 2 14 10.610 10.673 0.250 17.042 o
4 2 15 25.955 26.392 0.570 3.206 o
4 2 16 2.254 2.219 0.090 144.928 o
4 2 17 5.176 5.057 0.140 56.377 o
4 2 18 5.421 5.336 0.140 55.755 o
4 2 19 2.760 2.718 0.100 116.061 o
4 2 20 2.995 2.988 0.180 37.337 o
4 2 21 2.248 2.149 0.100 118.718 o
4 2 22 12.557 13.271 0.420 6.483 o
4 3 0 5.527 5.556 0.130 62.998 o
4 3 1 36.731 36.396 0.789 1.663 o
4 3 2 0.941 1.019 0.050 479.730 o
4 3 3 1.457 1.309 0.050 462.710 o
4 3 4 48.232 47.738 1.039 0.960 o
4 3 5 3.581 3.638 0.120 79.610 o
4 3 6 105.196 103.740 2.298 0.197 o
4 3 7 0.319 0.330 0.030 1363.540 o
4 3 8 54.316 53.534 1.199 0.727 o
4 3 9 6.139 6.136 0.150 47.839 o
4 3 10 9.655 9.783 0.290 13.386 o
4 3 11 0.350 0.290 0.070 252.572 o
4 3 13 13.240 12.891 0.290 12.432 o
4 3 16 22.629 22.845 0.510 4.041 o
4 3 17 2.857 2.808 0.100 115.539 o
4 3 18 31.769 31.719 0.690 2.184 o
4 3 19 2.498 2.418 0.110 97.993 o
4 3 21 3.626 3.538 0.250 19.475 o
4 4 0 64.987 63.897 1.599 0.422 o
4 4 1 0.564 0.470 0.040 762.793 o
4 4 2 0.622 0.610 0.050 489.258 o
4 4 3 2.621 2.648 0.100 116.678 o
4 4 4 1.619 1.459 0.060 324.406 o
4 4 5 19.965 19.787 0.440 5.401 o
4 4 6 13.270 13.421 0.300 11.686 o
4 4 7 39.402 39.134 0.849 1.437 o
4 4 8 20.174 20.586 0.540 3.768 o
4 4 9 0.998 0.959 0.070 248.605 o
4 4 10 1.332 1.349 0.070 244.953 o
4 4 11 0.445 0.440 0.050 492.523 o
4 4 12 0.191 0.220 0.050 495.317 o
4 4 13 0.545 0.540 0.070 251.704 o
4 4 14 20.352 20.276 0.420 5.797 o
4 4 15 4.942 4.937 0.170 39.852 o
4 4 17 17.757 18.118 0.460 5.153 o
4 5 0 0.182 0.150 0.040 773.770 o
4 5 1 1.982 1.799 0.080 184.122 o
4 5 2 0.807 0.799 0.070 250.083 o
4 5 3 3.369 2.938 0.140 60.360 o
4 5 4 21.597 22.305 0.460 4.865 o
4 5 5 1.975 1.999 0.140 62.138 o
4 5 6 9.240 9.713 0.240 18.897 o
4 5 7 0.131 0.170 0.050 495.668 o
4 5 8 2.074 2.119 0.090 145.957 o
4 5 10 14.184 14.001 0.400 6.962 o
4 5 11 7.156 7.245 0.200 27.748 o
4 5 12 1.790 1.839 0.100 120.441 o
4 6 0 0.864 0.959 0.070 249.374 o
4 6 1 3.539 3.618 0.120 79.725 o
4 6 2 0.492 0.510 0.060 342.333 o
4 6 3 0.620 0.720 0.070 251.094 o
4 6 4 0.105 0.170 0.050 495.749 o
4 6 5 2.420 2.648 0.100 117.368 o
4 6 7 0.790 0.789 0.090 152.034 o
4 6 8 1.881 1.979 0.110 99.746 o
4 6 9 1.649 1.689 0.120 84.643 o
4 7 1 4.284 4.597 0.310 12.674 o
4 7 2 0.787 0.879 0.150 54.967 o
4 7 5 0.893 0.949 0.160 48.299 o
4 7 6 6.095 6.006 0.280 15.171 o
4 7 8 3.469 3.448 0.230 22.970 o
5 0 0 62.638 63.318 1.419 0.522 o
5 0 2 672.977 676.666 15.130 0.005 o
5 0 4 12.027 11.512 0.280 13.602 o
5 0 6 6.713 6.366 0.160 41.961 o
5 0 8 146.098 146.512 3.148 0.105 o
5 0 10 70.999 72.491 1.559 0.428 o
5 0 12 17.421 17.298 0.380 7.217 o
5 0 14 15.536 15.390 0.340 9.026 o
5 0 16 14.971 15.680 0.380 7.497 o
5 0 18 1.787 1.849 0.100 120.436 o
5 0 20 1.964 1.949 0.140 62.164 o
5 0 22 0.706 0.680 0.190 34.310 o
5 1 0 0.388 0.430 0.040 768.025 o
5 1 1 108.631 108.227 2.408 0.180 o
5 1 2 58.109 57.382 1.279 0.638 o
5 1 3 1.796 1.709 0.090 147.919 o
5 1 4 39.249 38.274 0.979 1.129 o
5 1 5 1.169 0.959 0.130 72.905 o
5 1 6 81.953 79.297 1.799 0.323 o
5 1 7 4.946 4.987 0.120 74.550 o
5 1 8 1.444 1.429 0.040 693.526 o
5 1 9 1.835 1.889 0.060 317.013 o
5 1 10 0.742 0.759 0.030 1304.320 o
5 1 11 29.052 29.210 0.640 2.549 o
5 1 12 55.290 55.403 1.209 0.712 o
5 1 13 16.481 16.749 0.390 7.004 o
5 1 14 0.272 0.260 0.030 1367.990 o
5 1 15 17.868 17.998 0.400 6.556 o
5 1 18 5.494 5.636 0.150 49.036 o
5 1 19 0.811 0.779 0.060 338.986 o
5 1 20 1.303 1.359 0.080 189.076 o
5 1 21 23.544 24.174 0.550 3.505 o
5 2 0 24.840 23.854 0.560 3.368 o
5 2 1 25.452 24.883 0.560 3.337 o
5 2 2 3.322 3.258 0.090 136.430 o
5 2 3 24.378 23.484 0.550 3.491 o
5 2 4 60.519 59.390 1.299 0.614 o
5 2 5 14.777 14.490 0.360 8.313 o
5 2 6 48.144 47.598 1.039 0.961 o
5 2 7 4.298 4.187 0.110 90.193 o
5 2 8 14.224 13.701 0.310 10.875 o
5 2 9 10.713 10.443 0.240 18.276 o
5 2 10 39.225 39.424 0.879 1.356 o
5 2 11 10.506 10.483 0.240 18.341 o
5 2 12 21.750 21.146 0.470 4.714 o
5 2 14 5.941 6.006 0.150 48.197 o
5 2 16 11.659 11.252 0.260 15.567 o
5 2 17 24.482 24.863 0.590 3.076 o
5 2 18 2.804 2.748 0.120 82.099 o
5 2 19 2.732 2.838 0.140 61.102 o
5 2 20 17.085 17.348 0.360 7.929 o
5 2 21 2.586 2.598 0.330 11.324 o
5 3 0 120.964 118.251 2.568 0.157 o
5 3 1 26.355 25.413 0.560 3.305 o
5 3 2 5.245 5.306 0.140 56.066 o
5 3 3 4.337 4.297 0.110 89.874 o
5 3 4 3.892 3.728 0.110 92.285 o
5 3 5 40.539 40.063 0.879 1.344 o
5 3 6 89.433 88.091 1.869 0.294 o
5 3 7 4.633 4.337 0.120 76.229 o
5 3 8 3.197 3.298 0.100 113.270 o
5 3 9 0.272 0.220 0.040 772.226 o
5 3 10 37.090 36.366 0.730 1.890 o
5 3 11 21.072 20.726 0.570 3.399 o
5 3 12 0.613 0.560 0.070 251.431 o
5 3 13 4.264 4.277 0.160 45.500 o
5 3 14 28.766 29.090 0.700 2.192 o
5 3 15 0.825 0.839 0.070 249.889 o
5 3 16 31.982 32.118 0.660 2.345 o
5 3 19 4.119 4.097 0.160 45.700 o
5 4 0 8.695 8.634 0.360 9.089 o
5 4 1 4.544 4.657 0.150 50.809 o
5 4 2 0.093 0.140 0.050 495.827 o
5 4 3 1.214 1.319 0.070 245.965 o
5 4 4 25.218 25.103 0.670 2.448 o
5 4 5 18.014 18.078 0.420 6.021 o
5 4 6 8.131 8.254 0.200 26.919 o
5 4 7 18.418 18.268 0.420 5.989 o
5 4 9 7.446 7.155 0.200 27.615 o
5 4 10 15.516 15.580 0.350 8.586 o
5 4 11 2.609 2.618 0.100 116.770 o
5 4 12 0.606 0.540 0.060 341.536 o
5 4 14 2.318 2.268 0.110 98.568 o
5 4 15 11.718 11.952 0.280 13.621 o
5 4 16 1.301 1.349 0.200 30.881 o
5 4 17 4.789 4.867 0.260 17.790 o
5 5 0 4.856 4.887 0.280 15.395 o
5 5 2 4.442 4.817 0.260 17.844 o
5 5 3 1.111 1.099 0.080 190.454 o
5 5 4 3.238 3.408 0.120 80.598 o
5 5 5 0.328 0.340 0.060 343.517 o
5 5 6 6.103 6.406 0.200 28.510 o
5 5 7 1.231 1.119 0.070 246.568 o
5 5 8 7.101 7.135 0.230 21.569 o
5 5 9 0.344 0.410 0.070 252.455 o
5 5 14 2.680 2.608 0.210 27.717 o
5 5 15 0.797 0.769 0.150 54.978 o
5 6 0 6.416 6.616 0.400 7.570 o
5 6 1 4.220 4.127 0.140 58.511 o
5 6 2 3.949 3.867 0.130 67.774 o
5 6 3 1.919 1.859 0.140 62.230 o
5 6 4 1.545 1.529 0.080 187.458 o
5 6 5 7.271 7.165 0.180 33.375 o
5 6 6 2.759 2.798 0.130 70.467 o
5 6 7 10.961 11.312 0.270 14.755 o
5 6 8 0.676 0.690 0.130 73.196 o
5 6 9 2.018 2.089 0.120 83.911 o
5 6 12 0.513 0.520 0.140 63.193 o
5 7 0 1.650 1.539 0.110 100.524 o
5 7 1 7.873 7.245 0.190 29.928 o
5 7 2 1.494 1.369 0.200 30.855 o
5 7 3 1.896 1.749 0.190 34.059 o
5 7 4 1.147 1.229 0.180 38.127 o
5 7 5 0.766 0.660 0.150 54.997 o
6 0 0 233.249 235.212 5.346 0.037 o
6 0 2 29.222 29.800 0.660 2.412 o
6 0 4 1.581 1.499 0.120 84.826 o
6 0 6 42.712 47.478 0.959 1.127 o
6 0 8 15.475 15.480 0.350 8.596 o
6 0 10 33.602 33.608 0.700 2.093 o
6 0 12 92.746 94.097 1.999 0.259 o
6 0 14 4.305 4.217 0.140 58.327 o
6 0 16 2.110 2.089 0.110 99.195 o
6 0 18 11.506 12.002 0.290 12.854 o
6 0 20 22.595 22.475 0.450 4.986 o
6 1 0 0.662 0.620 0.050 488.594 o
6 1 1 183.851 180.229 4.077 0.063 o
6 1 2 60.541 58.511 1.499 0.481 o
6 1 3 22.447 20.816 0.480 4.526 o
6 1 4 54.767 52.135 1.299 0.635 o
6 1 5 58.446 58.421 1.269 0.645 o
6 1 6 21.183 20.096 0.530 3.872 o
6 1 7 11.836 11.572 0.270 14.514 o
6 1 8 42.482 41.792 0.909 1.252 o
6 1 9 34.072 34.387 0.769 1.774 o
6 1 10 0.303 0.340 0.040 770.721 o
6 1 11 31.987 31.719 0.690 2.181 o
6 1 12 0.665 0.670 0.050 488.166 o
6 1 13 13.609 13.851 0.310 10.962 o
6 1 15 2.009 1.879 0.080 183.693 o
6 1 16 25.627 26.332 0.550 3.414 o
6 1 17 0.395 0.370 0.050 493.363 o
6 1 18 3.034 3.048 0.150 53.135 o
6 1 19 5.702 5.786 0.160 43.386 o
6 2 1 9.450 9.254 0.220 21.987 o
6 2 2 0.047 0.100 0.020 3097.290 o
6 2 3 13.682 12.901 0.310 11.027 o
6 2 4 47.718 46.009 0.989 1.049 o
6 2 5 97.032 94.816 2.308 0.201 o
6 2 6 2.195 2.179 0.090 145.288 o
6 2 7 1.077 1.059 0.060 334.781 o
6 2 8 5.401 5.137 0.140 55.950 o
6 2 9 34.158 33.308 0.690 2.137 o
6 2 10 1.540 1.479 0.080 187.615 o
6 2 11 5.658 5.616 0.160 43.521 o
6 2 12 3.232 3.268 0.120 80.757 o
6 2 13 6.992 7.015 0.200 27.898 o
6 2 14 33.131 33.787 0.710 2.049 o
6 2 15 15.228 15.090 0.340 9.082 o
6 2 16 7.605 7.625 0.200 27.397 o
6 2 17 1.349 1.339 0.070 244.862 o
6 2 18 0.722 0.700 0.080 192.371 o
6 2 20 2.748 2.538 0.260 18.169 o
6 3 2 0.709 0.720 0.060 340.118 o
6 3 3 0.769 0.710 0.050 486.125 o
6 3 4 0.304 0.280 0.040 771.221 o
6 3 5 0.144 0.150 0.040 774.121 o
6 3 6 0.187 0.220 0.040 773.342 o
6 3 7 5.073 4.957 0.140 56.620 o
6 3 8 6.058 5.816 0.150 48.167 o
6 3 9 3.195 3.737 0.130 69.143 o
6 3 10 32.118 32.448 0.700 2.122 o
6 3 11 1.776 1.629 0.080 185.894 o
6 3 12 1.273 1.279 0.090 150.357 o
6 3 13 0.607 0.570 0.070 251.434 o
6 3 15 12.158 12.052 0.300 11.999 o
6 3 16 5.512 5.646 0.190 31.875 o
6 3 17 0.546 0.570 0.170 42.869 o
6 3 18 7.971 8.724 0.500 4.841 o
6 4 0 16.445 16.139 0.440 5.692 o
6 4 2 25.237 25.283 0.590 3.054 o
6 4 3 0.242 0.300 0.050 494.812 o
6 4 4 6.123 5.936 0.200 28.615 o
6 4 5 13.759 13.921 0.310 10.932 o
6 4 6 0.759 0.819 0.050 485.334 o
6 4 7 1.933 1.869 0.090 147.073 o
6 4 9 7.317 7.555 0.190 30.195 o
6 4 10 17.711 18.118 0.390 6.850 o
6 4 11 1.783 1.649 0.080 185.796 o
6 4 12 0.286 0.300 0.060 343.739 o
6 4 14 2.906 2.898 0.140 60.892 o
6 4 15 4.611 4.767 0.160 44.971 o
6 4 16 3.689 3.718 0.150 52.230 o
6 5 0 25.791 25.663 1.109 0.960 o
6 5 1 4.019 3.917 0.140 58.933 o
6 5 2 0.201 0.270 0.060 344.036 o
6 5 3 0.644 0.640 0.070 251.159 o
6 5 4 14.489 14.260 0.320 10.226 o
6 5 6 43.198 43.061 1.149 0.831 o
6 5 7 2.823 2.898 0.210 27.658 o
6 5 8 0.550 0.540 0.090 152.587 o
6 5 9 1.294 1.379 0.090 150.155 o
6 5 10 0.416 0.420 0.070 252.266 o
6 5 12 0.503 0.550 0.080 193.028 o
6 5 13 1.509 1.589 0.190 34.149 o
6 6 0 10.737 11.083 0.290 13.081 o
6 6 1 2.139 2.049 0.090 145.827 o
6 6 2 4.388 4.637 0.270 16.598 o
6 6 3 5.079 5.147 0.160 44.346 o
6 6 4 0.231 0.260 0.060 343.970 o
6 6 5 1.155 1.129 0.080 190.216 o
6 6 7 1.927 1.809 0.120 84.224 o
6 6 8 0.841 0.839 0.090 151.894 o
6 6 9 0.478 0.520 0.080 193.101 o
6 6 10 6.505 6.676 0.280 15.066 o
6 7 0 1.727 1.539 0.100 120.965 o
6 7 1 0.541 0.460 0.140 63.193 o
7 0 0 108.225 108.787 3.568 0.090 o
7 0 2 35.196 35.256 1.289 0.698 o
7 0 4 267.728 262.224 11.582 0.009 o
7 0 6 1.219 1.119 0.070 246.651 o
7 0 8 43.221 43.980 0.869 1.335 o
7 0 10 59.392 59.410 1.289 0.625 o
7 0 12 17.512 17.688 0.410 6.322 o
7 0 14 11.832 12.192 0.370 8.274 o
7 0 16 8.322 8.185 0.230 20.975 o
7 0 18 16.045 16.529 0.350 8.473 o
7 1 0 82.606 80.766 1.849 0.307 o
7 1 1 1.076 1.049 0.060 334.847 o
7 1 2 0.192 0.230 0.030 1372.090 o
7 1 3 7.347 7.275 0.180 33.272 o
7 1 4 34.900 34.167 0.749 1.846 o
7 1 5 40.158 38.884 1.049 0.995 o
7 1 6 1.015 0.929 0.060 336.221 o
7 1 7 1.319 1.429 0.070 244.746 o
7 1 8 46.306 46.449 0.949 1.130 o
7 1 10 3.164 3.248 0.120 80.918 o
7 1 11 16.368 16.509 0.360 8.049 o
7 1 12 15.176 15.130 0.370 7.860 o
7 1 13 15.227 15.230 0.360 8.231 o
7 1 14 23.227 23.554 0.550 3.523 o
7 1 15 21.939 22.245 0.470 4.679 o
7 1 17 3.308 3.508 0.140 60.098 o
7 1 18 0.411 0.300 0.080 193.382 o
7 1 19 4.059 4.277 0.160 45.674 o
7 2 0 35.029 34.077 0.779 1.727 o
7 2 1 10.700 10.433 0.240 18.283 o
7 2 2 6.389 6.106 0.160 42.469 o
7 2 3 4.734 4.537 0.120 75.710 o
7 2 4 0.506 0.540 0.040 763.464 o
7 2 5 0.796 0.710 0.050 485.657 o
7 2 6 5.659 5.656 0.150 48.807 o
7 2 7 3.275 3.158 0.100 113.236 o
7 2 8 7.277 6.805 0.170 37.012 o
7 2 9 20.448 20.616 0.440 5.350 o
7 2 10 0.919 0.779 0.070 249.558 o
7 2 11 10.025 10.003 0.250 17.316 o
7 2 12 0.347 0.300 0.070 252.568 o
7 2 13 4.015 4.197 0.180 36.571 o
7 2 14 6.598 6.536 0.200 28.229 o
7 2 15 11.059 11.402 0.270 14.721 o
7 2 16 1.081 0.999 0.110 101.640 o
7 2 18 3.821 3.678 0.150 52.120 o
7 3 0 0.578 0.560 0.040 760.943 o
7 3 1 27.577 27.262 0.580 3.062 o
7 3 2 22.295 22.005 0.510 4.068 o
7 3 3 14.986 14.730 0.350 8.692 o
7 3 4 14.034 14.041 0.310 10.878 o
7 3 5 1.037 0.989 0.060 335.641 o
7 3 6 6.538 6.576 0.170 37.809 o
7 3 7 3.331 3.328 0.110 94.611 o
7 3 8 11.952 11.612 0.270 14.482 o
7 3 9 9.790 9.634 0.280 14.252 o
7 3 10 1.768 1.859 0.090 147.739 o
7 3 12 3.320 3.508 0.160 46.551 o
7 3 13 1.575 1.479 0.100 121.384 o
7 3 14 0.270 0.290 0.070 252.723 o
7 3 16 1.889 1.919 0.130 71.983 o
7 4 0 9.762 9.504 0.220 21.792 o
7 4 1 1.476 1.449 0.100 121.633 o
7 4 2 1.570 1.639 0.080 187.027 o
7 4 3 1.129 1.109 0.080 190.360 o
7 4 4 2.594 2.348 0.110 97.851 o
7 4 5 19.924 20.127 0.490 4.486 o
7 4 6 29.306 29.320 0.640 2.543 o
7 4 9 9.908 9.883 0.240 18.647 o
7 4 10 0.318 0.320 0.060 343.591 o
7 4 12 4.786 4.727 0.170 40.050 o
7 4 13 0.286 0.350 0.100 123.903 o
7 4 14 6.767 6.616 0.220 23.622 o
7 4 15 3.229 3.328 0.160 46.679 o
7 5 0 13.348 12.861 0.300 11.722 o
7 5 2 11.999 11.912 0.280 13.565 o
7 5 3 1.376 1.359 0.090 149.941 o
7 5 4 2.310 2.508 0.110 98.320 o
7 5 6 1.068 0.989 0.080 190.826 o
7 5 8 3.513 3.438 0.130 68.874 o
7 5 10 19.972 19.287 0.420 5.855 o
7 5 11 1.281 1.409 0.200 30.880 o
7 5 12 1.200 1.169 0.180 38.123 o
7 6 0 0.779 0.789 0.070 250.242 o
7 6 2 2.167 2.119 0.110 99.048 o
7 6 4 3.758 3.568 0.210 27.351 o
7 6 5 3.779 3.498 0.140 59.524 o
7 6 6 3.119 2.998 0.140 60.608 o
7 6 7 3.282 3.388 0.140 60.200 o
7 6 8 2.900 2.988 0.220 25.216 o
8 0 0 27.521 27.811 0.540 3.436 o
8 0 2 14.792 14.730 0.460 5.359 o
8 0 4 64.157 64.207 1.399 0.531 o
8 0 6 4.608 4.357 0.140 57.787 o
8 0 8 28.294 29.120 0.620 2.704 o
8 0 10 0.867 0.869 0.090 151.817 o
8 0 12 24.444 24.973 0.490 4.201 o
8 0 14 80.512 82.884 1.959 0.279 o
8 0 16 0.796 1.099 0.100 123.109 o
8 1 1 0.423 0.410 0.030 1353.950 o
8 1 2 2.064 2.049 0.070 234.637 o
8 1 3 83.054 83.634 1.959 0.277 o
8 1 4 32.980 32.278 0.769 1.796 o
8 1 6 4.170 4.037 0.120 77.766 o
8 1 7 0.323 0.340 0.040 770.348 o
8 1 8 19.225 19.497 0.420 5.897 o
8 1 9 9.418 9.434 0.230 20.340 o
8 1 10 18.329 18.098 0.390 6.800 o
8 1 11 5.946 6.106 0.190 31.499 o
8 1 12 4.243 4.337 0.200 29.767 o
8 1 13 10.817 11.033 0.270 14.821 o
8 1 15 1.572 1.549 0.130 72.426 o
8 1 16 0.633 0.570 0.110 102.200 o
8 2 0 41.291 40.683 0.949 1.174 o
8 2 1 21.349 21.106 0.510 4.117 o
8 2 3 5.007 4.897 0.160 44.537 o
8 2 4 14.197 14.181 0.320 10.275 o
8 2 5 7.395 7.205 0.190 30.258 o
8 2 7 34.710 34.627 0.819 1.586 o
8 2 8 4.211 3.997 0.120 77.716 o
8 2 9 0.127 0.150 0.050 495.713 o
8 2 10 15.014 14.970 0.340 9.116 o
8 2 13 3.821 3.907 0.210 27.287 o
8 2 14 0.337 0.320 0.090 152.910 o
8 2 15 2.594 2.818 0.280 15.688 o
8 2 16 1.913 1.929 0.130 71.955 o
8 3 0 17.312 17.019 0.420 6.099 o
8 3 1 0.184 0.190 0.040 773.540 o
8 3 2 9.387 9.224 0.230 20.392 o
8 3 3 0.603 0.570 0.050 489.809 o
8 3 4 10.586 10.583 0.250 17.063 o
8 3 5 17.794 17.388 0.470 4.976 o
8 3 6 13.977 13.711 0.420 6.395 o
8 3 8 3.648 3.658 0.120 79.437 o
8 3 10 2.624 2.608 0.120 82.546 o
8 3 11 5.645 5.476 0.170 39.073 o
8 3 12 3.169 3.268 0.130 69.546 o
8 3 13 6.377 6.236 0.200 28.416 o
8 3 14 5.462 5.706 0.180 35.239 o
8 3 15 1.338 1.369 0.160 48.131 o
8 4 1 2.240 2.268 0.090 144.875 o
8 4 2 13.664 13.141 0.320 10.427 o
8 4 3 2.454 2.378 0.150 53.834 o
8 4 4 2.299 2.229 0.090 144.694 o
8 4 5 2.626 2.678 0.110 97.379 o
8 4 6 3.544 3.438 0.110 93.817 o
8 4 7 4.170 4.167 0.120 77.608 o
8 4 9 12.412 11.852 0.280 13.483 o
8 4 10 5.673 5.726 0.220 24.154 o
8 4 12 5.425 5.446 0.170 39.267 o
8 4 13 0.263 0.310 0.090 152.966 o
8 5 0 1.029 0.949 0.080 191.039 o
8 5 1 0.220 0.220 0.060 344.052 o
8 5 2 6.185 6.066 0.170 38.356 o
8 5 3 3.623 3.468 0.130 68.670 o
8 5 4 0.796 0.829 0.080 191.989 o
8 5 6 6.608 6.656 0.190 30.936 o
8 5 7 2.110 2.398 0.230 23.248 o
8 5 8 19.330 19.277 0.690 2.432 o
8 5 9 2.674 2.818 0.130 70.568 o
8 5 10 0.843 0.789 0.140 63.071 o
8 6 1 0.484 0.450 0.080 193.154 o
8 6 2 4.638 4.457 0.350 9.968 o
8 6 3 1.396 1.209 0.100 122.038 o
8 6 4 2.541 2.528 0.150 53.720 o
9 0 0 17.283 18.278 0.819 1.770 o
9 0 2 46.097 45.879 1.639 0.430 o
9 0 4 4.536 4.547 0.240 20.852 o
9 0 6 26.721 26.652 0.520 3.700 o
9 0 10 13.590 13.861 0.420 6.412 o
9 0 12 8.325 8.474 0.330 10.758 o
9 1 0 32.707 32.748 0.690 2.163 o
9 1 1 0.209 0.200 0.040 773.197 o
9 1 2 4.739 4.607 0.140 57.406 o
9 1 3 26.138 25.673 0.530 3.624 o
9 1 4 2.499 2.458 0.120 82.887 o
9 1 5 5.986 6.006 0.180 34.773 o
9 1 6 7.656 7.385 0.280 14.834 o
9 1 7 12.767 12.572 0.290 12.557 o
9 1 8 1.681 1.669 0.080 186.329 o
9 1 9 2.029 1.949 0.090 146.512 o
9 1 10 8.941 8.824 0.230 20.634 o
9 1 12 0.952 1.049 0.090 151.453 o
9 1 13 26.352 27.122 0.510 3.822 o
9 1 14 8.841 9.024 0.260 16.579 o
9 1 15 1.007 1.139 0.100 122.777 o
9 2 0 1.751 1.709 0.090 148.087 o
9 2 1 3.596 3.628 0.120 79.588 o
9 2 2 35.377 35.106 0.809 1.612 o
9 2 3 4.962 4.917 0.170 39.845 o
9 2 4 35.560 34.677 0.769 1.757 o
9 2 5 3.215 3.208 0.130 69.521 o
9 2 6 2.991 3.068 0.110 95.932 o
9 2 7 1.647 1.729 0.090 148.430 o
9 2 8 2.106 2.119 0.090 145.815 o
9 2 9 14.865 14.600 0.350 8.712 o
9 2 10 2.011 2.029 0.110 99.450 o
9 2 11 8.471 8.764 0.230 20.817 o
9 2 12 6.216 6.246 0.240 20.289 o
9 2 14 7.114 7.245 0.200 27.771 o
9 3 0 2.048 2.229 0.120 83.769 o
9 3 1 6.375 6.296 0.160 42.380 o
9 3 2 2.506 2.488 0.110 97.893 o
9 3 3 13.762 14.620 0.360 8.406 o
9 3 4 6.404 6.436 0.310 12.421 o
9 3 5 1.310 1.239 0.090 150.308 o
9 3 6 15.566 16.099 0.380 7.429 o
9 3 7 0.295 0.330 0.060 343.658 o
9 3 8 15.630 15.460 0.340 9.010 o
9 3 10 2.959 2.818 0.230 23.106 o
9 3 11 3.729 3.767 0.150 52.167 o
9 3 12 4.557 4.427 0.320 11.895 o
9 4 1 2.276 2.398 0.120 83.297 o
9 4 2 12.503 12.112 0.290 12.653 o
9 4 5 0.325 0.290 0.060 343.619 o
9 4 6 4.943 4.807 0.140 56.940 o
9 4 7 17.308 17.828 0.390 6.895 o
9 4 8 12.057 11.792 0.270 14.434 o
9 4 9 5.035 5.107 0.170 39.715 o
9 4 10 0.971 1.059 0.100 122.892 o
9 5 1 0.833 0.769 0.090 151.976 o
9 5 2 4.162 3.907 0.130 67.359 o
9 5 3 1.481 1.369 0.090 149.602 o
9 5 4 1.025 1.139 0.180 38.154 o
9 5 5 0.879 0.959 0.170 42.800 o
10 0 0 7.301 8.055 0.460 5.721 o
10 0 2 2.776 2.938 0.130 70.350 o
10 0 4 13.861 13.821 0.440 5.877 o
10 0 6 17.186 16.409 0.350 8.349 o
10 0 8 0.989 1.009 0.100 122.903 o
10 1 0 9.472 9.504 0.230 20.307 o
10 1 1 31.486 31.509 0.660 2.359 o
10 1 3 8.285 8.115 0.210 24.678 o
10 1 4 9.229 9.304 0.240 18.968 o
10 1 5 3.573 3.438 0.130 68.777 o
10 1 6 7.613 7.465 0.210 25.155 o
10 1 8 1.299 1.269 0.110 101.225 o
10 1 9 1.149 1.119 0.110 101.499 o
10 1 10 5.153 5.087 0.290 14.338 o
10 1 11 3.686 3.468 0.260 18.028 o
10 1 12 0.671 0.520 0.170 42.858 o
10 1 13 1.647 1.659 0.230 23.333 o
10 2 0 9.069 9.114 0.250 17.716 o
10 2 1 1.597 1.579 0.090 148.873 o
10 2 2 28.154 27.622 1.019 1.116 o
10 2 3 7.681 7.475 0.350 9.706 o
10 2 4 1.476 1.409 0.190 34.170 o
10 2 5 10.004 9.644 0.250 17.374 o
10 2 6 7.165 7.195 0.210 25.424 o
10 2 7 3.690 3.598 0.120 79.410 o
10 2 8 3.104 3.008 0.110 95.706 o
10 2 9 0.417 0.430 0.090 152.795 o
10 2 10 6.214 6.116 0.300 13.267 o
10 2 11 1.215 1.249 0.110 101.343 o
10 2 12 14.854 15.729 0.450 5.553 o
10 3 0 0.780 0.759 0.060 339.356 o
10 3 1 1.329 1.139 0.080 189.455 o
10 3 2 18.093 18.078 0.430 5.778 o
10 3 3 3.721 3.807 0.130 68.222 o
10 3 4 3.224 3.288 0.120 80.753 o
10 3 5 0.252 0.220 0.060 343.966 o
10 3 6 13.451 13.251 0.300 11.669 o
10 3 7 11.301 11.482 0.280 13.760 o
10 3 8 23.700 24.074 0.460 4.712 o
10 3 9 0.508 0.350 0.100 123.777 o
10 3 10 1.032 0.969 0.160 48.266 o
10 3 11 0.843 0.929 0.200 30.949 o
10 4 0 2.367 2.398 0.110 98.315 o
10 4 1 4.953 4.917 0.150 50.170 o
10 4 3 1.470 1.429 0.090 149.541 o
10 4 4 3.130 3.248 0.150 52.968 o
10 4 5 0.995 1.149 0.110 101.652 o
10 4 6 0.782 0.799 0.130 73.135 o
10 4 7 6.522 6.496 0.190 31.038 o
10 5 0 1.759 1.669 0.200 30.793 o
10 5 1 2.448 2.478 0.120 82.955 o
11 0 0 32.102 32.798 1.029 1.073 o
11 0 2 24.159 23.854 0.500 4.098 o
11 0 6 2.454 2.209 0.200 30.611 o
11 1 1 3.756 3.947 0.120 78.858 o
11 1 2 8.009 7.725 0.200 27.142 o
11 1 3 10.931 10.893 0.260 15.812 o
11 1 4 1.669 1.699 0.100 120.915 o
11 1 5 12.294 12.532 0.290 12.653 o
11 1 6 3.423 3.628 0.140 59.887 o
11 1 7 4.599 4.447 0.160 45.128 o
11 1 9 1.285 1.409 0.230 23.372 o
11 1 10 5.364 5.326 0.290 14.303 o
11 2 1 11.732 11.732 0.270 14.520 o
11 2 3 0.920 0.799 0.090 151.781 o
11 2 4 6.781 6.815 0.230 21.721 o
11 2 6 18.660 18.408 0.899 1.474 o
11 2 7 15.650 16.349 0.470 5.086 o
11 2 8 2.697 2.818 0.250 19.628 o
11 2 9 0.779 0.700 0.190 34.303 o
11 3 0 18.527 18.617 0.400 6.483 o
11 3 1 1.930 2.069 0.170 42.390 o
11 3 2 1.161 1.219 0.180 38.126 o
11 3 3 1.406 1.459 0.120 85.031 o
11 3 4 3.011 3.068 0.140 60.688 o
11 3 5 0.708 0.829 0.200 30.963 o
11 3 6 2.066 2.019 0.230 23.274 o
11 4 0 1.491 1.189 0.180 38.068 o
11 4 1 3.262 3.428 0.220 25.103 o
11 4 2 3.256 3.138 0.140 60.375 o
11 4 4 5.956 5.756 0.290 14.213 o
12 0 0 1.390 1.509 0.090 149.667 o
12 0 2 19.368 19.597 0.510 4.212 o
12 0 4 7.444 7.605 0.310 12.253 o
12 1 0 8.262 8.364 0.220 22.691 o
12 1 1 3.139 3.168 0.120 81.048 o
12 1 2 8.013 7.935 0.200 27.079 o
12 1 3 3.352 3.248 0.140 60.200 o
12 1 4 0.495 0.400 0.080 193.177 o
12 1 5 3.510 3.468 0.250 19.495 o
12 1 6 11.745 12.272 0.380 7.883 o
12 1 7 2.384 2.688 0.240 21.322 o
12 2 0 0.657 0.680 0.080 192.558 o
12 2 3 2.074 1.999 0.230 23.274 o
12 2 4 3.824 3.847 0.270 16.705 o
12 2 5 2.501 2.468 0.250 19.664 o
12 2 6 0.968 0.969 0.200 30.937 o
12 3 3 2.419 2.448 0.250 19.673 o
13 1 0 1.260 1.299 0.100 122.210 o
13 1 1 2.026 2.139 0.170 42.343 o
13 2 0 0.941 0.909 0.190 34.277 o
13 2 1 2.801 2.778 0.250 19.619 o
;
_iucr_refine_instructions_details
;
TITL OXA07 OLEX2: imported from CIF
CELL 0.71073 6.095 3.4881 11.8462 90 103.842 90
ZERR 2 0.0005 0.0003 0.0009 0 0.003 0
LATT 1
SYMM -X,0.5+Y,0.5-Z
SFAC C H O
DISP C 0.0033 0.0016
DISP H 0 0
DISP O 0.0106 0.006
UNIT 4 12 12

SIZE 0.193 0.186 0.139
TEMP -173.1(10)
CONF
ACTA 
MORE -1
BOND $H
WGHT 0.009525 0
FVAR 1.000335
REM <olex2.extras>
REM <HklSrc "%.\\oxa07.hkl">
REM </olex2.extras>

O1    3     0.43490  0.44404  0.34989  11.00000  0.01295  0.01922  0.00788 =
 -0.00069  0.00160  0.00465 
O2    3     0.24239  0.74249  0.46370  11.00000  0.01125  0.01837  0.00954 =
 -0.00073  0.00113  0.00537 
C1    1     0.40302  0.55877  0.44801  11.00000  0.00923  0.01165  0.00776 =
 -0.00008  0.00128  0.00171 
H1    2     0.29935  0.51722  0.27819  11.00000  0.03900  0.04675  0.01972 =
 -0.00175  0.01191  0.00394 
O3    3     0.13014  0.63104  0.17858  11.00000  0.01083  0.01846  0.00932 =
 0.00101  0.00073 -0.00186 
H2    2     0.19214  0.69604  0.11305  11.00000  0.03455  0.03428  0.02252 =
 0.00333  0.00836 -0.00493 
H3    2     0.00821  0.45780  0.14995  11.00000  0.02649  0.03461  0.03329 =
 -0.00200  0.00807 -0.01297 
HKLF 4

END
Q1 1 0.333333 0.666667 0.458333 11 0.05 0.14
Q2 1 0.388889 0.625 0.097222 11 0.05 0.12
Q3 1 0.222222 1.125 0.083333 11 0.05 0.12
Q4 1 0.222222 0.375 0.236111 11 0.05 0.11
Q5 1 -0.083333 0.666667 0.111111 11 0.05 0.11

  REM The information below was added by Olex2.
  REM
  REM R1 = 0.0136 for 2499 Fo > 4sig(Fo) and 0.0136 for all 2499 data
  REM 64 parameters refined using 0 restraints
  REM Highest difference peak 0.1400, deepest hole -0.1752
  REM Mean Shift 0.0001, Max Shift 0.0008.

  REM +++ Tabular Listing of Refinement Information +++
  REM R1_all = 0.0136
  REM R1_gt = 0.0136
  REM wR_ref = 0.0383
  REM GOOF = 1.1402
  REM Shift_max = 0.0008
  REM Shift_mean = 0.0001
  REM Reflections_all = 2499
  REM Reflections_gt = 2499
  REM Parameters = 64
  REM Hole = -0.1752
  REM Peak = 0.1400
  REM Flack = n/a

  
;
_olex2_submission_special_instructions  'No special instructions were received'
