# Supplementary material for: Towards improved accuracy of Hirshfeld atom refinement with an alternative electron density partition
Source: IUCrJ. 2025 Jan 1;12(Pt 1):74–87. doi: 10.1107/S2052252524011242 (PMC11707693; doi:10.1107/S2052252524011242)
Supplement: Supplementary file 1 [file m-12-00074-sup1.zip › cif_checkcif/oxalic_acid_dihydrate/B3LYP/1_d0.8.cif]

data_oxa07
_audit_creation_date               2023-12-13
_audit_creation_method
;
Olex2 1.3
(compiled 2020.07.31 svn.rc2a77460 for OlexSys, GUI svn.r6145)
;
_audit_contact_author_address      ?
_audit_contact_author_email        ?
_audit_contact_author_name         ''
_audit_contact_author_phone        ?
_publ_contact_author_id_orcid      ?
_publ_section_references
;
Bourhis, L.J., Dolomanov, O.V., Gildea, R.J., Howard, J.A.K., Puschmann, H.
 (2015). Acta Cryst. A71, 59-75.

Dolomanov, O.V., Bourhis, L.J., Gildea, R.J, Howard, J.A.K. & Puschmann, H.
 (2009), J. Appl. Cryst. 42, 339-341.
;
_chemical_formula_moiety           'C2 H6 O6'
_chemical_formula_sum              'C2 H6 O6'
_chemical_formula_weight           126.066
loop_
  _atom_type_symbol
  _atom_type_scat_dispersion_real
  _atom_type_scat_dispersion_imag
  _atom_type_scat_source
  _atom_type_scat_dispersion_source
 H 0.00000 0.00000
 'NoSpherA2 (<-magic spell for checkCif) like software DiSCaMB'
 'Henke, Gullikson and Davis, At. Data and Nucl. Data Tables, 1993, 54, 2'
 C 0.00347 0.00161
 'NoSpherA2 (<-magic spell for checkCif) like software DiSCaMB'
 'Henke, Gullikson and Davis, At. Data and Nucl. Data Tables, 1993, 54, 2'
 O 0.01158 0.00611
 'NoSpherA2 (<-magic spell for checkCif) like software DiSCaMB'
 'Henke, Gullikson and Davis, At. Data and Nucl. Data Tables, 1993, 54, 2'
_space_group_crystal_system        'monoclinic'
_space_group_IT_number             14
_space_group_name_H-M_alt          'P 1 21/c 1'
_space_group_name_Hall             '-P 2ybc'
loop_
  _space_group_symop_id
  _space_group_symop_operation_xyz
 1 x,y,z
 2 -x,y+1/2,-z+1/2
 3 -x,-y,-z
 4 x,-y-1/2,z-1/2

_symmetry_Int_Tables_number        14
_cell_length_a                     6.0950(5)
_cell_length_b                     3.4881(3)
_cell_length_c                     11.8462(9)
_cell_angle_alpha                  90
_cell_angle_beta                   103.842(3)
_cell_angle_gamma                  90
_cell_volume                       244.54(4)
_cell_formula_units_Z              2
_cell_measurement_temperature      100.0(10)
_cell_measurement_reflns_used      8293
_cell_measurement_theta_min        3.5426
_cell_measurement_theta_max        55.9088
_exptl_absorpt_coefficient_mu      0.181
_exptl_crystal_density_diffrn      1.712
_exptl_crystal_F_000               132.129
_exptl_crystal_description        unspecified
_exptl_crystal_size_max            0.193
_exptl_crystal_size_mid            0.186
_exptl_crystal_size_min            0.139
_diffrn_reflns_av_R_equivalents    0.0000
_diffrn_reflns_av_unetI/netI       0.0293
_diffrn_reflns_Laue_measured_fraction_full  0.9595
_diffrn_reflns_Laue_measured_fraction_max  0.9585
_diffrn_reflns_limit_h_max         13
_diffrn_reflns_limit_h_min         -13
_diffrn_reflns_limit_k_max         7
_diffrn_reflns_limit_k_min         0
_diffrn_reflns_limit_l_max         26
_diffrn_reflns_limit_l_min         0
_diffrn_reflns_number              2499
_diffrn_reflns_point_group_measured_fraction_full  0.9595
_diffrn_reflns_point_group_measured_fraction_max  0.9585
_diffrn_reflns_theta_full          25.2417
_diffrn_reflns_theta_max           26.36
_diffrn_reflns_theta_min           3.54
_diffrn_ambient_temperature        100.0(10)
_diffrn_measured_fraction_theta_full  0.9595
_diffrn_measured_fraction_theta_max  0.9585
_diffrn_radiation_type             'Mo K\a'
_diffrn_radiation_wavelength       0.71073
_diffrn_measurement_device_type        'APEX II CCD detector'
_reflns_Friedel_coverage           0.0
_reflns_limit_h_max                7
_reflns_limit_h_min                -7
_reflns_limit_k_max                4
_reflns_limit_k_min                0
_reflns_limit_l_max                14
_reflns_limit_l_min                0
_reflns_number_gt                  485
_reflns_number_total               485
_reflns_threshold_expression       I>=2u(I)
_computing_molecular_graphics      'Olex2 1.3 (Dolomanov et al., 2009)'
_computing_publication_material    'Olex2 1.3 (Dolomanov et al., 2009)'
_computing_structure_refinement    'olex2.refine 1.3 (Bourhis et al., 2015)'
_refine_diff_density_max           0.0983
_refine_diff_density_min           -0.1376
_refine_diff_density_rms           0.0355
_refine_ls_d_res_high              0.8004
_refine_ls_d_res_low               5.7511
_refine_ls_goodness_of_fit_ref     1.4634
_refine_ls_hydrogen_treatment      refall
_refine_ls_matrix_type             full
_refine_ls_number_constraints      0
_refine_ls_number_parameters       64
_refine_ls_number_reflns           485
_refine_ls_number_restraints       0
_refine_ls_R_factor_all            0.0111
_refine_ls_R_factor_gt             0.0111
_refine_ls_restrained_S_all        1.4634
_refine_ls_shift/su_max            0.0006
_refine_ls_shift/su_mean           0.0001
_refine_ls_structure_factor_coef   Fsqd
_refine_ls_weighting_details      
 'w=1/[\s^2^(Fo^2^)+(0.0110P)^2^] where P=(Fo^2^+2Fc^2^)/3'
_refine_ls_weighting_scheme        calc
_refine_ls_wR_factor_gt            0.0382
_refine_ls_wR_factor_ref           0.0382
_refine_special_details
;
Aspherical atom refinement in Olex2
with DiSCaMB generated form factors.
Hirshfeld Atom Refinement 
using Orca5 generated wavefunction 
calculated with B3LYP functional
using cc-pVTZ basis set and charges 
simulating the crystal field.
;
loop_
  _atom_site_label
  _atom_site_type_symbol
  _atom_site_fract_x
  _atom_site_fract_y
  _atom_site_fract_z
  _atom_site_U_iso_or_equiv
  _atom_site_adp_type
  _atom_site_occupancy
  _atom_site_refinement_flags_posn
 O1 O 0.43496(5) 0.44407(8) 0.34993(2) 0.01395(13) Uani 1.000000 .
 O2 O 0.24243(4) 0.74244(8) 0.46369(2) 0.01359(13) Uani 1.000000 .
 C1 C 0.40295(6) 0.55891(10) 0.44801(3) 0.01021(14) Uani 1.000000 .
 H1 H 0.3002(17) 0.519(3) 0.2780(8) 0.036(3) Uani 1.000000 .
 O3 O 0.13015(5) 0.63107(9) 0.17857(3) 0.01361(13) Uani 1.000000 .
 H2 H 0.1922(14) 0.696(3) 0.1133(8) 0.0324(18) Uani 1.000000 .
 H3 H 0.0074(14) 0.458(3) 0.1500(7) 0.032(2) Uani 1.000000 .

loop_
  _atom_site_aniso_label
  _atom_site_aniso_U_11
  _atom_site_aniso_U_22
  _atom_site_aniso_U_33
  _atom_site_aniso_U_12
  _atom_site_aniso_U_13
  _atom_site_aniso_U_23
 O1 0.0136(2) 0.0195(2) 0.00842(19) 0.00487(10) 0.00199(14) -0.00060(9)
 O2 0.0117(2) 0.01859(19) 0.00985(18) 0.00547(10) 0.00132(12) -0.00079(9)
 C1 0.0097(2) 0.0123(2) 0.0083(2) 0.00170(12) 0.00149(15) -0.00012(11)
 H1 0.042(7) 0.047(6) 0.024(6) 0.003(6) 0.016(6) 0.000(5)
 O3 0.01167(19) 0.0186(2) 0.00984(19) -0.00162(11) 0.00115(13) 0.00104(10)
 H2 0.035(5) 0.038(5) 0.025(4) 0.001(4) 0.008(4) 0.003(4)
 H3 0.031(5) 0.029(4) 0.037(5) -0.015(4) 0.010(4) -0.001(4)

loop_
  _geom_bond_atom_site_label_1
  _geom_bond_atom_site_label_2
  _geom_bond_distance
  _geom_bond_site_symmetry_2
  _geom_bond_publ_flag
 O1 C1 1.2872(5) . ?
 O1 H1 1.065(10) . ?
 O2 C1 1.2201(5) . ?
 C1 C1 1.5455(6) 3_666 ?
 H1 O3 1.425(10) . ?
 O3 H2 0.966(9) . ?
 O3 H3 0.958(7) . ?

loop_
  _geom_angle_atom_site_label_1
  _geom_angle_atom_site_label_2
  _geom_angle_atom_site_label_3
  _geom_angle
  _geom_angle_site_symmetry_1
  _geom_angle_site_symmetry_3
  _geom_angle_publ_flag
 H1 O1 C1 113.1(5) . . ?
 O2 C1 O1 126.94(3) . . ?
 C1 C1 O1 112.60(4) 3_666 . ?
 C1 C1 O2 120.46(4) 3_666 . ?
 O3 H1 O1 176.3(9) . . ?
 H2 O3 H1 112.3(6) . . ?
 H3 O3 H1 118.1(6) . . ?
 H3 O3 H2 106.7(6) . . ?

loop_
  _geom_torsion_atom_site_label_1
  _geom_torsion_atom_site_label_2
  _geom_torsion_atom_site_label_3
  _geom_torsion_atom_site_label_4
  _geom_torsion
  _geom_torsion_site_symmetry_1
  _geom_torsion_site_symmetry_2
  _geom_torsion_site_symmetry_3
  _geom_torsion_site_symmetry_4
  _geom_torsion_publ_flag
 O1 C1 C1 O1 -180.00(4) . . 3_666 3_666 ?
 O1 C1 C1 O2 -0.31(3) . . 3_666 3_666 ?
 O2 C1 C1 O2 180.00(5) . . 3_666 3_666 ?

loop_
  _diffrn_refln_index_h
  _diffrn_refln_index_k
  _diffrn_refln_index_l
  _diffrn_refln_intensity_net
  _diffrn_refln_intensity_u
 -13 0 6 35.2 0.68
 -13 0 8 3.24 0.23
 -13 0 10 0.5 0.14
 -13 0 12 11.31 0.35
 -13 1 1 2.52 0.2
 -13 1 2 13.34 0.39
 -13 1 4 1.08 0.17
 -13 1 8 3.71 0.15
 -13 1 10 3.19 0.18
 -13 1 12 3.24 0.13
 -13 1 13 0.51 0.13
 -13 2 1 4.09 0.22
 -13 2 3 0.79 0.14
 -13 2 4 0.87 0.15
 -13 2 5 1.13 0.17
 -13 2 6 0.47 0.14
 -13 2 8 2.14 0.2
 -13 2 9 1.36 0.18
 -13 2 10 3.9 0.23
 -13 2 12 1.07 0.17
 -13 2 13 0.76 0.14
 -13 3 6 3.66 0.21
 -12 0 2 8.34 0.23
 -12 0 4 42.26 0.76
 -12 0 6 5.24 0.34
 -12 0 10 2.31 0.12
 -12 0 12 8.96 0.31
 -12 0 16 16.84 0.44
 -12 1 1 1.97 0.1
 -12 1 2 1.11 0.08
 -12 1 5 18.72 0.41
 -12 1 6 4.4 0.13
 -12 1 7 1.46 0.09
 -12 1 8 11.82 0.28
 -12 1 9 10.93 0.27
 -12 1 10 2.57 0.1
 -12 1 11 1.05 0.07
 -12 1 12 6.75 0.26
 -12 1 13 0.72 0.14
 -12 1 15 12.93 0.28
 -12 1 16 1.78 0.19
 -12 1 17 0.59 0.14
 -12 2 1 12.75 0.52
 -12 2 2 5 0.2
 -12 2 5 7.68 0.2
 -12 2 6 0.27 0.08
 -12 2 7 3.41 0.14
 -12 2 8 4.45 0.2
 -12 2 9 4.11 0.16
 -12 2 11 8.6 0.33
 -12 2 12 1.04 0.18
 -12 2 13 4.58 0.25
 -12 2 14 0.35 0.07
 -12 3 1 1.54 0.17
 -12 3 3 2.97 0.21
 -12 3 6 0.93 0.16
 -12 3 7 1.24 0.18
 -12 3 11 1.49 0.19
 -12 3 12 0.63 0.14
 -12 3 14 3.47 0.22
 -12 4 3 1.62 0.16
 -12 4 4 1.64 0.17
 -12 4 5 1.87 0.17
 -12 4 6 4.97 0.24
 -12 4 8 0.52 0.13
 -12 4 9 1.23 0.17
 -11 0 2 3.54 0.15
 -11 0 4 8.98 0.22
 -11 0 6 0.55 0.06
 -11 0 8 83.53 3.45
 -11 0 10 7.31 0.28
 -11 0 12 2.59 0.13
 -11 0 14 32.93 0.72
 -11 0 16 1.35 0.19
 -11 0 18 11.57 0.37
 -11 0 20 1.81 0.18
 -11 1 1 0.17 0.05
 -11 1 2 5.78 0.16
 -11 1 3 13.66 0.31
 -11 1 4 35.26 0.87
 -11 1 5 2.1 0.08
 -11 1 6 0.15 0.04
 -11 1 7 1.39 0.07
 -11 1 8 1.29 0.08
 -11 1 9 5.89 0.17
 -11 1 10 3.81 0.13
 -11 1 11 4.24 0.13
 -11 1 12 13.1 0.3
 -11 1 13 0.43 0.06
 -11 1 14 5.96 0.17
 -11 1 15 5.68 0.16
 -11 1 16 2.31 0.09
 -11 2 1 2.64 0.12
 -11 2 2 0.3 0.06
 -11 2 3 1.21 0.08
 -11 2 4 10.6 0.27
 -11 2 5 2.03 0.12
 -11 2 6 6.07 0.19
 -11 2 7 8.44 0.23
 -11 2 10 0.91 0.09
 -11 2 11 2.2 0.11
 -11 2 12 2.45 0.11
 -11 2 13 0.47 0.06
 -11 2 14 1.2 0.09
 -11 2 15 9.88 0.31
 -11 2 17 0.69 0.14
 -11 2 18 2.03 0.18
 -11 3 1 1.11 0.1
 -11 3 2 3.15 0.12
 -11 3 3 0.36 0.06
 -11 3 4 4.25 0.21
 -11 3 5 6.21 0.17
 -11 3 6 2.67 0.11
 -11 3 7 3.52 0.16
 -11 3 9 1.13 0.09
 -11 3 10 11.43 0.33
 -11 3 11 4.09 0.14
 -11 3 12 0.97 0.09
 -11 3 13 2.27 0.12
 -11 3 14 0.34 0.07
 -11 3 16 3.35 0.13
 -11 4 1 1.28 0.18
 -11 4 2 2.69 0.11
 -11 4 3 5.27 0.18
 -11 4 5 0.22 0.07
 -11 4 6 6.19 0.28
 -11 4 9 1.99 0.2
 -11 4 10 3.36 0.23
 -11 4 12 3.05 0.22
 -11 4 13 5.41 0.26
 -10 0 4 8.43 0.22
 -10 0 6 11.84 0.7
 -10 0 8 17.72 0.4
 -10 0 10 12.23 0.29
 -10 0 12 11.5 0.34
 -10 0 16 2.88 0.21
 -10 0 18 58.77 0.96
 -10 0 20 1.94 0.13
 -10 1 1 3.52 0.13
 -10 1 2 0.54 0.05
 -10 1 3 2.28 0.08
 -10 1 4 0.75 0.05
 -10 1 5 9.42 0.23
 -10 1 7 46.07 1.02
 -10 1 8 19.43 0.49
 -10 1 9 9.75 0.26
 -10 1 10 6.12 0.2
 -10 1 11 1.92 0.09
 -10 1 12 4.04 0.39
 -10 1 13 11.45 0.36
 -10 1 14 17.68 0.38
 -10 1 16 0.76 0.07
 -10 1 17 14.27 0.31
 -10 1 18 2.19 0.11
 -10 1 19 1.68 0.1
 -10 1 21 0.44 0.13
 -10 2 1 0.43 0.06
 -10 2 2 10.64 0.42
 -10 2 3 48.29 1.03
 -10 2 4 27.94 0.66
 -10 2 7 1.4 0.07
 -10 2 8 8.89 0.22
 -10 2 9 12.81 0.36
 -10 2 10 0.76 0.06
 -10 2 11 11.31 0.59
 -10 2 12 5.06 0.17
 -10 2 13 10.99 0.27
 -10 2 14 13.15 0.3
 -10 2 16 0.74 0.11
 -10 2 17 3.73 0.22
 -10 2 18 0.5 0.14
 -10 3 1 2.84 0.11
 -10 3 2 8 0.21
 -10 3 3 3.65 0.13
 -10 3 4 9.97 0.28
 -10 3 6 10.56 0.27
 -10 3 7 0.59 0.06
 -10 3 8 5.63 0.17
 -10 3 9 0.85 0.07
 -10 3 10 7.16 0.19
 -10 3 14 7.62 0.21
 -10 3 15 2.76 0.11
 -10 3 17 1.29 0.17
 -10 3 18 0.38 0.12
 -10 4 2 10.1 0.24
 -10 4 3 5.82 0.17
 -10 4 4 0.34 0.06
 -10 4 5 0.99 0.07
 -10 4 6 3.19 0.17
 -10 4 8 2.75 0.21
 -10 4 9 3.02 0.14
 -10 4 10 6.96 0.31
 -10 4 13 7.19 0.3
 -10 4 16 10.21 0.33
 -10 4 17 0.92 0.16
 -10 5 2 5.8 0.27
 -10 5 4 1.81 0.35
 -10 5 5 2.58 0.21
 -10 5 6 5.07 0.36
 -10 5 10 0.74 0.09
 -10 5 11 1.09 0.17
 -10 5 12 13.18 0.38
 -9 0 2 3.81 0.15
 -9 0 4 57.02 1.19
 -9 0 6 24.47 0.54
 -9 0 8 4.21 0.14
 -9 0 10 50.98 1.35
 -9 0 16 20.8 0.5
 -9 0 18 0.41 0.13
 -9 0 20 0.79 0.1
 -9 0 22 6.27 0.44
 -9 1 1 0.5 0.04
 -9 1 2 1.28 0.06
 -9 1 3 0.13 0.03
 -9 1 4 10.09 0.23
 -9 1 5 3.12 0.09
 -9 1 6 22.11 0.49
 -9 1 7 16.73 0.41
 -9 1 8 4.74 0.14
 -9 1 9 16.8 0.38
 -9 1 10 1.12 0.07
 -9 1 11 6.46 0.18
 -9 1 13 0.38 0.11
 -9 1 15 0.46 0.07
 -9 1 16 2.49 0.13
 -9 1 17 34.29 1.03
 -9 1 18 6.36 0.19
 -9 1 19 2.71 0.11
 -9 1 20 4.04 0.15
 -9 1 21 6.37 0.18
 -9 1 23 2.03 0.19
 -9 2 1 4.83 0.14
 -9 2 3 0.59 0.05
 -9 2 4 0.32 0.04
 -9 2 5 5.92 0.15
 -9 2 6 33.52 0.79
 -9 2 7 9.71 0.23
 -9 2 8 53.99 1.28
 -9 2 9 1.37 0.07
 -9 2 10 5.3 0.18
 -9 2 12 3.15 0.12
 -9 2 13 30.03 0.68
 -9 2 14 4.83 0.15
 -9 2 15 0.45 0.06
 -9 2 16 9.22 0.24
 -9 2 17 7.74 0.2
 -9 2 18 13.76 0.41
 -9 2 19 3.77 0.24
 -9 2 21 6.89 0.29
 -9 2 22 2.79 0.21
 -9 3 1 2.4 0.19
 -9 3 2 80.68 1.9
 -9 3 3 12.8 0.3
 -9 3 4 20.37 0.51
 -9 3 6 1.11 0.06
 -9 3 7 19.25 0.41
 -9 3 8 6.41 0.19
 -9 3 9 1.62 0.09
 -9 3 10 4.71 0.16
 -9 3 11 1.17 0.09
 -9 3 12 40.66 1.13
 -9 3 13 6.64 0.23
 -9 3 14 6.1 0.17
 -9 3 15 2.83 0.17
 -9 3 16 2.89 0.11
 -9 3 18 2.75 0.21
 -9 4 1 11.21 0.26
 -9 4 2 3.52 0.15
 -9 4 3 19.38 0.41
 -9 4 4 0.32 0.05
 -9 4 6 7.41 0.24
 -9 4 7 0.99 0.07
 -9 4 8 4.03 0.16
 -9 4 9 1.67 0.1
 -9 4 10 0.4 0.06
 -9 4 11 4.96 0.53
 -9 4 12 5.43 0.83
 -9 4 13 6.86 0.2
 -9 4 14 0.32 0.08
 -9 5 1 1.27 0.11
 -9 5 6 0.83 0.07
 -9 5 8 0.43 0.08
 -9 5 9 3.38 0.14
 -9 5 10 0.73 0.09
 -9 5 12 2.86 0.22
 -9 5 15 2.19 0.19
 -9 6 1 1.27 0.17
 -9 6 2 0.28 0.07
 -9 6 3 3.43 0.13
 -9 6 4 0.34 0.06
 -9 6 5 2.63 0.21
 -9 6 6 0.7 0.14
 -8 0 2 3.67 0.12
 -8 0 4 4.12 0.13
 -8 0 8 48.1 1.41
 -8 0 10 6.2 0.19
 -8 0 12 2.94 0.39
 -8 0 14 41.64 1.97
 -8 0 16 12.23 0.37
 -8 0 18 2.38 0.2
 -8 0 20 38.37 2
 -8 0 24 0.61 0.14
 -8 1 1 29.06 0.63
 -8 1 3 18.78 0.46
 -8 1 4 29.24 0.68
 -8 1 5 22.2 0.48
 -8 1 6 1.65 0.06
 -8 1 7 54.45 1.16
 -8 1 8 5.84 0.15
 -8 1 9 13.28 0.31
 -8 1 10 34.68 0.87
 -8 1 11 1.77 0.15
 -8 1 12 1.69 0.11
 -8 1 14 0.54 0.07
 -8 1 15 15.27 0.38
 -8 1 16 8.27 0.24
 -8 1 17 6.81 0.32
 -8 1 18 10.05 0.25
 -8 1 20 1.05 0.07
 -8 1 21 3.87 0.13
 -8 1 23 0.88 0.1
 -8 1 24 8.53 0.31
 -8 2 1 37.94 0.92
 -8 2 2 16.23 0.37
 -8 2 3 6.68 0.18
 -8 2 4 15.68 0.36
 -8 2 5 33.11 0.72
 -8 2 6 56.2 1.2
 -8 2 7 6.33 0.16
 -8 2 8 6.55 0.17
 -8 2 9 1.29 0.07
 -8 2 10 10.94 0.34
 -8 2 11 19.07 0.44
 -8 2 12 7.65 0.23
 -8 2 13 1.99 0.1
 -8 2 14 11.21 0.26
 -8 2 15 0.2 0.06
 -8 2 16 36.15 0.88
 -8 2 17 1.92 0.17
 -8 2 18 13.27 0.4
 -8 2 19 3.07 0.22
 -8 2 23 2.64 0.2
 -8 3 1 0.21 0.04
 -8 3 2 8.12 0.24
 -8 3 3 6.95 0.18
 -8 3 5 0.97 0.06
 -8 3 6 31.95 0.86
 -8 3 7 10.39 0.28
 -8 3 8 21.55 0.47
 -8 3 9 5.09 0.16
 -8 3 10 9.19 0.23
 -8 3 11 5.7 0.47
 -8 3 12 49.52 1.16
 -8 3 13 1.48 0.13
 -8 3 14 1.24 0.1
 -8 3 15 0.5 0.06
 -8 3 16 17.05 0.38
 -8 3 17 16.32 0.36
 -8 3 19 1.12 0.17
 -8 3 20 7.22 0.41
 -8 4 1 20.58 0.53
 -8 4 2 19.07 0.48
 -8 4 3 15.95 0.34
 -8 4 4 10.41 0.25
 -8 4 5 3.06 0.1
 -8 4 6 4.49 0.14
 -8 4 7 2.79 0.11
 -8 4 8 4.22 0.16
 -8 4 10 0.36 0.08
 -8 4 11 22.7 0.46
 -8 4 12 16.73 0.44
 -8 4 13 10.65 0.39
 -8 4 15 2.83 0.23
 -8 4 16 2.67 0.17
 -8 4 18 4.43 0.29
 -8 5 1 4.45 0.16
 -8 5 2 25.36 0.49
 -8 5 5 1.3 0.09
 -8 5 6 0.51 0.06
 -8 5 7 4.39 0.14
 -8 5 8 6.84 0.72
 -8 5 10 2.21 0.13
 -8 5 12 0.86 0.09
 -8 5 14 0.54 0.14
 -8 5 15 0.7 0.14
 -8 6 1 0.3 0.07
 -8 6 2 0.5 0.08
 -8 6 3 0.24 0.06
 -8 6 4 0.56 0.06
 -8 6 6 0.36 0.07
 -8 6 7 0.97 0.09
 -8 6 8 0.42 0.12
 -8 6 11 0.63 0.11
 -7 0 2 14.67 0.33
 -7 0 4 39.5 0.79
 -7 0 6 257.61 4.99
 -7 0 10 0.96 0.26
 -7 0 12 5.61 0.47
 -7 0 14 11.47 0.3
 -7 0 16 6.88 0.32
 -7 0 18 7.14 0.28
 -7 0 20 0.52 0.09
 -7 0 22 0.41 0.09
 -7 0 24 7.12 0.59
 -7 1 1 18.3 0.52
 -7 1 2 86.73 1.86
 -7 1 3 3.89 0.11
 -7 1 4 0.38 0.05
 -7 1 5 2.19 0.08
 -7 1 6 18.24 0.41
 -7 1 7 50.7 1.53
 -7 1 9 10.81 0.38
 -7 1 10 28.47 0.73
 -7 1 11 44.53 1.27
 -7 1 12 2.96 0.13
 -7 1 13 8.83 0.29
 -7 1 14 14.91 0.35
 -7 1 15 12.99 0.3
 -7 1 16 5.78 0.17
 -7 1 17 22.4 0.45
 -7 1 18 0.18 0.06
 -7 1 19 25.15 0.71
 -7 1 20 4.34 0.13
 -7 1 21 2.92 0.11
 -7 1 22 1.15 0.08
 -7 1 23 1.01 0.07
 -7 1 24 0.86 0.15
 -7 1 25 7.1 0.29
 -7 2 2 0.33 0.03
 -7 2 3 22.25 0.5
 -7 2 4 3.32 0.13
 -7 2 5 9.78 0.24
 -7 2 6 2.24 0.09
 -7 2 7 19.1 0.41
 -7 2 8 16.46 0.36
 -7 2 9 16.7 0.37
 -7 2 10 76.67 1.56
 -7 2 11 21.8 0.48
 -7 2 12 7.81 0.21
 -7 2 13 4.97 0.14
 -7 2 14 3.34 0.11
 -7 2 15 40.03 0.85
 -7 2 16 11.8 0.5
 -7 2 17 2.17 0.2
 -7 2 18 4.37 0.25
 -7 2 20 21.54 1.21
 -7 2 21 11.11 0.99
 -7 2 22 4.16 0.37
 -7 2 23 3.79 0.24
 -7 2 24 4.56 0.24
 -7 3 1 1.93 0.07
 -7 3 2 1.81 0.07
 -7 3 3 2.08 0.08
 -7 3 4 73.67 1.84
 -7 3 5 33.91 0.7
 -7 3 6 15.71 0.35
 -7 3 9 9.55 0.23
 -7 3 10 11.02 0.37
 -7 3 11 0.18 0.04
 -7 3 12 0.94 0.07
 -7 3 13 7.37 0.19
 -7 3 14 22.1 0.55
 -7 3 15 4.67 0.15
 -7 3 16 21.56 0.86
 -7 3 18 9.74 0.24
 -7 3 20 2.36 0.15
 -7 3 21 2.63 0.13
 -7 3 22 2.65 0.2
 -7 4 1 20.52 0.45
 -7 4 2 6.48 0.17
 -7 4 3 0.67 0.05
 -7 4 4 2.15 0.08
 -7 4 5 22.16 0.51
 -7 4 6 4.45 0.14
 -7 4 7 4.53 0.14
 -7 4 8 25.92 0.51
 -7 4 9 5.45 0.26
 -7 4 10 0.2 0.07
 -7 4 11 13.98 0.77
 -7 4 12 3.38 0.14
 -7 4 14 3.23 0.2
 -7 4 15 12 0.29
 -7 4 16 9.47 0.32
 -7 4 17 3.31 0.35
 -7 5 1 3.7 0.12
 -7 5 2 18.07 0.66
 -7 5 3 3.37 0.11
 -7 5 4 1.59 0.14
 -7 5 5 0.96 0.07
 -7 5 6 7.74 0.23
 -7 5 7 0.68 0.07
 -7 5 10 5.46 0.18
 -7 5 11 9.19 0.24
 -7 5 12 24.07 1.51
 -7 5 14 1.18 0.11
 -7 5 17 2.24 0.19
 -7 6 1 14.48 0.32
 -7 6 2 2.74 0.13
 -7 6 4 0.69 0.07
 -7 6 5 1 0.2
 -7 6 6 5.58 0.18
 -7 6 7 1.91 0.12
 -7 6 8 3.48 0.34
 -7 6 9 1.88 0.13
 -7 6 11 1.55 0.19
 -6 0 2 186.7 4.1
 -6 0 4 3.17 0.29
 -6 0 6 166.96 3.6
 -6 0 8 1.26 0.15
 -6 0 10 290.47 8.25
 -6 0 14 24.97 0.56
 -6 0 16 127.71 3.82
 -6 0 18 15.08 0.47
 -6 0 20 9.43 0.25
 -6 0 22 2.79 0.14
 -6 0 24 11.77 0.42
 -6 1 1 1.53 0.09
 -6 1 2 6.75 0.18
 -6 1 3 1.27 0.07
 -6 1 4 31.68 0.68
 -6 1 5 97.37 2.39
 -6 1 6 154.37 3.44
 -6 1 7 2.63 0.17
 -6 1 8 3.13 0.18
 -6 1 9 43.78 1.04
 -6 1 10 50.57 1.29
 -6 1 11 3.98 0.18
 -6 1 12 41.24 0.95
 -6 1 13 4.86 0.14
 -6 1 14 21.09 0.47
 -6 1 15 3.5 0.11
 -6 1 16 0.54 0.05
 -6 1 17 1.03 0.07
 -6 1 18 0.65 0.06
 -6 1 19 11.19 0.3
 -6 1 20 26.5 0.91
 -6 1 21 12.1 0.31
 -6 1 22 1.44 0.08
 -6 1 23 2 0.09
 -6 1 24 0.22 0.07
 -6 1 25 1.4 0.18
 -6 2 1 68.55 1.54
 -6 2 2 38.37 0.82
 -6 2 3 59.86 1.86
 -6 2 4 5.39 0.14
 -6 2 5 4.31 0.13
 -6 2 6 1.07 0.1
 -6 2 7 0.2 0.04
 -6 2 8 12.91 0.64
 -6 2 9 31.27 0.76
 -6 2 10 9.15 0.24
 -6 2 11 0.19 0.04
 -6 2 12 8.6 0.21
 -6 2 13 0.17 0.04
 -6 2 14 6.4 0.18
 -6 2 15 2.66 0.11
 -6 2 16 0.38 0.05
 -6 2 17 9.23 0.3
 -6 2 18 19.04 0.95
 -6 2 19 2.37 0.12
 -6 2 20 19.23 0.41
 -6 2 21 1.56 0.1
 -6 2 23 0.53 0.09
 -6 3 1 12.96 0.3
 -6 3 2 11.26 0.26
 -6 3 3 1.68 0.06
 -6 3 4 4.41 0.11
 -6 3 5 0.65 0.04
 -6 3 6 6.98 0.17
 -6 3 7 7.3 0.18
 -6 3 8 38.44 0.86
 -6 3 9 30.57 0.59
 -6 3 10 0.52 0.06
 -6 3 11 4.29 0.13
 -6 3 12 0.93 0.16
 -6 3 13 6.42 0.17
 -6 3 14 54.02 1.11
 -6 3 15 12.73 0.31
 -6 3 16 1.86 0.12
 -6 3 17 0.6 0.07
 -6 3 18 8.09 0.23
 -6 3 19 14.9 0.58
 -6 3 20 0.9 0.17
 -6 3 21 0.4 0.08
 -6 3 22 4.55 0.16
 -6 3 23 0.75 0.14
 -6 4 1 7.65 0.2
 -6 4 3 7.14 0.18
 -6 4 4 41.65 1.03
 -6 4 5 37.58 0.8
 -6 4 6 1.86 0.09
 -6 4 8 6.81 0.2
 -6 4 10 1.8 0.1
 -6 4 11 6.32 0.46
 -6 4 12 11.92 0.28
 -6 4 13 13.83 0.85
 -6 4 14 13.72 0.32
 -6 4 15 21.55 0.44
 -6 4 16 0.56 0.07
 -6 4 18 6.3 0.2
 -6 4 19 1.01 0.13
 -6 5 2 0.74 0.06
 -6 5 3 1.21 0.07
 -6 5 4 34.24 0.84
 -6 5 6 6.52 0.18
 -6 5 7 2.61 0.11
 -6 5 8 15.4 0.36
 -6 5 9 1.3 0.18
 -6 5 10 14.52 0.33
 -6 5 11 0.53 0.08
 -6 5 13 0.58 0.1
 -6 5 14 2.38 0.13
 -6 5 15 1.41 0.13
 -6 5 16 7.47 0.21
 -6 5 18 1.16 0.21
 -6 6 1 1.71 0.08
 -6 6 2 4.1 0.12
 -6 6 3 0.56 0.06
 -6 6 4 2.7 0.19
 -6 6 5 8.65 0.57
 -6 6 6 1.52 0.09
 -6 6 7 0.63 0.06
 -6 6 8 0.43 0.14
 -6 6 10 4.97 0.27
 -6 6 11 9.51 0.35
 -6 6 12 4.31 0.25
 -6 6 13 0.87 0.16
 -6 6 14 0.67 0.15
 -6 6 15 3.26 0.22
 -6 6 16 1.83 0.18
 -6 7 1 5.08 0.16
 -6 7 4 0.32 0.08
 -6 7 5 0.39 0.07
 -6 7 6 1.02 0.09
 -6 7 7 2.06 0.18
 -6 7 9 2.32 0.19
 -5 0 2 91.44 1.85
 -5 0 4 18.77 0.47
 -5 0 6 118.91 2.77
 -5 0 8 287.95 7.7
 -5 0 10 105.32 2.39
 -5 0 12 43.02 1.01
 -5 0 14 0.55 0.07
 -5 0 18 25.8 0.72
 -5 0 20 98.02 2.5
 -5 0 22 0.35 0.08
 -5 0 24 0.48 0.09
 -5 0 26 13.39 0.38
 -5 1 1 57.08 1.34
 -5 1 2 260.33 6.58
 -5 1 3 51.59 1.08
 -5 1 4 96.09 2.49
 -5 1 5 31.2 1.1
 -5 1 6 4.15 0.32
 -5 1 7 0.83 0.2
 -5 1 8 16.99 0.5
 -5 1 9 270.3 6.41
 -5 1 10 25.66 0.65
 -5 1 12 24.34 0.54
 -5 1 13 8.82 0.21
 -5 1 14 25.68 0.56
 -5 1 15 38.64 0.88
 -5 1 16 53.57 1.15
 -5 1 17 15.6 0.36
 -5 1 18 0.49 0.05
 -5 1 19 40.2 0.88
 -5 1 20 0.57 0.06
 -5 1 21 0.9 0.07
 -5 1 22 1.41 0.1
 -5 1 23 0.23 0.06
 -5 1 24 14.28 0.45
 -5 1 25 0.96 0.16
 -5 1 26 2.94 0.21
 -5 2 1 9.19 0.21
 -5 2 2 0.67 0.07
 -5 2 3 4.2 0.13
 -5 2 4 27.52 0.85
 -5 2 5 177.03 3.64
 -5 2 6 79.36 3.07
 -5 2 7 21.56 0.77
 -5 2 8 2.04 0.14
 -5 2 11 39.58 0.88
 -5 2 12 23.54 0.52
 -5 2 13 71.83 1.52
 -5 2 14 0.73 0.06
 -5 2 15 11.97 0.28
 -5 2 16 3.21 0.11
 -5 2 17 7.87 0.21
 -5 2 18 4.95 0.16
 -5 2 19 10.76 0.35
 -5 2 22 8.99 0.45
 -5 2 23 6.31 0.2
 -5 2 24 1.53 0.17
 -5 3 1 19.71 0.42
 -5 3 3 5.89 0.14
 -5 3 4 11.06 0.25
 -5 3 5 3.66 0.15
 -5 3 6 4.66 0.12
 -5 3 7 15.78 0.35
 -5 3 8 2.19 0.09
 -5 3 10 6.39 0.18
 -5 3 11 0.48 0.05
 -5 3 12 0.67 0.05
 -5 3 14 0.92 0.09
 -5 3 15 2.23 0.11
 -5 3 18 12.74 0.3
 -5 3 19 5.92 0.21
 -5 3 20 0.24 0.08
 -5 3 21 0.91 0.12
 -5 3 23 3.81 0.14
 -5 4 1 3.26 0.11
 -5 4 3 23.54 0.52
 -5 4 4 23.43 0.51
 -5 4 5 13.17 0.28
 -5 4 7 1.16 0.07
 -5 4 8 25.42 0.52
 -5 4 10 22.91 0.58
 -5 4 11 0.27 0.06
 -5 4 12 2.02 0.16
 -5 4 13 14.52 0.34
 -5 4 14 7.2 0.2
 -5 4 15 13.15 0.4
 -5 4 17 2.4 0.17
 -5 4 18 16.69 1.06
 -5 4 19 0.45 0.09
 -5 5 1 2.64 0.09
 -5 5 2 3.96 0.12
 -5 5 3 2.96 0.11
 -5 5 4 64.59 1.54
 -5 5 5 0.31 0.05
 -5 5 6 8.74 0.25
 -5 5 7 2.46 0.1
 -5 5 8 5.87 0.16
 -5 5 9 2.61 0.17
 -5 5 10 3.29 0.14
 -5 5 12 11.53 0.62
 -5 5 13 4 0.56
 -5 5 14 47.22 3.35
 -5 5 16 0.7 0.08
 -5 5 17 0.6 0.11
 -5 5 18 1.35 0.22
 -5 6 2 0.45 0.05
 -5 6 3 18.15 0.4
 -5 6 4 2.51 0.11
 -5 6 5 1.39 0.19
 -5 6 6 0.82 0.07
 -5 6 7 1.68 0.14
 -5 6 8 11.39 0.27
 -5 6 9 2.24 0.13
 -5 6 10 9.02 0.35
 -5 6 11 0.67 0.12
 -5 6 13 1.23 0.13
 -5 6 15 4.14 0.24
 -5 6 17 0.82 0.14
 -5 7 2 0.69 0.15
 -5 7 3 0.5 0.07
 -5 7 4 0.34 0.07
 -5 7 7 1.94 0.34
 -5 7 9 1.91 0.29
 -5 7 10 1.81 0.19
 -5 7 11 2.25 0.2
 -4 0 2 873.02 129.84
 -4 0 4 123.97 3.51
 -4 0 6 45.1 1.03
 -4 0 8 584.14 13.04
 -4 0 10 1.78 0.19
 -4 0 12 243.64 5.39
 -4 0 14 1.95 0.14
 -4 0 16 56.48 1.24
 -4 0 18 131.15 2.66
 -4 0 22 1.2 0.11
 -4 0 24 1.88 0.23
 -4 0 26 10.99 0.35
 -4 1 1 91.72 2.3
 -4 1 2 57.09 1.26
 -4 1 3 1.76 0.1
 -4 1 4 34.49 0.83
 -4 1 5 0.13 0.04
 -4 1 6 179.81 4.18
 -4 1 7 89.81 2.04
 -4 1 8 178.73 4.17
 -4 1 9 46.77 1.09
 -4 1 11 1.92 0.08
 -4 1 12 81.52 1.79
 -4 1 13 15.18 0.36
 -4 1 14 16.48 0.37
 -4 1 15 0.12 0.03
 -4 1 16 21.37 0.47
 -4 1 17 4.51 0.12
 -4 1 18 1 0.06
 -4 1 19 52.27 1.25
 -4 1 20 11.64 0.32
 -4 1 21 1.34 0.11
 -4 1 22 20.95 0.89
 -4 1 23 9.02 0.26
 -4 1 24 2.61 0.18
 -4 1 25 4.37 0.14
 -4 1 26 2.15 0.19
 -4 2 1 52.74 1.23
 -4 2 2 13.16 0.37
 -4 2 3 80.07 2.4
 -4 2 4 63.4 2.42
 -4 2 5 5.92 0.38
 -4 2 6 5.76 0.38
 -4 2 7 6.58 0.18
 -4 2 8 83.48 1.82
 -4 2 9 14.07 0.34
 -4 2 10 30.14 0.68
 -4 2 11 7.43 0.2
 -4 2 12 0.81 0.04
 -4 2 13 3.26 0.1
 -4 2 14 22.1 0.49
 -4 2 15 34.38 0.77
 -4 2 16 9.95 0.24
 -4 2 17 7.31 0.18
 -4 2 18 7.95 0.24
 -4 2 19 5.97 0.2
 -4 2 21 4.28 0.2
 -4 2 22 3.91 0.14
 -4 2 23 17.23 0.44
 -4 2 24 2.29 0.1
 -4 2 25 3.24 0.22
 -4 3 1 4.91 0.12
 -4 3 2 13.28 0.29
 -4 3 3 21.5 0.61
 -4 3 4 236.69 5.14
 -4 3 5 27.7 0.58
 -4 3 6 8 0.26
 -4 3 7 5.19 0.14
 -4 3 8 0.27 0.06
 -4 3 9 36.44 0.9
 -4 3 10 63.12 1.5
 -4 3 11 20.11 0.46
 -4 3 12 12.26 0.27
 -4 3 13 1.07 0.06
 -4 3 14 31.51 0.81
 -4 3 15 6.08 0.17
 -4 3 16 3.99 0.17
 -4 3 17 14.62 0.33
 -4 3 18 2.44 0.27
 -4 3 20 5.98 0.19
 -4 3 21 1.61 0.12
 -4 3 22 1.18 0.13
 -4 3 23 0.35 0.11
 -4 4 1 0.15 0.03
 -4 4 2 5.11 0.14
 -4 4 3 58.35 1.43
 -4 4 4 1.07 0.06
 -4 4 5 11.15 0.26
 -4 4 6 28.54 0.62
 -4 4 7 9.26 0.3
 -4 4 8 4.46 0.13
 -4 4 9 1.99 0.1
 -4 4 10 2.76 0.11
 -4 4 11 0.17 0.05
 -4 4 12 0.33 0.06
 -4 4 13 27.63 0.86
 -4 4 14 22.14 0.85
 -4 4 15 0.89 0.07
 -4 4 16 1.96 0.15
 -4 4 17 4.64 0.24
 -4 4 18 2.12 0.13
 -4 4 20 3.92 0.28
 -4 5 2 21.57 0.47
 -4 5 3 2.16 0.09
 -4 5 4 0.53 0.06
 -4 5 6 5.01 0.16
 -4 5 8 7.99 0.2
 -4 5 10 11.97 0.76
 -4 5 11 1.38 0.11
 -4 5 12 7.45 0.48
 -4 5 13 0.54 0.08
 -4 5 14 13.19 0.39
 -4 5 15 0.28 0.07
 -4 5 17 1.6 0.28
 -4 5 18 11.34 0.42
 -4 6 2 4.38 0.33
 -4 6 3 12.27 0.28
 -4 6 4 3.26 0.14
 -4 6 5 5.44 0.23
 -4 6 6 1.52 0.09
 -4 6 7 8.59 0.23
 -4 6 8 1.36 0.11
 -4 6 11 0.62 0.09
 -4 6 12 4.08 0.17
 -4 6 13 18.9 0.43
 -4 6 14 4.74 0.17
 -4 6 16 1.04 0.17
 -4 6 17 0.49 0.13
 -4 7 2 3.86 0.24
 -4 7 3 4.04 0.32
 -4 7 4 2.36 0.16
 -4 7 6 0.78 0.08
 -4 7 7 2.55 0.29
 -4 7 8 1.74 0.2
 -4 7 9 6.71 0.29
 -4 7 11 0.8 0.16
 -3 0 2 14.67 0.32
 -3 0 4 91.39 3.11
 -3 0 6 15 0.65
 -3 0 8 22.53 0.53
 -3 0 10 4.17 0.12
 -3 0 12 146.68 3.19
 -3 0 14 17.79 0.39
 -3 0 16 13.37 0.32
 -3 0 18 33.71 0.75
 -3 0 20 9.28 0.48
 -3 0 22 92.89 3.76
 -3 0 24 0.49 0.09
 -3 0 26 4.02 0.23
 -3 1 1 327.42 7.64
 -3 1 2 33.91 0.78
 -3 1 3 162.96 3.73
 -3 1 4 234.65 5.33
 -3 1 5 217.52 5
 -3 1 6 0.33 0.04
 -3 1 7 354.16 8.05
 -3 1 8 8.31 0.23
 -3 1 9 61.85 1.37
 -3 1 10 3.6 0.11
 -3 1 11 158.77 3.55
 -3 1 12 53.35 1.18
 -3 1 13 0.84 0.04
 -3 1 14 0.33 0.03
 -3 1 15 0.14 0.03
 -3 1 16 31.5 0.69
 -3 1 17 59.55 1.28
 -3 1 18 38.34 0.84
 -3 1 19 0.27 0.04
 -3 1 20 1.96 0.08
 -3 1 21 7.93 0.2
 -3 1 22 1.96 0.09
 -3 1 23 1.81 0.09
 -3 1 24 0.23 0.06
 -3 1 25 1.13 0.08
 -3 1 26 16.46 0.43
 -3 2 1 83.99 1.9
 -3 2 2 181.37 4.22
 -3 2 3 303.88 6.94
 -3 2 4 27.65 0.69
 -3 2 5 2.67 0.11
 -3 2 6 139.19 3.62
 -3 2 7 169.29 3.8
 -3 2 8 290.12 6.59
 -3 2 9 52.27 1.15
 -3 2 10 10.97 0.26
 -3 2 11 23.1 0.51
 -3 2 12 2.11 0.07
 -3 2 13 53.21 1.21
 -3 2 14 0.89 0.05
 -3 2 15 28.37 0.66
 -3 2 16 14.63 0.33
 -3 2 17 0.98 0.06
 -3 2 18 43.21 1
 -3 2 19 0.34 0.05
 -3 2 20 3.54 0.11
 -3 2 21 10.7 0.33
 -3 2 24 2.6 0.15
 -3 3 1 3.9 0.1
 -3 3 2 249.54 5.54
 -3 3 3 7.5 0.18
 -3 3 4 45.39 0.93
 -3 3 5 21.71 0.45
 -3 3 6 0.27 0.05
 -3 3 7 4.08 0.14
 -3 3 8 17.92 0.43
 -3 3 9 5.56 0.15
 -3 3 10 20.04 0.45
 -3 3 11 1.52 0.08
 -3 3 12 42.02 0.91
 -3 3 13 9.33 0.22
 -3 3 14 69.93 1.58
 -3 3 15 1.64 0.13
 -3 3 17 1.16 0.08
 -3 3 18 3.44 0.12
 -3 3 19 10.33 0.25
 -3 3 20 4.2 0.14
 -3 3 21 6.83 0.23
 -3 3 22 9.9 0.25
 -3 3 24 10.91 0.34
 -3 4 1 20.6 0.44
 -3 4 2 10.51 0.4
 -3 4 3 57.84 1.2
 -3 4 4 28.55 0.69
 -3 4 5 0.47 0.04
 -3 4 6 24.5 0.71
 -3 4 7 16.46 0.48
 -3 4 8 0.5 0.05
 -3 4 9 0.49 0.06
 -3 4 10 37.45 0.8
 -3 4 11 3.98 0.14
 -3 4 12 2.85 0.12
 -3 4 13 31.69 0.96
 -3 4 14 5.72 0.19
 -3 4 16 4.01 0.16
 -3 4 17 10.62 0.26
 -3 4 18 3.92 0.15
 -3 4 20 8.67 0.37
 -3 5 1 0.24 0.04
 -3 5 2 2.35 0.08
 -3 5 3 4.25 0.13
 -3 5 4 8.98 0.25
 -3 5 5 1.11 0.07
 -3 5 6 35.47 0.91
 -3 5 7 4.01 0.13
 -3 5 8 0.58 0.07
 -3 5 9 4.19 0.15
 -3 5 10 4.28 0.17
 -3 5 11 1.38 0.11
 -3 5 12 12.48 0.29
 -3 5 13 0.32 0.07
 -3 5 14 1.64 0.1
 -3 5 16 16.98 0.54
 -3 5 17 0.98 0.1
 -3 5 18 1.23 0.21
 -3 6 1 7.77 0.37
 -3 6 2 1.65 0.11
 -3 6 3 1.23 0.24
 -3 6 4 1.28 0.08
 -3 6 5 0.79 0.07
 -3 6 6 0.91 0.09
 -3 6 7 0.81 0.13
 -3 6 9 3.93 0.16
 -3 6 10 2.88 0.14
 -3 6 11 0.33 0.07
 -3 6 12 3.95 0.16
 -3 6 13 1.83 0.1
 -3 6 15 0.6 0.11
 -3 6 17 6.89 0.27
 -3 7 2 5.21 0.25
 -3 7 4 4.2 0.24
 -3 7 5 1.63 0.19
 -3 7 6 0.56 0.15
 -3 7 12 5.8 0.27
 -3 7 13 3.85 0.23
 -2 0 6 175.79 4.14
 -2 0 8 468.38 10.69
 -2 0 10 187.55 4.39
 -2 0 12 17 0.38
 -2 0 14 56.16 1.25
 -2 0 16 11.64 0.29
 -2 0 18 4.81 0.13
 -2 0 20 16.84 0.36
 -2 0 22 4.47 0.17
 -2 0 26 3.82 0.23
 -2 1 1 196.48 4.42
 -2 1 2 562.49 47.29
 -2 1 3 21.17 0.46
 -2 1 4 352.07 15.79
 -2 1 5 20.98 0.53
 -2 1 6 5.67 0.14
 -2 1 7 34.57 0.78
 -2 1 8 293.47 6.65
 -2 1 9 22.75 0.53
 -2 1 10 32.94 0.74
 -2 1 11 83.01 1.83
 -2 1 12 9.54 0.23
 -2 1 13 32.1 0.71
 -2 1 14 18.48 0.41
 -2 1 15 11.13 0.26
 -2 1 16 1.05 0.05
 -2 1 17 30.6 0.68
 -2 1 18 8.31 0.2
 -2 1 19 1.79 0.07
 -2 1 20 0.96 0.06
 -2 1 21 56.94 1.23
 -2 1 22 10.8 0.3
 -2 1 24 2.29 0.15
 -2 1 25 0.56 0.06
 -2 1 26 1.46 0.18
 -2 2 1 152.28 3.51
 -2 2 2 487.07 10.93
 -2 2 3 9.64 0.25
 -2 2 4 22.61 0.53
 -2 2 5 3.21 0.11
 -2 2 6 72.41 1.61
 -2 2 7 33.86 0.76
 -2 2 8 28.59 0.64
 -2 2 9 17.04 0.38
 -2 2 10 90.2 1.98
 -2 2 11 13.44 0.31
 -2 2 12 108.63 2.39
 -2 2 13 30.61 0.69
 -2 2 14 13.46 0.3
 -2 2 15 2.22 0.08
 -2 2 16 36.94 0.82
 -2 2 17 54.84 1.23
 -2 2 18 27.37 0.66
 -2 2 19 7.92 0.2
 -2 2 20 6.75 0.19
 -2 2 21 0.5 0.06
 -2 2 22 9.64 0.24
 -2 2 23 10.32 0.34
 -2 2 24 0.4 0.07
 -2 2 25 14.39 0.41
 -2 3 1 142.38 3.22
 -2 3 2 67.56 1.42
 -2 3 3 1.57 0.12
 -2 3 4 9.12 0.23
 -2 3 5 6.51 0.21
 -2 3 6 361.23 8.32
 -2 3 7 81.89 1.78
 -2 3 8 25.41 0.56
 -2 3 9 8.11 0.2
 -2 3 10 22.24 0.53
 -2 3 11 20.24 0.47
 -2 3 12 84.05 2.53
 -2 3 13 3.86 0.11
 -2 3 14 4.95 0.13
 -2 3 15 11.45 0.32
 -2 3 16 32.74 0.72
 -2 3 17 4.64 0.16
 -2 3 18 9.23 0.23
 -2 3 19 1.43 0.1
 -2 3 20 15.32 0.38
 -2 3 22 10.81 0.26
 -2 3 23 1.3 0.25
 -2 3 24 1.58 0.17
 -2 4 1 16.3 0.35
 -2 4 2 60.22 1.36
 -2 4 3 32.5 0.67
 -2 4 4 0.46 0.05
 -2 4 5 34.13 0.75
 -2 4 6 3.85 0.12
 -2 4 7 36.97 0.79
 -2 4 8 0.54 0.05
 -2 4 9 0.34 0.05
 -2 4 10 23.54 0.51
 -2 4 11 18.38 0.38
 -2 4 13 10.5 0.25
 -2 4 14 8.58 0.27
 -2 4 15 10.37 0.25
 -2 4 16 14.94 0.34
 -2 4 17 10.78 0.26
 -2 4 18 1.03 0.11
 -2 4 20 2.58 0.14
 -2 4 21 2.33 0.25
 -2 5 1 0.28 0.04
 -2 5 2 15.52 0.46
 -2 5 3 3.21 0.11
 -2 5 4 3.48 0.12
 -2 5 5 4.07 0.13
 -2 5 7 0.23 0.05
 -2 5 8 1.09 0.09
 -2 5 9 0.83 0.13
 -2 5 10 3.18 0.54
 -2 5 11 0.53 0.08
 -2 5 12 0.84 0.17
 -2 5 13 5.53 0.25
 -2 5 14 2.3 0.11
 -2 5 16 13.02 0.86
 -2 5 17 0.62 0.09
 -2 5 19 1.2 0.2
 -2 6 1 0.6 0.06
 -2 6 3 14.83 1.03
 -2 6 5 8.55 0.36
 -2 6 7 3.34 0.14
 -2 6 8 1.97 0.12
 -2 6 9 2.72 0.14
 -2 6 11 6.01 0.31
 -2 6 12 0.4 0.09
 -2 6 14 1.53 0.17
 -2 6 15 5.27 0.27
 -2 6 16 0.53 0.14
 -2 7 4 1.38 0.18
 -2 7 6 2.86 0.22
 -2 7 7 4.25 0.25
 -2 7 8 3.42 0.23
 -2 7 10 1.21 0.19
 -2 7 11 2.98 0.23
 -2 7 12 0.74 0.15
 -1 0 2 718.07 15.96
 -1 0 4 834.81 62.78
 -1 0 6 205.81 4.77
 -1 0 8 513.58 11.58
 -1 0 10 3.11 0.11
 -1 0 12 112.58 2.47
 -1 0 14 48.4 1.07
 -1 0 16 22.59 0.49
 -1 0 18 61.03 1.31
 -1 0 20 43.4 0.89
 -1 0 22 0.58 0.07
 -1 0 24 21.16 1.03
 -1 0 26 5.89 0.26
 -1 1 2 156.51 4.43
 -1 1 3 352.92 11.23
 -1 1 4 254.89 6.23
 -1 1 5 1.08 0.04
 -1 1 6 0.51 0.05
 -1 1 7 423.06 9.81
 -1 1 8 95.16 2.15
 -1 1 9 172.15 3.95
 -1 1 11 74.06 1.63
 -1 1 12 88.49 1.95
 -1 1 13 5.65 0.14
 -1 1 14 45.59 1
 -1 1 15 10.34 0.23
 -1 1 16 6.35 0.15
 -1 1 17 1.78 0.06
 -1 1 18 14.75 0.33
 -1 1 19 9.41 0.23
 -1 1 20 2.88 0.09
 -1 1 21 13.93 0.32
 -1 1 22 12.1 0.3
 -1 1 23 1.65 0.07
 -1 1 24 0.53 0.05
 -1 1 25 1.46 0.1
 -1 2 1 141.81 3.24
 -1 2 2 8.4 0.23
 -1 2 3 173.76 3.98
 -1 2 4 232.22 5.25
 -1 2 5 499.7 11.29
 -1 2 6 18.86 0.43
 -1 2 7 1.44 0.07
 -1 2 8 46.49 1.07
 -1 2 9 7.89 0.19
 -1 2 10 186.59 4.14
 -1 2 11 73.48 1.61
 -1 2 12 34.06 0.76
 -1 2 13 12.62 0.29
 -1 2 14 1.19 0.05
 -1 2 15 12.06 0.29
 -1 2 18 5.23 0.14
 -1 2 19 4.01 0.12
 -1 2 20 46.58 0.95
 -1 2 21 1.09 0.07
 -1 2 22 18.97 0.44
 -1 2 24 0.38 0.07
 -1 2 25 0.43 0.14
 -1 3 2 32.54 0.78
 -1 3 3 13.62 0.31
 -1 3 4 55.98 1.38
 -1 3 5 0.85 0.06
 -1 3 6 105.74 2.31
 -1 3 7 1.77 0.07
 -1 3 8 6.52 0.18
 -1 3 9 1.16 0.06
 -1 3 10 32.25 0.7
 -1 3 11 42.68 1.08
 -1 3 12 0.27 0.04
 -1 3 13 1.12 0.07
 -1 3 14 26.86 0.63
 -1 3 15 5.87 0.15
 -1 3 16 114.59 2.39
 -1 3 17 11.71 0.27
 -1 3 18 1.09 0.1
 -1 3 19 3.91 0.14
 -1 3 20 0.32 0.07
 -1 3 21 13.03 0.4
 -1 3 22 5.35 0.16
 -1 3 23 2.14 0.12
 -1 4 1 6.07 0.15
 -1 4 2 9.58 0.24
 -1 4 4 0.46 0.04
 -1 4 5 59.96 1.34
 -1 4 6 80.51 2.13
 -1 4 7 27.83 0.68
 -1 4 8 8 0.23
 -1 4 9 1.34 0.09
 -1 4 11 2.97 0.11
 -1 4 12 20.59 0.52
 -1 4 13 0.25 0.04
 -1 4 14 3.37 0.11
 -1 4 15 37.23 0.7
 -1 4 16 4.05 0.14
 -1 4 17 10 0.25
 -1 4 20 9.83 0.38
 -1 4 21 2.31 0.24
 -1 5 1 9.94 0.23
 -1 5 2 68.28 2.09
 -1 5 3 1.21 0.07
 -1 5 4 4.91 0.14
 -1 5 6 30.54 0.96
 -1 5 7 0.98 0.08
 -1 5 8 0.66 0.17
 -1 5 9 6.93 0.2
 -1 5 10 14.29 0.42
 -1 5 11 1.54 0.09
 -1 5 12 13.2 0.3
 -1 5 14 1.8 0.11
 -1 5 15 1.11 0.09
 -1 5 17 0.29 0.08
 -1 6 1 1.98 0.11
 -1 6 2 6.28 0.27
 -1 6 4 1.86 0.11
 -1 6 5 0.72 0.09
 -1 6 6 8.79 0.91
 -1 6 7 9.02 0.24
 -1 6 8 2.6 0.13
 -1 6 10 0.46 0.09
 -1 6 13 2.67 0.23
 -1 6 15 5.15 0.26
 -1 6 16 0.4 0.13
 -1 7 1 1.51 0.18
 -1 7 3 3.1 0.23
 -1 7 4 3.24 0.23
 -1 7 6 3.41 0.24
 -1 7 11 4.48 0.25
 0 0 2 144.37 4.59
 0 0 4 71.1 1.62
 0 0 6 919.55 48.04
 0 0 8 296.73 6.81
 0 0 10 402.96 9.23
 0 0 12 14.15 0.33
 0 0 14 52.88 1.15
 0 0 16 11.24 0.25
 0 0 18 1.65 0.08
 0 0 20 11.54 0.28
 0 0 22 16.51 0.36
 0 0 24 1.81 0.1
 0 1 1 483.13 10.89
 0 1 2 92.99 2.12
 0 1 3 18.42 0.42
 0 1 4 1513.02 51.78
 0 1 5 72.44 1.61
 0 1 6 316.45 7.18
 0 1 7 36.18 0.81
 0 1 8 28.03 0.66
 0 1 9 38.08 0.88
 0 1 10 148.27 3.34
 0 1 11 202.86 4.77
 0 1 12 0.19 0.03
 0 1 13 25.57 0.56
 0 1 14 8.87 0.2
 0 1 15 3.56 0.09
 0 1 16 3.62 0.1
 0 1 17 19.88 0.44
 0 1 18 25.3 0.57
 0 1 19 50.98 1.11
 0 1 20 3.06 0.09
 0 1 21 15.93 0.36
 0 1 22 4.2 0.13
 0 1 23 10.26 0.24
 0 1 24 4.07 0.13
 0 1 25 0.95 0.09
 0 2 0 13.85 0.34
 0 2 1 74.21 1.67
 0 2 2 132.67 3.07
 0 2 4 188.38 4.3
 0 2 5 49.69 1.13
 0 2 6 5.4 0.14
 0 2 7 140.22 3.16
 0 2 8 0.49 0.04
 0 2 9 54.87 1.2
 0 2 10 26.05 0.59
 0 2 11 1.4 0.06
 0 2 12 16.72 0.37
 0 2 13 9.88 0.23
 0 2 14 57.35 1.27
 0 2 15 97.03 2.09
 0 2 16 2.7 0.08
 0 2 18 11.75 0.29
 0 2 19 11.94 0.3
 0 2 20 25.18 0.56
 0 2 21 12.88 0.31
 0 2 22 0.43 0.07
 0 2 23 3.92 0.14
 0 2 24 7.4 0.2
 0 3 1 50.02 1.13
 0 3 2 116.22 2.63
 0 3 3 86.97 1.91
 0 3 4 56.85 1.23
 0 3 5 15.94 0.37
 0 3 6 0.26 0.03
 0 3 7 1.04 0.05
 0 3 8 98.77 2.13
 0 3 9 41.35 0.86
 0 3 10 1.25 0.06
 0 3 11 1.5 0.07
 0 3 12 8.81 0.31
 0 3 14 27.46 0.58
 0 3 15 0.3 0.04
 0 3 16 1.17 0.07
 0 3 17 5.03 0.14
 0 3 18 4.99 0.15
 0 3 19 0.36 0.06
 0 3 20 12.26 0.28
 0 3 21 2.55 0.1
 0 3 22 4.07 0.14
 0 4 0 2.83 0.13
 0 4 1 11.99 0.27
 0 4 2 56.63 1.3
 0 4 3 3.94 0.11
 0 4 4 12.11 0.32
 0 4 5 75.66 1.61
 0 4 6 6.43 0.17
 0 4 7 0.19 0.03
 0 4 8 5.54 0.18
 0 4 9 6.16 0.17
 0 4 10 16.39 0.35
 0 4 11 0.57 0.05
 0 4 12 24.07 0.51
 0 4 13 6.02 0.16
 0 4 15 25.62 0.53
 0 4 16 16.22 0.37
 0 4 17 0.75 0.23
 0 4 18 2.09 0.13
 0 4 19 3.35 0.31
 0 4 20 3.58 0.28
 0 5 2 7.14 0.18
 0 5 3 1.18 0.12
 0 5 4 23.89 0.5
 0 5 5 3.21 0.13
 0 5 6 71.37 3.29
 0 5 8 5.99 0.16
 0 5 11 3.77 0.15
 0 5 12 8.17 0.23
 0 5 13 0.98 0.08
 0 5 14 13.77 0.31
 0 5 15 1.55 0.1
 0 5 16 23.13 0.61
 0 5 18 0.95 0.18
 0 6 0 16.51 0.41
 0 6 1 5.24 0.25
 0 6 2 9.08 0.23
 0 6 3 4.02 0.2
 0 6 4 0.81 0.1
 0 6 5 27.42 0.6
 0 6 8 0.93 0.09
 0 6 9 0.51 0.08
 0 6 10 11.29 0.53
 0 6 11 1.14 0.1
 0 6 12 4.85 0.28
 0 6 13 4.55 0.17
 0 6 15 1.75 0.19
 0 7 1 7.84 0.3
 0 7 3 0.6 0.15
 0 7 5 0.77 0.16
 0 7 8 0.91 0.17
 0 7 9 6.33 0.3
 0 7 10 1.6 0.2
 0 7 11 0.78 0.16
 1 0 2 10.92 0.3
 1 0 6 229.5 5.3
 1 0 8 72.12 1.7
 1 0 10 694.43 15.66
 1 0 12 5.96 0.14
 1 0 14 86.03 1.92
 1 0 16 12.54 0.29
 1 0 18 87.6 2.08
 1 0 20 90.94 2.08
 1 0 22 4.09 0.15
 1 0 24 1.12 0.09
 1 1 0 1425.34 31.16
 1 1 1 39.34 0.86
 1 1 2 445.18 17.8
 1 1 3 745.98 16.75
 1 1 4 68.47 1.53
 1 1 5 117.3 2.66
 1 1 6 216.94 4.93
 1 1 7 18.78 0.44
 1 1 8 93.47 2.12
 1 1 9 192.33 4.38
 1 1 10 73.77 1.64
 1 1 12 1.97 0.06
 1 1 13 6.75 0.16
 1 1 14 126.76 2.78
 1 1 15 4.26 0.11
 1 1 16 23.22 0.51
 1 1 17 3.61 0.09
 1 1 18 4.1 0.1
 1 1 19 11.74 0.27
 1 1 20 5.19 0.13
 1 1 21 9.9 0.23
 1 1 22 2.95 0.09
 1 1 23 8.27 0.2
 1 1 24 13.73 0.3
 1 2 0 324.98 7.34
 1 2 1 271.51 6.13
 1 2 2 0.12 0.02
 1 2 3 361.27 8.1
 1 2 4 19.89 0.46
 1 2 5 91.76 2.06
 1 2 6 162.99 3.7
 1 2 7 82.19 1.83
 1 2 8 5.72 0.16
 1 2 9 7.28 0.17
 1 2 10 4.55 0.13
 1 2 11 8.64 0.2
 1 2 12 14.52 0.32
 1 2 13 27.18 0.6
 1 2 14 6.59 0.17
 1 2 15 0.87 0.04
 1 2 16 5.49 0.14
 1 2 17 4.09 0.11
 1 2 18 0.16 0.04
 1 2 19 5.88 0.17
 1 2 20 0.52 0.05
 1 2 21 2.25 0.11
 1 2 22 10.95 0.26
 1 2 23 0.51 0.07
 1 2 24 9.47 0.32
 1 3 0 18.9 0.51
 1 3 1 30.36 0.74
 1 3 2 45.88 1
 1 3 4 7.79 0.21
 1 3 5 21.17 0.55
 1 3 6 43.46 0.97
 1 3 7 18.93 0.42
 1 3 8 25 0.54
 1 3 9 9.84 0.23
 1 3 10 0.7 0.04
 1 3 11 14.94 0.37
 1 3 12 33.96 0.74
 1 3 13 28.66 0.59
 1 3 14 14.83 0.33
 1 3 15 0.91 0.06
 1 3 16 0.23 0.05
 1 3 17 1.54 0.08
 1 3 18 35.98 0.93
 1 3 19 14.3 0.33
 1 3 20 0.24 0.06
 1 3 21 1.15 0.08
 1 4 0 17.66 0.38
 1 4 1 0.65 0.05
 1 4 2 55.8 1.03
 1 4 3 14.56 0.36
 1 4 4 2.96 0.1
 1 4 5 52.01 1.07
 1 4 6 8.04 0.19
 1 4 7 1.26 0.07
 1 4 8 58.54 1.43
 1 4 9 11.9 0.36
 1 4 11 1.38 0.07
 1 4 12 1.53 0.07
 1 4 13 7.77 0.23
 1 4 14 1.67 0.09
 1 4 15 18.31 0.4
 1 4 16 12.36 0.45
 1 4 17 3.83 0.43
 1 4 18 0.66 0.1
 1 4 19 4.07 0.27
 1 4 20 2.42 0.25
 1 5 0 4.16 0.11
 1 5 2 12.06 0.27
 1 5 3 0.64 0.06
 1 5 4 89.2 1.82
 1 5 5 4.1 0.15
 1 5 6 0.16 0.05
 1 5 7 1.06 0.11
 1 5 8 7.96 0.2
 1 5 9 0.75 0.08
 1 5 10 2.28 0.12
 1 5 11 0.84 0.2
 1 5 12 20.76 0.43
 1 5 13 0.38 0.07
 1 5 14 18.68 0.42
 1 5 16 6.37 0.19
 1 6 0 5.83 0.28
 1 6 1 5.66 0.27
 1 6 2 2.59 0.12
 1 6 3 0.57 0.18
 1 6 4 4.89 0.55
 1 6 5 10.92 0.41
 1 6 6 3.77 0.15
 1 6 7 0.26 0.07
 1 6 8 11.94 0.61
 1 6 9 11.3 0.28
 1 6 10 6.42 0.35
 1 6 13 2.27 0.22
 1 6 14 0.52 0.14
 1 6 15 11.12 0.35
 1 7 0 1.69 0.19
 1 7 1 1.6 0.19
 1 7 2 0.44 0.14
 1 7 4 1.48 0.2
 1 7 5 3.27 0.21
 1 7 9 4.29 0.26
 1 7 11 2.15 0.2
 2 0 0 25.77 0.42
 2 0 4 8.27 0.2
 2 0 6 4 0.13
 2 0 8 103.71 2.39
 2 0 10 34.48 0.76
 2 0 12 77.24 1.68
 2 0 14 99.25 2.16
 2 0 16 35.98 0.8
 2 0 18 5.25 0.17
 2 0 20 19.6 0.44
 2 0 22 14.95 0.38
 2 0 24 34.28 0.66
 2 1 0 295.05 6.86
 2 1 1 68.25 1.52
 2 1 2 2.7 0.07
 2 1 3 481.87 10.84
 2 1 4 9.33 0.23
 2 1 5 20.54 0.47
 2 1 6 424.38 9.54
 2 1 7 30.44 0.69
 2 1 8 47.73 1.07
 2 1 9 177.64 3.99
 2 1 10 42.5 0.94
 2 1 11 1.71 0.05
 2 1 12 24.15 0.54
 2 1 13 119.24 2.65
 2 1 14 3.09 0.08
 2 1 15 5.31 0.13
 2 1 16 0.4 0.03
 2 1 17 4.44 0.11
 2 1 18 21.49 0.48
 2 1 19 33.93 0.75
 2 1 20 25.11 0.57
 2 1 21 9.29 0.24
 2 1 22 0.62 0.04
 2 1 23 6.87 0.17
 2 1 24 8.51 0.23
 2 2 0 516.35 11.57
 2 2 1 1.71 0.07
 2 2 2 3.11 0.09
 2 2 3 17.34 0.4
 2 2 4 1.26 0.06
 2 2 5 152.84 3.46
 2 2 6 10.31 0.26
 2 2 7 56.48 1.27
 2 2 8 56.17 1.24
 2 2 9 78 1.75
 2 2 10 75.08 1.68
 2 2 11 31.75 0.71
 2 2 12 0.46 0.03
 2 2 13 35.86 0.79
 2 2 14 1.67 0.05
 2 2 15 12.65 0.28
 2 2 16 12.77 0.29
 2 2 17 46.41 1.04
 2 2 18 2.19 0.08
 2 2 20 2.05 0.09
 2 2 22 3.03 0.1
 2 2 23 11.38 0.26
 2 3 0 12.19 0.6
 2 3 1 29 0.65
 2 3 2 87.58 1.92
 2 3 3 4.41 0.14
 2 3 4 211.95 4.7
 2 3 5 7.6 0.18
 2 3 6 2.41 0.07
 2 3 7 29.12 0.67
 2 3 8 1.71 0.06
 2 3 9 1.43 0.06
 2 3 10 2.36 0.11
 2 3 11 0.2 0.03
 2 3 12 3.78 0.1
 2 3 13 0.11 0.03
 2 3 14 8.35 0.2
 2 3 15 4.98 0.13
 2 3 16 3.79 0.13
 2 3 17 0.24 0.04
 2 3 18 1.58 0.07
 2 3 19 0.27 0.05
 2 3 20 0.28 0.06
 2 3 21 1.62 0.09
 2 3 22 4.72 0.2
 2 4 0 12.47 0.29
 2 4 2 2.03 0.08
 2 4 3 54.49 1.16
 2 4 4 52.81 1.26
 2 4 5 18.19 0.41
 2 4 6 3.35 0.11
 2 4 7 18.05 0.4
 2 4 8 5.08 0.13
 2 4 9 6.82 0.19
 2 4 10 1.66 0.07
 2 4 11 0.27 0.04
 2 4 12 33.75 0.8
 2 4 13 11.22 0.27
 2 4 14 7.56 0.26
 2 4 15 5.39 0.18
 2 4 17 6.38 0.2
 2 4 18 10.38 0.49
 2 4 19 3.63 0.26
 2 5 0 10.94 0.25
 2 5 1 3.61 0.11
 2 5 2 1.64 0.13
 2 5 3 1.24 0.07
 2 5 4 2.94 0.11
 2 5 5 1.18 0.07
 2 5 6 1.94 0.09
 2 5 7 0.26 0.05
 2 5 8 69.75 1.7
 2 5 9 5.51 0.18
 2 5 10 3.62 0.17
 2 5 11 0.34 0.07
 2 5 12 0.83 0.09
 2 5 13 1.53 0.11
 2 5 14 17.4 1.14
 2 5 15 1.24 0.18
 2 6 0 0.81 0.07
 2 6 1 0.45 0.06
 2 6 2 6.83 0.27
 2 6 3 12.7 0.29
 2 6 4 6.75 0.2
 2 6 5 0.22 0.06
 2 6 6 0.24 0.07
 2 6 7 5.24 0.17
 2 6 8 0.75 0.07
 2 6 9 0.62 0.09
 2 6 11 3.11 0.14
 2 6 12 7.1 0.31
 2 6 13 0.56 0.15
 2 6 14 3.89 0.24
 2 7 0 0.94 0.15
 2 7 1 1.88 0.2
 2 7 3 2.04 0.21
 2 7 4 3.92 0.25
 2 7 6 1.94 0.21
 2 7 7 2.93 0.23
 3 0 0 320.79 7.27
 3 0 2 194.73 4.55
 3 0 4 21.03 0.7
 3 0 6 592.3 13.32
 3 0 8 10.4 0.26
 3 0 10 1.14 0.05
 3 0 12 280.5 6.22
 3 0 14 3.73 0.1
 3 0 16 10.93 0.26
 3 0 18 10.47 0.25
 3 0 20 35.93 0.75
 3 0 22 34.18 0.73
 3 0 24 1.95 0.23
 3 1 0 111.15 2.47
 3 1 1 422.31 11.45
 3 1 2 454.63 10.21
 3 1 3 41.84 0.93
 3 1 4 11.52 0.29
 3 1 5 5.29 0.15
 3 1 6 4.99 0.14
 3 1 7 29.24 0.67
 3 1 8 38.15 0.87
 3 1 9 1.47 0.05
 3 1 10 84.81 1.88
 3 1 11 13.48 0.3
 3 1 12 11.03 0.25
 3 1 13 36.19 0.8
 3 1 14 0.68 0.03
 3 1 15 2.97 0.08
 3 1 16 58.86 1.31
 3 1 17 1.38 0.06
 3 1 18 2.85 0.1
 3 1 19 7.72 0.19
 3 1 20 0.45 0.04
 3 1 21 4.3 0.11
 3 1 22 0.9 0.06
 3 1 23 22.27 0.49
 3 2 0 1.9 0.07
 3 2 1 7.75 0.2
 3 2 2 276.95 6.29
 3 2 3 101.86 2.31
 3 2 4 91.49 2.03
 3 2 5 61.02 1.42
 3 2 6 44.51 1.06
 3 2 7 3.73 0.1
 3 2 8 102.33 2.47
 3 2 9 2.24 0.06
 3 2 10 11.18 0.25
 3 2 11 9.25 0.21
 3 2 12 21.46 0.48
 3 2 13 2.93 0.08
 3 2 14 7.82 0.19
 3 2 15 1.2 0.06
 3 2 16 1.91 0.07
 3 2 17 7.02 0.17
 3 2 18 20.79 0.5
 3 2 19 14.42 0.33
 3 2 20 6.34 0.17
 3 2 21 5.27 0.15
 3 2 22 1.7 0.09
 3 2 23 0.92 0.19
 3 3 0 71.9 1.5
 3 3 1 2.05 0.08
 3 3 2 20.65 0.48
 3 3 3 96.5 2.09
 3 3 4 105.1 2.27
 3 3 5 0.13 0.03
 3 3 6 20.16 0.44
 3 3 7 2.11 0.08
 3 3 8 113.63 2.58
 3 3 9 35.54 0.78
 3 3 10 0.22 0.03
 3 3 11 15.73 0.35
 3 3 12 32.04 0.71
 3 3 13 11.85 0.27
 3 3 14 48.55 1.04
 3 3 15 4.58 0.12
 3 3 16 8.16 0.2
 3 3 17 7.04 0.17
 3 3 18 2.17 0.08
 3 3 19 0.72 0.06
 3 3 20 0.51 0.06
 3 3 21 3.69 0.12
 3 3 22 6.01 0.28
 3 4 0 6.05 0.17
 3 4 1 0.28 0.04
 3 4 2 2.13 0.09
 3 4 3 17.85 0.47
 3 4 4 37.14 1.19
 3 4 5 0.23 0.04
 3 4 6 0.3 0.04
 3 4 7 54.64 1.24
 3 4 8 20.23 0.43
 3 4 9 9.61 0.23
 3 4 10 10.58 0.26
 3 4 12 1.72 0.09
 3 4 13 12.76 0.3
 3 4 14 3.03 0.12
 3 4 16 2.29 0.11
 3 4 17 15.62 0.34
 3 4 18 9 0.35
 3 5 0 16.08 0.36
 3 5 1 8.57 0.26
 3 5 2 2.96 0.13
 3 5 5 1.79 0.08
 3 5 6 14.5 0.33
 3 5 7 4.54 0.14
 3 5 8 1.54 0.09
 3 5 9 0.39 0.06
 3 5 12 1.48 0.11
 3 5 13 0.34 0.08
 3 5 14 1.46 0.19
 3 6 0 0.38 0.1
 3 6 1 0.75 0.07
 3 6 2 1.15 0.07
 3 6 3 0.89 0.09
 3 6 4 1.07 0.11
 3 6 5 3.08 0.16
 3 6 6 0.78 0.07
 3 6 7 14.05 0.38
 3 6 8 0.2 0.06
 3 6 9 0.96 0.1
 3 6 10 2.07 0.12
 3 6 11 2.19 0.22
 3 6 12 2.61 0.22
 3 6 13 3.52 0.23
 3 7 0 1.11 0.18
 3 7 2 3.4 0.23
 3 7 3 4.12 0.25
 3 7 4 0.65 0.16
 3 7 6 0.56 0.15
 3 7 8 1.01 0.17
 3 7 9 1.93 0.2
 3 7 10 1.36 0.18
 4 0 0 45.59 1.14
 4 0 4 38.81 0.92
 4 0 6 12.69 0.32
 4 0 8 1.02 0.05
 4 0 10 4.38 0.11
 4 0 12 2.92 0.08
 4 0 16 49.21 1.1
 4 0 18 0.17 0.05
 4 0 22 29.86 0.73
 4 1 0 2.38 0.08
 4 1 1 154.05 3.49
 4 1 2 186.14 4.29
 4 1 3 210.7 4.99
 4 1 4 2.99 0.1
 4 1 5 87.84 2.2
 4 1 6 39.9 0.9
 4 1 7 8.38 0.2
 4 1 8 28.01 0.64
 4 1 9 20.64 0.47
 4 1 10 0.24 0.02
 4 1 11 128.42 2.84
 4 1 12 11.58 0.26
 4 1 13 6.17 0.14
 4 1 14 2.43 0.07
 4 1 15 9.48 0.22
 4 1 16 3.22 0.09
 4 1 17 8.73 0.21
 4 1 18 0.44 0.04
 4 1 19 1.38 0.06
 4 1 20 17.36 0.42
 4 1 21 13.76 0.34
 4 1 22 4.61 0.18
 4 2 0 118.84 2.7
 4 2 1 74.24 1.63
 4 2 2 294.83 6.72
 4 2 3 54.8 1.21
 4 2 4 14.94 0.42
 4 2 5 0.56 0.04
 4 2 6 6.92 0.17
 4 2 7 149.86 3.29
 4 2 8 0.68 0.03
 4 2 9 14.23 0.32
 4 2 10 40.67 0.89
 4 2 11 1.17 0.05
 4 2 12 101.33 2.18
 4 2 13 27.25 0.6
 4 2 14 10.68 0.25
 4 2 15 26.41 0.57
 4 2 16 2.22 0.09
 4 2 17 5.06 0.14
 4 2 18 5.34 0.14
 4 2 19 2.72 0.1
 4 2 20 2.99 0.18
 4 2 21 2.15 0.1
 4 2 22 13.28 0.42
 4 3 0 5.56 0.13
 4 3 1 36.42 0.79
 4 3 2 1.02 0.05
 4 3 3 1.31 0.05
 4 3 4 47.77 1.04
 4 3 5 3.64 0.12
 4 3 6 103.81 2.3
 4 3 7 0.33 0.03
 4 3 8 53.57 1.2
 4 3 9 6.14 0.15
 4 3 10 9.79 0.29
 4 3 11 0.29 0.07
 4 3 13 12.9 0.29
 4 3 16 22.86 0.51
 4 3 17 2.81 0.1
 4 3 18 31.74 0.69
 4 3 19 2.42 0.11
 4 3 21 3.54 0.25
 4 4 0 63.94 1.6
 4 4 1 0.47 0.04
 4 4 2 0.61 0.05
 4 4 3 2.65 0.1
 4 4 4 1.46 0.06
 4 4 5 19.8 0.44
 4 4 6 13.43 0.3
 4 4 7 39.16 0.85
 4 4 8 20.6 0.54
 4 4 9 0.96 0.07
 4 4 10 1.35 0.07
 4 4 11 0.44 0.05
 4 4 12 0.22 0.05
 4 4 13 0.54 0.07
 4 4 14 20.29 0.42
 4 4 15 4.94 0.17
 4 4 17 18.13 0.46
 4 5 0 0.15 0.04
 4 5 1 1.8 0.08
 4 5 2 0.8 0.07
 4 5 3 2.94 0.14
 4 5 4 22.32 0.46
 4 5 5 2 0.14
 4 5 6 9.72 0.24
 4 5 7 0.17 0.05
 4 5 8 2.12 0.09
 4 5 10 14.01 0.4
 4 5 11 7.25 0.2
 4 5 12 1.84 0.1
 4 6 0 0.96 0.07
 4 6 1 3.62 0.12
 4 6 2 0.51 0.06
 4 6 3 0.72 0.07
 4 6 4 0.17 0.05
 4 6 5 2.65 0.1
 4 6 7 0.79 0.09
 4 6 8 1.98 0.11
 4 6 9 1.69 0.12
 4 7 1 4.6 0.31
 4 7 2 0.88 0.15
 4 7 5 0.95 0.16
 4 7 6 6.01 0.28
 4 7 8 3.45 0.23
 5 0 0 63.36 1.42
 5 0 2 677.12 15.14
 5 0 4 11.52 0.28
 5 0 6 6.37 0.16
 5 0 8 146.61 3.15
 5 0 10 72.54 1.56
 5 0 12 17.31 0.38
 5 0 14 15.4 0.34
 5 0 16 15.69 0.38
 5 0 18 1.85 0.1
 5 0 20 1.95 0.14
 5 0 22 0.68 0.19
 5 1 0 0.43 0.04
 5 1 1 108.3 2.41
 5 1 2 57.42 1.28
 5 1 3 1.71 0.09
 5 1 4 38.3 0.98
 5 1 5 0.96 0.13
 5 1 6 79.35 1.8
 5 1 7 4.99 0.12
 5 1 8 1.43 0.04
 5 1 9 1.89 0.06
 5 1 10 0.76 0.03
 5 1 11 29.23 0.64
 5 1 12 55.44 1.21
 5 1 13 16.76 0.39
 5 1 14 0.26 0.03
 5 1 15 18.01 0.4
 5 1 18 5.64 0.15
 5 1 19 0.78 0.06
 5 1 20 1.36 0.08
 5 1 21 24.19 0.55
 5 2 0 23.87 0.56
 5 2 1 24.9 0.56
 5 2 2 3.26 0.09
 5 2 3 23.5 0.55
 5 2 4 59.43 1.3
 5 2 5 14.5 0.36
 5 2 6 47.63 1.04
 5 2 7 4.19 0.11
 5 2 8 13.71 0.31
 5 2 9 10.45 0.24
 5 2 10 39.45 0.88
 5 2 11 10.49 0.24
 5 2 12 21.16 0.47
 5 2 14 6.01 0.15
 5 2 16 11.26 0.26
 5 2 17 24.88 0.59
 5 2 18 2.75 0.12
 5 2 19 2.84 0.14
 5 2 20 17.36 0.36
 5 2 21 2.6 0.33
 5 3 0 118.33 2.57
 5 3 1 25.43 0.56
 5 3 2 5.31 0.14
 5 3 3 4.3 0.11
 5 3 4 3.73 0.11
 5 3 5 40.09 0.88
 5 3 6 88.15 1.87
 5 3 7 4.34 0.12
 5 3 8 3.3 0.1
 5 3 9 0.22 0.04
 5 3 10 36.39 0.73
 5 3 11 20.74 0.57
 5 3 12 0.56 0.07
 5 3 13 4.28 0.16
 5 3 14 29.11 0.7
 5 3 15 0.84 0.07
 5 3 16 32.14 0.66
 5 3 19 4.1 0.16
 5 4 0 8.64 0.36
 5 4 1 4.66 0.15
 5 4 2 0.14 0.05
 5 4 3 1.32 0.07
 5 4 4 25.12 0.67
 5 4 5 18.09 0.42
 5 4 6 8.26 0.2
 5 4 7 18.28 0.42
 5 4 9 7.16 0.2
 5 4 10 15.59 0.35
 5 4 11 2.62 0.1
 5 4 12 0.54 0.06
 5 4 14 2.27 0.11
 5 4 15 11.96 0.28
 5 4 16 1.35 0.2
 5 4 17 4.87 0.26
 5 5 0 4.89 0.28
 5 5 2 4.82 0.26
 5 5 3 1.1 0.08
 5 5 4 3.41 0.12
 5 5 5 0.34 0.06
 5 5 6 6.41 0.2
 5 5 7 1.12 0.07
 5 5 8 7.14 0.23
 5 5 9 0.41 0.07
 5 5 14 2.61 0.21
 5 5 15 0.77 0.15
 5 6 0 6.62 0.4
 5 6 1 4.13 0.14
 5 6 2 3.87 0.13
 5 6 3 1.86 0.14
 5 6 4 1.53 0.08
 5 6 5 7.17 0.18
 5 6 6 2.8 0.13
 5 6 7 11.32 0.27
 5 6 8 0.69 0.13
 5 6 9 2.09 0.12
 5 6 12 0.52 0.14
 5 7 0 1.54 0.11
 5 7 1 7.25 0.19
 5 7 2 1.37 0.2
 5 7 3 1.75 0.19
 5 7 4 1.23 0.18
 5 7 5 0.66 0.15
 6 0 0 235.37 5.35
 6 0 2 29.82 0.66
 6 0 4 1.5 0.12
 6 0 6 47.51 0.96
 6 0 8 15.49 0.35
 6 0 10 33.63 0.7
 6 0 12 94.16 2
 6 0 14 4.22 0.14
 6 0 16 2.09 0.11
 6 0 18 12.01 0.29
 6 0 20 22.49 0.45
 6 1 0 0.62 0.05
 6 1 1 180.35 4.08
 6 1 2 58.55 1.5
 6 1 3 20.83 0.48
 6 1 4 52.17 1.3
 6 1 5 58.46 1.27
 6 1 6 20.11 0.53
 6 1 7 11.58 0.27
 6 1 8 41.82 0.91
 6 1 9 34.41 0.77
 6 1 10 0.34 0.04
 6 1 11 31.74 0.69
 6 1 12 0.67 0.05
 6 1 13 13.86 0.31
 6 1 15 1.88 0.08
 6 1 16 26.35 0.55
 6 1 17 0.37 0.05
 6 1 18 3.05 0.15
 6 1 19 5.79 0.16
 6 2 1 9.26 0.22
 6 2 2 0.1 0.02
 6 2 3 12.91 0.31
 6 2 4 46.04 0.99
 6 2 5 94.88 2.31
 6 2 6 2.18 0.09
 6 2 7 1.06 0.06
 6 2 8 5.14 0.14
 6 2 9 33.33 0.69
 6 2 10 1.48 0.08
 6 2 11 5.62 0.16
 6 2 12 3.27 0.12
 6 2 13 7.02 0.2
 6 2 14 33.81 0.71
 6 2 15 15.1 0.34
 6 2 16 7.63 0.2
 6 2 17 1.34 0.07
 6 2 18 0.7 0.08
 6 2 20 2.54 0.26
 6 3 2 0.72 0.06
 6 3 3 0.71 0.05
 6 3 4 0.28 0.04
 6 3 5 0.15 0.04
 6 3 6 0.22 0.04
 6 3 7 4.96 0.14
 6 3 8 5.82 0.15
 6 3 9 3.74 0.13
 6 3 10 32.47 0.7
 6 3 11 1.63 0.08
 6 3 12 1.28 0.09
 6 3 13 0.57 0.07
 6 3 15 12.06 0.3
 6 3 16 5.65 0.19
 6 3 17 0.57 0.17
 6 3 18 8.73 0.5
 6 4 0 16.15 0.44
 6 4 2 25.3 0.59
 6 4 3 0.3 0.05
 6 4 4 5.94 0.2
 6 4 5 13.93 0.31
 6 4 6 0.82 0.05
 6 4 7 1.87 0.09
 6 4 9 7.56 0.19
 6 4 10 18.13 0.39
 6 4 11 1.65 0.08
 6 4 12 0.3 0.06
 6 4 14 2.9 0.14
 6 4 15 4.77 0.16
 6 4 16 3.72 0.15
 6 5 0 25.68 1.11
 6 5 1 3.92 0.14
 6 5 2 0.27 0.06
 6 5 3 0.64 0.07
 6 5 4 14.27 0.32
 6 5 6 43.09 1.15
 6 5 7 2.9 0.21
 6 5 8 0.54 0.09
 6 5 9 1.38 0.09
 6 5 10 0.42 0.07
 6 5 12 0.55 0.08
 6 5 13 1.59 0.19
 6 6 0 11.09 0.29
 6 6 1 2.05 0.09
 6 6 2 4.64 0.27
 6 6 3 5.15 0.16
 6 6 4 0.26 0.06
 6 6 5 1.13 0.08
 6 6 7 1.81 0.12
 6 6 8 0.84 0.09
 6 6 9 0.52 0.08
 6 6 10 6.68 0.28
 6 7 0 1.54 0.1
 6 7 1 0.46 0.14
 7 0 0 108.86 3.57
 7 0 2 35.28 1.29
 7 0 4 262.4 11.59
 7 0 6 1.12 0.07
 7 0 8 44.01 0.87
 7 0 10 59.45 1.29
 7 0 12 17.7 0.41
 7 0 14 12.2 0.37
 7 0 16 8.19 0.23
 7 0 18 16.54 0.35
 7 1 0 80.82 1.85
 7 1 1 1.05 0.06
 7 1 2 0.23 0.03
 7 1 3 7.28 0.18
 7 1 4 34.19 0.75
 7 1 5 38.91 1.05
 7 1 6 0.93 0.06
 7 1 7 1.43 0.07
 7 1 8 46.48 0.95
 7 1 10 3.25 0.12
 7 1 11 16.52 0.36
 7 1 12 15.14 0.37
 7 1 13 15.24 0.36
 7 1 14 23.57 0.55
 7 1 15 22.26 0.47
 7 1 17 3.51 0.14
 7 1 18 0.3 0.08
 7 1 19 4.28 0.16
 7 2 0 34.1 0.78
 7 2 1 10.44 0.24
 7 2 2 6.11 0.16
 7 2 3 4.54 0.12
 7 2 4 0.54 0.04
 7 2 5 0.71 0.05
 7 2 6 5.66 0.15
 7 2 7 3.16 0.1
 7 2 8 6.81 0.17
 7 2 9 20.63 0.44
 7 2 10 0.78 0.07
 7 2 11 10.01 0.25
 7 2 12 0.3 0.07
 7 2 13 4.2 0.18
 7 2 14 6.54 0.2
 7 2 15 11.41 0.27
 7 2 16 1 0.11
 7 2 18 3.68 0.15
 7 3 0 0.56 0.04
 7 3 1 27.28 0.58
 7 3 2 22.02 0.51
 7 3 3 14.74 0.35
 7 3 4 14.05 0.31
 7 3 5 0.99 0.06
 7 3 6 6.58 0.17
 7 3 7 3.33 0.11
 7 3 8 11.62 0.27
 7 3 9 9.64 0.28
 7 3 10 1.86 0.09
 7 3 12 3.51 0.16
 7 3 13 1.48 0.1
 7 3 14 0.29 0.07
 7 3 16 1.92 0.13
 7 4 0 9.51 0.22
 7 4 1 1.45 0.1
 7 4 2 1.64 0.08
 7 4 3 1.11 0.08
 7 4 4 2.35 0.11
 7 4 5 20.14 0.49
 7 4 6 29.34 0.64
 7 4 9 9.89 0.24
 7 4 10 0.32 0.06
 7 4 12 4.73 0.17
 7 4 13 0.35 0.1
 7 4 14 6.62 0.22
 7 4 15 3.33 0.16
 7 5 0 12.87 0.3
 7 5 2 11.92 0.28
 7 5 3 1.36 0.09
 7 5 4 2.51 0.11
 7 5 6 0.99 0.08
 7 5 8 3.44 0.13
 7 5 10 19.3 0.42
 7 5 11 1.41 0.2
 7 5 12 1.17 0.18
 7 6 0 0.79 0.07
 7 6 2 2.12 0.11
 7 6 4 3.57 0.21
 7 6 5 3.5 0.14
 7 6 6 3 0.14
 7 6 7 3.39 0.14
 7 6 8 2.99 0.22
 8 0 0 27.83 0.54
 8 0 2 14.74 0.46
 8 0 4 64.25 1.4
 8 0 6 4.36 0.14
 8 0 8 29.14 0.62
 8 0 10 0.87 0.09
 8 0 12 24.99 0.49
 8 0 14 82.94 1.96
 8 0 16 1.1 0.1
 8 1 1 0.41 0.03
 8 1 2 2.05 0.07
 8 1 3 83.69 1.96
 8 1 4 32.3 0.77
 8 1 6 4.04 0.12
 8 1 7 0.34 0.04
 8 1 8 19.51 0.42
 8 1 9 9.44 0.23
 8 1 10 18.11 0.39
 8 1 11 6.11 0.19
 8 1 12 4.34 0.2
 8 1 13 11.04 0.27
 8 1 15 1.55 0.13
 8 1 16 0.57 0.11
 8 2 0 40.71 0.95
 8 2 1 21.12 0.51
 8 2 3 4.9 0.16
 8 2 4 14.19 0.32
 8 2 5 7.21 0.19
 8 2 7 34.65 0.82
 8 2 8 4 0.12
 8 2 9 0.15 0.05
 8 2 10 14.98 0.34
 8 2 13 3.91 0.21
 8 2 14 0.32 0.09
 8 2 15 2.82 0.28
 8 2 16 1.93 0.13
 8 3 0 17.03 0.42
 8 3 1 0.19 0.04
 8 3 2 9.23 0.23
 8 3 3 0.57 0.05
 8 3 4 10.59 0.25
 8 3 5 17.4 0.47
 8 3 6 13.72 0.42
 8 3 8 3.66 0.12
 8 3 10 2.61 0.12
 8 3 11 5.48 0.17
 8 3 12 3.27 0.13
 8 3 13 6.24 0.2
 8 3 14 5.71 0.18
 8 3 15 1.37 0.16
 8 4 1 2.27 0.09
 8 4 2 13.15 0.32
 8 4 3 2.38 0.15
 8 4 4 2.23 0.09
 8 4 5 2.68 0.11
 8 4 6 3.44 0.11
 8 4 7 4.17 0.12
 8 4 9 11.86 0.28
 8 4 10 5.73 0.22
 8 4 12 5.45 0.17
 8 4 13 0.31 0.09
 8 5 0 0.95 0.08
 8 5 1 0.22 0.06
 8 5 2 6.07 0.17
 8 5 3 3.47 0.13
 8 5 4 0.83 0.08
 8 5 6 6.66 0.19
 8 5 7 2.4 0.23
 8 5 8 19.29 0.69
 8 5 9 2.82 0.13
 8 5 10 0.79 0.14
 8 6 1 0.45 0.08
 8 6 2 4.46 0.35
 8 6 3 1.21 0.1
 8 6 4 2.53 0.15
 9 0 0 18.29 0.82
 9 0 2 45.91 1.64
 9 0 4 4.55 0.24
 9 0 6 26.67 0.52
 9 0 10 13.87 0.42
 9 0 12 8.48 0.33
 9 1 0 32.77 0.69
 9 1 1 0.2 0.04
 9 1 2 4.61 0.14
 9 1 3 25.69 0.53
 9 1 4 2.46 0.12
 9 1 5 6.01 0.18
 9 1 6 7.39 0.28
 9 1 7 12.58 0.29
 9 1 8 1.67 0.08
 9 1 9 1.95 0.09
 9 1 10 8.83 0.23
 9 1 12 1.05 0.09
 9 1 13 27.14 0.51
 9 1 14 9.03 0.26
 9 1 15 1.14 0.1
 9 2 0 1.71 0.09
 9 2 1 3.63 0.12
 9 2 2 35.13 0.81
 9 2 3 4.92 0.17
 9 2 4 34.7 0.77
 9 2 5 3.21 0.13
 9 2 6 3.07 0.11
 9 2 7 1.73 0.09
 9 2 8 2.12 0.09
 9 2 9 14.61 0.35
 9 2 10 2.03 0.11
 9 2 11 8.77 0.23
 9 2 12 6.25 0.24
 9 2 14 7.25 0.2
 9 3 0 2.23 0.12
 9 3 1 6.3 0.16
 9 3 2 2.49 0.11
 9 3 3 14.63 0.36
 9 3 4 6.44 0.31
 9 3 5 1.24 0.09
 9 3 6 16.11 0.38
 9 3 7 0.33 0.06
 9 3 8 15.47 0.34
 9 3 10 2.82 0.23
 9 3 11 3.77 0.15
 9 3 12 4.43 0.32
 9 4 1 2.4 0.12
 9 4 2 12.12 0.29
 9 4 5 0.29 0.06
 9 4 6 4.81 0.14
 9 4 7 17.84 0.39
 9 4 8 11.8 0.27
 9 4 9 5.11 0.17
 9 4 10 1.06 0.1
 9 5 1 0.77 0.09
 9 5 2 3.91 0.13
 9 5 3 1.37 0.09
 9 5 4 1.14 0.18
 9 5 5 0.96 0.17
 10 0 0 8.06 0.46
 10 0 2 2.94 0.13
 10 0 4 13.83 0.44
 10 0 6 16.42 0.35
 10 0 8 1.01 0.1
 10 1 0 9.51 0.23
 10 1 1 31.53 0.66
 10 1 3 8.12 0.21
 10 1 4 9.31 0.24
 10 1 5 3.44 0.13
 10 1 6 7.47 0.21
 10 1 8 1.27 0.11
 10 1 9 1.12 0.11
 10 1 10 5.09 0.29
 10 1 11 3.47 0.26
 10 1 12 0.52 0.17
 10 1 13 1.66 0.23
 10 2 0 9.12 0.25
 10 2 1 1.58 0.09
 10 2 2 27.64 1.02
 10 2 3 7.48 0.35
 10 2 4 1.41 0.19
 10 2 5 9.65 0.25
 10 2 6 7.2 0.21
 10 2 7 3.6 0.12
 10 2 8 3.01 0.11
 10 2 9 0.43 0.09
 10 2 10 6.12 0.3
 10 2 11 1.25 0.11
 10 2 12 15.74 0.45
 10 3 0 0.76 0.06
 10 3 1 1.14 0.08
 10 3 2 18.09 0.43
 10 3 3 3.81 0.13
 10 3 4 3.29 0.12
 10 3 5 0.22 0.06
 10 3 6 13.26 0.3
 10 3 7 11.49 0.28
 10 3 8 24.09 0.46
 10 3 9 0.35 0.1
 10 3 10 0.97 0.16
 10 3 11 0.93 0.2
 10 4 0 2.4 0.11
 10 4 1 4.92 0.15
 10 4 3 1.43 0.09
 10 4 4 3.25 0.15
 10 4 5 1.15 0.11
 10 4 6 0.8 0.13
 10 4 7 6.5 0.19
 10 5 0 1.67 0.2
 10 5 1 2.48 0.12
 11 0 0 32.82 1.03
 11 0 2 23.87 0.5
 11 0 6 2.21 0.2
 11 1 1 3.95 0.12
 11 1 2 7.73 0.2
 11 1 3 10.9 0.26
 11 1 4 1.7 0.1
 11 1 5 12.54 0.29
 11 1 6 3.63 0.14
 11 1 7 4.45 0.16
 11 1 9 1.41 0.23
 11 1 10 5.33 0.29
 11 2 1 11.74 0.27
 11 2 3 0.8 0.09
 11 2 4 6.82 0.23
 11 2 6 18.42 0.9
 11 2 7 16.36 0.47
 11 2 8 2.82 0.25
 11 2 9 0.7 0.19
 11 3 0 18.63 0.4
 11 3 1 2.07 0.17
 11 3 2 1.22 0.18
 11 3 3 1.46 0.12
 11 3 4 3.07 0.14
 11 3 5 0.83 0.2
 11 3 6 2.02 0.23
 11 4 0 1.19 0.18
 11 4 1 3.43 0.22
 11 4 2 3.14 0.14
 11 4 4 5.76 0.29
 12 0 0 1.51 0.09
 12 0 2 19.61 0.51
 12 0 4 7.61 0.31
 12 1 0 8.37 0.22
 12 1 1 3.17 0.12
 12 1 2 7.94 0.2
 12 1 3 3.25 0.14
 12 1 4 0.4 0.08
 12 1 5 3.47 0.25
 12 1 6 12.28 0.38
 12 1 7 2.69 0.24
 12 2 0 0.68 0.08
 12 2 3 2 0.23
 12 2 4 3.85 0.27
 12 2 5 2.47 0.25
 12 2 6 0.97 0.2
 12 3 3 2.45 0.25
 13 1 0 1.3 0.1
 13 1 1 2.14 0.17
 13 2 0 0.91 0.19
 13 2 1 2.78 0.25

_iucr_refine_fcf_details
;
data_oxa07
_computing_structure_refinement   'olex2.refine 1.3 (Bourhis et al., 2015)'
_shelx_refln_list_code            4
loop_
  _space_group_symop_id
  _space_group_symop_operation_xyz
  1  x,y,z
  2  -x,y+1/2,-z+1/2
  3  -x,-y,-z
  4  x,-y-1/2,z-1/2

_space_group_crystal_system       monoclinic
_space_group_IT_number            14
_space_group_name_H-M_alt         'P 1 21/c 1'
_space_group_name_Hall            '-P 2ybc'
_symmetry_space_group_name_H-M    'P 1 21/c 1'
_symmetry_space_group_name_Hall   '-P 2ybc'
_symmetry_Int_Tables_number       14
_cell_length_a                    6.0950(5)
_cell_length_b                    3.4881(3)
_cell_length_c                    11.8462(9)
_cell_angle_alpha                 90
_cell_angle_beta                  103.842(3)
_cell_angle_gamma                 90
_cell_volume                      244.54(4)
loop_
  _refln_index_h
  _refln_index_k
  _refln_index_l
  _refln_F_squared_calc
  _refln_F_squared_meas
  _refln_F_squared_sigma
  _refln_F_squared_weight
  _refln_observed_status
-7 0 2 13.717 14.422 0.324 11.467 o
-7 0 4 39.451 38.833 0.777 1.870 o
-7 0 6 250.933 253.256 4.906 0.047 o
-7 1 1 17.439 17.991 0.511 4.943 o
-7 1 2 85.245 85.264 1.829 0.350 o
-7 1 3 3.510 3.824 0.108 111.309 o
-7 1 4 0.365 0.374 0.049 607.891 o
-7 1 5 2.203 2.153 0.079 218.517 o
-7 1 6 18.297 17.932 0.403 7.296 o
-7 1 7 50.987 49.843 1.504 0.574 o
-6 0 2 179.536 183.545 4.031 0.073 o
-6 0 4 3.027 3.116 0.285 17.943 o
-6 0 6 161.543 164.138 3.539 0.094 o
-6 0 8 1.137 1.239 0.147 67.486 o
-6 0 10 283.867 285.561 8.111 0.020 o
-6 1 1 1.379 1.504 0.088 183.148 o
-6 1 2 6.576 6.636 0.177 40.391 o
-6 1 3 1.171 1.249 0.069 301.173 o
-6 1 4 31.330 31.145 0.669 2.613 o
-6 1 5 95.224 95.725 2.350 0.223 o
-6 1 6 151.444 151.761 3.382 0.104 o
-6 1 7 2.640 2.586 0.167 51.404 o
-6 1 8 3.049 3.077 0.177 45.568 o
-6 1 9 42.597 43.040 1.022 1.166 o
-6 1 10 49.526 49.715 1.268 0.775 o
-6 1 11 4.036 3.913 0.177 44.465 o
-6 2 1 69.532 67.391 1.514 0.515 o
-6 2 2 39.308 37.722 0.806 1.775 o
-6 2 3 58.813 58.848 1.829 0.393 o
-6 2 4 5.134 5.299 0.138 66.546 o
-6 2 5 4.351 4.237 0.128 79.511 o
-6 2 6 1.141 1.052 0.098 150.664 o
-6 2 7 0.228 0.197 0.039 952.763 o
-6 2 8 13.109 12.692 0.629 3.552 o
-5 0 2 88.829 89.895 1.819 0.346 o
-5 0 4 18.305 18.453 0.462 5.810 o
-5 0 6 116.438 116.900 2.723 0.163 o
-5 0 8 280.148 283.084 7.570 0.022 o
-5 0 10 100.280 103.540 2.350 0.218 o
-5 0 12 43.074 42.293 0.993 1.223 o
-5 1 1 55.737 56.115 1.317 0.699 o
-5 1 2 250.856 255.930 6.469 0.030 o
-5 1 3 48.764 50.718 1.062 1.038 o
-5 1 4 92.234 94.466 2.448 0.210 o
-5 1 5 30.760 30.673 1.081 1.151 o
-5 1 6 3.989 4.080 0.315 14.651 o
-5 1 7 0.926 0.816 0.197 38.157 o
-5 1 8 16.553 16.703 0.492 5.374 o
-5 1 9 263.023 265.732 6.302 0.031 o
-5 1 10 25.546 25.226 0.639 3.036 o
-5 1 12 24.381 23.929 0.531 4.185 o
-5 2 1 8.969 9.035 0.206 28.186 o
-5 2 2 0.598 0.659 0.069 309.224 o
-5 2 3 4.114 4.129 0.128 80.370 o
-5 2 4 28.739 27.055 0.836 1.860 o
-5 2 5 174.905 174.038 3.578 0.090 o
-5 2 6 79.391 78.019 3.018 0.150 o
-5 2 7 20.712 21.196 0.757 2.362 o
-5 2 8 1.716 2.006 0.138 76.451 o
-5 3 1 20.215 19.377 0.413 6.756 o
-5 3 3 5.952 5.790 0.138 63.799 o
-5 3 4 11.117 10.873 0.246 19.655 o
-5 3 5 3.907 3.598 0.147 62.906 o
-5 3 6 4.605 4.581 0.118 89.675 o
-4 0 2 960.718 858.266 127.646 0.000 o
-4 0 4 119.951 121.875 3.451 0.108 o
-4 0 6 44.749 44.338 1.013 1.167 o
-4 0 8 573.591 574.268 12.820 0.007 o
-4 0 10 1.793 1.750 0.187 41.922 o
-4 0 12 238.427 239.523 5.299 0.042 o
-4 0 14 1.803 1.917 0.138 76.401 o
-4 1 1 90.505 90.170 2.261 0.242 o
-4 1 2 56.356 56.125 1.239 0.770 o
-4 1 3 1.754 1.730 0.098 147.348 o
-4 1 4 33.682 33.907 0.816 1.838 o
-4 1 5 0.073 0.128 0.039 955.683 o
-4 1 6 176.569 176.771 4.109 0.071 o
-4 1 7 86.855 88.292 2.006 0.299 o
-4 1 8 173.374 175.709 4.100 0.072 o
-4 1 9 45.941 45.980 1.072 1.052 o
-4 1 11 1.829 1.888 0.079 224.003 o
-4 1 12 80.321 80.142 1.760 0.381 o
-4 1 13 15.207 14.924 0.354 9.661 o
-4 2 1 52.810 51.849 1.209 0.823 o
-4 2 2 13.119 12.938 0.364 9.660 o
-4 2 3 78.761 78.717 2.359 0.234 o
-4 2 4 62.760 62.329 2.379 0.241 o
-4 2 5 5.653 5.820 0.374 10.303 o
-4 2 6 5.436 5.663 0.374 10.323 o
-4 2 7 6.608 6.469 0.177 40.451 o
-4 2 8 81.665 82.069 1.789 0.368 o
-4 2 9 13.703 13.832 0.334 10.976 o
-4 2 10 29.983 29.631 0.669 2.662 o
-4 2 11 7.428 7.304 0.197 32.641 o
-4 2 12 0.809 0.796 0.039 909.902 o
-4 3 1 4.935 4.827 0.118 87.813 o
-4 3 2 13.005 13.056 0.285 14.508 o
-4 3 3 21.392 21.137 0.600 3.564 o
-4 3 4 236.246 232.690 5.053 0.046 o
-4 3 5 28.178 27.232 0.570 3.524 o
-4 3 6 8.184 7.865 0.256 20.180 o
-4 3 7 4.745 5.102 0.138 67.759 o
-4 3 8 0.246 0.265 0.059 424.080 o
-4 3 9 35.481 35.824 0.885 1.578 o
-3 0 2 14.419 14.422 0.315 11.898 o
-3 0 4 84.369 89.846 3.057 0.144 o
-3 0 6 12.562 14.746 0.639 3.440 o
-3 0 8 21.550 22.149 0.521 4.494 o
-3 0 10 3.963 4.100 0.118 93.159 o
-3 0 12 143.096 144.201 3.136 0.120 o
-3 0 14 17.325 17.489 0.383 8.046 o
-3 1 1 321.107 321.887 7.511 0.021 o
-3 1 2 33.991 33.337 0.767 2.034 o
-3 1 3 157.327 160.206 3.667 0.090 o
-3 1 4 224.686 230.684 5.240 0.044 o
-3 1 5 207.845 213.844 4.915 0.050 o
-3 1 6 0.298 0.324 0.039 949.287 o
-3 1 7 346.028 348.175 7.914 0.019 o
-3 1 8 8.638 8.170 0.226 24.693 o
-3 1 9 60.153 60.805 1.347 0.655 o
-3 1 10 3.654 3.539 0.108 111.300 o
-3 1 11 159.027 156.087 3.490 0.097 o
-3 1 12 53.209 52.448 1.160 0.876 o
-3 1 13 0.850 0.826 0.039 905.764 o
-3 1 14 0.318 0.324 0.029 1676.050 o
-3 2 1 82.802 82.571 1.868 0.342 o
-3 2 2 173.642 178.305 4.149 0.071 o
-3 2 3 293.070 298.744 6.823 0.026 o
-3 2 4 27.145 27.183 0.678 2.689 o
-3 2 5 2.626 2.625 0.108 117.986 o
-3 2 6 137.404 136.838 3.559 0.099 o
-3 2 7 167.585 166.429 3.736 0.085 o
-3 2 8 283.755 285.217 6.479 0.029 o
-3 2 9 51.098 51.387 1.131 0.926 o
-3 2 10 11.289 10.785 0.256 18.394 o
-3 2 11 22.939 22.710 0.501 4.694 o
-3 2 12 2.078 2.074 0.069 281.084 o
-3 3 1 3.837 3.834 0.098 129.076 o
-3 3 2 247.149 245.323 5.446 0.040 o
-3 3 3 4.281 7.373 0.177 42.556 o
-3 3 4 44.767 44.623 0.914 1.370 o
-3 3 5 21.545 21.343 0.442 5.871 o
-3 3 6 0.061 0.265 0.049 611.526 o
-3 3 7 4.121 4.011 0.138 70.506 o
-3 3 8 17.372 17.617 0.423 6.853 o
-3 3 9 4.702 5.466 0.147 59.779 o
-3 3 10 19.644 19.701 0.442 6.091 o
-3 4 1 20.120 20.252 0.433 6.250 o
-3 4 2 10.188 10.332 0.393 8.834 o
-2 0 6 173.416 172.819 4.070 0.073 o
-2 0 8 450.228 460.464 10.509 0.011 o
-2 0 10 187.573 184.380 4.316 0.065 o
-2 0 12 16.696 16.713 0.374 8.522 o
-2 0 14 55.925 55.211 1.229 0.783 o
-2 1 1 182.193 193.160 4.345 0.064 o
-2 1 2 551.489 552.984 46.491 0.001 o
-2 1 3 20.570 20.812 0.452 5.767 o
-2 1 4 350.622 346.120 15.523 0.006 o
-2 1 5 20.380 20.625 0.521 4.586 o
-2 1 6 5.627 5.574 0.138 64.930 o
-2 1 7 33.283 33.986 0.767 2.040 o
-2 1 8 286.411 288.510 6.538 0.028 o
-2 1 9 22.357 22.366 0.521 4.449 o
-2 1 10 32.032 32.383 0.727 2.257 o
-2 1 11 82.075 81.607 1.799 0.365 o
-2 1 12 9.325 9.379 0.226 23.945 o
-2 1 13 31.929 31.558 0.698 2.423 o
-2 1 14 18.139 18.168 0.403 7.300 o
-2 2 1 147.019 149.706 3.451 0.101 o
-2 2 2 474.115 478.839 10.745 0.010 o
-2 2 3 9.455 9.477 0.246 20.738 o
-2 2 4 22.508 22.228 0.521 4.445 o
-2 2 5 3.144 3.156 0.108 114.624 o
-2 2 6 70.937 71.186 1.583 0.474 o
-2 2 7 33.426 33.288 0.747 2.131 o
-2 2 8 28.712 28.107 0.629 2.988 o
-2 2 9 16.689 16.752 0.374 8.520 o
-2 2 10 89.498 88.676 1.947 0.311 o
-2 2 11 13.787 13.213 0.305 12.816 o
-2 2 12 106.978 106.794 2.350 0.214 o
-2 2 13 29.969 30.093 0.678 2.595 o
-2 3 1 139.291 139.974 3.166 0.119 o
-2 3 2 66.127 66.418 1.396 0.596 o
-2 3 3 1.594 1.543 0.118 103.993 o
-2 3 4 8.933 8.966 0.226 24.295 o
-2 3 5 6.356 6.400 0.206 31.091 o
-2 3 6 363.604 355.125 8.179 0.018 o
-2 3 7 80.476 80.506 1.750 0.384 o
-2 3 8 25.069 24.981 0.551 3.897 o
-2 3 9 7.408 7.973 0.197 32.369 o
-2 3 10 21.692 21.864 0.521 4.494 o
-2 4 1 15.831 16.024 0.344 9.914 o
-2 4 2 60.940 59.202 1.337 0.663 o
-2 4 3 32.127 31.951 0.659 2.645 o
-2 4 4 0.457 0.452 0.049 605.700 o
-2 4 5 33.428 33.553 0.737 2.175 o
-1 0 2 767.072 705.935 15.690 0.005 o
-1 0 4 836.947 820.702 61.719 0.000 o
-1 0 6 196.480 202.332 4.689 0.055 o
-1 0 8 489.873 504.901 11.384 0.009 o
-1 0 10 3.155 3.057 0.108 114.800 o
-1 0 12 110.468 110.677 2.428 0.200 o
-1 0 14 48.268 47.582 1.052 1.066 o
-1 1 2 155.239 153.865 4.355 0.068 o
-1 1 3 339.021 346.956 11.040 0.011 o
-1 1 4 245.849 250.582 6.125 0.033 o
-1 1 5 1.082 1.062 0.039 876.503 o
-1 1 6 0.539 0.501 0.049 603.608 o
-1 1 7 416.286 415.910 9.644 0.013 o
-1 1 8 93.050 93.552 2.114 0.268 o
-1 1 9 171.918 169.241 3.883 0.079 o
-1 1 11 72.626 72.808 1.602 0.461 o
-1 1 12 86.159 86.995 1.917 0.323 o
-1 1 13 5.625 5.555 0.138 64.962 o
-1 1 14 45.102 44.819 0.983 1.219 o
-1 2 1 140.121 139.413 3.185 0.118 o
-1 2 2 8.199 8.258 0.226 24.916 o
-1 2 3 170.727 170.823 3.913 0.078 o
-1 2 4 223.554 228.296 5.161 0.045 o
-1 2 5 490.214 491.255 11.099 0.010 o
-1 2 6 18.883 18.541 0.423 6.673 o
-1 2 7 1.365 1.416 0.069 297.644 o
-1 2 8 45.932 45.704 1.052 1.085 o
-1 2 9 8.127 7.757 0.187 34.640 o
-1 2 10 183.382 183.437 4.070 0.072 o
-1 2 11 72.175 72.238 1.583 0.471 o
-1 2 12 33.568 33.484 0.747 2.127 o
-1 2 13 12.535 12.407 0.285 14.746 o
-1 3 2 31.727 31.990 0.767 2.079 o
-1 3 3 13.538 13.390 0.305 12.855 o
-1 3 4 55.725 55.034 1.357 0.667 o
-1 3 5 0.747 0.836 0.059 416.247 o
-1 3 6 103.494 103.953 2.271 0.229 o
-1 3 7 1.665 1.740 0.069 290.892 o
-1 3 8 6.557 6.410 0.177 40.547 o
-1 3 9 1.099 1.140 0.059 407.361 o
-1 3 10 31.751 31.705 0.688 2.480 o
-1 4 1 5.760 5.967 0.147 57.132 o
-1 4 2 9.547 9.418 0.236 22.181 o
-1 4 4 0.416 0.452 0.039 942.716 o
-1 4 5 59.089 58.947 1.317 0.685 o
0 0 2 142.050 141.930 4.512 0.065 o
0 0 4 66.294 69.898 1.593 0.478 o
0 0 6 999.062 904.010 47.228 0.001 o
0 0 8 288.747 291.715 6.695 0.027 o
0 0 10 400.474 396.150 9.074 0.015 o
0 0 12 13.748 13.911 0.324 11.513 o
0 0 14 52.062 51.986 1.131 0.920 o
0 1 1 454.452 474.965 10.706 0.011 o
0 1 2 87.687 91.418 2.084 0.279 o
0 1 3 18.012 18.109 0.413 7.037 o
0 1 4 1521.130 1487.450 50.905 0.001 o
0 1 5 69.332 71.216 1.583 0.477 o
0 1 6 304.205 311.102 7.059 0.024 o
0 1 7 35.155 35.569 0.796 1.882 o
0 1 8 26.493 27.556 0.649 2.907 o
0 1 9 36.793 37.437 0.865 1.616 o
0 1 10 146.040 145.764 3.284 0.111 o
0 1 11 202.651 199.432 4.689 0.055 o
0 1 12 0.183 0.187 0.029 1692.050 o
0 1 13 25.565 25.138 0.551 3.873 o
0 2 0 13.131 13.616 0.334 11.098 o
0 2 1 72.948 72.956 1.642 0.442 o
0 2 2 127.092 130.428 3.018 0.133 o
0 2 4 184.680 185.196 4.227 0.067 o
0 2 5 48.152 48.850 1.111 0.973 o
0 2 6 5.311 5.309 0.138 66.086 o
0 2 7 138.199 137.850 3.107 0.124 o
0 2 8 0.387 0.482 0.039 943.279 o
0 2 9 54.167 53.943 1.180 0.846 o
0 2 10 25.609 25.610 0.580 3.552 o
0 2 11 1.332 1.376 0.059 399.659 o
0 2 12 16.759 16.437 0.364 8.904 o
0 3 1 49.326 49.175 1.111 0.967 o
0 3 2 113.947 114.256 2.586 0.179 o
0 3 3 83.657 85.500 1.878 0.337 o
0 3 4 56.371 55.889 1.209 0.801 o
0 3 5 15.253 15.671 0.364 9.176 o
0 3 6 0.155 0.256 0.029 1691.690 o
0 3 7 1.032 1.022 0.049 581.056 o
0 3 8 97.914 97.101 2.094 0.267 o
0 3 9 40.557 40.651 0.845 1.615 o
0 3 10 1.305 1.229 0.059 401.983 o
0 4 0 2.643 2.782 0.128 85.905 o
0 4 1 12.024 11.787 0.265 16.837 o
0 4 2 56.490 55.673 1.278 0.733 o
0 4 3 3.749 3.873 0.108 109.996 o
0 4 4 11.879 11.905 0.315 12.729 o
0 4 5 72.836 74.381 1.583 0.468 o
1 0 2 9.555 10.736 0.295 14.932 o
1 0 6 217.343 225.621 5.210 0.045 o
1 0 8 68.791 70.901 1.671 0.437 o
1 0 10 670.460 682.694 15.395 0.005 o
1 0 12 5.940 5.859 0.138 63.739 o
1 1 0 1578.140 1401.250 30.633 0.001 o
1 1 1 38.350 38.675 0.845 1.652 o
1 1 2 423.456 437.657 17.499 0.005 o
1 1 3 787.146 733.373 16.467 0.004 o
1 1 4 65.298 67.313 1.504 0.530 o
1 1 5 111.131 115.318 2.615 0.176 o
1 1 6 208.999 213.274 4.847 0.051 o
1 1 7 18.125 18.463 0.433 6.497 o
1 1 8 91.030 91.890 2.084 0.276 o
1 1 9 188.464 189.080 4.306 0.065 o
1 1 10 72.119 72.523 1.612 0.457 o
1 1 12 2.006 1.937 0.059 373.620 o
1 1 13 6.642 6.636 0.157 49.111 o
1 2 0 315.633 319.488 7.216 0.023 o
1 2 1 264.288 266.922 6.026 0.033 o
1 2 2 0.115 0.118 0.020 3809.050 o
1 2 3 354.613 355.165 7.963 0.019 o
1 2 4 19.149 19.554 0.452 5.920 o
1 2 5 89.035 90.209 2.025 0.291 o
1 2 6 158.407 160.236 3.637 0.091 o
1 2 7 80.344 80.801 1.799 0.367 o
1 2 8 5.826 5.623 0.157 51.382 o
1 2 9 7.215 7.157 0.167 43.193 o
1 2 10 4.488 4.473 0.128 78.738 o
1 2 11 8.238 8.494 0.197 31.399 o
1 2 12 14.242 14.275 0.315 11.954 o
1 3 0 18.983 18.581 0.501 5.019 o
1 3 1 31.835 29.847 0.727 2.284 o
1 3 2 45.416 45.105 0.983 1.216 o
1 3 4 7.652 7.658 0.206 29.721 o
1 3 5 21.514 20.812 0.541 4.255 o
1 3 6 43.212 42.725 0.954 1.303 o
1 3 7 19.090 18.610 0.413 6.906 o
1 3 8 24.387 24.578 0.531 4.170 o
1 3 9 9.629 9.674 0.226 23.678 o
1 4 0 17.148 17.361 0.374 8.418 o
1 4 1 0.656 0.639 0.049 599.269 o
1 4 2 54.229 54.857 1.013 1.067 o
1 4 3 13.652 14.314 0.354 9.945 o
1 4 4 2.889 2.910 0.098 138.386 o
2 0 0 24.008 25.334 0.413 6.078 o
2 0 4 8.144 8.130 0.197 31.647 o
2 0 6 4.061 3.932 0.128 80.810 o
2 0 8 102.321 101.957 2.350 0.218 o
2 0 10 33.993 33.897 0.747 2.117 o
2 0 12 75.406 75.935 1.652 0.432 o
2 1 0 359.821 290.064 6.744 0.025 o
2 1 1 66.686 67.097 1.494 0.533 o
2 1 2 2.716 2.654 0.069 263.096 o
2 1 3 462.423 473.726 10.657 0.011 o
2 1 4 9.146 9.172 0.226 24.111 o
2 1 5 20.087 20.193 0.462 5.627 o
2 1 6 417.933 417.208 9.379 0.014 o
2 1 7 29.741 29.926 0.678 2.602 o
2 1 8 46.460 46.923 1.052 1.079 o
2 1 9 175.746 174.638 3.923 0.077 o
2 1 10 41.382 41.782 0.924 1.390 o
2 1 11 1.630 1.681 0.049 538.411 o
2 1 12 23.757 23.742 0.531 4.219 o
2 2 0 516.046 507.624 11.374 0.009 o
2 2 1 1.683 1.681 0.069 291.078 o
2 2 2 2.879 3.057 0.088 166.531 o
2 2 3 16.744 17.047 0.393 7.816 o
2 2 4 1.335 1.239 0.059 401.179 o
2 2 5 149.995 150.257 3.402 0.103 o
2 2 6 10.438 10.136 0.256 18.875 o
2 2 7 55.612 55.526 1.249 0.764 o
2 2 8 54.804 55.221 1.219 0.798 o
2 2 9 76.123 76.682 1.720 0.403 o
2 2 10 74.120 73.811 1.652 0.436 o
2 2 11 30.774 31.213 0.698 2.450 o
2 3 0 12.745 11.984 0.590 4.030 o
2 3 1 28.752 28.510 0.639 2.908 o
2 3 2 88.823 86.100 1.888 0.328 o
2 3 3 4.457 4.335 0.138 69.367 o
2 3 4 211.968 208.368 4.621 0.055 o
2 3 5 7.707 7.472 0.177 38.510 o
2 3 6 2.382 2.369 0.069 272.623 o
2 3 7 28.770 28.628 0.659 2.768 o
2 3 8 1.684 1.681 0.059 386.701 o
2 4 0 12.088 12.259 0.285 14.901 o
2 4 2 1.958 1.996 0.079 222.102 o
2 4 3 52.655 53.569 1.140 0.901 o
3 0 0 393.026 315.369 7.147 0.022 o
3 0 2 187.263 191.439 4.473 0.061 o
3 0 4 21.623 20.675 0.688 2.796 o
3 0 6 575.135 582.290 13.095 0.007 o
3 0 8 10.667 10.224 0.256 18.764 o
3 0 10 1.187 1.121 0.049 572.876 o
3 1 0 108.570 109.272 2.428 0.202 o
3 1 1 427.075 415.173 11.257 0.010 o
3 1 2 436.570 446.947 10.037 0.012 o
3 1 3 42.054 41.133 0.914 1.411 o
3 1 4 11.767 11.325 0.285 15.133 o
3 1 5 5.012 5.201 0.147 59.431 o
3 1 6 4.799 4.906 0.138 67.868 o
3 1 7 29.001 28.746 0.659 2.761 o
3 1 8 37.044 37.505 0.855 1.643 o
3 1 9 1.418 1.445 0.049 555.078 o
3 1 10 82.769 83.377 1.848 0.348 o
3 1 11 13.136 13.252 0.295 13.677 o
3 2 0 1.791 1.868 0.069 287.839 o
3 2 1 8.137 7.619 0.197 31.882 o
3 2 2 271.982 272.270 6.184 0.031 o
3 2 3 100.795 100.139 2.271 0.231 o
3 2 4 89.889 89.944 1.996 0.298 o
3 2 5 60.758 59.989 1.396 0.618 o
3 2 6 44.273 43.758 1.042 1.118 o
3 2 7 3.619 3.667 0.098 131.169 o
3 2 8 100.298 100.601 2.428 0.208 o
3 2 9 2.179 2.202 0.059 364.077 o
3 2 10 11.224 10.991 0.246 19.577 o
3 3 0 69.355 70.685 1.475 0.534 o
3 3 1 2.073 2.015 0.079 220.748 o
3 3 2 20.283 20.301 0.472 5.421 o
3 3 3 97.552 94.869 2.055 0.276 o
3 3 4 104.421 103.324 2.232 0.235 o
3 3 5 0.152 0.128 0.029 1695.210 o
3 3 6 18.959 19.819 0.433 6.368 o
3 3 7 2.077 2.074 0.079 220.376 o
4 0 0 43.848 44.819 1.121 0.990 o
4 0 4 36.475 38.154 0.904 1.501 o
4 0 6 12.969 12.476 0.315 12.434 o
4 0 8 1.012 1.003 0.049 582.181 o
4 0 10 4.323 4.306 0.108 105.901 o
4 1 0 2.355 2.340 0.079 215.632 o
4 1 1 151.879 151.447 3.431 0.101 o
4 1 2 182.029 182.994 4.218 0.068 o
4 1 3 205.588 207.139 4.906 0.051 o
4 1 4 2.856 2.939 0.098 138.496 o
4 1 5 87.266 86.356 2.163 0.264 o
4 1 6 39.537 39.226 0.885 1.521 o
4 1 7 8.030 8.238 0.197 31.701 o
4 1 8 27.645 27.537 0.629 3.026 o
4 1 9 19.954 20.291 0.462 5.633 o
4 2 0 115.484 116.832 2.654 0.170 o
4 2 1 72.868 72.985 1.602 0.460 o
4 2 2 291.671 289.847 6.606 0.027 o
4 2 3 54.547 53.874 1.190 0.833 o
4 2 4 15.153 14.688 0.413 7.473 o
4 2 5 0.518 0.551 0.039 935.702 o
4 2 6 6.630 6.803 0.167 44.305 o
4 2 7 147.990 147.327 3.234 0.113 o
4 2 8 0.673 0.669 0.029 1599.140 o
4 3 0 5.513 5.466 0.128 73.890 o
4 3 1 35.610 35.804 0.777 1.950 o
4 3 2 0.945 1.003 0.049 584.654 o
4 3 3 1.403 1.288 0.049 559.514 o
4 3 4 47.207 46.963 1.022 1.124 o
4 3 5 3.420 3.578 0.118 96.113 o
5 0 0 61.766 62.289 1.396 0.612 o
5 0 2 658.401 665.677 14.884 0.005 o
5 0 4 11.236 11.325 0.275 16.210 o
5 0 6 6.475 6.262 0.157 49.731 o
5 0 8 139.365 144.132 3.097 0.123 o
5 1 0 0.426 0.423 0.039 942.910 o
5 1 1 106.664 106.470 2.369 0.211 o
5 1 2 57.447 56.450 1.258 0.747 o
5 1 3 1.753 1.681 0.088 180.509 o
5 1 4 37.752 37.653 0.963 1.343 o
5 1 5 1.140 0.944 0.128 89.765 o
5 1 6 78.831 78.009 1.770 0.381 o
5 1 7 4.832 4.906 0.118 88.079 o
5 1 8 1.413 1.406 0.039 826.804 o
5 2 0 23.881 23.467 0.551 3.978 o
5 2 1 24.874 24.479 0.551 3.916 o
5 2 2 3.266 3.205 0.088 162.306 o
5 2 3 23.793 23.103 0.541 4.108 o
5 2 4 58.453 58.426 1.278 0.722 o
5 2 5 14.563 14.255 0.354 9.812 o
5 2 6 47.784 46.825 1.022 1.121 o
5 3 0 118.479 116.330 2.527 0.183 o
5 3 1 25.317 25.000 0.551 3.886 o
5 3 2 5.332 5.220 0.138 66.144 o
6 0 0 228.321 231.392 5.260 0.043 o
6 0 2 28.808 29.316 0.649 2.826 o
6 0 4 1.487 1.475 0.118 104.251 o
6 0 6 41.187 46.707 0.944 1.325 o
6 1 0 0.608 0.610 0.049 600.817 o
6 1 1 178.016 177.302 4.011 0.074 o
6 1 2 58.961 57.560 1.475 0.571 o
6 1 3 21.313 20.478 0.472 5.347 o
6 1 4 53.203 51.288 1.278 0.751 o
6 1 5 56.736 57.472 1.249 0.757 o
6 2 1 9.251 9.104 0.216 25.903 o
6 2 2 0.067 0.098 0.020 3818.000 o
6 2 3 12.821 12.692 0.305 13.114 o
7 0 0 103.350 107.020 3.510 0.108 o
7 0 2 33.918 34.684 1.268 0.845 o
7 1 0 79.901 79.454 1.819 0.362 o
7 1 1 1.018 1.032 0.059 410.010 o
;
_iucr_refine_instructions_details
;
TITL OXA07 OLEX2: imported from CIF
CELL 0.71073 6.095 3.4881 11.8462 90 103.842 90
ZERR 2 0.0005 0.0003 0.0009 0 0.003 0
LATT 1
SYMM -X,0.5+Y,0.5-Z
SFAC C H O
DISP C 0.0033 0.0016
DISP H 0 0
DISP O 0.0106 0.006
UNIT 4 12 12

SIZE 0.193 0.186 0.139
TEMP -173.1(10)
CONF
ACTA 
MORE -1
BOND $H
OMIT -10 52.75
WGHT 0.011036 0
FVAR 1.008558
REM <olex2.extras>
REM <HklSrc "%.\\oxa07.hkl">
REM </olex2.extras>

O1    3     0.43496  0.44407  0.34993  11.00000  0.01362  0.01949  0.00842 =
 -0.00060  0.00199  0.00487 
O2    3     0.24243  0.74244  0.46369  11.00000  0.01169  0.01859  0.00985 =
 -0.00079  0.00132  0.00547 
C1    1     0.40295  0.55891  0.44801  11.00000  0.00969  0.01229  0.00831 =
 -0.00012  0.00149  0.00170 
H1    2     0.30020  0.51853  0.27798  11.00000  0.04165  0.04693  0.02405 =
 0.00043  0.01559  0.00309 
O3    3     0.13015  0.63107  0.17857  11.00000  0.01167  0.01858  0.00984 =
 0.00104  0.00115 -0.00162 
H2    2     0.19225  0.69600  0.11329  11.00000  0.03472  0.03788  0.02507 =
 0.00253  0.00831  0.00064 
H3    2     0.00736  0.45796  0.15000  11.00000  0.03055  0.02943  0.03744 =
 -0.00092  0.01039 -0.01543 
HKLF 4

END
Q1 1 -0.1 0.833333 0.1 11 0.05 0.1
Q2 1 0.2 1.166667 0.1 11 0.05 0.09
Q3 1 0.25 0.333333 0.225 11 0.05 0.09
Q4 1 0.6 0.5 0.425 11 0.05 0.08
Q5 1 0.6 0.166667 0.4 11 0.05 0.07

  REM The information below was added by Olex2.
  REM
  REM R1 = 0.0111 for 485 Fo > 4sig(Fo) and 0.0111 for all 485 data
  REM 64 parameters refined using 0 restraints
  REM Highest difference peak 0.0983, deepest hole -0.1376
  REM Mean Shift 0.0001, Max Shift 0.0006.

  REM +++ Tabular Listing of Refinement Information +++
  REM R1_all = 0.0111
  REM R1_gt = 0.0111
  REM wR_ref = 0.0382
  REM GOOF = 1.4634
  REM Shift_max = 0.0006
  REM Shift_mean = 0.0001
  REM Reflections_all = 485
  REM Reflections_gt = 485
  REM Parameters = 64
  REM Hole = -0.1376
  REM Peak = 0.0983
  REM Flack = n/a

  
;
_olex2_submission_special_instructions  'No special instructions were received'
