# Supplementary material for: Towards improved accuracy of Hirshfeld atom refinement with an alternative electron density partition
Source: IUCrJ. 2025 Jan 1;12(Pt 1):74–87. doi: 10.1107/S2052252524011242 (PMC11707693; doi:10.1107/S2052252524011242)
Supplement: Supplementary file 1 [file m-12-00074-sup1.zip › cif_checkcif/oxalic_acid_dihydrate/B3LYP/2.cif]

data_oxa07
_audit_creation_date               2023-07-28
_audit_creation_method
;
Olex2 1.3
(compiled 2020.07.31 svn.rc2a77460 for OlexSys, GUI svn.r6145)
;
_audit_contact_author_address      ?
_audit_contact_author_email        ?
_audit_contact_author_name         ''
_audit_contact_author_phone        ?
_publ_contact_author_id_orcid      ?
_publ_section_references
;
Bourhis, L.J., Dolomanov, O.V., Gildea, R.J., Howard, J.A.K., Puschmann, H.
 (2015). Acta Cryst. A71, 59-75.

Dolomanov, O.V., Bourhis, L.J., Gildea, R.J, Howard, J.A.K. & Puschmann, H.
 (2009), J. Appl. Cryst. 42, 339-341.
;
_chemical_formula_moiety           'C2 H6 O6'
_chemical_formula_sum              'C2 H6 O6'
_chemical_formula_weight           126.066
loop_
  _atom_type_symbol
  _atom_type_scat_dispersion_real
  _atom_type_scat_dispersion_imag
  _atom_type_scat_source
  _atom_type_scat_dispersion_source
 H 0.00000 0.00000
 'NoSpherA2 (<-magic spell for checkCif) like software DiSCaMB'
 'Henke, Gullikson and Davis, At. Data and Nucl. Data Tables, 1993, 54, 2'
 C 0.00347 0.00161
 'NoSpherA2 (<-magic spell for checkCif) like software DiSCaMB'
 'Henke, Gullikson and Davis, At. Data and Nucl. Data Tables, 1993, 54, 2'
 O 0.01158 0.00611
 'NoSpherA2 (<-magic spell for checkCif) like software DiSCaMB'
 'Henke, Gullikson and Davis, At. Data and Nucl. Data Tables, 1993, 54, 2'
_space_group_crystal_system        'monoclinic'
_space_group_IT_number             14
_space_group_name_H-M_alt          'P 1 21/c 1'
_space_group_name_Hall             '-P 2ybc'
loop_
  _space_group_symop_id
  _space_group_symop_operation_xyz
 1 x,y,z
 2 -x,y+1/2,-z+1/2
 3 -x,-y,-z
 4 x,-y-1/2,z-1/2

_symmetry_Int_Tables_number        14
_cell_length_a                     6.0950(5)
_cell_length_b                     3.4881(3)
_cell_length_c                     11.8462(9)
_cell_angle_alpha                  90
_cell_angle_beta                   103.842(3)
_cell_angle_gamma                  90
_cell_volume                       244.54(4)
_cell_formula_units_Z              2
_cell_measurement_temperature      100.0(10)
_cell_measurement_reflns_used      8293
_cell_measurement_theta_min        3.5426
_cell_measurement_theta_max        55.9088
_exptl_absorpt_coefficient_mu      0.181
_exptl_crystal_density_diffrn      1.712
_exptl_crystal_F_000               132.129
_exptl_crystal_description        unspecified
_exptl_crystal_size_max            0.193
_exptl_crystal_size_mid            0.186
_exptl_crystal_size_min            0.139
_diffrn_reflns_av_R_equivalents    0.0000
_diffrn_reflns_av_unetI/netI       0.0293
_diffrn_reflns_Laue_measured_fraction_full  0.9595
_diffrn_reflns_Laue_measured_fraction_max  0.8072
_diffrn_reflns_limit_h_max         13
_diffrn_reflns_limit_h_min         -13
_diffrn_reflns_limit_k_max         7
_diffrn_reflns_limit_k_min         0
_diffrn_reflns_limit_l_max         26
_diffrn_reflns_limit_l_min         0
_diffrn_reflns_number              2499
_diffrn_reflns_point_group_measured_fraction_full  0.9595
_diffrn_reflns_point_group_measured_fraction_max  0.8072
_diffrn_reflns_theta_full          25.2417
_diffrn_reflns_theta_max           54.81
_diffrn_reflns_theta_min           3.54
_diffrn_ambient_temperature        100.0(10)
_diffrn_measured_fraction_theta_full  0.9595
_diffrn_measured_fraction_theta_max  0.8072
_diffrn_radiation_type             'Mo K\a'
_diffrn_radiation_wavelength       0.71073
_diffrn_measurement_device_type        'APEX II CCD detector'
_reflns_Friedel_coverage           0.0
_reflns_limit_h_max                13
_reflns_limit_h_min                -13
_reflns_limit_k_max                7
_reflns_limit_k_min                0
_reflns_limit_l_max                26
_reflns_limit_l_min                0
_reflns_number_gt                  2499
_reflns_number_total               2499
_reflns_threshold_expression       I>=2u(I)
_computing_molecular_graphics      'Olex2 1.3 (Dolomanov et al., 2009)'
_computing_publication_material    'Olex2 1.3 (Dolomanov et al., 2009)'
_computing_structure_refinement    'olex2.refine 1.3 (Bourhis et al., 2015)'
_refine_diff_density_max           0.1481
_refine_diff_density_min           -0.1735
_refine_diff_density_rms           0.0390
_refine_ls_d_res_high              0.4348
_refine_ls_d_res_low               5.7511
_refine_ls_goodness_of_fit_ref     1.1483
_refine_ls_hydrogen_treatment      refall
_refine_ls_matrix_type             full
_refine_ls_number_constraints      0
_refine_ls_number_parameters       64
_refine_ls_number_reflns           2499
_refine_ls_number_restraints       0
_refine_ls_R_factor_all            0.0138
_refine_ls_R_factor_gt             0.0138
_refine_ls_restrained_S_all        1.1483
_refine_ls_shift/su_max            0.0009
_refine_ls_shift/su_mean           0.0001
_refine_ls_structure_factor_coef   Fsqd
_refine_ls_weighting_details      
 'w=1/[\s^2^(Fo^2^)+(0.0095P)^2^] where P=(Fo^2^+2Fc^2^)/3'
_refine_ls_weighting_scheme        calc
_refine_ls_wR_factor_gt            0.0386
_refine_ls_wR_factor_ref           0.0386
_refine_special_details
;
Aspherical atom refinement in Olex2
with DiSCaMB generated form factors
Exponential Hirshfeld Atom Refinement 
with exponent parameter n = 2
using Orca5 generated wavefunction 
calculated with B3LYP functional
using cc-pVTZ basis set and charges 
simulating the crystal field.
;
loop_
  _atom_site_label
  _atom_site_type_symbol
  _atom_site_fract_x
  _atom_site_fract_y
  _atom_site_fract_z
  _atom_site_U_iso_or_equiv
  _atom_site_adp_type
  _atom_site_occupancy
  _atom_site_refinement_flags_posn
 O1 O 0.434895(18) 0.44403(4) 0.349890(8) 0.01351(2) Uani 1.000000 .
 O2 O 0.242398(17) 0.74250(3) 0.463706(8) 0.01329(2) Uani 1.000000 .
 C1 C 0.403024(19) 0.55876(4) 0.448010(9) 0.00968(2) Uani 1.000000 .
 H1 H 0.2981(8) 0.5194(17) 0.2778(4) 0.0296(13) Uani 1.000000 .
 O3 O 0.130142(16) 0.63103(4) 0.178577(8) 0.01316(2) Uani 1.000000 .
 H2 H 0.1923(8) 0.6965(15) 0.1121(3) 0.0268(10) Uani 1.000000 .
 H3 H 0.0064(7) 0.4558(13) 0.1491(4) 0.0277(10) Uani 1.000000 .

loop_
  _atom_site_aniso_label
  _atom_site_aniso_U_11
  _atom_site_aniso_U_22
  _atom_site_aniso_U_33
  _atom_site_aniso_U_12
  _atom_site_aniso_U_13
  _atom_site_aniso_U_23
 O1 0.01297(3) 0.01923(5) 0.00789(3) 0.00464(3) 0.00161(2) -0.00070(3)
 O2 0.01126(3) 0.01838(4) 0.00953(3) 0.00537(3) 0.00112(2) -0.00073(3)
 C1 0.00923(4) 0.01166(4) 0.00776(3) 0.00173(3) 0.00129(2) -0.00009(3)
 H1 0.029(3) 0.045(3) 0.0137(19) 0.010(2) 0.0025(17) 0.003(2)
 O3 0.01084(3) 0.01846(5) 0.00932(3) -0.00184(3) 0.00074(2) 0.00100(3)
 H2 0.031(2) 0.034(3) 0.0180(15) -0.005(2) 0.0095(15) 0.0043(17)
 H3 0.0226(18) 0.032(2) 0.028(2) -0.0129(17) 0.0055(16) -0.0028(18)

loop_
  _geom_bond_atom_site_label_1
  _geom_bond_atom_site_label_2
  _geom_bond_distance
  _geom_bond_site_symmetry_2
  _geom_bond_publ_flag
 O1 C1 1.28723(17) . ?
 O1 H1 1.074(4) . ?
 O2 C1 1.22102(17) . ?
 C1 C1 1.5447(2) 3_666 ?
 H1 O3 1.416(4) . ?
 O3 H2 0.979(3) . ?
 O3 H3 0.969(3) . ?

loop_
  _geom_angle_atom_site_label_1
  _geom_angle_atom_site_label_2
  _geom_angle_atom_site_label_3
  _geom_angle
  _geom_angle_site_symmetry_1
  _geom_angle_site_symmetry_3
  _geom_angle_publ_flag
 H1 O1 C1 112.7(3) . . ?
 O2 C1 O1 126.899(10) . . ?
 C1 C1 O1 112.676(13) 3_666 . ?
 C1 C1 O2 120.424(13) 3_666 . ?
 O3 H1 O1 175.6(6) . . ?
 H2 O3 H1 112.9(4) . . ?
 H3 O3 H1 118.1(4) . . ?
 H3 O3 H2 106.0(4) . . ?

loop_
  _geom_torsion_atom_site_label_1
  _geom_torsion_atom_site_label_2
  _geom_torsion_atom_site_label_3
  _geom_torsion_atom_site_label_4
  _geom_torsion
  _geom_torsion_site_symmetry_1
  _geom_torsion_site_symmetry_2
  _geom_torsion_site_symmetry_3
  _geom_torsion_site_symmetry_4
  _geom_torsion_publ_flag
 O1 C1 C1 O1 -180.000(17) . . 3_666 3_666 ?
 O1 C1 C1 O2 -0.336(13) . . 3_666 3_666 ?
 O2 C1 C1 O2 180.000(19) . . 3_666 3_666 ?

loop_
  _diffrn_refln_index_h
  _diffrn_refln_index_k
  _diffrn_refln_index_l
  _diffrn_refln_intensity_net
  _diffrn_refln_intensity_u
 -13 0 6 35.2 0.68
 -13 0 8 3.24 0.23
 -13 0 10 0.5 0.14
 -13 0 12 11.31 0.35
 -13 1 1 2.52 0.2
 -13 1 2 13.34 0.39
 -13 1 4 1.08 0.17
 -13 1 8 3.71 0.15
 -13 1 10 3.19 0.18
 -13 1 12 3.24 0.13
 -13 1 13 0.51 0.13
 -13 2 1 4.09 0.22
 -13 2 3 0.79 0.14
 -13 2 4 0.87 0.15
 -13 2 5 1.13 0.17
 -13 2 6 0.47 0.14
 -13 2 8 2.14 0.2
 -13 2 9 1.36 0.18
 -13 2 10 3.9 0.23
 -13 2 12 1.07 0.17
 -13 2 13 0.76 0.14
 -13 3 6 3.66 0.21
 -12 0 2 8.34 0.23
 -12 0 4 42.26 0.76
 -12 0 6 5.24 0.34
 -12 0 10 2.31 0.12
 -12 0 12 8.96 0.31
 -12 0 16 16.84 0.44
 -12 1 1 1.97 0.1
 -12 1 2 1.11 0.08
 -12 1 5 18.72 0.41
 -12 1 6 4.4 0.13
 -12 1 7 1.46 0.09
 -12 1 8 11.82 0.28
 -12 1 9 10.93 0.27
 -12 1 10 2.57 0.1
 -12 1 11 1.05 0.07
 -12 1 12 6.75 0.26
 -12 1 13 0.72 0.14
 -12 1 15 12.93 0.28
 -12 1 16 1.78 0.19
 -12 1 17 0.59 0.14
 -12 2 1 12.75 0.52
 -12 2 2 5 0.2
 -12 2 5 7.68 0.2
 -12 2 6 0.27 0.08
 -12 2 7 3.41 0.14
 -12 2 8 4.45 0.2
 -12 2 9 4.11 0.16
 -12 2 11 8.6 0.33
 -12 2 12 1.04 0.18
 -12 2 13 4.58 0.25
 -12 2 14 0.35 0.07
 -12 3 1 1.54 0.17
 -12 3 3 2.97 0.21
 -12 3 6 0.93 0.16
 -12 3 7 1.24 0.18
 -12 3 11 1.49 0.19
 -12 3 12 0.63 0.14
 -12 3 14 3.47 0.22
 -12 4 3 1.62 0.16
 -12 4 4 1.64 0.17
 -12 4 5 1.87 0.17
 -12 4 6 4.97 0.24
 -12 4 8 0.52 0.13
 -12 4 9 1.23 0.17
 -11 0 2 3.54 0.15
 -11 0 4 8.98 0.22
 -11 0 6 0.55 0.06
 -11 0 8 83.53 3.45
 -11 0 10 7.31 0.28
 -11 0 12 2.59 0.13
 -11 0 14 32.93 0.72
 -11 0 16 1.35 0.19
 -11 0 18 11.57 0.37
 -11 0 20 1.81 0.18
 -11 1 1 0.17 0.05
 -11 1 2 5.78 0.16
 -11 1 3 13.66 0.31
 -11 1 4 35.26 0.87
 -11 1 5 2.1 0.08
 -11 1 6 0.15 0.04
 -11 1 7 1.39 0.07
 -11 1 8 1.29 0.08
 -11 1 9 5.89 0.17
 -11 1 10 3.81 0.13
 -11 1 11 4.24 0.13
 -11 1 12 13.1 0.3
 -11 1 13 0.43 0.06
 -11 1 14 5.96 0.17
 -11 1 15 5.68 0.16
 -11 1 16 2.31 0.09
 -11 2 1 2.64 0.12
 -11 2 2 0.3 0.06
 -11 2 3 1.21 0.08
 -11 2 4 10.6 0.27
 -11 2 5 2.03 0.12
 -11 2 6 6.07 0.19
 -11 2 7 8.44 0.23
 -11 2 10 0.91 0.09
 -11 2 11 2.2 0.11
 -11 2 12 2.45 0.11
 -11 2 13 0.47 0.06
 -11 2 14 1.2 0.09
 -11 2 15 9.88 0.31
 -11 2 17 0.69 0.14
 -11 2 18 2.03 0.18
 -11 3 1 1.11 0.1
 -11 3 2 3.15 0.12
 -11 3 3 0.36 0.06
 -11 3 4 4.25 0.21
 -11 3 5 6.21 0.17
 -11 3 6 2.67 0.11
 -11 3 7 3.52 0.16
 -11 3 9 1.13 0.09
 -11 3 10 11.43 0.33
 -11 3 11 4.09 0.14
 -11 3 12 0.97 0.09
 -11 3 13 2.27 0.12
 -11 3 14 0.34 0.07
 -11 3 16 3.35 0.13
 -11 4 1 1.28 0.18
 -11 4 2 2.69 0.11
 -11 4 3 5.27 0.18
 -11 4 5 0.22 0.07
 -11 4 6 6.19 0.28
 -11 4 9 1.99 0.2
 -11 4 10 3.36 0.23
 -11 4 12 3.05 0.22
 -11 4 13 5.41 0.26
 -10 0 4 8.43 0.22
 -10 0 6 11.84 0.7
 -10 0 8 17.72 0.4
 -10 0 10 12.23 0.29
 -10 0 12 11.5 0.34
 -10 0 16 2.88 0.21
 -10 0 18 58.77 0.96
 -10 0 20 1.94 0.13
 -10 1 1 3.52 0.13
 -10 1 2 0.54 0.05
 -10 1 3 2.28 0.08
 -10 1 4 0.75 0.05
 -10 1 5 9.42 0.23
 -10 1 7 46.07 1.02
 -10 1 8 19.43 0.49
 -10 1 9 9.75 0.26
 -10 1 10 6.12 0.2
 -10 1 11 1.92 0.09
 -10 1 12 4.04 0.39
 -10 1 13 11.45 0.36
 -10 1 14 17.68 0.38
 -10 1 16 0.76 0.07
 -10 1 17 14.27 0.31
 -10 1 18 2.19 0.11
 -10 1 19 1.68 0.1
 -10 1 21 0.44 0.13
 -10 2 1 0.43 0.06
 -10 2 2 10.64 0.42
 -10 2 3 48.29 1.03
 -10 2 4 27.94 0.66
 -10 2 7 1.4 0.07
 -10 2 8 8.89 0.22
 -10 2 9 12.81 0.36
 -10 2 10 0.76 0.06
 -10 2 11 11.31 0.59
 -10 2 12 5.06 0.17
 -10 2 13 10.99 0.27
 -10 2 14 13.15 0.3
 -10 2 16 0.74 0.11
 -10 2 17 3.73 0.22
 -10 2 18 0.5 0.14
 -10 3 1 2.84 0.11
 -10 3 2 8 0.21
 -10 3 3 3.65 0.13
 -10 3 4 9.97 0.28
 -10 3 6 10.56 0.27
 -10 3 7 0.59 0.06
 -10 3 8 5.63 0.17
 -10 3 9 0.85 0.07
 -10 3 10 7.16 0.19
 -10 3 14 7.62 0.21
 -10 3 15 2.76 0.11
 -10 3 17 1.29 0.17
 -10 3 18 0.38 0.12
 -10 4 2 10.1 0.24
 -10 4 3 5.82 0.17
 -10 4 4 0.34 0.06
 -10 4 5 0.99 0.07
 -10 4 6 3.19 0.17
 -10 4 8 2.75 0.21
 -10 4 9 3.02 0.14
 -10 4 10 6.96 0.31
 -10 4 13 7.19 0.3
 -10 4 16 10.21 0.33
 -10 4 17 0.92 0.16
 -10 5 2 5.8 0.27
 -10 5 4 1.81 0.35
 -10 5 5 2.58 0.21
 -10 5 6 5.07 0.36
 -10 5 10 0.74 0.09
 -10 5 11 1.09 0.17
 -10 5 12 13.18 0.38
 -9 0 2 3.81 0.15
 -9 0 4 57.02 1.19
 -9 0 6 24.47 0.54
 -9 0 8 4.21 0.14
 -9 0 10 50.98 1.35
 -9 0 16 20.8 0.5
 -9 0 18 0.41 0.13
 -9 0 20 0.79 0.1
 -9 0 22 6.27 0.44
 -9 1 1 0.5 0.04
 -9 1 2 1.28 0.06
 -9 1 3 0.13 0.03
 -9 1 4 10.09 0.23
 -9 1 5 3.12 0.09
 -9 1 6 22.11 0.49
 -9 1 7 16.73 0.41
 -9 1 8 4.74 0.14
 -9 1 9 16.8 0.38
 -9 1 10 1.12 0.07
 -9 1 11 6.46 0.18
 -9 1 13 0.38 0.11
 -9 1 15 0.46 0.07
 -9 1 16 2.49 0.13
 -9 1 17 34.29 1.03
 -9 1 18 6.36 0.19
 -9 1 19 2.71 0.11
 -9 1 20 4.04 0.15
 -9 1 21 6.37 0.18
 -9 1 23 2.03 0.19
 -9 2 1 4.83 0.14
 -9 2 3 0.59 0.05
 -9 2 4 0.32 0.04
 -9 2 5 5.92 0.15
 -9 2 6 33.52 0.79
 -9 2 7 9.71 0.23
 -9 2 8 53.99 1.28
 -9 2 9 1.37 0.07
 -9 2 10 5.3 0.18
 -9 2 12 3.15 0.12
 -9 2 13 30.03 0.68
 -9 2 14 4.83 0.15
 -9 2 15 0.45 0.06
 -9 2 16 9.22 0.24
 -9 2 17 7.74 0.2
 -9 2 18 13.76 0.41
 -9 2 19 3.77 0.24
 -9 2 21 6.89 0.29
 -9 2 22 2.79 0.21
 -9 3 1 2.4 0.19
 -9 3 2 80.68 1.9
 -9 3 3 12.8 0.3
 -9 3 4 20.37 0.51
 -9 3 6 1.11 0.06
 -9 3 7 19.25 0.41
 -9 3 8 6.41 0.19
 -9 3 9 1.62 0.09
 -9 3 10 4.71 0.16
 -9 3 11 1.17 0.09
 -9 3 12 40.66 1.13
 -9 3 13 6.64 0.23
 -9 3 14 6.1 0.17
 -9 3 15 2.83 0.17
 -9 3 16 2.89 0.11
 -9 3 18 2.75 0.21
 -9 4 1 11.21 0.26
 -9 4 2 3.52 0.15
 -9 4 3 19.38 0.41
 -9 4 4 0.32 0.05
 -9 4 6 7.41 0.24
 -9 4 7 0.99 0.07
 -9 4 8 4.03 0.16
 -9 4 9 1.67 0.1
 -9 4 10 0.4 0.06
 -9 4 11 4.96 0.53
 -9 4 12 5.43 0.83
 -9 4 13 6.86 0.2
 -9 4 14 0.32 0.08
 -9 5 1 1.27 0.11
 -9 5 6 0.83 0.07
 -9 5 8 0.43 0.08
 -9 5 9 3.38 0.14
 -9 5 10 0.73 0.09
 -9 5 12 2.86 0.22
 -9 5 15 2.19 0.19
 -9 6 1 1.27 0.17
 -9 6 2 0.28 0.07
 -9 6 3 3.43 0.13
 -9 6 4 0.34 0.06
 -9 6 5 2.63 0.21
 -9 6 6 0.7 0.14
 -8 0 2 3.67 0.12
 -8 0 4 4.12 0.13
 -8 0 8 48.1 1.41
 -8 0 10 6.2 0.19
 -8 0 12 2.94 0.39
 -8 0 14 41.64 1.97
 -8 0 16 12.23 0.37
 -8 0 18 2.38 0.2
 -8 0 20 38.37 2
 -8 0 24 0.61 0.14
 -8 1 1 29.06 0.63
 -8 1 3 18.78 0.46
 -8 1 4 29.24 0.68
 -8 1 5 22.2 0.48
 -8 1 6 1.65 0.06
 -8 1 7 54.45 1.16
 -8 1 8 5.84 0.15
 -8 1 9 13.28 0.31
 -8 1 10 34.68 0.87
 -8 1 11 1.77 0.15
 -8 1 12 1.69 0.11
 -8 1 14 0.54 0.07
 -8 1 15 15.27 0.38
 -8 1 16 8.27 0.24
 -8 1 17 6.81 0.32
 -8 1 18 10.05 0.25
 -8 1 20 1.05 0.07
 -8 1 21 3.87 0.13
 -8 1 23 0.88 0.1
 -8 1 24 8.53 0.31
 -8 2 1 37.94 0.92
 -8 2 2 16.23 0.37
 -8 2 3 6.68 0.18
 -8 2 4 15.68 0.36
 -8 2 5 33.11 0.72
 -8 2 6 56.2 1.2
 -8 2 7 6.33 0.16
 -8 2 8 6.55 0.17
 -8 2 9 1.29 0.07
 -8 2 10 10.94 0.34
 -8 2 11 19.07 0.44
 -8 2 12 7.65 0.23
 -8 2 13 1.99 0.1
 -8 2 14 11.21 0.26
 -8 2 15 0.2 0.06
 -8 2 16 36.15 0.88
 -8 2 17 1.92 0.17
 -8 2 18 13.27 0.4
 -8 2 19 3.07 0.22
 -8 2 23 2.64 0.2
 -8 3 1 0.21 0.04
 -8 3 2 8.12 0.24
 -8 3 3 6.95 0.18
 -8 3 5 0.97 0.06
 -8 3 6 31.95 0.86
 -8 3 7 10.39 0.28
 -8 3 8 21.55 0.47
 -8 3 9 5.09 0.16
 -8 3 10 9.19 0.23
 -8 3 11 5.7 0.47
 -8 3 12 49.52 1.16
 -8 3 13 1.48 0.13
 -8 3 14 1.24 0.1
 -8 3 15 0.5 0.06
 -8 3 16 17.05 0.38
 -8 3 17 16.32 0.36
 -8 3 19 1.12 0.17
 -8 3 20 7.22 0.41
 -8 4 1 20.58 0.53
 -8 4 2 19.07 0.48
 -8 4 3 15.95 0.34
 -8 4 4 10.41 0.25
 -8 4 5 3.06 0.1
 -8 4 6 4.49 0.14
 -8 4 7 2.79 0.11
 -8 4 8 4.22 0.16
 -8 4 10 0.36 0.08
 -8 4 11 22.7 0.46
 -8 4 12 16.73 0.44
 -8 4 13 10.65 0.39
 -8 4 15 2.83 0.23
 -8 4 16 2.67 0.17
 -8 4 18 4.43 0.29
 -8 5 1 4.45 0.16
 -8 5 2 25.36 0.49
 -8 5 5 1.3 0.09
 -8 5 6 0.51 0.06
 -8 5 7 4.39 0.14
 -8 5 8 6.84 0.72
 -8 5 10 2.21 0.13
 -8 5 12 0.86 0.09
 -8 5 14 0.54 0.14
 -8 5 15 0.7 0.14
 -8 6 1 0.3 0.07
 -8 6 2 0.5 0.08
 -8 6 3 0.24 0.06
 -8 6 4 0.56 0.06
 -8 6 6 0.36 0.07
 -8 6 7 0.97 0.09
 -8 6 8 0.42 0.12
 -8 6 11 0.63 0.11
 -7 0 2 14.67 0.33
 -7 0 4 39.5 0.79
 -7 0 6 257.61 4.99
 -7 0 10 0.96 0.26
 -7 0 12 5.61 0.47
 -7 0 14 11.47 0.3
 -7 0 16 6.88 0.32
 -7 0 18 7.14 0.28
 -7 0 20 0.52 0.09
 -7 0 22 0.41 0.09
 -7 0 24 7.12 0.59
 -7 1 1 18.3 0.52
 -7 1 2 86.73 1.86
 -7 1 3 3.89 0.11
 -7 1 4 0.38 0.05
 -7 1 5 2.19 0.08
 -7 1 6 18.24 0.41
 -7 1 7 50.7 1.53
 -7 1 9 10.81 0.38
 -7 1 10 28.47 0.73
 -7 1 11 44.53 1.27
 -7 1 12 2.96 0.13
 -7 1 13 8.83 0.29
 -7 1 14 14.91 0.35
 -7 1 15 12.99 0.3
 -7 1 16 5.78 0.17
 -7 1 17 22.4 0.45
 -7 1 18 0.18 0.06
 -7 1 19 25.15 0.71
 -7 1 20 4.34 0.13
 -7 1 21 2.92 0.11
 -7 1 22 1.15 0.08
 -7 1 23 1.01 0.07
 -7 1 24 0.86 0.15
 -7 1 25 7.1 0.29
 -7 2 2 0.33 0.03
 -7 2 3 22.25 0.5
 -7 2 4 3.32 0.13
 -7 2 5 9.78 0.24
 -7 2 6 2.24 0.09
 -7 2 7 19.1 0.41
 -7 2 8 16.46 0.36
 -7 2 9 16.7 0.37
 -7 2 10 76.67 1.56
 -7 2 11 21.8 0.48
 -7 2 12 7.81 0.21
 -7 2 13 4.97 0.14
 -7 2 14 3.34 0.11
 -7 2 15 40.03 0.85
 -7 2 16 11.8 0.5
 -7 2 17 2.17 0.2
 -7 2 18 4.37 0.25
 -7 2 20 21.54 1.21
 -7 2 21 11.11 0.99
 -7 2 22 4.16 0.37
 -7 2 23 3.79 0.24
 -7 2 24 4.56 0.24
 -7 3 1 1.93 0.07
 -7 3 2 1.81 0.07
 -7 3 3 2.08 0.08
 -7 3 4 73.67 1.84
 -7 3 5 33.91 0.7
 -7 3 6 15.71 0.35
 -7 3 9 9.55 0.23
 -7 3 10 11.02 0.37
 -7 3 11 0.18 0.04
 -7 3 12 0.94 0.07
 -7 3 13 7.37 0.19
 -7 3 14 22.1 0.55
 -7 3 15 4.67 0.15
 -7 3 16 21.56 0.86
 -7 3 18 9.74 0.24
 -7 3 20 2.36 0.15
 -7 3 21 2.63 0.13
 -7 3 22 2.65 0.2
 -7 4 1 20.52 0.45
 -7 4 2 6.48 0.17
 -7 4 3 0.67 0.05
 -7 4 4 2.15 0.08
 -7 4 5 22.16 0.51
 -7 4 6 4.45 0.14
 -7 4 7 4.53 0.14
 -7 4 8 25.92 0.51
 -7 4 9 5.45 0.26
 -7 4 10 0.2 0.07
 -7 4 11 13.98 0.77
 -7 4 12 3.38 0.14
 -7 4 14 3.23 0.2
 -7 4 15 12 0.29
 -7 4 16 9.47 0.32
 -7 4 17 3.31 0.35
 -7 5 1 3.7 0.12
 -7 5 2 18.07 0.66
 -7 5 3 3.37 0.11
 -7 5 4 1.59 0.14
 -7 5 5 0.96 0.07
 -7 5 6 7.74 0.23
 -7 5 7 0.68 0.07
 -7 5 10 5.46 0.18
 -7 5 11 9.19 0.24
 -7 5 12 24.07 1.51
 -7 5 14 1.18 0.11
 -7 5 17 2.24 0.19
 -7 6 1 14.48 0.32
 -7 6 2 2.74 0.13
 -7 6 4 0.69 0.07
 -7 6 5 1 0.2
 -7 6 6 5.58 0.18
 -7 6 7 1.91 0.12
 -7 6 8 3.48 0.34
 -7 6 9 1.88 0.13
 -7 6 11 1.55 0.19
 -6 0 2 186.7 4.1
 -6 0 4 3.17 0.29
 -6 0 6 166.96 3.6
 -6 0 8 1.26 0.15
 -6 0 10 290.47 8.25
 -6 0 14 24.97 0.56
 -6 0 16 127.71 3.82
 -6 0 18 15.08 0.47
 -6 0 20 9.43 0.25
 -6 0 22 2.79 0.14
 -6 0 24 11.77 0.42
 -6 1 1 1.53 0.09
 -6 1 2 6.75 0.18
 -6 1 3 1.27 0.07
 -6 1 4 31.68 0.68
 -6 1 5 97.37 2.39
 -6 1 6 154.37 3.44
 -6 1 7 2.63 0.17
 -6 1 8 3.13 0.18
 -6 1 9 43.78 1.04
 -6 1 10 50.57 1.29
 -6 1 11 3.98 0.18
 -6 1 12 41.24 0.95
 -6 1 13 4.86 0.14
 -6 1 14 21.09 0.47
 -6 1 15 3.5 0.11
 -6 1 16 0.54 0.05
 -6 1 17 1.03 0.07
 -6 1 18 0.65 0.06
 -6 1 19 11.19 0.3
 -6 1 20 26.5 0.91
 -6 1 21 12.1 0.31
 -6 1 22 1.44 0.08
 -6 1 23 2 0.09
 -6 1 24 0.22 0.07
 -6 1 25 1.4 0.18
 -6 2 1 68.55 1.54
 -6 2 2 38.37 0.82
 -6 2 3 59.86 1.86
 -6 2 4 5.39 0.14
 -6 2 5 4.31 0.13
 -6 2 6 1.07 0.1
 -6 2 7 0.2 0.04
 -6 2 8 12.91 0.64
 -6 2 9 31.27 0.76
 -6 2 10 9.15 0.24
 -6 2 11 0.19 0.04
 -6 2 12 8.6 0.21
 -6 2 13 0.17 0.04
 -6 2 14 6.4 0.18
 -6 2 15 2.66 0.11
 -6 2 16 0.38 0.05
 -6 2 17 9.23 0.3
 -6 2 18 19.04 0.95
 -6 2 19 2.37 0.12
 -6 2 20 19.23 0.41
 -6 2 21 1.56 0.1
 -6 2 23 0.53 0.09
 -6 3 1 12.96 0.3
 -6 3 2 11.26 0.26
 -6 3 3 1.68 0.06
 -6 3 4 4.41 0.11
 -6 3 5 0.65 0.04
 -6 3 6 6.98 0.17
 -6 3 7 7.3 0.18
 -6 3 8 38.44 0.86
 -6 3 9 30.57 0.59
 -6 3 10 0.52 0.06
 -6 3 11 4.29 0.13
 -6 3 12 0.93 0.16
 -6 3 13 6.42 0.17
 -6 3 14 54.02 1.11
 -6 3 15 12.73 0.31
 -6 3 16 1.86 0.12
 -6 3 17 0.6 0.07
 -6 3 18 8.09 0.23
 -6 3 19 14.9 0.58
 -6 3 20 0.9 0.17
 -6 3 21 0.4 0.08
 -6 3 22 4.55 0.16
 -6 3 23 0.75 0.14
 -6 4 1 7.65 0.2
 -6 4 3 7.14 0.18
 -6 4 4 41.65 1.03
 -6 4 5 37.58 0.8
 -6 4 6 1.86 0.09
 -6 4 8 6.81 0.2
 -6 4 10 1.8 0.1
 -6 4 11 6.32 0.46
 -6 4 12 11.92 0.28
 -6 4 13 13.83 0.85
 -6 4 14 13.72 0.32
 -6 4 15 21.55 0.44
 -6 4 16 0.56 0.07
 -6 4 18 6.3 0.2
 -6 4 19 1.01 0.13
 -6 5 2 0.74 0.06
 -6 5 3 1.21 0.07
 -6 5 4 34.24 0.84
 -6 5 6 6.52 0.18
 -6 5 7 2.61 0.11
 -6 5 8 15.4 0.36
 -6 5 9 1.3 0.18
 -6 5 10 14.52 0.33
 -6 5 11 0.53 0.08
 -6 5 13 0.58 0.1
 -6 5 14 2.38 0.13
 -6 5 15 1.41 0.13
 -6 5 16 7.47 0.21
 -6 5 18 1.16 0.21
 -6 6 1 1.71 0.08
 -6 6 2 4.1 0.12
 -6 6 3 0.56 0.06
 -6 6 4 2.7 0.19
 -6 6 5 8.65 0.57
 -6 6 6 1.52 0.09
 -6 6 7 0.63 0.06
 -6 6 8 0.43 0.14
 -6 6 10 4.97 0.27
 -6 6 11 9.51 0.35
 -6 6 12 4.31 0.25
 -6 6 13 0.87 0.16
 -6 6 14 0.67 0.15
 -6 6 15 3.26 0.22
 -6 6 16 1.83 0.18
 -6 7 1 5.08 0.16
 -6 7 4 0.32 0.08
 -6 7 5 0.39 0.07
 -6 7 6 1.02 0.09
 -6 7 7 2.06 0.18
 -6 7 9 2.32 0.19
 -5 0 2 91.44 1.85
 -5 0 4 18.77 0.47
 -5 0 6 118.91 2.77
 -5 0 8 287.95 7.7
 -5 0 10 105.32 2.39
 -5 0 12 43.02 1.01
 -5 0 14 0.55 0.07
 -5 0 18 25.8 0.72
 -5 0 20 98.02 2.5
 -5 0 22 0.35 0.08
 -5 0 24 0.48 0.09
 -5 0 26 13.39 0.38
 -5 1 1 57.08 1.34
 -5 1 2 260.33 6.58
 -5 1 3 51.59 1.08
 -5 1 4 96.09 2.49
 -5 1 5 31.2 1.1
 -5 1 6 4.15 0.32
 -5 1 7 0.83 0.2
 -5 1 8 16.99 0.5
 -5 1 9 270.3 6.41
 -5 1 10 25.66 0.65
 -5 1 12 24.34 0.54
 -5 1 13 8.82 0.21
 -5 1 14 25.68 0.56
 -5 1 15 38.64 0.88
 -5 1 16 53.57 1.15
 -5 1 17 15.6 0.36
 -5 1 18 0.49 0.05
 -5 1 19 40.2 0.88
 -5 1 20 0.57 0.06
 -5 1 21 0.9 0.07
 -5 1 22 1.41 0.1
 -5 1 23 0.23 0.06
 -5 1 24 14.28 0.45
 -5 1 25 0.96 0.16
 -5 1 26 2.94 0.21
 -5 2 1 9.19 0.21
 -5 2 2 0.67 0.07
 -5 2 3 4.2 0.13
 -5 2 4 27.52 0.85
 -5 2 5 177.03 3.64
 -5 2 6 79.36 3.07
 -5 2 7 21.56 0.77
 -5 2 8 2.04 0.14
 -5 2 11 39.58 0.88
 -5 2 12 23.54 0.52
 -5 2 13 71.83 1.52
 -5 2 14 0.73 0.06
 -5 2 15 11.97 0.28
 -5 2 16 3.21 0.11
 -5 2 17 7.87 0.21
 -5 2 18 4.95 0.16
 -5 2 19 10.76 0.35
 -5 2 22 8.99 0.45
 -5 2 23 6.31 0.2
 -5 2 24 1.53 0.17
 -5 3 1 19.71 0.42
 -5 3 3 5.89 0.14
 -5 3 4 11.06 0.25
 -5 3 5 3.66 0.15
 -5 3 6 4.66 0.12
 -5 3 7 15.78 0.35
 -5 3 8 2.19 0.09
 -5 3 10 6.39 0.18
 -5 3 11 0.48 0.05
 -5 3 12 0.67 0.05
 -5 3 14 0.92 0.09
 -5 3 15 2.23 0.11
 -5 3 18 12.74 0.3
 -5 3 19 5.92 0.21
 -5 3 20 0.24 0.08
 -5 3 21 0.91 0.12
 -5 3 23 3.81 0.14
 -5 4 1 3.26 0.11
 -5 4 3 23.54 0.52
 -5 4 4 23.43 0.51
 -5 4 5 13.17 0.28
 -5 4 7 1.16 0.07
 -5 4 8 25.42 0.52
 -5 4 10 22.91 0.58
 -5 4 11 0.27 0.06
 -5 4 12 2.02 0.16
 -5 4 13 14.52 0.34
 -5 4 14 7.2 0.2
 -5 4 15 13.15 0.4
 -5 4 17 2.4 0.17
 -5 4 18 16.69 1.06
 -5 4 19 0.45 0.09
 -5 5 1 2.64 0.09
 -5 5 2 3.96 0.12
 -5 5 3 2.96 0.11
 -5 5 4 64.59 1.54
 -5 5 5 0.31 0.05
 -5 5 6 8.74 0.25
 -5 5 7 2.46 0.1
 -5 5 8 5.87 0.16
 -5 5 9 2.61 0.17
 -5 5 10 3.29 0.14
 -5 5 12 11.53 0.62
 -5 5 13 4 0.56
 -5 5 14 47.22 3.35
 -5 5 16 0.7 0.08
 -5 5 17 0.6 0.11
 -5 5 18 1.35 0.22
 -5 6 2 0.45 0.05
 -5 6 3 18.15 0.4
 -5 6 4 2.51 0.11
 -5 6 5 1.39 0.19
 -5 6 6 0.82 0.07
 -5 6 7 1.68 0.14
 -5 6 8 11.39 0.27
 -5 6 9 2.24 0.13
 -5 6 10 9.02 0.35
 -5 6 11 0.67 0.12
 -5 6 13 1.23 0.13
 -5 6 15 4.14 0.24
 -5 6 17 0.82 0.14
 -5 7 2 0.69 0.15
 -5 7 3 0.5 0.07
 -5 7 4 0.34 0.07
 -5 7 7 1.94 0.34
 -5 7 9 1.91 0.29
 -5 7 10 1.81 0.19
 -5 7 11 2.25 0.2
 -4 0 2 873.02 129.84
 -4 0 4 123.97 3.51
 -4 0 6 45.1 1.03
 -4 0 8 584.14 13.04
 -4 0 10 1.78 0.19
 -4 0 12 243.64 5.39
 -4 0 14 1.95 0.14
 -4 0 16 56.48 1.24
 -4 0 18 131.15 2.66
 -4 0 22 1.2 0.11
 -4 0 24 1.88 0.23
 -4 0 26 10.99 0.35
 -4 1 1 91.72 2.3
 -4 1 2 57.09 1.26
 -4 1 3 1.76 0.1
 -4 1 4 34.49 0.83
 -4 1 5 0.13 0.04
 -4 1 6 179.81 4.18
 -4 1 7 89.81 2.04
 -4 1 8 178.73 4.17
 -4 1 9 46.77 1.09
 -4 1 11 1.92 0.08
 -4 1 12 81.52 1.79
 -4 1 13 15.18 0.36
 -4 1 14 16.48 0.37
 -4 1 15 0.12 0.03
 -4 1 16 21.37 0.47
 -4 1 17 4.51 0.12
 -4 1 18 1 0.06
 -4 1 19 52.27 1.25
 -4 1 20 11.64 0.32
 -4 1 21 1.34 0.11
 -4 1 22 20.95 0.89
 -4 1 23 9.02 0.26
 -4 1 24 2.61 0.18
 -4 1 25 4.37 0.14
 -4 1 26 2.15 0.19
 -4 2 1 52.74 1.23
 -4 2 2 13.16 0.37
 -4 2 3 80.07 2.4
 -4 2 4 63.4 2.42
 -4 2 5 5.92 0.38
 -4 2 6 5.76 0.38
 -4 2 7 6.58 0.18
 -4 2 8 83.48 1.82
 -4 2 9 14.07 0.34
 -4 2 10 30.14 0.68
 -4 2 11 7.43 0.2
 -4 2 12 0.81 0.04
 -4 2 13 3.26 0.1
 -4 2 14 22.1 0.49
 -4 2 15 34.38 0.77
 -4 2 16 9.95 0.24
 -4 2 17 7.31 0.18
 -4 2 18 7.95 0.24
 -4 2 19 5.97 0.2
 -4 2 21 4.28 0.2
 -4 2 22 3.91 0.14
 -4 2 23 17.23 0.44
 -4 2 24 2.29 0.1
 -4 2 25 3.24 0.22
 -4 3 1 4.91 0.12
 -4 3 2 13.28 0.29
 -4 3 3 21.5 0.61
 -4 3 4 236.69 5.14
 -4 3 5 27.7 0.58
 -4 3 6 8 0.26
 -4 3 7 5.19 0.14
 -4 3 8 0.27 0.06
 -4 3 9 36.44 0.9
 -4 3 10 63.12 1.5
 -4 3 11 20.11 0.46
 -4 3 12 12.26 0.27
 -4 3 13 1.07 0.06
 -4 3 14 31.51 0.81
 -4 3 15 6.08 0.17
 -4 3 16 3.99 0.17
 -4 3 17 14.62 0.33
 -4 3 18 2.44 0.27
 -4 3 20 5.98 0.19
 -4 3 21 1.61 0.12
 -4 3 22 1.18 0.13
 -4 3 23 0.35 0.11
 -4 4 1 0.15 0.03
 -4 4 2 5.11 0.14
 -4 4 3 58.35 1.43
 -4 4 4 1.07 0.06
 -4 4 5 11.15 0.26
 -4 4 6 28.54 0.62
 -4 4 7 9.26 0.3
 -4 4 8 4.46 0.13
 -4 4 9 1.99 0.1
 -4 4 10 2.76 0.11
 -4 4 11 0.17 0.05
 -4 4 12 0.33 0.06
 -4 4 13 27.63 0.86
 -4 4 14 22.14 0.85
 -4 4 15 0.89 0.07
 -4 4 16 1.96 0.15
 -4 4 17 4.64 0.24
 -4 4 18 2.12 0.13
 -4 4 20 3.92 0.28
 -4 5 2 21.57 0.47
 -4 5 3 2.16 0.09
 -4 5 4 0.53 0.06
 -4 5 6 5.01 0.16
 -4 5 8 7.99 0.2
 -4 5 10 11.97 0.76
 -4 5 11 1.38 0.11
 -4 5 12 7.45 0.48
 -4 5 13 0.54 0.08
 -4 5 14 13.19 0.39
 -4 5 15 0.28 0.07
 -4 5 17 1.6 0.28
 -4 5 18 11.34 0.42
 -4 6 2 4.38 0.33
 -4 6 3 12.27 0.28
 -4 6 4 3.26 0.14
 -4 6 5 5.44 0.23
 -4 6 6 1.52 0.09
 -4 6 7 8.59 0.23
 -4 6 8 1.36 0.11
 -4 6 11 0.62 0.09
 -4 6 12 4.08 0.17
 -4 6 13 18.9 0.43
 -4 6 14 4.74 0.17
 -4 6 16 1.04 0.17
 -4 6 17 0.49 0.13
 -4 7 2 3.86 0.24
 -4 7 3 4.04 0.32
 -4 7 4 2.36 0.16
 -4 7 6 0.78 0.08
 -4 7 7 2.55 0.29
 -4 7 8 1.74 0.2
 -4 7 9 6.71 0.29
 -4 7 11 0.8 0.16
 -3 0 2 14.67 0.32
 -3 0 4 91.39 3.11
 -3 0 6 15 0.65
 -3 0 8 22.53 0.53
 -3 0 10 4.17 0.12
 -3 0 12 146.68 3.19
 -3 0 14 17.79 0.39
 -3 0 16 13.37 0.32
 -3 0 18 33.71 0.75
 -3 0 20 9.28 0.48
 -3 0 22 92.89 3.76
 -3 0 24 0.49 0.09
 -3 0 26 4.02 0.23
 -3 1 1 327.42 7.64
 -3 1 2 33.91 0.78
 -3 1 3 162.96 3.73
 -3 1 4 234.65 5.33
 -3 1 5 217.52 5
 -3 1 6 0.33 0.04
 -3 1 7 354.16 8.05
 -3 1 8 8.31 0.23
 -3 1 9 61.85 1.37
 -3 1 10 3.6 0.11
 -3 1 11 158.77 3.55
 -3 1 12 53.35 1.18
 -3 1 13 0.84 0.04
 -3 1 14 0.33 0.03
 -3 1 15 0.14 0.03
 -3 1 16 31.5 0.69
 -3 1 17 59.55 1.28
 -3 1 18 38.34 0.84
 -3 1 19 0.27 0.04
 -3 1 20 1.96 0.08
 -3 1 21 7.93 0.2
 -3 1 22 1.96 0.09
 -3 1 23 1.81 0.09
 -3 1 24 0.23 0.06
 -3 1 25 1.13 0.08
 -3 1 26 16.46 0.43
 -3 2 1 83.99 1.9
 -3 2 2 181.37 4.22
 -3 2 3 303.88 6.94
 -3 2 4 27.65 0.69
 -3 2 5 2.67 0.11
 -3 2 6 139.19 3.62
 -3 2 7 169.29 3.8
 -3 2 8 290.12 6.59
 -3 2 9 52.27 1.15
 -3 2 10 10.97 0.26
 -3 2 11 23.1 0.51
 -3 2 12 2.11 0.07
 -3 2 13 53.21 1.21
 -3 2 14 0.89 0.05
 -3 2 15 28.37 0.66
 -3 2 16 14.63 0.33
 -3 2 17 0.98 0.06
 -3 2 18 43.21 1
 -3 2 19 0.34 0.05
 -3 2 20 3.54 0.11
 -3 2 21 10.7 0.33
 -3 2 24 2.6 0.15
 -3 3 1 3.9 0.1
 -3 3 2 249.54 5.54
 -3 3 3 7.5 0.18
 -3 3 4 45.39 0.93
 -3 3 5 21.71 0.45
 -3 3 6 0.27 0.05
 -3 3 7 4.08 0.14
 -3 3 8 17.92 0.43
 -3 3 9 5.56 0.15
 -3 3 10 20.04 0.45
 -3 3 11 1.52 0.08
 -3 3 12 42.02 0.91
 -3 3 13 9.33 0.22
 -3 3 14 69.93 1.58
 -3 3 15 1.64 0.13
 -3 3 17 1.16 0.08
 -3 3 18 3.44 0.12
 -3 3 19 10.33 0.25
 -3 3 20 4.2 0.14
 -3 3 21 6.83 0.23
 -3 3 22 9.9 0.25
 -3 3 24 10.91 0.34
 -3 4 1 20.6 0.44
 -3 4 2 10.51 0.4
 -3 4 3 57.84 1.2
 -3 4 4 28.55 0.69
 -3 4 5 0.47 0.04
 -3 4 6 24.5 0.71
 -3 4 7 16.46 0.48
 -3 4 8 0.5 0.05
 -3 4 9 0.49 0.06
 -3 4 10 37.45 0.8
 -3 4 11 3.98 0.14
 -3 4 12 2.85 0.12
 -3 4 13 31.69 0.96
 -3 4 14 5.72 0.19
 -3 4 16 4.01 0.16
 -3 4 17 10.62 0.26
 -3 4 18 3.92 0.15
 -3 4 20 8.67 0.37
 -3 5 1 0.24 0.04
 -3 5 2 2.35 0.08
 -3 5 3 4.25 0.13
 -3 5 4 8.98 0.25
 -3 5 5 1.11 0.07
 -3 5 6 35.47 0.91
 -3 5 7 4.01 0.13
 -3 5 8 0.58 0.07
 -3 5 9 4.19 0.15
 -3 5 10 4.28 0.17
 -3 5 11 1.38 0.11
 -3 5 12 12.48 0.29
 -3 5 13 0.32 0.07
 -3 5 14 1.64 0.1
 -3 5 16 16.98 0.54
 -3 5 17 0.98 0.1
 -3 5 18 1.23 0.21
 -3 6 1 7.77 0.37
 -3 6 2 1.65 0.11
 -3 6 3 1.23 0.24
 -3 6 4 1.28 0.08
 -3 6 5 0.79 0.07
 -3 6 6 0.91 0.09
 -3 6 7 0.81 0.13
 -3 6 9 3.93 0.16
 -3 6 10 2.88 0.14
 -3 6 11 0.33 0.07
 -3 6 12 3.95 0.16
 -3 6 13 1.83 0.1
 -3 6 15 0.6 0.11
 -3 6 17 6.89 0.27
 -3 7 2 5.21 0.25
 -3 7 4 4.2 0.24
 -3 7 5 1.63 0.19
 -3 7 6 0.56 0.15
 -3 7 12 5.8 0.27
 -3 7 13 3.85 0.23
 -2 0 6 175.79 4.14
 -2 0 8 468.38 10.69
 -2 0 10 187.55 4.39
 -2 0 12 17 0.38
 -2 0 14 56.16 1.25
 -2 0 16 11.64 0.29
 -2 0 18 4.81 0.13
 -2 0 20 16.84 0.36
 -2 0 22 4.47 0.17
 -2 0 26 3.82 0.23
 -2 1 1 196.48 4.42
 -2 1 2 562.49 47.29
 -2 1 3 21.17 0.46
 -2 1 4 352.07 15.79
 -2 1 5 20.98 0.53
 -2 1 6 5.67 0.14
 -2 1 7 34.57 0.78
 -2 1 8 293.47 6.65
 -2 1 9 22.75 0.53
 -2 1 10 32.94 0.74
 -2 1 11 83.01 1.83
 -2 1 12 9.54 0.23
 -2 1 13 32.1 0.71
 -2 1 14 18.48 0.41
 -2 1 15 11.13 0.26
 -2 1 16 1.05 0.05
 -2 1 17 30.6 0.68
 -2 1 18 8.31 0.2
 -2 1 19 1.79 0.07
 -2 1 20 0.96 0.06
 -2 1 21 56.94 1.23
 -2 1 22 10.8 0.3
 -2 1 24 2.29 0.15
 -2 1 25 0.56 0.06
 -2 1 26 1.46 0.18
 -2 2 1 152.28 3.51
 -2 2 2 487.07 10.93
 -2 2 3 9.64 0.25
 -2 2 4 22.61 0.53
 -2 2 5 3.21 0.11
 -2 2 6 72.41 1.61
 -2 2 7 33.86 0.76
 -2 2 8 28.59 0.64
 -2 2 9 17.04 0.38
 -2 2 10 90.2 1.98
 -2 2 11 13.44 0.31
 -2 2 12 108.63 2.39
 -2 2 13 30.61 0.69
 -2 2 14 13.46 0.3
 -2 2 15 2.22 0.08
 -2 2 16 36.94 0.82
 -2 2 17 54.84 1.23
 -2 2 18 27.37 0.66
 -2 2 19 7.92 0.2
 -2 2 20 6.75 0.19
 -2 2 21 0.5 0.06
 -2 2 22 9.64 0.24
 -2 2 23 10.32 0.34
 -2 2 24 0.4 0.07
 -2 2 25 14.39 0.41
 -2 3 1 142.38 3.22
 -2 3 2 67.56 1.42
 -2 3 3 1.57 0.12
 -2 3 4 9.12 0.23
 -2 3 5 6.51 0.21
 -2 3 6 361.23 8.32
 -2 3 7 81.89 1.78
 -2 3 8 25.41 0.56
 -2 3 9 8.11 0.2
 -2 3 10 22.24 0.53
 -2 3 11 20.24 0.47
 -2 3 12 84.05 2.53
 -2 3 13 3.86 0.11
 -2 3 14 4.95 0.13
 -2 3 15 11.45 0.32
 -2 3 16 32.74 0.72
 -2 3 17 4.64 0.16
 -2 3 18 9.23 0.23
 -2 3 19 1.43 0.1
 -2 3 20 15.32 0.38
 -2 3 22 10.81 0.26
 -2 3 23 1.3 0.25
 -2 3 24 1.58 0.17
 -2 4 1 16.3 0.35
 -2 4 2 60.22 1.36
 -2 4 3 32.5 0.67
 -2 4 4 0.46 0.05
 -2 4 5 34.13 0.75
 -2 4 6 3.85 0.12
 -2 4 7 36.97 0.79
 -2 4 8 0.54 0.05
 -2 4 9 0.34 0.05
 -2 4 10 23.54 0.51
 -2 4 11 18.38 0.38
 -2 4 13 10.5 0.25
 -2 4 14 8.58 0.27
 -2 4 15 10.37 0.25
 -2 4 16 14.94 0.34
 -2 4 17 10.78 0.26
 -2 4 18 1.03 0.11
 -2 4 20 2.58 0.14
 -2 4 21 2.33 0.25
 -2 5 1 0.28 0.04
 -2 5 2 15.52 0.46
 -2 5 3 3.21 0.11
 -2 5 4 3.48 0.12
 -2 5 5 4.07 0.13
 -2 5 7 0.23 0.05
 -2 5 8 1.09 0.09
 -2 5 9 0.83 0.13
 -2 5 10 3.18 0.54
 -2 5 11 0.53 0.08
 -2 5 12 0.84 0.17
 -2 5 13 5.53 0.25
 -2 5 14 2.3 0.11
 -2 5 16 13.02 0.86
 -2 5 17 0.62 0.09
 -2 5 19 1.2 0.2
 -2 6 1 0.6 0.06
 -2 6 3 14.83 1.03
 -2 6 5 8.55 0.36
 -2 6 7 3.34 0.14
 -2 6 8 1.97 0.12
 -2 6 9 2.72 0.14
 -2 6 11 6.01 0.31
 -2 6 12 0.4 0.09
 -2 6 14 1.53 0.17
 -2 6 15 5.27 0.27
 -2 6 16 0.53 0.14
 -2 7 4 1.38 0.18
 -2 7 6 2.86 0.22
 -2 7 7 4.25 0.25
 -2 7 8 3.42 0.23
 -2 7 10 1.21 0.19
 -2 7 11 2.98 0.23
 -2 7 12 0.74 0.15
 -1 0 2 718.07 15.96
 -1 0 4 834.81 62.78
 -1 0 6 205.81 4.77
 -1 0 8 513.58 11.58
 -1 0 10 3.11 0.11
 -1 0 12 112.58 2.47
 -1 0 14 48.4 1.07
 -1 0 16 22.59 0.49
 -1 0 18 61.03 1.31
 -1 0 20 43.4 0.89
 -1 0 22 0.58 0.07
 -1 0 24 21.16 1.03
 -1 0 26 5.89 0.26
 -1 1 2 156.51 4.43
 -1 1 3 352.92 11.23
 -1 1 4 254.89 6.23
 -1 1 5 1.08 0.04
 -1 1 6 0.51 0.05
 -1 1 7 423.06 9.81
 -1 1 8 95.16 2.15
 -1 1 9 172.15 3.95
 -1 1 11 74.06 1.63
 -1 1 12 88.49 1.95
 -1 1 13 5.65 0.14
 -1 1 14 45.59 1
 -1 1 15 10.34 0.23
 -1 1 16 6.35 0.15
 -1 1 17 1.78 0.06
 -1 1 18 14.75 0.33
 -1 1 19 9.41 0.23
 -1 1 20 2.88 0.09
 -1 1 21 13.93 0.32
 -1 1 22 12.1 0.3
 -1 1 23 1.65 0.07
 -1 1 24 0.53 0.05
 -1 1 25 1.46 0.1
 -1 2 1 141.81 3.24
 -1 2 2 8.4 0.23
 -1 2 3 173.76 3.98
 -1 2 4 232.22 5.25
 -1 2 5 499.7 11.29
 -1 2 6 18.86 0.43
 -1 2 7 1.44 0.07
 -1 2 8 46.49 1.07
 -1 2 9 7.89 0.19
 -1 2 10 186.59 4.14
 -1 2 11 73.48 1.61
 -1 2 12 34.06 0.76
 -1 2 13 12.62 0.29
 -1 2 14 1.19 0.05
 -1 2 15 12.06 0.29
 -1 2 18 5.23 0.14
 -1 2 19 4.01 0.12
 -1 2 20 46.58 0.95
 -1 2 21 1.09 0.07
 -1 2 22 18.97 0.44
 -1 2 24 0.38 0.07
 -1 2 25 0.43 0.14
 -1 3 2 32.54 0.78
 -1 3 3 13.62 0.31
 -1 3 4 55.98 1.38
 -1 3 5 0.85 0.06
 -1 3 6 105.74 2.31
 -1 3 7 1.77 0.07
 -1 3 8 6.52 0.18
 -1 3 9 1.16 0.06
 -1 3 10 32.25 0.7
 -1 3 11 42.68 1.08
 -1 3 12 0.27 0.04
 -1 3 13 1.12 0.07
 -1 3 14 26.86 0.63
 -1 3 15 5.87 0.15
 -1 3 16 114.59 2.39
 -1 3 17 11.71 0.27
 -1 3 18 1.09 0.1
 -1 3 19 3.91 0.14
 -1 3 20 0.32 0.07
 -1 3 21 13.03 0.4
 -1 3 22 5.35 0.16
 -1 3 23 2.14 0.12
 -1 4 1 6.07 0.15
 -1 4 2 9.58 0.24
 -1 4 4 0.46 0.04
 -1 4 5 59.96 1.34
 -1 4 6 80.51 2.13
 -1 4 7 27.83 0.68
 -1 4 8 8 0.23
 -1 4 9 1.34 0.09
 -1 4 11 2.97 0.11
 -1 4 12 20.59 0.52
 -1 4 13 0.25 0.04
 -1 4 14 3.37 0.11
 -1 4 15 37.23 0.7
 -1 4 16 4.05 0.14
 -1 4 17 10 0.25
 -1 4 20 9.83 0.38
 -1 4 21 2.31 0.24
 -1 5 1 9.94 0.23
 -1 5 2 68.28 2.09
 -1 5 3 1.21 0.07
 -1 5 4 4.91 0.14
 -1 5 6 30.54 0.96
 -1 5 7 0.98 0.08
 -1 5 8 0.66 0.17
 -1 5 9 6.93 0.2
 -1 5 10 14.29 0.42
 -1 5 11 1.54 0.09
 -1 5 12 13.2 0.3
 -1 5 14 1.8 0.11
 -1 5 15 1.11 0.09
 -1 5 17 0.29 0.08
 -1 6 1 1.98 0.11
 -1 6 2 6.28 0.27
 -1 6 4 1.86 0.11
 -1 6 5 0.72 0.09
 -1 6 6 8.79 0.91
 -1 6 7 9.02 0.24
 -1 6 8 2.6 0.13
 -1 6 10 0.46 0.09
 -1 6 13 2.67 0.23
 -1 6 15 5.15 0.26
 -1 6 16 0.4 0.13
 -1 7 1 1.51 0.18
 -1 7 3 3.1 0.23
 -1 7 4 3.24 0.23
 -1 7 6 3.41 0.24
 -1 7 11 4.48 0.25
 0 0 2 144.37 4.59
 0 0 4 71.1 1.62
 0 0 6 919.55 48.04
 0 0 8 296.73 6.81
 0 0 10 402.96 9.23
 0 0 12 14.15 0.33
 0 0 14 52.88 1.15
 0 0 16 11.24 0.25
 0 0 18 1.65 0.08
 0 0 20 11.54 0.28
 0 0 22 16.51 0.36
 0 0 24 1.81 0.1
 0 1 1 483.13 10.89
 0 1 2 92.99 2.12
 0 1 3 18.42 0.42
 0 1 4 1513.02 51.78
 0 1 5 72.44 1.61
 0 1 6 316.45 7.18
 0 1 7 36.18 0.81
 0 1 8 28.03 0.66
 0 1 9 38.08 0.88
 0 1 10 148.27 3.34
 0 1 11 202.86 4.77
 0 1 12 0.19 0.03
 0 1 13 25.57 0.56
 0 1 14 8.87 0.2
 0 1 15 3.56 0.09
 0 1 16 3.62 0.1
 0 1 17 19.88 0.44
 0 1 18 25.3 0.57
 0 1 19 50.98 1.11
 0 1 20 3.06 0.09
 0 1 21 15.93 0.36
 0 1 22 4.2 0.13
 0 1 23 10.26 0.24
 0 1 24 4.07 0.13
 0 1 25 0.95 0.09
 0 2 0 13.85 0.34
 0 2 1 74.21 1.67
 0 2 2 132.67 3.07
 0 2 4 188.38 4.3
 0 2 5 49.69 1.13
 0 2 6 5.4 0.14
 0 2 7 140.22 3.16
 0 2 8 0.49 0.04
 0 2 9 54.87 1.2
 0 2 10 26.05 0.59
 0 2 11 1.4 0.06
 0 2 12 16.72 0.37
 0 2 13 9.88 0.23
 0 2 14 57.35 1.27
 0 2 15 97.03 2.09
 0 2 16 2.7 0.08
 0 2 18 11.75 0.29
 0 2 19 11.94 0.3
 0 2 20 25.18 0.56
 0 2 21 12.88 0.31
 0 2 22 0.43 0.07
 0 2 23 3.92 0.14
 0 2 24 7.4 0.2
 0 3 1 50.02 1.13
 0 3 2 116.22 2.63
 0 3 3 86.97 1.91
 0 3 4 56.85 1.23
 0 3 5 15.94 0.37
 0 3 6 0.26 0.03
 0 3 7 1.04 0.05
 0 3 8 98.77 2.13
 0 3 9 41.35 0.86
 0 3 10 1.25 0.06
 0 3 11 1.5 0.07
 0 3 12 8.81 0.31
 0 3 14 27.46 0.58
 0 3 15 0.3 0.04
 0 3 16 1.17 0.07
 0 3 17 5.03 0.14
 0 3 18 4.99 0.15
 0 3 19 0.36 0.06
 0 3 20 12.26 0.28
 0 3 21 2.55 0.1
 0 3 22 4.07 0.14
 0 4 0 2.83 0.13
 0 4 1 11.99 0.27
 0 4 2 56.63 1.3
 0 4 3 3.94 0.11
 0 4 4 12.11 0.32
 0 4 5 75.66 1.61
 0 4 6 6.43 0.17
 0 4 7 0.19 0.03
 0 4 8 5.54 0.18
 0 4 9 6.16 0.17
 0 4 10 16.39 0.35
 0 4 11 0.57 0.05
 0 4 12 24.07 0.51
 0 4 13 6.02 0.16
 0 4 15 25.62 0.53
 0 4 16 16.22 0.37
 0 4 17 0.75 0.23
 0 4 18 2.09 0.13
 0 4 19 3.35 0.31
 0 4 20 3.58 0.28
 0 5 2 7.14 0.18
 0 5 3 1.18 0.12
 0 5 4 23.89 0.5
 0 5 5 3.21 0.13
 0 5 6 71.37 3.29
 0 5 8 5.99 0.16
 0 5 11 3.77 0.15
 0 5 12 8.17 0.23
 0 5 13 0.98 0.08
 0 5 14 13.77 0.31
 0 5 15 1.55 0.1
 0 5 16 23.13 0.61
 0 5 18 0.95 0.18
 0 6 0 16.51 0.41
 0 6 1 5.24 0.25
 0 6 2 9.08 0.23
 0 6 3 4.02 0.2
 0 6 4 0.81 0.1
 0 6 5 27.42 0.6
 0 6 8 0.93 0.09
 0 6 9 0.51 0.08
 0 6 10 11.29 0.53
 0 6 11 1.14 0.1
 0 6 12 4.85 0.28
 0 6 13 4.55 0.17
 0 6 15 1.75 0.19
 0 7 1 7.84 0.3
 0 7 3 0.6 0.15
 0 7 5 0.77 0.16
 0 7 8 0.91 0.17
 0 7 9 6.33 0.3
 0 7 10 1.6 0.2
 0 7 11 0.78 0.16
 1 0 2 10.92 0.3
 1 0 6 229.5 5.3
 1 0 8 72.12 1.7
 1 0 10 694.43 15.66
 1 0 12 5.96 0.14
 1 0 14 86.03 1.92
 1 0 16 12.54 0.29
 1 0 18 87.6 2.08
 1 0 20 90.94 2.08
 1 0 22 4.09 0.15
 1 0 24 1.12 0.09
 1 1 0 1425.34 31.16
 1 1 1 39.34 0.86
 1 1 2 445.18 17.8
 1 1 3 745.98 16.75
 1 1 4 68.47 1.53
 1 1 5 117.3 2.66
 1 1 6 216.94 4.93
 1 1 7 18.78 0.44
 1 1 8 93.47 2.12
 1 1 9 192.33 4.38
 1 1 10 73.77 1.64
 1 1 12 1.97 0.06
 1 1 13 6.75 0.16
 1 1 14 126.76 2.78
 1 1 15 4.26 0.11
 1 1 16 23.22 0.51
 1 1 17 3.61 0.09
 1 1 18 4.1 0.1
 1 1 19 11.74 0.27
 1 1 20 5.19 0.13
 1 1 21 9.9 0.23
 1 1 22 2.95 0.09
 1 1 23 8.27 0.2
 1 1 24 13.73 0.3
 1 2 0 324.98 7.34
 1 2 1 271.51 6.13
 1 2 2 0.12 0.02
 1 2 3 361.27 8.1
 1 2 4 19.89 0.46
 1 2 5 91.76 2.06
 1 2 6 162.99 3.7
 1 2 7 82.19 1.83
 1 2 8 5.72 0.16
 1 2 9 7.28 0.17
 1 2 10 4.55 0.13
 1 2 11 8.64 0.2
 1 2 12 14.52 0.32
 1 2 13 27.18 0.6
 1 2 14 6.59 0.17
 1 2 15 0.87 0.04
 1 2 16 5.49 0.14
 1 2 17 4.09 0.11
 1 2 18 0.16 0.04
 1 2 19 5.88 0.17
 1 2 20 0.52 0.05
 1 2 21 2.25 0.11
 1 2 22 10.95 0.26
 1 2 23 0.51 0.07
 1 2 24 9.47 0.32
 1 3 0 18.9 0.51
 1 3 1 30.36 0.74
 1 3 2 45.88 1
 1 3 4 7.79 0.21
 1 3 5 21.17 0.55
 1 3 6 43.46 0.97
 1 3 7 18.93 0.42
 1 3 8 25 0.54
 1 3 9 9.84 0.23
 1 3 10 0.7 0.04
 1 3 11 14.94 0.37
 1 3 12 33.96 0.74
 1 3 13 28.66 0.59
 1 3 14 14.83 0.33
 1 3 15 0.91 0.06
 1 3 16 0.23 0.05
 1 3 17 1.54 0.08
 1 3 18 35.98 0.93
 1 3 19 14.3 0.33
 1 3 20 0.24 0.06
 1 3 21 1.15 0.08
 1 4 0 17.66 0.38
 1 4 1 0.65 0.05
 1 4 2 55.8 1.03
 1 4 3 14.56 0.36
 1 4 4 2.96 0.1
 1 4 5 52.01 1.07
 1 4 6 8.04 0.19
 1 4 7 1.26 0.07
 1 4 8 58.54 1.43
 1 4 9 11.9 0.36
 1 4 11 1.38 0.07
 1 4 12 1.53 0.07
 1 4 13 7.77 0.23
 1 4 14 1.67 0.09
 1 4 15 18.31 0.4
 1 4 16 12.36 0.45
 1 4 17 3.83 0.43
 1 4 18 0.66 0.1
 1 4 19 4.07 0.27
 1 4 20 2.42 0.25
 1 5 0 4.16 0.11
 1 5 2 12.06 0.27
 1 5 3 0.64 0.06
 1 5 4 89.2 1.82
 1 5 5 4.1 0.15
 1 5 6 0.16 0.05
 1 5 7 1.06 0.11
 1 5 8 7.96 0.2
 1 5 9 0.75 0.08
 1 5 10 2.28 0.12
 1 5 11 0.84 0.2
 1 5 12 20.76 0.43
 1 5 13 0.38 0.07
 1 5 14 18.68 0.42
 1 5 16 6.37 0.19
 1 6 0 5.83 0.28
 1 6 1 5.66 0.27
 1 6 2 2.59 0.12
 1 6 3 0.57 0.18
 1 6 4 4.89 0.55
 1 6 5 10.92 0.41
 1 6 6 3.77 0.15
 1 6 7 0.26 0.07
 1 6 8 11.94 0.61
 1 6 9 11.3 0.28
 1 6 10 6.42 0.35
 1 6 13 2.27 0.22
 1 6 14 0.52 0.14
 1 6 15 11.12 0.35
 1 7 0 1.69 0.19
 1 7 1 1.6 0.19
 1 7 2 0.44 0.14
 1 7 4 1.48 0.2
 1 7 5 3.27 0.21
 1 7 9 4.29 0.26
 1 7 11 2.15 0.2
 2 0 0 25.77 0.42
 2 0 4 8.27 0.2
 2 0 6 4 0.13
 2 0 8 103.71 2.39
 2 0 10 34.48 0.76
 2 0 12 77.24 1.68
 2 0 14 99.25 2.16
 2 0 16 35.98 0.8
 2 0 18 5.25 0.17
 2 0 20 19.6 0.44
 2 0 22 14.95 0.38
 2 0 24 34.28 0.66
 2 1 0 295.05 6.86
 2 1 1 68.25 1.52
 2 1 2 2.7 0.07
 2 1 3 481.87 10.84
 2 1 4 9.33 0.23
 2 1 5 20.54 0.47
 2 1 6 424.38 9.54
 2 1 7 30.44 0.69
 2 1 8 47.73 1.07
 2 1 9 177.64 3.99
 2 1 10 42.5 0.94
 2 1 11 1.71 0.05
 2 1 12 24.15 0.54
 2 1 13 119.24 2.65
 2 1 14 3.09 0.08
 2 1 15 5.31 0.13
 2 1 16 0.4 0.03
 2 1 17 4.44 0.11
 2 1 18 21.49 0.48
 2 1 19 33.93 0.75
 2 1 20 25.11 0.57
 2 1 21 9.29 0.24
 2 1 22 0.62 0.04
 2 1 23 6.87 0.17
 2 1 24 8.51 0.23
 2 2 0 516.35 11.57
 2 2 1 1.71 0.07
 2 2 2 3.11 0.09
 2 2 3 17.34 0.4
 2 2 4 1.26 0.06
 2 2 5 152.84 3.46
 2 2 6 10.31 0.26
 2 2 7 56.48 1.27
 2 2 8 56.17 1.24
 2 2 9 78 1.75
 2 2 10 75.08 1.68
 2 2 11 31.75 0.71
 2 2 12 0.46 0.03
 2 2 13 35.86 0.79
 2 2 14 1.67 0.05
 2 2 15 12.65 0.28
 2 2 16 12.77 0.29
 2 2 17 46.41 1.04
 2 2 18 2.19 0.08
 2 2 20 2.05 0.09
 2 2 22 3.03 0.1
 2 2 23 11.38 0.26
 2 3 0 12.19 0.6
 2 3 1 29 0.65
 2 3 2 87.58 1.92
 2 3 3 4.41 0.14
 2 3 4 211.95 4.7
 2 3 5 7.6 0.18
 2 3 6 2.41 0.07
 2 3 7 29.12 0.67
 2 3 8 1.71 0.06
 2 3 9 1.43 0.06
 2 3 10 2.36 0.11
 2 3 11 0.2 0.03
 2 3 12 3.78 0.1
 2 3 13 0.11 0.03
 2 3 14 8.35 0.2
 2 3 15 4.98 0.13
 2 3 16 3.79 0.13
 2 3 17 0.24 0.04
 2 3 18 1.58 0.07
 2 3 19 0.27 0.05
 2 3 20 0.28 0.06
 2 3 21 1.62 0.09
 2 3 22 4.72 0.2
 2 4 0 12.47 0.29
 2 4 2 2.03 0.08
 2 4 3 54.49 1.16
 2 4 4 52.81 1.26
 2 4 5 18.19 0.41
 2 4 6 3.35 0.11
 2 4 7 18.05 0.4
 2 4 8 5.08 0.13
 2 4 9 6.82 0.19
 2 4 10 1.66 0.07
 2 4 11 0.27 0.04
 2 4 12 33.75 0.8
 2 4 13 11.22 0.27
 2 4 14 7.56 0.26
 2 4 15 5.39 0.18
 2 4 17 6.38 0.2
 2 4 18 10.38 0.49
 2 4 19 3.63 0.26
 2 5 0 10.94 0.25
 2 5 1 3.61 0.11
 2 5 2 1.64 0.13
 2 5 3 1.24 0.07
 2 5 4 2.94 0.11
 2 5 5 1.18 0.07
 2 5 6 1.94 0.09
 2 5 7 0.26 0.05
 2 5 8 69.75 1.7
 2 5 9 5.51 0.18
 2 5 10 3.62 0.17
 2 5 11 0.34 0.07
 2 5 12 0.83 0.09
 2 5 13 1.53 0.11
 2 5 14 17.4 1.14
 2 5 15 1.24 0.18
 2 6 0 0.81 0.07
 2 6 1 0.45 0.06
 2 6 2 6.83 0.27
 2 6 3 12.7 0.29
 2 6 4 6.75 0.2
 2 6 5 0.22 0.06
 2 6 6 0.24 0.07
 2 6 7 5.24 0.17
 2 6 8 0.75 0.07
 2 6 9 0.62 0.09
 2 6 11 3.11 0.14
 2 6 12 7.1 0.31
 2 6 13 0.56 0.15
 2 6 14 3.89 0.24
 2 7 0 0.94 0.15
 2 7 1 1.88 0.2
 2 7 3 2.04 0.21
 2 7 4 3.92 0.25
 2 7 6 1.94 0.21
 2 7 7 2.93 0.23
 3 0 0 320.79 7.27
 3 0 2 194.73 4.55
 3 0 4 21.03 0.7
 3 0 6 592.3 13.32
 3 0 8 10.4 0.26
 3 0 10 1.14 0.05
 3 0 12 280.5 6.22
 3 0 14 3.73 0.1
 3 0 16 10.93 0.26
 3 0 18 10.47 0.25
 3 0 20 35.93 0.75
 3 0 22 34.18 0.73
 3 0 24 1.95 0.23
 3 1 0 111.15 2.47
 3 1 1 422.31 11.45
 3 1 2 454.63 10.21
 3 1 3 41.84 0.93
 3 1 4 11.52 0.29
 3 1 5 5.29 0.15
 3 1 6 4.99 0.14
 3 1 7 29.24 0.67
 3 1 8 38.15 0.87
 3 1 9 1.47 0.05
 3 1 10 84.81 1.88
 3 1 11 13.48 0.3
 3 1 12 11.03 0.25
 3 1 13 36.19 0.8
 3 1 14 0.68 0.03
 3 1 15 2.97 0.08
 3 1 16 58.86 1.31
 3 1 17 1.38 0.06
 3 1 18 2.85 0.1
 3 1 19 7.72 0.19
 3 1 20 0.45 0.04
 3 1 21 4.3 0.11
 3 1 22 0.9 0.06
 3 1 23 22.27 0.49
 3 2 0 1.9 0.07
 3 2 1 7.75 0.2
 3 2 2 276.95 6.29
 3 2 3 101.86 2.31
 3 2 4 91.49 2.03
 3 2 5 61.02 1.42
 3 2 6 44.51 1.06
 3 2 7 3.73 0.1
 3 2 8 102.33 2.47
 3 2 9 2.24 0.06
 3 2 10 11.18 0.25
 3 2 11 9.25 0.21
 3 2 12 21.46 0.48
 3 2 13 2.93 0.08
 3 2 14 7.82 0.19
 3 2 15 1.2 0.06
 3 2 16 1.91 0.07
 3 2 17 7.02 0.17
 3 2 18 20.79 0.5
 3 2 19 14.42 0.33
 3 2 20 6.34 0.17
 3 2 21 5.27 0.15
 3 2 22 1.7 0.09
 3 2 23 0.92 0.19
 3 3 0 71.9 1.5
 3 3 1 2.05 0.08
 3 3 2 20.65 0.48
 3 3 3 96.5 2.09
 3 3 4 105.1 2.27
 3 3 5 0.13 0.03
 3 3 6 20.16 0.44
 3 3 7 2.11 0.08
 3 3 8 113.63 2.58
 3 3 9 35.54 0.78
 3 3 10 0.22 0.03
 3 3 11 15.73 0.35
 3 3 12 32.04 0.71
 3 3 13 11.85 0.27
 3 3 14 48.55 1.04
 3 3 15 4.58 0.12
 3 3 16 8.16 0.2
 3 3 17 7.04 0.17
 3 3 18 2.17 0.08
 3 3 19 0.72 0.06
 3 3 20 0.51 0.06
 3 3 21 3.69 0.12
 3 3 22 6.01 0.28
 3 4 0 6.05 0.17
 3 4 1 0.28 0.04
 3 4 2 2.13 0.09
 3 4 3 17.85 0.47
 3 4 4 37.14 1.19
 3 4 5 0.23 0.04
 3 4 6 0.3 0.04
 3 4 7 54.64 1.24
 3 4 8 20.23 0.43
 3 4 9 9.61 0.23
 3 4 10 10.58 0.26
 3 4 12 1.72 0.09
 3 4 13 12.76 0.3
 3 4 14 3.03 0.12
 3 4 16 2.29 0.11
 3 4 17 15.62 0.34
 3 4 18 9 0.35
 3 5 0 16.08 0.36
 3 5 1 8.57 0.26
 3 5 2 2.96 0.13
 3 5 5 1.79 0.08
 3 5 6 14.5 0.33
 3 5 7 4.54 0.14
 3 5 8 1.54 0.09
 3 5 9 0.39 0.06
 3 5 12 1.48 0.11
 3 5 13 0.34 0.08
 3 5 14 1.46 0.19
 3 6 0 0.38 0.1
 3 6 1 0.75 0.07
 3 6 2 1.15 0.07
 3 6 3 0.89 0.09
 3 6 4 1.07 0.11
 3 6 5 3.08 0.16
 3 6 6 0.78 0.07
 3 6 7 14.05 0.38
 3 6 8 0.2 0.06
 3 6 9 0.96 0.1
 3 6 10 2.07 0.12
 3 6 11 2.19 0.22
 3 6 12 2.61 0.22
 3 6 13 3.52 0.23
 3 7 0 1.11 0.18
 3 7 2 3.4 0.23
 3 7 3 4.12 0.25
 3 7 4 0.65 0.16
 3 7 6 0.56 0.15
 3 7 8 1.01 0.17
 3 7 9 1.93 0.2
 3 7 10 1.36 0.18
 4 0 0 45.59 1.14
 4 0 4 38.81 0.92
 4 0 6 12.69 0.32
 4 0 8 1.02 0.05
 4 0 10 4.38 0.11
 4 0 12 2.92 0.08
 4 0 16 49.21 1.1
 4 0 18 0.17 0.05
 4 0 22 29.86 0.73
 4 1 0 2.38 0.08
 4 1 1 154.05 3.49
 4 1 2 186.14 4.29
 4 1 3 210.7 4.99
 4 1 4 2.99 0.1
 4 1 5 87.84 2.2
 4 1 6 39.9 0.9
 4 1 7 8.38 0.2
 4 1 8 28.01 0.64
 4 1 9 20.64 0.47
 4 1 10 0.24 0.02
 4 1 11 128.42 2.84
 4 1 12 11.58 0.26
 4 1 13 6.17 0.14
 4 1 14 2.43 0.07
 4 1 15 9.48 0.22
 4 1 16 3.22 0.09
 4 1 17 8.73 0.21
 4 1 18 0.44 0.04
 4 1 19 1.38 0.06
 4 1 20 17.36 0.42
 4 1 21 13.76 0.34
 4 1 22 4.61 0.18
 4 2 0 118.84 2.7
 4 2 1 74.24 1.63
 4 2 2 294.83 6.72
 4 2 3 54.8 1.21
 4 2 4 14.94 0.42
 4 2 5 0.56 0.04
 4 2 6 6.92 0.17
 4 2 7 149.86 3.29
 4 2 8 0.68 0.03
 4 2 9 14.23 0.32
 4 2 10 40.67 0.89
 4 2 11 1.17 0.05
 4 2 12 101.33 2.18
 4 2 13 27.25 0.6
 4 2 14 10.68 0.25
 4 2 15 26.41 0.57
 4 2 16 2.22 0.09
 4 2 17 5.06 0.14
 4 2 18 5.34 0.14
 4 2 19 2.72 0.1
 4 2 20 2.99 0.18
 4 2 21 2.15 0.1
 4 2 22 13.28 0.42
 4 3 0 5.56 0.13
 4 3 1 36.42 0.79
 4 3 2 1.02 0.05
 4 3 3 1.31 0.05
 4 3 4 47.77 1.04
 4 3 5 3.64 0.12
 4 3 6 103.81 2.3
 4 3 7 0.33 0.03
 4 3 8 53.57 1.2
 4 3 9 6.14 0.15
 4 3 10 9.79 0.29
 4 3 11 0.29 0.07
 4 3 13 12.9 0.29
 4 3 16 22.86 0.51
 4 3 17 2.81 0.1
 4 3 18 31.74 0.69
 4 3 19 2.42 0.11
 4 3 21 3.54 0.25
 4 4 0 63.94 1.6
 4 4 1 0.47 0.04
 4 4 2 0.61 0.05
 4 4 3 2.65 0.1
 4 4 4 1.46 0.06
 4 4 5 19.8 0.44
 4 4 6 13.43 0.3
 4 4 7 39.16 0.85
 4 4 8 20.6 0.54
 4 4 9 0.96 0.07
 4 4 10 1.35 0.07
 4 4 11 0.44 0.05
 4 4 12 0.22 0.05
 4 4 13 0.54 0.07
 4 4 14 20.29 0.42
 4 4 15 4.94 0.17
 4 4 17 18.13 0.46
 4 5 0 0.15 0.04
 4 5 1 1.8 0.08
 4 5 2 0.8 0.07
 4 5 3 2.94 0.14
 4 5 4 22.32 0.46
 4 5 5 2 0.14
 4 5 6 9.72 0.24
 4 5 7 0.17 0.05
 4 5 8 2.12 0.09
 4 5 10 14.01 0.4
 4 5 11 7.25 0.2
 4 5 12 1.84 0.1
 4 6 0 0.96 0.07
 4 6 1 3.62 0.12
 4 6 2 0.51 0.06
 4 6 3 0.72 0.07
 4 6 4 0.17 0.05
 4 6 5 2.65 0.1
 4 6 7 0.79 0.09
 4 6 8 1.98 0.11
 4 6 9 1.69 0.12
 4 7 1 4.6 0.31
 4 7 2 0.88 0.15
 4 7 5 0.95 0.16
 4 7 6 6.01 0.28
 4 7 8 3.45 0.23
 5 0 0 63.36 1.42
 5 0 2 677.12 15.14
 5 0 4 11.52 0.28
 5 0 6 6.37 0.16
 5 0 8 146.61 3.15
 5 0 10 72.54 1.56
 5 0 12 17.31 0.38
 5 0 14 15.4 0.34
 5 0 16 15.69 0.38
 5 0 18 1.85 0.1
 5 0 20 1.95 0.14
 5 0 22 0.68 0.19
 5 1 0 0.43 0.04
 5 1 1 108.3 2.41
 5 1 2 57.42 1.28
 5 1 3 1.71 0.09
 5 1 4 38.3 0.98
 5 1 5 0.96 0.13
 5 1 6 79.35 1.8
 5 1 7 4.99 0.12
 5 1 8 1.43 0.04
 5 1 9 1.89 0.06
 5 1 10 0.76 0.03
 5 1 11 29.23 0.64
 5 1 12 55.44 1.21
 5 1 13 16.76 0.39
 5 1 14 0.26 0.03
 5 1 15 18.01 0.4
 5 1 18 5.64 0.15
 5 1 19 0.78 0.06
 5 1 20 1.36 0.08
 5 1 21 24.19 0.55
 5 2 0 23.87 0.56
 5 2 1 24.9 0.56
 5 2 2 3.26 0.09
 5 2 3 23.5 0.55
 5 2 4 59.43 1.3
 5 2 5 14.5 0.36
 5 2 6 47.63 1.04
 5 2 7 4.19 0.11
 5 2 8 13.71 0.31
 5 2 9 10.45 0.24
 5 2 10 39.45 0.88
 5 2 11 10.49 0.24
 5 2 12 21.16 0.47
 5 2 14 6.01 0.15
 5 2 16 11.26 0.26
 5 2 17 24.88 0.59
 5 2 18 2.75 0.12
 5 2 19 2.84 0.14
 5 2 20 17.36 0.36
 5 2 21 2.6 0.33
 5 3 0 118.33 2.57
 5 3 1 25.43 0.56
 5 3 2 5.31 0.14
 5 3 3 4.3 0.11
 5 3 4 3.73 0.11
 5 3 5 40.09 0.88
 5 3 6 88.15 1.87
 5 3 7 4.34 0.12
 5 3 8 3.3 0.1
 5 3 9 0.22 0.04
 5 3 10 36.39 0.73
 5 3 11 20.74 0.57
 5 3 12 0.56 0.07
 5 3 13 4.28 0.16
 5 3 14 29.11 0.7
 5 3 15 0.84 0.07
 5 3 16 32.14 0.66
 5 3 19 4.1 0.16
 5 4 0 8.64 0.36
 5 4 1 4.66 0.15
 5 4 2 0.14 0.05
 5 4 3 1.32 0.07
 5 4 4 25.12 0.67
 5 4 5 18.09 0.42
 5 4 6 8.26 0.2
 5 4 7 18.28 0.42
 5 4 9 7.16 0.2
 5 4 10 15.59 0.35
 5 4 11 2.62 0.1
 5 4 12 0.54 0.06
 5 4 14 2.27 0.11
 5 4 15 11.96 0.28
 5 4 16 1.35 0.2
 5 4 17 4.87 0.26
 5 5 0 4.89 0.28
 5 5 2 4.82 0.26
 5 5 3 1.1 0.08
 5 5 4 3.41 0.12
 5 5 5 0.34 0.06
 5 5 6 6.41 0.2
 5 5 7 1.12 0.07
 5 5 8 7.14 0.23
 5 5 9 0.41 0.07
 5 5 14 2.61 0.21
 5 5 15 0.77 0.15
 5 6 0 6.62 0.4
 5 6 1 4.13 0.14
 5 6 2 3.87 0.13
 5 6 3 1.86 0.14
 5 6 4 1.53 0.08
 5 6 5 7.17 0.18
 5 6 6 2.8 0.13
 5 6 7 11.32 0.27
 5 6 8 0.69 0.13
 5 6 9 2.09 0.12
 5 6 12 0.52 0.14
 5 7 0 1.54 0.11
 5 7 1 7.25 0.19
 5 7 2 1.37 0.2
 5 7 3 1.75 0.19
 5 7 4 1.23 0.18
 5 7 5 0.66 0.15
 6 0 0 235.37 5.35
 6 0 2 29.82 0.66
 6 0 4 1.5 0.12
 6 0 6 47.51 0.96
 6 0 8 15.49 0.35
 6 0 10 33.63 0.7
 6 0 12 94.16 2
 6 0 14 4.22 0.14
 6 0 16 2.09 0.11
 6 0 18 12.01 0.29
 6 0 20 22.49 0.45
 6 1 0 0.62 0.05
 6 1 1 180.35 4.08
 6 1 2 58.55 1.5
 6 1 3 20.83 0.48
 6 1 4 52.17 1.3
 6 1 5 58.46 1.27
 6 1 6 20.11 0.53
 6 1 7 11.58 0.27
 6 1 8 41.82 0.91
 6 1 9 34.41 0.77
 6 1 10 0.34 0.04
 6 1 11 31.74 0.69
 6 1 12 0.67 0.05
 6 1 13 13.86 0.31
 6 1 15 1.88 0.08
 6 1 16 26.35 0.55
 6 1 17 0.37 0.05
 6 1 18 3.05 0.15
 6 1 19 5.79 0.16
 6 2 1 9.26 0.22
 6 2 2 0.1 0.02
 6 2 3 12.91 0.31
 6 2 4 46.04 0.99
 6 2 5 94.88 2.31
 6 2 6 2.18 0.09
 6 2 7 1.06 0.06
 6 2 8 5.14 0.14
 6 2 9 33.33 0.69
 6 2 10 1.48 0.08
 6 2 11 5.62 0.16
 6 2 12 3.27 0.12
 6 2 13 7.02 0.2
 6 2 14 33.81 0.71
 6 2 15 15.1 0.34
 6 2 16 7.63 0.2
 6 2 17 1.34 0.07
 6 2 18 0.7 0.08
 6 2 20 2.54 0.26
 6 3 2 0.72 0.06
 6 3 3 0.71 0.05
 6 3 4 0.28 0.04
 6 3 5 0.15 0.04
 6 3 6 0.22 0.04
 6 3 7 4.96 0.14
 6 3 8 5.82 0.15
 6 3 9 3.74 0.13
 6 3 10 32.47 0.7
 6 3 11 1.63 0.08
 6 3 12 1.28 0.09
 6 3 13 0.57 0.07
 6 3 15 12.06 0.3
 6 3 16 5.65 0.19
 6 3 17 0.57 0.17
 6 3 18 8.73 0.5
 6 4 0 16.15 0.44
 6 4 2 25.3 0.59
 6 4 3 0.3 0.05
 6 4 4 5.94 0.2
 6 4 5 13.93 0.31
 6 4 6 0.82 0.05
 6 4 7 1.87 0.09
 6 4 9 7.56 0.19
 6 4 10 18.13 0.39
 6 4 11 1.65 0.08
 6 4 12 0.3 0.06
 6 4 14 2.9 0.14
 6 4 15 4.77 0.16
 6 4 16 3.72 0.15
 6 5 0 25.68 1.11
 6 5 1 3.92 0.14
 6 5 2 0.27 0.06
 6 5 3 0.64 0.07
 6 5 4 14.27 0.32
 6 5 6 43.09 1.15
 6 5 7 2.9 0.21
 6 5 8 0.54 0.09
 6 5 9 1.38 0.09
 6 5 10 0.42 0.07
 6 5 12 0.55 0.08
 6 5 13 1.59 0.19
 6 6 0 11.09 0.29
 6 6 1 2.05 0.09
 6 6 2 4.64 0.27
 6 6 3 5.15 0.16
 6 6 4 0.26 0.06
 6 6 5 1.13 0.08
 6 6 7 1.81 0.12
 6 6 8 0.84 0.09
 6 6 9 0.52 0.08
 6 6 10 6.68 0.28
 6 7 0 1.54 0.1
 6 7 1 0.46 0.14
 7 0 0 108.86 3.57
 7 0 2 35.28 1.29
 7 0 4 262.4 11.59
 7 0 6 1.12 0.07
 7 0 8 44.01 0.87
 7 0 10 59.45 1.29
 7 0 12 17.7 0.41
 7 0 14 12.2 0.37
 7 0 16 8.19 0.23
 7 0 18 16.54 0.35
 7 1 0 80.82 1.85
 7 1 1 1.05 0.06
 7 1 2 0.23 0.03
 7 1 3 7.28 0.18
 7 1 4 34.19 0.75
 7 1 5 38.91 1.05
 7 1 6 0.93 0.06
 7 1 7 1.43 0.07
 7 1 8 46.48 0.95
 7 1 10 3.25 0.12
 7 1 11 16.52 0.36
 7 1 12 15.14 0.37
 7 1 13 15.24 0.36
 7 1 14 23.57 0.55
 7 1 15 22.26 0.47
 7 1 17 3.51 0.14
 7 1 18 0.3 0.08
 7 1 19 4.28 0.16
 7 2 0 34.1 0.78
 7 2 1 10.44 0.24
 7 2 2 6.11 0.16
 7 2 3 4.54 0.12
 7 2 4 0.54 0.04
 7 2 5 0.71 0.05
 7 2 6 5.66 0.15
 7 2 7 3.16 0.1
 7 2 8 6.81 0.17
 7 2 9 20.63 0.44
 7 2 10 0.78 0.07
 7 2 11 10.01 0.25
 7 2 12 0.3 0.07
 7 2 13 4.2 0.18
 7 2 14 6.54 0.2
 7 2 15 11.41 0.27
 7 2 16 1 0.11
 7 2 18 3.68 0.15
 7 3 0 0.56 0.04
 7 3 1 27.28 0.58
 7 3 2 22.02 0.51
 7 3 3 14.74 0.35
 7 3 4 14.05 0.31
 7 3 5 0.99 0.06
 7 3 6 6.58 0.17
 7 3 7 3.33 0.11
 7 3 8 11.62 0.27
 7 3 9 9.64 0.28
 7 3 10 1.86 0.09
 7 3 12 3.51 0.16
 7 3 13 1.48 0.1
 7 3 14 0.29 0.07
 7 3 16 1.92 0.13
 7 4 0 9.51 0.22
 7 4 1 1.45 0.1
 7 4 2 1.64 0.08
 7 4 3 1.11 0.08
 7 4 4 2.35 0.11
 7 4 5 20.14 0.49
 7 4 6 29.34 0.64
 7 4 9 9.89 0.24
 7 4 10 0.32 0.06
 7 4 12 4.73 0.17
 7 4 13 0.35 0.1
 7 4 14 6.62 0.22
 7 4 15 3.33 0.16
 7 5 0 12.87 0.3
 7 5 2 11.92 0.28
 7 5 3 1.36 0.09
 7 5 4 2.51 0.11
 7 5 6 0.99 0.08
 7 5 8 3.44 0.13
 7 5 10 19.3 0.42
 7 5 11 1.41 0.2
 7 5 12 1.17 0.18
 7 6 0 0.79 0.07
 7 6 2 2.12 0.11
 7 6 4 3.57 0.21
 7 6 5 3.5 0.14
 7 6 6 3 0.14
 7 6 7 3.39 0.14
 7 6 8 2.99 0.22
 8 0 0 27.83 0.54
 8 0 2 14.74 0.46
 8 0 4 64.25 1.4
 8 0 6 4.36 0.14
 8 0 8 29.14 0.62
 8 0 10 0.87 0.09
 8 0 12 24.99 0.49
 8 0 14 82.94 1.96
 8 0 16 1.1 0.1
 8 1 1 0.41 0.03
 8 1 2 2.05 0.07
 8 1 3 83.69 1.96
 8 1 4 32.3 0.77
 8 1 6 4.04 0.12
 8 1 7 0.34 0.04
 8 1 8 19.51 0.42
 8 1 9 9.44 0.23
 8 1 10 18.11 0.39
 8 1 11 6.11 0.19
 8 1 12 4.34 0.2
 8 1 13 11.04 0.27
 8 1 15 1.55 0.13
 8 1 16 0.57 0.11
 8 2 0 40.71 0.95
 8 2 1 21.12 0.51
 8 2 3 4.9 0.16
 8 2 4 14.19 0.32
 8 2 5 7.21 0.19
 8 2 7 34.65 0.82
 8 2 8 4 0.12
 8 2 9 0.15 0.05
 8 2 10 14.98 0.34
 8 2 13 3.91 0.21
 8 2 14 0.32 0.09
 8 2 15 2.82 0.28
 8 2 16 1.93 0.13
 8 3 0 17.03 0.42
 8 3 1 0.19 0.04
 8 3 2 9.23 0.23
 8 3 3 0.57 0.05
 8 3 4 10.59 0.25
 8 3 5 17.4 0.47
 8 3 6 13.72 0.42
 8 3 8 3.66 0.12
 8 3 10 2.61 0.12
 8 3 11 5.48 0.17
 8 3 12 3.27 0.13
 8 3 13 6.24 0.2
 8 3 14 5.71 0.18
 8 3 15 1.37 0.16
 8 4 1 2.27 0.09
 8 4 2 13.15 0.32
 8 4 3 2.38 0.15
 8 4 4 2.23 0.09
 8 4 5 2.68 0.11
 8 4 6 3.44 0.11
 8 4 7 4.17 0.12
 8 4 9 11.86 0.28
 8 4 10 5.73 0.22
 8 4 12 5.45 0.17
 8 4 13 0.31 0.09
 8 5 0 0.95 0.08
 8 5 1 0.22 0.06
 8 5 2 6.07 0.17
 8 5 3 3.47 0.13
 8 5 4 0.83 0.08
 8 5 6 6.66 0.19
 8 5 7 2.4 0.23
 8 5 8 19.29 0.69
 8 5 9 2.82 0.13
 8 5 10 0.79 0.14
 8 6 1 0.45 0.08
 8 6 2 4.46 0.35
 8 6 3 1.21 0.1
 8 6 4 2.53 0.15
 9 0 0 18.29 0.82
 9 0 2 45.91 1.64
 9 0 4 4.55 0.24
 9 0 6 26.67 0.52
 9 0 10 13.87 0.42
 9 0 12 8.48 0.33
 9 1 0 32.77 0.69
 9 1 1 0.2 0.04
 9 1 2 4.61 0.14
 9 1 3 25.69 0.53
 9 1 4 2.46 0.12
 9 1 5 6.01 0.18
 9 1 6 7.39 0.28
 9 1 7 12.58 0.29
 9 1 8 1.67 0.08
 9 1 9 1.95 0.09
 9 1 10 8.83 0.23
 9 1 12 1.05 0.09
 9 1 13 27.14 0.51
 9 1 14 9.03 0.26
 9 1 15 1.14 0.1
 9 2 0 1.71 0.09
 9 2 1 3.63 0.12
 9 2 2 35.13 0.81
 9 2 3 4.92 0.17
 9 2 4 34.7 0.77
 9 2 5 3.21 0.13
 9 2 6 3.07 0.11
 9 2 7 1.73 0.09
 9 2 8 2.12 0.09
 9 2 9 14.61 0.35
 9 2 10 2.03 0.11
 9 2 11 8.77 0.23
 9 2 12 6.25 0.24
 9 2 14 7.25 0.2
 9 3 0 2.23 0.12
 9 3 1 6.3 0.16
 9 3 2 2.49 0.11
 9 3 3 14.63 0.36
 9 3 4 6.44 0.31
 9 3 5 1.24 0.09
 9 3 6 16.11 0.38
 9 3 7 0.33 0.06
 9 3 8 15.47 0.34
 9 3 10 2.82 0.23
 9 3 11 3.77 0.15
 9 3 12 4.43 0.32
 9 4 1 2.4 0.12
 9 4 2 12.12 0.29
 9 4 5 0.29 0.06
 9 4 6 4.81 0.14
 9 4 7 17.84 0.39
 9 4 8 11.8 0.27
 9 4 9 5.11 0.17
 9 4 10 1.06 0.1
 9 5 1 0.77 0.09
 9 5 2 3.91 0.13
 9 5 3 1.37 0.09
 9 5 4 1.14 0.18
 9 5 5 0.96 0.17
 10 0 0 8.06 0.46
 10 0 2 2.94 0.13
 10 0 4 13.83 0.44
 10 0 6 16.42 0.35
 10 0 8 1.01 0.1
 10 1 0 9.51 0.23
 10 1 1 31.53 0.66
 10 1 3 8.12 0.21
 10 1 4 9.31 0.24
 10 1 5 3.44 0.13
 10 1 6 7.47 0.21
 10 1 8 1.27 0.11
 10 1 9 1.12 0.11
 10 1 10 5.09 0.29
 10 1 11 3.47 0.26
 10 1 12 0.52 0.17
 10 1 13 1.66 0.23
 10 2 0 9.12 0.25
 10 2 1 1.58 0.09
 10 2 2 27.64 1.02
 10 2 3 7.48 0.35
 10 2 4 1.41 0.19
 10 2 5 9.65 0.25
 10 2 6 7.2 0.21
 10 2 7 3.6 0.12
 10 2 8 3.01 0.11
 10 2 9 0.43 0.09
 10 2 10 6.12 0.3
 10 2 11 1.25 0.11
 10 2 12 15.74 0.45
 10 3 0 0.76 0.06
 10 3 1 1.14 0.08
 10 3 2 18.09 0.43
 10 3 3 3.81 0.13
 10 3 4 3.29 0.12
 10 3 5 0.22 0.06
 10 3 6 13.26 0.3
 10 3 7 11.49 0.28
 10 3 8 24.09 0.46
 10 3 9 0.35 0.1
 10 3 10 0.97 0.16
 10 3 11 0.93 0.2
 10 4 0 2.4 0.11
 10 4 1 4.92 0.15
 10 4 3 1.43 0.09
 10 4 4 3.25 0.15
 10 4 5 1.15 0.11
 10 4 6 0.8 0.13
 10 4 7 6.5 0.19
 10 5 0 1.67 0.2
 10 5 1 2.48 0.12
 11 0 0 32.82 1.03
 11 0 2 23.87 0.5
 11 0 6 2.21 0.2
 11 1 1 3.95 0.12
 11 1 2 7.73 0.2
 11 1 3 10.9 0.26
 11 1 4 1.7 0.1
 11 1 5 12.54 0.29
 11 1 6 3.63 0.14
 11 1 7 4.45 0.16
 11 1 9 1.41 0.23
 11 1 10 5.33 0.29
 11 2 1 11.74 0.27
 11 2 3 0.8 0.09
 11 2 4 6.82 0.23
 11 2 6 18.42 0.9
 11 2 7 16.36 0.47
 11 2 8 2.82 0.25
 11 2 9 0.7 0.19
 11 3 0 18.63 0.4
 11 3 1 2.07 0.17
 11 3 2 1.22 0.18
 11 3 3 1.46 0.12
 11 3 4 3.07 0.14
 11 3 5 0.83 0.2
 11 3 6 2.02 0.23
 11 4 0 1.19 0.18
 11 4 1 3.43 0.22
 11 4 2 3.14 0.14
 11 4 4 5.76 0.29
 12 0 0 1.51 0.09
 12 0 2 19.61 0.51
 12 0 4 7.61 0.31
 12 1 0 8.37 0.22
 12 1 1 3.17 0.12
 12 1 2 7.94 0.2
 12 1 3 3.25 0.14
 12 1 4 0.4 0.08
 12 1 5 3.47 0.25
 12 1 6 12.28 0.38
 12 1 7 2.69 0.24
 12 2 0 0.68 0.08
 12 2 3 2 0.23
 12 2 4 3.85 0.27
 12 2 5 2.47 0.25
 12 2 6 0.97 0.2
 12 3 3 2.45 0.25
 13 1 0 1.3 0.1
 13 1 1 2.14 0.17
 13 2 0 0.91 0.19
 13 2 1 2.78 0.25

_iucr_refine_fcf_details
;
data_oxa07
_computing_structure_refinement   ''
_shelx_refln_list_code            4
loop_
  _space_group_symop_id
  _space_group_symop_operation_xyz
  1  x,y,z
  2  -x,y+1/2,-z+1/2
  3  -x,-y,-z
  4  x,-y-1/2,z-1/2

_space_group_crystal_system       monoclinic
_space_group_IT_number            14
_space_group_name_H-M_alt         'P 1 21/c 1'
_space_group_name_Hall            '-P 2ybc'
_symmetry_space_group_name_H-M    'P 1 21/c 1'
_symmetry_space_group_name_Hall   '-P 2ybc'
_symmetry_Int_Tables_number       14
_cell_length_a                    6.0950(5)
_cell_length_b                    3.4881(3)
_cell_length_c                    11.8462(9)
_cell_angle_alpha                 90
_cell_angle_beta                  103.842(3)
_cell_angle_gamma                 90
_cell_volume                      244.54(4)
loop_
  _refln_index_h
  _refln_index_k
  _refln_index_l
  _refln_F_squared_calc
  _refln_F_squared_meas
  _refln_F_squared_sigma
  _refln_F_squared_weight
  _refln_observed_status
-13 0 6 32.935 35.154 0.679 2.193 o
-13 0 8 3.358 3.236 0.230 23.007 o
-13 0 10 0.476 0.499 0.140 63.202 o
-13 0 12 11.082 11.295 0.350 9.267 o
-13 1 1 2.621 2.517 0.200 30.538 o
-13 1 2 13.872 13.323 0.389 7.332 o
-13 1 4 1.152 1.079 0.170 42.739 o
-13 1 8 3.560 3.705 0.150 52.359 o
-13 1 10 3.246 3.186 0.180 37.188 o
-13 1 12 3.210 3.236 0.130 69.503 o
-13 1 13 0.555 0.509 0.130 73.263 o
-13 2 1 3.977 4.085 0.220 24.869 o
-13 2 3 0.975 0.789 0.140 63.026 o
-13 2 4 0.777 0.869 0.150 54.970 o
-13 2 5 1.209 1.129 0.170 42.722 o
-13 2 6 0.480 0.469 0.140 63.203 o
-13 2 8 2.090 2.137 0.200 30.693 o
-13 2 9 1.279 1.358 0.180 38.092 o
-13 2 10 3.752 3.895 0.230 22.874 o
-13 2 12 0.990 1.069 0.170 42.771 o
-13 2 13 0.772 0.759 0.140 63.097 o
-13 3 6 4.086 3.655 0.210 27.247 o
-12 0 2 8.589 8.329 0.230 20.851 o
-12 0 4 40.582 42.205 0.759 1.695 o
-12 0 6 4.098 5.233 0.340 10.561 o
-12 0 10 2.436 2.307 0.120 83.112 o
-12 0 12 8.296 8.948 0.310 12.076 o
-12 0 16 17.106 16.818 0.439 5.639 o
-12 1 1 1.881 1.967 0.100 120.027 o
-12 1 2 0.994 1.109 0.080 190.875 o
-12 1 5 18.342 18.696 0.409 6.229 o
-12 1 6 4.345 4.394 0.130 66.563 o
-12 1 7 1.572 1.458 0.090 149.155 o
-12 1 8 11.424 11.805 0.280 13.697 o
-12 1 9 10.717 10.916 0.270 14.856 o
-12 1 10 2.664 2.567 0.100 116.660 o
-12 1 11 0.975 1.049 0.070 248.472 o
-12 1 12 6.557 6.741 0.260 17.323 o
-12 1 13 0.735 0.719 0.140 63.114 o
-12 1 15 13.010 12.913 0.280 13.232 o
-12 1 16 1.716 1.778 0.190 34.093 o
-12 1 17 0.759 0.589 0.140 63.126 o
-12 2 1 12.717 12.733 0.519 4.349 o
-12 2 2 5.048 4.993 0.200 29.316 o
-12 2 5 7.601 7.670 0.200 27.383 o
-12 2 6 0.249 0.270 0.080 193.584 o
-12 2 7 3.240 3.406 0.140 60.234 o
-12 2 8 4.089 4.444 0.200 29.803 o
-12 2 9 3.922 4.105 0.160 45.857 o
-12 2 11 8.346 8.589 0.330 10.750 o
-12 2 12 1.035 1.039 0.180 38.159 o
-12 2 13 4.720 4.574 0.250 19.231 o
-12 2 14 0.323 0.350 0.070 252.564 o
-12 3 1 1.509 1.538 0.170 42.601 o
-12 3 3 3.084 2.966 0.210 27.592 o
-12 3 6 0.829 0.929 0.160 48.313 o
-12 3 7 1.237 1.238 0.180 38.111 o
-12 3 11 1.552 1.488 0.190 34.150 o
-12 3 12 0.395 0.629 0.140 63.204 o
-12 3 14 3.401 3.465 0.220 25.070 o
-12 4 3 1.821 1.618 0.160 47.918 o
-12 4 4 1.492 1.638 0.170 42.592 o
-12 4 5 2.195 1.868 0.170 42.330 o
-12 4 6 5.096 4.964 0.240 20.695 o
-12 4 8 0.494 0.519 0.130 73.279 o
-12 4 9 1.304 1.228 0.170 42.690 o
-11 0 2 3.518 3.535 0.150 52.481 o
-11 0 4 8.998 8.968 0.220 22.244 o
-11 0 6 0.596 0.549 0.060 341.563 o
-11 0 8 82.810 83.421 3.446 0.099 o
-11 0 10 7.608 7.300 0.280 14.847 o
-11 0 12 2.516 2.587 0.130 70.917 o
-11 0 14 32.554 32.887 0.719 2.015 o
-11 0 16 1.351 1.348 0.190 34.194 o
-11 0 18 11.497 11.555 0.370 8.325 o
-11 0 20 1.955 1.808 0.180 37.888 o
-11 1 1 0.218 0.170 0.050 495.301 o
-11 1 2 5.540 5.772 0.160 43.557 o
-11 1 3 13.446 13.642 0.310 11.003 o
-11 1 4 34.586 35.214 0.869 1.430 o
-11 1 5 2.050 2.097 0.080 182.681 o
-11 1 6 0.210 0.150 0.040 773.476 o
-11 1 7 1.325 1.388 0.070 244.842 o
-11 1 8 1.262 1.288 0.080 189.418 o
-11 1 9 5.875 5.882 0.170 38.702 o
-11 1 10 3.562 3.805 0.130 68.487 o
-11 1 11 4.108 4.234 0.130 67.153 o
-11 1 12 12.841 13.083 0.300 11.789 o
-11 1 13 0.402 0.429 0.060 343.004 o
-11 1 14 6.012 5.952 0.170 38.553 o
-11 1 15 5.728 5.673 0.160 43.413 o
-11 1 16 2.335 2.307 0.090 144.332 o
-11 2 1 2.607 2.637 0.120 82.546 o
-11 2 2 0.327 0.300 0.060 343.595 o
-11 2 3 1.271 1.208 0.080 189.553 o
-11 2 4 10.554 10.586 0.270 14.931 o
-11 2 5 2.019 2.027 0.120 83.950 o
-11 2 6 6.010 6.062 0.190 31.471 o
-11 2 7 7.912 8.429 0.230 21.074 o
-11 2 10 1.010 0.909 0.090 151.477 o
-11 2 11 2.136 2.197 0.110 99.026 o
-11 2 12 2.407 2.447 0.110 98.164 o
-11 2 13 0.480 0.469 0.060 342.506 o
-11 2 14 1.355 1.198 0.090 150.235 o
-11 2 15 9.758 9.867 0.310 11.830 o
-11 2 17 0.696 0.689 0.140 63.129 o
-11 2 18 2.166 2.027 0.180 37.798 o
-11 3 1 0.976 1.109 0.100 122.846 o
-11 3 2 3.181 3.146 0.120 80.979 o
-11 3 3 0.343 0.360 0.060 343.417 o
-11 3 4 4.340 4.244 0.210 27.083 o
-11 3 5 5.995 6.202 0.170 38.459 o
-11 3 6 2.736 2.667 0.110 97.113 o
-11 3 7 3.349 3.515 0.160 46.525 o
-11 3 9 1.190 1.129 0.090 150.782 o
-11 3 10 11.736 11.415 0.330 10.232 o
-11 3 11 3.842 4.085 0.140 59.052 o
-11 3 12 1.014 0.969 0.090 151.401 o
-11 3 13 2.411 2.267 0.120 83.183 o
-11 3 14 0.413 0.340 0.070 252.373 o
-11 3 16 3.485 3.346 0.130 68.989 o
-11 4 1 1.241 1.278 0.180 38.106 o
-11 4 2 2.678 2.687 0.110 97.233 o
-11 4 3 5.102 5.263 0.180 35.617 o
-11 4 5 0.180 0.220 0.070 252.905 o
-11 4 6 6.447 6.182 0.280 15.109 o
-11 4 9 2.240 1.987 0.200 30.678 o
-11 4 10 3.390 3.356 0.230 22.991 o
-11 4 12 3.086 3.046 0.220 25.175 o
-11 4 13 5.342 5.403 0.260 17.661 o
-10 0 4 8.320 8.419 0.220 22.652 o
-10 0 6 11.592 11.825 0.699 2.468 o
-10 0 8 16.978 17.697 0.399 6.633 o
-10 0 10 11.553 12.214 0.290 12.823 o
-10 0 12 11.310 11.485 0.340 9.737 o
-10 0 16 2.695 2.876 0.210 27.686 o
-10 0 18 59.000 58.693 0.959 1.002 o
-10 0 20 1.760 1.937 0.130 72.094 o
-10 1 1 3.205 3.515 0.130 69.296 o
-10 1 2 0.497 0.539 0.050 491.372 o
-10 1 3 2.184 2.277 0.080 181.133 o
-10 1 4 0.752 0.749 0.050 486.057 o
-10 1 5 9.260 9.408 0.230 20.402 o
-10 1 7 45.457 46.010 1.019 1.008 o
-10 1 8 19.108 19.405 0.489 4.532 o
-10 1 9 9.656 9.737 0.260 16.289 o
-10 1 10 5.936 6.112 0.200 28.660 o
-10 1 11 1.755 1.917 0.090 147.671 o
-10 1 12 3.725 4.035 0.389 8.082 o
-10 1 13 11.149 11.435 0.360 8.789 o
-10 1 14 17.214 17.657 0.380 7.217 o
-10 1 16 0.916 0.759 0.070 249.626 o
-10 1 17 14.190 14.251 0.310 10.834 o
-10 1 18 2.299 2.187 0.110 98.692 o
-10 1 19 1.760 1.678 0.100 120.714 o
-10 1 21 0.480 0.439 0.130 73.293 o
-10 2 1 0.523 0.429 0.060 342.378 o
-10 2 2 10.849 10.626 0.419 6.633 o
-10 2 3 47.369 48.227 1.029 0.978 o
-10 2 4 27.210 27.904 0.659 2.460 o
-10 2 7 1.256 1.398 0.070 245.344 o
-10 2 8 8.627 8.878 0.220 22.424 o
-10 2 9 12.866 12.793 0.360 8.576 o
-10 2 10 0.828 0.759 0.060 338.919 o
-10 2 11 11.273 11.295 0.589 3.448 o
-10 2 12 4.860 5.053 0.170 39.867 o
-10 2 13 10.922 10.976 0.270 14.801 o
-10 2 14 12.956 13.133 0.300 11.765 o
-10 2 16 0.679 0.739 0.110 102.112 o
-10 2 17 3.577 3.725 0.220 25.004 o
-10 2 18 0.569 0.499 0.140 63.183 o
-10 3 1 2.514 2.836 0.110 97.452 o
-10 3 2 7.807 7.990 0.210 24.936 o
-10 3 3 3.561 3.645 0.130 68.621 o
-10 3 4 9.869 9.957 0.280 14.203 o
-10 3 6 10.633 10.546 0.270 14.918 o
-10 3 7 0.552 0.589 0.060 341.718 o
-10 3 8 5.704 5.623 0.170 38.958 o
-10 3 9 0.839 0.849 0.070 249.793 o
-10 3 10 7.359 7.151 0.190 30.295 o
-10 3 14 7.788 7.610 0.210 25.036 o
-10 3 15 2.463 2.756 0.110 97.672 o
-10 3 17 1.370 1.288 0.170 42.668 o
-10 3 18 0.345 0.380 0.120 86.049 o
-10 4 2 9.819 10.087 0.240 18.640 o
-10 4 3 6.004 5.812 0.170 38.621 o
-10 4 4 0.289 0.340 0.060 343.657 o
-10 4 5 1.024 0.989 0.070 248.354 o
-10 4 6 3.174 3.186 0.170 41.588 o
-10 4 8 2.966 2.746 0.210 27.643 o
-10 4 9 3.065 3.016 0.140 60.654 o
-10 4 10 6.823 6.951 0.310 12.353 o
-10 4 13 7.170 7.181 0.300 13.098 o
-10 4 16 9.929 10.197 0.330 10.507 o
-10 4 17 0.752 0.919 0.160 48.329 o
-10 5 2 6.351 5.792 0.270 16.241 o
-10 5 4 2.081 1.808 0.350 10.094 o
-10 5 5 2.799 2.577 0.210 27.696 o
-10 5 6 5.486 5.063 0.360 9.381 o
-10 5 10 0.635 0.739 0.090 152.331 o
-10 5 11 1.150 1.089 0.170 42.738 o
-10 5 12 13.293 13.163 0.380 7.733 o
-9 0 2 3.944 3.805 0.150 51.926 o
-9 0 4 56.152 56.946 1.188 0.727 o
-9 0 6 23.800 24.438 0.539 3.604 o
-9 0 8 4.216 4.205 0.140 58.457 o
-9 0 10 50.317 50.914 1.348 0.604 o
-9 0 16 20.291 20.773 0.499 4.305 o
-9 0 18 0.263 0.409 0.130 73.340 o
-9 0 20 0.950 0.789 0.100 123.110 o
-9 0 22 6.407 6.262 0.439 6.286 o
-9 1 1 0.494 0.499 0.040 764.372 o
-9 1 2 1.370 1.278 0.060 329.527 o
-9 1 3 0.130 0.130 0.030 1375.540 o
-9 1 4 10.110 10.077 0.230 19.945 o
-9 1 5 2.953 3.116 0.090 138.984 o
-9 1 6 21.814 22.081 0.489 4.371 o
-9 1 7 16.766 16.708 0.409 6.405 o
-9 1 8 4.660 4.734 0.140 57.422 o
-9 1 9 17.135 16.778 0.380 7.263 o
-9 1 10 1.079 1.119 0.070 247.594 o
-9 1 11 6.406 6.452 0.180 34.304 o
-9 1 13 0.322 0.380 0.110 102.397 o
-9 1 15 0.538 0.459 0.070 251.857 o
-9 1 16 2.450 2.487 0.130 71.060 o
-9 1 17 34.448 34.245 1.029 1.061 o
-9 1 18 6.385 6.352 0.190 31.162 o
-9 1 19 2.713 2.706 0.110 97.122 o
-9 1 20 4.125 4.035 0.150 51.616 o
-9 1 21 6.569 6.362 0.180 34.216 o
-9 1 23 2.054 2.027 0.190 33.993 o
-9 2 1 4.770 4.824 0.140 57.186 o
-9 2 3 0.671 0.589 0.050 488.672 o
-9 2 4 0.347 0.320 0.040 770.069 o
-9 2 5 5.898 5.912 0.150 48.310 o
-9 2 6 33.403 33.476 0.789 1.709 o
-9 2 7 9.636 9.697 0.230 20.203 o
-9 2 8 53.872 53.920 1.278 0.652 o
-9 2 9 1.315 1.368 0.070 244.999 o
-9 2 10 5.183 5.293 0.180 35.555 o
-9 2 12 3.210 3.146 0.120 80.920 o
-9 2 13 30.476 29.991 0.679 2.271 o
-9 2 14 4.537 4.824 0.150 50.715 o
-9 2 15 0.459 0.449 0.060 342.671 o
-9 2 16 9.262 9.208 0.240 18.969 o
-9 2 17 7.998 7.730 0.200 27.142 o
-9 2 18 13.944 13.742 0.409 6.681 o
-9 2 19 3.739 3.765 0.240 21.062 o
-9 2 21 6.722 6.881 0.290 14.048 o
-9 2 22 2.613 2.786 0.210 27.712 o
-9 3 1 2.562 2.397 0.190 33.816 o
-9 3 2 81.507 80.575 1.898 0.295 o
-9 3 3 12.252 12.783 0.300 11.918 o
-9 3 4 20.795 20.343 0.509 4.149 o
-9 3 6 0.999 1.109 0.060 335.383 o
-9 3 7 19.137 19.225 0.409 6.154 o
-9 3 8 6.448 6.402 0.190 31.108 o
-9 3 9 1.291 1.618 0.090 149.799 o
-9 3 10 4.826 4.704 0.160 44.797 o
-9 3 11 1.134 1.168 0.090 150.875 o
-9 3 12 39.735 40.607 1.129 0.872 o
-9 3 13 6.520 6.631 0.230 21.828 o
-9 3 14 5.825 6.092 0.170 38.655 o
-9 3 15 2.317 2.826 0.170 42.090 o
-9 3 16 2.905 2.886 0.110 96.397 o
-9 3 18 2.647 2.746 0.210 27.709 o
-9 4 1 11.175 11.195 0.260 15.703 o
-9 4 2 3.710 3.515 0.150 52.306 o
-9 4 3 19.993 19.355 0.409 6.088 o
-9 4 4 0.275 0.320 0.050 494.527 o
-9 4 6 7.510 7.400 0.240 19.784 o
-9 4 7 0.892 0.989 0.070 249.128 o
-9 4 8 4.178 4.025 0.160 45.677 o
-9 4 9 1.615 1.668 0.100 121.074 o
-9 4 10 0.541 0.399 0.060 342.359 o
-9 4 11 5.249 4.954 0.529 4.377 o
-9 4 12 5.551 5.423 0.829 1.793 o
-9 4 13 6.998 6.851 0.200 27.935 o
-9 4 14 0.251 0.320 0.080 193.558 o
-9 5 1 1.469 1.268 0.110 100.995 o
-9 5 6 0.709 0.829 0.070 250.474 o
-9 5 8 0.483 0.429 0.080 193.171 o
-9 5 9 3.434 3.376 0.140 60.022 o
-9 5 10 0.799 0.729 0.090 152.071 o
-9 5 12 2.874 2.856 0.220 25.232 o
-9 5 15 2.146 2.187 0.190 33.953 o
-9 6 1 1.489 1.268 0.170 42.641 o
-9 6 2 0.255 0.280 0.070 252.756 o
-9 6 3 3.671 3.426 0.130 68.621 o
-9 6 4 0.293 0.340 0.060 343.644 o
-9 6 5 3.170 2.627 0.210 27.611 o
-9 6 6 0.585 0.699 0.140 63.156 o
-8 0 2 3.480 3.665 0.120 79.795 o
-8 0 4 4.297 4.115 0.130 66.915 o
-8 0 8 49.318 48.037 1.408 0.562 o
-8 0 10 6.546 6.192 0.190 31.113 o
-8 0 12 2.881 2.936 0.389 8.112 o
-8 0 14 43.034 41.586 1.967 0.307 o
-8 0 16 11.675 12.214 0.370 8.285 o
-8 0 18 2.415 2.377 0.200 30.601 o
-8 0 20 39.804 38.320 1.997 0.299 o
-8 0 24 0.595 0.609 0.140 63.165 o
-8 1 1 28.818 29.022 0.629 2.623 o
-8 1 3 18.906 18.756 0.459 5.084 o
-8 1 4 29.429 29.202 0.679 2.293 o
-8 1 5 22.279 22.171 0.479 4.503 o
-8 1 6 1.719 1.648 0.060 321.153 o
-8 1 7 55.184 54.379 1.158 0.766 o
-8 1 8 5.919 5.832 0.150 48.336 o
-8 1 9 13.448 13.263 0.310 11.033 o
-8 1 10 35.436 34.635 0.869 1.426 o
-8 1 11 1.567 1.768 0.150 54.527 o
-8 1 12 1.834 1.688 0.110 100.089 o
-8 1 14 0.519 0.539 0.070 251.787 o
-8 1 15 15.491 15.250 0.380 7.470 o
-8 1 16 8.424 8.259 0.240 19.385 o
-8 1 17 6.667 6.801 0.320 11.644 o
-8 1 18 10.110 10.037 0.250 17.283 o
-8 1 20 1.098 1.049 0.070 247.699 o
-8 1 21 3.946 3.865 0.130 67.775 o
-8 1 23 0.979 0.879 0.100 123.009 o
-8 1 24 8.462 8.519 0.310 12.082 o
-8 2 1 38.947 37.891 0.919 1.263 o
-8 2 2 16.150 16.209 0.370 7.718 o
-8 2 3 6.876 6.671 0.180 33.868 o
-8 2 4 15.674 15.660 0.360 8.162 o
-8 2 5 33.540 33.067 0.719 2.001 o
-8 2 6 56.169 56.127 1.198 0.718 o
-8 2 7 6.198 6.322 0.160 42.554 o
-8 2 8 6.681 6.541 0.170 37.688 o
-8 2 9 1.320 1.288 0.070 245.273 o
-8 2 10 10.732 10.926 0.340 9.826 o
-8 2 11 19.519 19.045 0.439 5.446 o
-8 2 12 7.959 7.640 0.230 21.195 o
-8 2 13 1.966 1.987 0.100 119.769 o
-8 2 14 11.095 11.195 0.260 15.724 o
-8 2 15 0.143 0.200 0.060 344.243 o
-8 2 16 35.669 36.103 0.879 1.392 o
-8 2 17 1.980 1.917 0.170 42.398 o
-8 2 18 13.324 13.253 0.399 7.042 o
-8 2 19 3.562 3.066 0.220 25.078 o
-8 2 23 2.710 2.637 0.200 30.502 o
-8 3 1 0.281 0.210 0.040 772.148 o
-8 3 2 8.227 8.109 0.240 19.468 o
-8 3 3 6.806 6.941 0.180 33.818 o
-8 3 5 0.949 0.969 0.060 336.706 o
-8 3 6 32.296 31.908 0.859 1.487 o
-8 3 7 10.261 10.377 0.280 14.084 o
-8 3 8 21.543 21.522 0.469 4.714 o
-8 3 9 5.248 5.083 0.160 44.206 o
-8 3 10 9.226 9.178 0.230 20.458 o
-8 3 11 5.465 5.693 0.469 5.544 o
-8 3 12 49.045 49.456 1.158 0.792 o
-8 3 13 1.507 1.478 0.130 72.504 o
-8 3 14 1.355 1.238 0.100 122.085 o
-8 3 15 0.487 0.499 0.060 342.384 o
-8 3 16 16.800 17.028 0.380 7.282 o
-8 3 17 15.730 16.299 0.360 8.124 o
-8 3 19 0.948 1.119 0.170 42.774 o
-8 3 20 7.439 7.211 0.409 7.167 o
-8 4 1 20.736 20.553 0.529 3.878 o
-8 4 2 18.929 19.045 0.479 4.713 o
-8 4 3 15.311 15.929 0.340 9.019 o
-8 4 4 10.830 10.396 0.250 17.014 o
-8 4 5 2.877 3.056 0.100 114.991 o
-8 4 6 4.558 4.484 0.140 57.761 o
-8 4 7 2.734 2.786 0.110 96.968 o
-8 4 8 4.044 4.215 0.160 45.710 o
-8 4 10 0.328 0.360 0.080 193.449 o
-8 4 11 21.663 22.670 0.459 4.851 o
-8 4 12 16.493 16.708 0.439 5.674 o
-8 4 13 10.439 10.636 0.389 7.648 o
-8 4 15 2.665 2.826 0.230 23.148 o
-8 4 16 2.502 2.667 0.170 42.045 o
-8 4 18 4.676 4.424 0.290 14.417 o
-8 5 1 4.620 4.444 0.160 45.106 o
-8 5 2 25.438 25.327 0.489 4.150 o
-8 5 5 1.339 1.298 0.090 150.135 o
-8 5 6 0.446 0.509 0.060 342.582 o
-8 5 7 4.560 4.384 0.140 57.831 o
-8 5 8 7.402 6.831 0.719 2.371 o
-8 5 10 2.158 2.207 0.130 71.557 o
-8 5 12 0.915 0.859 0.090 151.730 o
-8 5 14 0.531 0.539 0.140 63.187 o
-8 5 15 0.644 0.699 0.140 63.142 o
-8 6 1 0.316 0.300 0.070 252.627 o
-8 6 2 0.559 0.499 0.080 192.968 o
-8 6 3 0.316 0.240 0.060 343.738 o
-8 6 4 0.617 0.559 0.060 341.388 o
-8 6 6 0.385 0.360 0.070 252.415 o
-8 6 7 1.059 0.969 0.090 151.298 o
-8 6 8 0.474 0.419 0.120 86.005 o
-8 6 11 0.609 0.629 0.110 102.196 o
-7 0 2 14.445 14.651 0.330 9.684 o
-7 0 4 40.027 39.449 0.789 1.614 o
-7 0 6 256.391 257.274 4.984 0.040 o
-7 0 10 1.438 0.959 0.260 18.304 o
-7 0 12 5.241 5.603 0.469 5.548 o
-7 0 14 10.242 11.455 0.300 12.363 o
-7 0 16 6.960 6.871 0.320 11.615 o
-7 0 18 7.513 7.131 0.280 14.876 o
-7 0 20 0.513 0.519 0.090 152.643 o
-7 0 22 0.484 0.409 0.090 152.737 o
-7 0 24 7.499 7.111 0.589 3.513 o
-7 1 1 18.148 18.276 0.519 4.127 o
-7 1 2 87.334 86.617 1.858 0.299 o
-7 1 3 3.704 3.885 0.110 92.619 o
-7 1 4 0.411 0.380 0.050 493.164 o
-7 1 5 2.173 2.187 0.080 181.530 o
-7 1 6 19.062 18.216 0.409 6.195 o
-7 1 7 52.056 50.634 1.528 0.480 o
-7 1 9 10.350 10.796 0.380 8.030 o
-7 1 10 28.971 28.433 0.729 2.039 o
-7 1 11 45.675 44.472 1.268 0.689 o
-7 1 12 2.975 2.956 0.130 70.055 o
-7 1 13 9.241 8.819 0.290 13.533 o
-7 1 14 15.061 14.891 0.350 8.673 o
-7 1 15 13.222 12.973 0.300 11.732 o
-7 1 16 5.544 5.772 0.170 39.029 o
-7 1 17 21.995 22.371 0.449 5.020 o
-7 1 18 0.192 0.180 0.060 344.164 o
-7 1 19 25.716 25.117 0.709 2.201 o
-7 1 20 4.298 4.334 0.130 66.709 o
-7 1 21 2.906 2.916 0.110 96.356 o
-7 1 22 1.269 1.149 0.080 189.695 o
-7 1 23 0.979 1.009 0.070 248.570 o
-7 1 24 0.777 0.859 0.150 54.971 o
-7 1 25 7.197 7.091 0.290 13.970 o
-7 2 2 0.329 0.330 0.030 1362.940 o
-7 2 3 22.525 22.221 0.499 4.193 o
-7 2 4 3.432 3.316 0.130 69.097 o
-7 2 5 9.800 9.767 0.240 18.700 o
-7 2 6 2.234 2.237 0.090 144.967 o
-7 2 7 19.135 19.075 0.409 6.159 o
-7 2 8 16.853 16.439 0.360 8.000 o
-7 2 9 16.974 16.678 0.370 7.617 o
-7 2 10 76.455 76.570 1.558 0.418 o
-7 2 11 22.110 21.772 0.479 4.519 o
-7 2 12 7.759 7.800 0.210 25.004 o
-7 2 13 4.931 4.964 0.140 56.829 o
-7 2 14 3.545 3.336 0.110 93.958 o
-7 2 15 40.595 39.978 0.849 1.424 o
-7 2 16 11.924 11.785 0.499 4.718 o
-7 2 17 2.034 2.167 0.200 30.701 o
-7 2 18 4.511 4.364 0.250 19.283 o
-7 2 20 22.312 21.512 1.208 0.822 o
-7 2 21 11.827 11.095 0.989 1.250 o
-7 2 22 4.352 4.155 0.370 8.949 o
-7 2 23 3.622 3.785 0.240 21.079 o
-7 2 24 4.470 4.554 0.240 20.863 o
-7 3 1 2.028 1.927 0.070 235.676 o
-7 3 2 1.871 1.808 0.070 237.966 o
-7 3 3 2.106 2.077 0.080 182.372 o
-7 3 4 75.068 73.574 1.838 0.319 o
-7 3 5 34.124 33.866 0.699 2.083 o
-7 3 6 15.766 15.690 0.350 8.550 o
-7 3 9 9.347 9.538 0.230 20.344 o
-7 3 10 11.101 11.006 0.370 8.376 o
-7 3 11 0.238 0.180 0.040 772.959 o
-7 3 12 0.985 0.939 0.070 248.738 o
-7 3 13 7.424 7.360 0.190 30.184 o
-7 3 14 21.975 22.071 0.549 3.578 o
-7 3 15 4.693 4.664 0.150 50.627 o
-7 3 16 21.490 21.532 0.859 1.586 o
-7 3 18 9.562 9.727 0.240 18.786 o
-7 3 20 2.481 2.357 0.150 53.820 o
-7 3 21 2.544 2.627 0.130 70.856 o
-7 3 22 2.714 2.647 0.200 30.500 o
-7 4 1 20.693 20.493 0.449 5.141 o
-7 4 2 6.340 6.472 0.170 38.031 o
-7 4 3 0.638 0.669 0.050 488.563 o
-7 4 4 2.148 2.147 0.080 181.840 o
-7 4 5 22.326 22.131 0.509 4.064 o
-7 4 6 4.122 4.444 0.140 58.420 o
-7 4 7 4.449 4.524 0.140 57.891 o
-7 4 8 25.152 25.886 0.509 3.890 o
-7 4 9 5.265 5.443 0.260 17.671 o
-7 4 10 0.267 0.200 0.070 252.800 o
-7 4 11 13.847 13.962 0.769 2.031 o
-7 4 12 3.304 3.376 0.140 60.178 o
-7 4 14 3.128 3.226 0.200 30.314 o
-7 4 15 11.944 11.984 0.290 12.770 o
-7 4 16 9.081 9.458 0.320 11.262 o
-7 4 17 3.429 3.306 0.350 10.038 o
-7 5 1 3.694 3.695 0.120 79.282 o
-7 5 2 18.344 18.047 0.659 2.662 o
-7 5 3 3.452 3.366 0.110 94.191 o
-7 5 4 1.685 1.588 0.140 62.478 o
-7 5 5 0.936 0.959 0.070 248.967 o
-7 5 6 7.256 7.730 0.230 21.418 o
-7 5 7 0.563 0.679 0.070 251.389 o
-7 5 10 5.092 5.453 0.180 35.562 o
-7 5 11 8.944 9.178 0.240 19.077 o
-7 5 12 23.277 24.039 1.508 0.532 o
-7 5 14 1.041 1.178 0.110 101.585 o
-7 5 17 2.319 2.237 0.190 33.903 o
-7 6 1 15.179 14.461 0.320 10.107 o
-7 6 2 2.815 2.736 0.130 70.429 o
-7 6 4 0.660 0.689 0.070 250.992 o
-7 6 5 1.104 0.999 0.200 30.922 o
-7 6 6 5.685 5.573 0.180 35.129 o
-7 6 7 2.247 1.908 0.120 83.710 o
-7 6 8 3.930 3.475 0.340 10.608 o
-7 6 9 1.940 1.878 0.130 71.952 o
-7 6 11 1.722 1.548 0.190 34.114 o
-6 0 2 183.233 186.457 4.095 0.062 o
-6 0 4 3.033 3.166 0.290 14.596 o
-6 0 6 164.271 166.743 3.595 0.080 o
-6 0 8 1.155 1.258 0.150 54.802 o
-6 0 10 288.696 290.092 8.239 0.016 o
-6 0 14 25.979 24.938 0.559 3.321 o
-6 0 16 127.752 127.544 3.815 0.077 o
-6 0 18 15.061 15.060 0.469 5.134 o
-6 0 20 9.597 9.418 0.250 17.522 o
-6 0 22 2.649 2.786 0.140 61.207 o
-6 0 24 12.046 11.755 0.419 6.548 o
-6 1 1 1.444 1.528 0.090 149.460 o
-6 1 2 6.808 6.741 0.180 33.893 o
-6 1 3 1.239 1.268 0.070 245.962 o
-6 1 4 31.843 31.639 0.679 2.237 o
-6 1 5 96.765 97.243 2.387 0.189 o
-6 1 6 153.167 154.169 3.436 0.089 o
-6 1 7 2.833 2.627 0.170 41.902 o
-6 1 8 3.039 3.126 0.180 37.289 o
-6 1 9 43.568 43.723 1.039 0.988 o
-6 1 10 50.718 50.504 1.288 0.654 o
-6 1 11 4.164 3.975 0.180 36.549 o
-6 1 12 41.681 41.186 0.949 1.171 o
-6 1 13 4.879 4.854 0.140 56.996 o
-6 1 14 22.055 21.062 0.469 4.700 o
-6 1 15 3.438 3.495 0.110 94.037 o
-6 1 16 0.585 0.539 0.050 490.252 o
-6 1 17 1.079 1.029 0.070 247.889 o
-6 1 18 0.660 0.649 0.060 340.763 o
-6 1 19 11.390 11.175 0.300 12.199 o
-6 1 20 27.025 26.465 0.909 1.388 o
-6 1 21 12.584 12.084 0.310 11.261 o
-6 1 22 1.376 1.438 0.080 188.539 o
-6 1 23 2.059 1.997 0.090 146.273 o
-6 1 24 0.247 0.220 0.070 252.814 o
-6 1 25 1.193 1.398 0.180 38.104 o
-6 2 1 71.124 68.461 1.538 0.440 o
-6 2 2 39.706 38.320 0.819 1.526 o
-6 2 3 61.081 59.782 1.858 0.327 o
-6 2 4 5.300 5.383 0.140 55.905 o
-6 2 5 4.314 4.304 0.130 66.707 o
-6 2 6 1.079 1.069 0.100 122.718 o
-6 2 7 0.228 0.200 0.040 772.956 o
-6 2 8 13.260 12.893 0.639 2.916 o
-6 2 9 31.265 31.229 0.759 1.861 o
-6 2 10 9.657 9.138 0.240 18.852 o
-6 2 11 0.193 0.190 0.040 773.435 o
-6 2 12 8.840 8.589 0.210 24.280 o
-6 2 13 0.212 0.170 0.040 773.335 o
-6 2 14 6.335 6.392 0.180 34.378 o
-6 2 15 2.772 2.657 0.110 97.035 o
-6 2 16 0.322 0.380 0.050 493.946 o
-6 2 17 9.149 9.218 0.300 12.699 o
-6 2 18 18.668 19.015 0.949 1.327 o
-6 2 19 2.569 2.367 0.120 82.843 o
-6 2 20 20.029 19.205 0.409 6.091 o
-6 2 21 1.515 1.558 0.100 121.426 o
-6 2 23 0.575 0.529 0.090 152.562 o
-6 3 1 12.919 12.943 0.300 11.788 o
-6 3 2 11.315 11.245 0.260 15.658 o
-6 3 3 1.341 1.678 0.060 327.013 o
-6 3 4 4.318 4.404 0.110 89.741 o
-6 3 5 0.625 0.649 0.040 757.805 o
-6 3 6 6.033 6.971 0.170 38.084 o
-6 3 7 7.231 7.290 0.180 33.352 o
-6 3 8 39.776 38.390 0.859 1.409 o
-6 3 9 30.851 30.530 0.589 2.857 o
-6 3 10 0.514 0.519 0.060 342.171 o
-6 3 11 4.328 4.284 0.130 66.698 o
-6 3 12 0.396 0.929 0.160 48.385 o
-6 3 13 6.129 6.412 0.170 38.248 o
-6 3 14 54.224 53.950 1.109 0.827 o
-6 3 15 12.146 12.713 0.310 11.280 o
-6 3 16 1.781 1.858 0.120 84.379 o
-6 3 17 0.617 0.599 0.070 251.338 o
-6 3 18 8.233 8.079 0.230 21.022 o
-6 3 19 14.754 14.881 0.579 3.480 o
-6 3 20 0.946 0.899 0.170 42.793 o
-6 3 21 0.363 0.399 0.080 193.377 o
-6 3 22 4.587 4.544 0.160 45.091 o
-6 3 23 0.862 0.749 0.140 63.071 o
-6 4 1 7.589 7.640 0.200 27.398 o
-6 4 3 7.055 7.131 0.180 33.552 o
-6 4 4 41.520 41.596 1.029 1.018 o
-6 4 5 37.736 37.531 0.799 1.612 o
-6 4 6 1.952 1.858 0.090 147.008 o
-6 4 8 6.716 6.801 0.200 28.096 o
-6 4 10 1.851 1.798 0.100 120.331 o
-6 4 11 6.282 6.312 0.459 5.763 o
-6 4 12 11.105 11.905 0.280 13.754 o
-6 4 13 13.166 13.812 0.849 1.679 o
-6 4 14 13.248 13.702 0.320 10.445 o
-6 4 15 21.589 21.522 0.439 5.257 o
-6 4 16 0.493 0.559 0.070 251.840 o
-6 4 18 6.220 6.292 0.200 28.478 o
-6 4 19 0.913 1.009 0.130 73.027 o
-6 5 2 0.634 0.739 0.060 340.620 o
-6 5 3 1.211 1.208 0.070 246.384 o
-6 5 4 35.191 34.195 0.839 1.519 o
-6 5 6 6.434 6.512 0.180 34.261 o
-6 5 7 2.603 2.607 0.110 97.516 o
-6 5 8 15.129 15.380 0.360 8.232 o
-6 5 9 1.371 1.298 0.180 38.081 o
-6 5 10 14.434 14.501 0.330 9.695 o
-6 5 11 0.489 0.529 0.080 193.072 o
-6 5 13 0.571 0.579 0.100 123.639 o
-6 5 14 2.228 2.377 0.130 71.385 o
-6 5 15 1.368 1.408 0.130 72.633 o
-6 5 16 7.246 7.460 0.210 25.323 o
-6 5 18 1.409 1.158 0.210 28.018 o
-6 6 1 1.654 1.708 0.080 186.359 o
-6 6 2 4.032 4.095 0.120 78.021 o
-6 6 3 0.352 0.559 0.060 342.932 o
-6 6 4 2.825 2.696 0.190 33.694 o
-6 6 5 8.646 8.639 0.569 3.739 o
-6 6 6 0.944 1.518 0.090 150.913 o
-6 6 7 0.792 0.629 0.060 339.794 o
-6 6 8 0.441 0.429 0.140 63.214 o
-6 6 10 4.842 4.964 0.270 16.520 o
-6 6 11 9.377 9.498 0.350 9.498 o
-6 6 12 3.951 4.304 0.250 19.375 o
-6 6 13 0.658 0.869 0.160 48.350 o
-6 6 14 0.816 0.669 0.150 54.984 o
-6 6 15 3.352 3.256 0.220 25.102 o
-6 6 16 1.926 1.828 0.180 37.893 o
-6 7 1 5.308 5.073 0.160 44.151 o
-6 7 4 0.425 0.320 0.080 193.347 o
-6 7 5 0.422 0.389 0.070 252.290 o
-6 7 6 1.143 1.019 0.090 151.039 o
-6 7 7 2.369 2.057 0.180 37.731 o
-6 7 9 2.305 2.317 0.190 33.896 o
-5 0 2 90.001 91.321 1.848 0.298 o
-5 0 4 18.461 18.745 0.469 4.917 o
-5 0 6 118.085 118.755 2.766 0.139 o
-5 0 8 282.400 287.575 7.690 0.019 o
-5 0 10 102.088 105.183 2.387 0.186 o
-5 0 12 44.197 42.964 1.009 1.038 o
-5 0 14 0.652 0.549 0.070 251.301 o
-5 0 18 26.101 25.766 0.719 2.139 o
-5 0 20 98.024 97.892 2.497 0.174 o
-5 0 22 0.211 0.350 0.080 193.583 o
-5 0 24 0.491 0.479 0.090 152.691 o
-5 0 26 13.410 13.373 0.380 7.715 o
-5 1 1 56.515 57.006 1.338 0.594 o
-5 1 2 255.402 259.991 6.571 0.025 o
-5 1 3 49.655 51.523 1.079 0.888 o
-5 1 4 92.928 95.965 2.487 0.177 o
-5 1 5 30.809 31.159 1.099 0.956 o
-5 1 6 4.149 4.145 0.320 11.928 o
-5 1 7 0.938 0.829 0.200 30.945 o
-5 1 8 16.948 16.968 0.499 4.491 o
-5 1 9 267.230 269.948 6.402 0.026 o
-5 1 10 25.939 25.627 0.649 2.566 o
-5 1 12 24.632 24.308 0.539 3.581 o
-5 1 13 8.963 8.809 0.210 24.162 o
-5 1 14 26.402 25.646 0.559 3.300 o
-5 1 15 39.808 38.590 0.879 1.354 o
-5 1 16 54.179 53.500 1.149 0.781 o
-5 1 17 16.178 15.580 0.360 8.115 o
-5 1 18 0.492 0.489 0.050 491.724 o
-5 1 19 40.101 40.148 0.879 1.347 o
-5 1 20 0.560 0.569 0.060 341.733 o
-5 1 21 0.950 0.899 0.070 249.058 o
-5 1 22 1.437 1.408 0.100 121.753 o
-5 1 23 0.221 0.230 0.060 344.036 o
-5 1 24 15.285 14.261 0.449 5.566 o
-5 1 25 1.018 0.959 0.160 48.270 o
-5 1 26 2.827 2.936 0.210 27.652 o
-5 2 1 9.154 9.178 0.210 23.970 o
-5 2 2 0.633 0.669 0.070 251.141 o
-5 2 3 4.257 4.195 0.130 66.914 o
-5 2 4 28.947 27.484 0.849 1.558 o
-5 2 5 177.016 176.799 3.635 0.077 o
-5 2 6 79.519 79.257 3.066 0.124 o
-5 2 7 21.332 21.532 0.769 1.954 o
-5 2 8 1.861 2.037 0.140 62.206 o
-5 2 11 40.418 39.528 0.879 1.347 o
-5 2 12 23.562 23.509 0.519 3.865 o
-5 2 13 72.796 71.736 1.518 0.445 o
-5 2 14 0.658 0.729 0.060 340.470 o
-5 2 15 11.890 11.954 0.280 13.582 o
-5 2 16 3.235 3.206 0.110 95.055 o
-5 2 17 7.711 7.860 0.210 25.013 o
-5 2 18 4.756 4.944 0.160 44.750 o
-5 2 19 11.056 10.746 0.350 9.295 o
-5 2 22 9.512 8.978 0.449 5.893 o
-5 2 23 7.287 6.302 0.200 27.927 o
-5 2 24 1.593 1.528 0.170 42.579 o
-5 3 1 20.076 19.684 0.419 5.833 o
-5 3 3 6.124 5.882 0.140 54.099 o
-5 3 4 11.366 11.046 0.250 16.751 o
-5 3 5 3.795 3.655 0.150 52.153 o
-5 3 6 4.758 4.654 0.120 75.479 o
-5 3 7 16.137 15.759 0.350 8.504 o
-5 3 8 2.227 2.187 0.090 145.110 o
-5 3 10 6.371 6.382 0.180 34.355 o
-5 3 11 0.531 0.479 0.050 491.318 o
-5 3 12 0.682 0.669 0.050 487.885 o
-5 3 14 0.806 0.919 0.090 151.884 o
-5 3 15 2.264 2.227 0.110 98.725 o
-5 3 18 12.371 12.723 0.300 11.903 o
-5 3 19 5.769 5.912 0.210 26.286 o
-5 3 20 0.278 0.240 0.080 193.571 o
-5 3 21 0.877 0.909 0.120 85.691 o
-5 3 23 3.620 3.805 0.140 59.525 o
-5 4 1 3.190 3.256 0.110 95.110 o
-5 4 3 23.052 23.509 0.519 3.883 o
-5 4 4 23.049 23.399 0.509 4.014 o
-5 4 5 13.265 13.153 0.280 13.148 o
-5 4 7 1.173 1.158 0.070 246.830 o
-5 4 8 24.050 25.387 0.519 3.816 o
-5 4 10 23.100 22.880 0.579 3.224 o
-5 4 11 0.342 0.270 0.060 343.594 o
-5 4 12 1.823 2.017 0.160 47.835 o
-5 4 13 14.599 14.501 0.340 9.193 o
-5 4 14 6.902 7.191 0.200 27.896 o
-5 4 15 12.766 13.133 0.399 7.082 o
-5 4 17 2.332 2.397 0.170 42.174 o
-5 4 18 15.740 16.668 1.059 1.081 o
-5 4 19 0.439 0.449 0.090 152.762 o
-5 5 1 2.628 2.637 0.090 142.057 o
-5 5 2 4.030 3.955 0.120 78.195 o
-5 5 3 3.041 2.956 0.110 95.942 o
-5 5 4 61.541 64.506 1.538 0.455 o
-5 5 5 0.227 0.310 0.050 494.868 o
-5 5 6 8.595 8.729 0.250 17.897 o
-5 5 7 2.527 2.457 0.100 117.321 o
-5 5 8 5.708 5.862 0.160 43.333 o
-5 5 9 2.736 2.607 0.170 41.952 o
-5 5 10 3.265 3.286 0.140 60.275 o
-5 5 12 10.777 11.515 0.619 3.136 o
-5 5 13 4.091 3.995 0.559 3.936 o
-5 5 14 46.046 47.158 3.346 0.109 o
-5 5 16 0.754 0.699 0.080 192.284 o
-5 5 17 0.539 0.599 0.110 102.247 o
-5 5 18 1.297 1.348 0.220 25.539 o
-5 6 2 0.315 0.449 0.050 493.709 o
-5 6 3 18.461 18.126 0.399 6.505 o
-5 6 4 2.587 2.507 0.110 97.674 o
-5 6 5 1.386 1.388 0.190 34.186 o
-5 6 6 0.860 0.819 0.070 249.761 o
-5 6 7 1.625 1.678 0.140 62.488 o
-5 6 8 10.668 11.375 0.270 14.813 o
-5 6 9 2.336 2.237 0.130 71.342 o
-5 6 10 8.843 9.008 0.350 9.561 o
-5 6 11 0.682 0.669 0.120 85.869 o
-5 6 13 1.459 1.228 0.130 72.631 o
-5 6 15 3.798 4.135 0.240 21.022 o
-5 6 17 0.770 0.819 0.140 63.089 o
-5 7 2 0.854 0.689 0.150 54.974 o
-5 7 3 0.531 0.499 0.070 251.814 o
-5 7 4 0.379 0.340 0.070 252.453 o
-5 7 7 2.185 1.937 0.340 10.690 o
-5 7 9 2.090 1.908 0.290 14.680 o
-5 7 10 1.876 1.808 0.190 34.057 o
-5 7 11 2.376 2.247 0.200 30.623 o
-4 0 2 967.069 871.883 129.671 0.000 o
-4 0 4 121.402 123.809 3.505 0.091 o
-4 0 6 44.190 45.041 1.029 0.999 o
-4 0 8 580.612 583.379 13.023 0.006 o
-4 0 10 1.795 1.778 0.190 34.077 o
-4 0 12 242.157 243.323 5.383 0.036 o
-4 0 14 1.917 1.947 0.140 62.198 o
-4 0 16 57.203 56.406 1.238 0.677 o
-4 0 18 131.083 130.979 2.657 0.144 o
-4 0 22 1.271 1.198 0.110 101.304 o
-4 0 24 1.795 1.878 0.230 23.309 o
-4 0 26 11.181 10.976 0.350 9.273 o
-4 1 1 91.031 91.600 2.297 0.205 o
-4 1 2 56.854 57.016 1.258 0.659 o
-4 1 3 1.680 1.758 0.100 120.812 o
-4 1 4 33.861 34.445 0.829 1.561 o
-4 1 5 0.109 0.130 0.040 774.466 o
-4 1 6 177.525 179.576 4.175 0.061 o
-4 1 7 87.240 89.693 2.037 0.255 o
-4 1 8 173.952 178.497 4.165 0.061 o
-4 1 9 46.092 46.709 1.089 0.897 o
-4 1 11 1.891 1.917 0.080 184.309 o
-4 1 12 82.351 81.414 1.788 0.325 o
-4 1 13 15.441 15.160 0.360 8.211 o
-4 1 14 16.660 16.459 0.370 7.658 o
-4 1 15 0.113 0.120 0.030 1376.030 o
-4 1 16 21.915 21.342 0.469 4.700 o
-4 1 17 4.483 4.504 0.120 76.390 o
-4 1 18 0.984 0.999 0.060 336.164 o
-4 1 19 52.586 52.202 1.248 0.684 o
-4 1 20 11.808 11.625 0.320 10.788 o
-4 1 21 1.494 1.338 0.110 100.909 o
-4 1 22 21.745 20.923 0.889 1.487 o
-4 1 23 9.227 9.008 0.260 16.486 o
-4 1 24 2.615 2.607 0.180 37.555 o
-4 1 25 4.292 4.364 0.140 58.235 o
-4 1 26 2.320 2.147 0.190 33.914 o
-4 2 1 53.763 52.671 1.228 0.700 o
-4 2 2 13.296 13.143 0.370 8.113 o
-4 2 3 79.004 79.966 2.397 0.196 o
-4 2 4 62.399 63.317 2.417 0.200 o
-4 2 5 5.710 5.912 0.380 8.411 o
-4 2 6 5.659 5.753 0.380 8.416 o
-4 2 7 6.854 6.571 0.180 33.922 o
-4 2 8 82.627 83.371 1.818 0.315 o
-4 2 9 13.956 14.052 0.340 9.296 o
-4 2 10 30.870 30.101 0.679 2.264 o
-4 2 11 7.670 7.420 0.200 27.414 o
-4 2 12 0.732 0.809 0.040 750.550 o
-4 2 13 3.365 3.256 0.100 112.655 o
-4 2 14 22.738 22.071 0.489 4.333 o
-4 2 15 34.766 34.335 0.769 1.767 o
-4 2 16 10.019 9.937 0.240 18.597 o
-4 2 17 7.388 7.300 0.180 33.223 o
-4 2 18 7.696 7.940 0.240 19.652 o
-4 2 19 5.986 5.962 0.200 28.672 o
-4 2 21 4.432 4.274 0.200 29.707 o
-4 2 22 3.818 3.905 0.140 59.203 o
-4 2 23 17.949 17.208 0.439 5.583 o
-4 2 24 2.302 2.287 0.100 118.329 o
-4 2 25 3.140 3.236 0.220 25.146 o
-4 3 1 4.976 4.904 0.120 74.567 o
-4 3 2 13.376 13.263 0.290 12.366 o
-4 3 3 21.798 21.472 0.609 2.989 o
-4 3 4 239.727 236.382 5.133 0.039 o
-4 3 5 28.157 27.664 0.579 3.042 o
-4 3 6 8.245 7.990 0.260 16.836 o
-4 3 7 5.094 5.183 0.140 56.398 o
-4 3 8 0.212 0.270 0.060 344.005 o
-4 3 9 36.349 36.392 0.899 1.333 o
-4 3 10 64.265 63.038 1.498 0.473 o
-4 3 11 20.127 20.084 0.459 4.992 o
-4 3 12 12.256 12.244 0.270 14.327 o
-4 3 13 0.974 1.069 0.060 335.890 o
-4 3 14 31.419 31.469 0.809 1.662 o
-4 3 15 5.635 6.072 0.170 38.826 o
-4 3 16 3.992 3.985 0.170 40.863 o
-4 3 17 14.124 14.601 0.330 9.729 o
-4 3 18 2.469 2.437 0.270 16.884 o
-4 3 20 5.933 5.972 0.190 31.542 o
-4 3 21 1.509 1.608 0.120 84.843 o
-4 3 22 1.094 1.178 0.130 72.884 o
-4 3 23 0.405 0.350 0.110 102.372 o
-4 4 1 0.155 0.150 0.030 1374.620 o
-4 4 2 5.108 5.103 0.140 56.440 o
-4 4 3 58.698 58.274 1.428 0.526 o
-4 4 4 0.699 1.069 0.060 338.689 o
-4 4 5 11.211 11.136 0.260 15.701 o
-4 4 6 28.719 28.503 0.619 2.701 o
-4 4 7 9.148 9.248 0.300 12.697 o
-4 4 8 4.281 4.454 0.130 66.628 o
-4 4 9 2.145 1.987 0.100 119.259 o
-4 4 10 2.853 2.756 0.110 96.702 o
-4 4 11 0.109 0.170 0.050 495.737 o
-4 4 12 0.283 0.330 0.060 343.695 o
-4 4 13 27.101 27.594 0.859 1.536 o
-4 4 14 21.668 22.111 0.849 1.619 o
-4 4 15 0.865 0.889 0.070 249.549 o
-4 4 16 1.801 1.957 0.150 54.361 o
-4 4 17 4.521 4.634 0.240 20.845 o
-4 4 18 2.039 2.117 0.130 71.732 o
-4 4 20 4.372 3.915 0.280 15.497 o
-4 5 2 21.472 21.542 0.469 4.716 o
-4 5 3 2.264 2.157 0.090 145.013 o
-4 5 4 0.552 0.529 0.060 341.911 o
-4 5 6 5.233 5.003 0.160 44.260 o
-4 5 8 7.574 7.980 0.200 27.311 o
-4 5 10 11.667 11.954 0.759 2.101 o
-4 5 11 1.286 1.378 0.110 101.169 o
-4 5 12 7.458 7.440 0.479 5.267 o
-4 5 13 0.518 0.539 0.080 193.008 o
-4 5 14 12.583 13.173 0.389 7.428 o
-4 5 15 0.224 0.280 0.070 252.805 o
-4 5 17 1.640 1.598 0.280 15.769 o
-4 5 18 11.185 11.325 0.419 6.601 o
-4 6 2 4.472 4.374 0.330 11.203 o
-4 6 3 12.129 12.254 0.280 13.498 o
-4 6 4 3.271 3.256 0.140 60.286 o
-4 6 5 5.398 5.433 0.230 22.319 o
-4 6 6 1.545 1.518 0.090 149.146 o
-4 6 7 8.819 8.579 0.230 20.721 o
-4 6 8 1.358 1.358 0.110 101.086 o
-4 6 11 0.520 0.619 0.090 152.574 o
-4 6 12 4.022 4.075 0.170 40.814 o
-4 6 13 18.590 18.875 0.429 5.724 o
-4 6 14 4.496 4.734 0.170 40.257 o
-4 6 16 0.992 1.039 0.170 42.773 o
-4 6 17 0.420 0.489 0.130 73.301 o
-4 7 2 4.287 3.855 0.240 20.961 o
-4 7 3 4.528 4.035 0.320 11.909 o
-4 7 4 2.474 2.357 0.160 47.442 o
-4 7 6 0.796 0.779 0.080 192.060 o
-4 7 7 2.543 2.547 0.290 14.643 o
-4 7 8 1.885 1.738 0.200 30.767 o
-4 7 9 6.894 6.701 0.290 14.037 o
-4 7 11 0.721 0.799 0.160 48.345 o
-3 0 2 14.484 14.651 0.320 10.196 o
-3 0 4 83.338 91.271 3.106 0.120 o
-3 0 6 12.755 14.980 0.649 2.824 o
-3 0 8 21.564 22.501 0.529 3.822 o
-3 0 10 3.941 4.165 0.120 78.157 o
-3 0 12 145.850 146.489 3.186 0.102 o
-3 0 14 18.042 17.767 0.389 6.836 o
-3 0 16 13.657 13.353 0.320 10.411 o
-3 0 18 33.579 33.666 0.749 1.864 o
-3 0 20 9.669 9.268 0.479 5.196 o
-3 0 22 95.293 92.769 3.755 0.083 o
-3 0 24 0.050 0.489 0.090 153.032 o
-3 0 26 4.168 4.015 0.230 22.778 o
-3 1 1 321.255 326.993 7.630 0.018 o
-3 1 2 33.745 33.866 0.779 1.741 o
-3 1 3 158.981 162.748 3.725 0.076 o
-3 1 4 225.724 234.344 5.323 0.037 o
-3 1 5 207.864 217.237 4.993 0.043 o
-3 1 6 0.336 0.330 0.040 770.186 o
-3 1 7 349.524 353.699 8.040 0.016 o
-3 1 8 8.961 8.299 0.230 20.721 o
-3 1 9 60.934 61.769 1.368 0.559 o
-3 1 10 3.679 3.595 0.110 93.153 o
-3 1 11 162.268 158.563 3.545 0.083 o
-3 1 12 53.639 53.281 1.178 0.750 o
-3 1 13 0.878 0.839 0.040 743.443 o
-3 1 14 0.300 0.330 0.030 1364.660 o
-3 1 15 0.130 0.140 0.030 1375.410 o
-3 1 16 32.029 31.459 0.689 2.182 o
-3 1 17 59.417 59.472 1.278 0.633 o
-3 1 18 38.223 38.290 0.839 1.479 o
-3 1 19 0.271 0.270 0.040 771.847 o
-3 1 20 2.089 1.957 0.080 182.895 o
-3 1 21 7.951 7.920 0.200 27.115 o
-3 1 22 2.131 1.957 0.090 146.049 o
-3 1 23 1.886 1.808 0.090 147.374 o
-3 1 24 0.230 0.230 0.060 344.010 o
-3 1 25 1.255 1.129 0.080 189.796 o
-3 1 26 16.729 16.439 0.429 5.903 o
-3 2 1 82.787 83.881 1.898 0.293 o
-3 2 2 175.611 181.134 4.215 0.060 o
-3 2 3 294.743 303.484 6.931 0.022 o
-3 2 4 27.699 27.614 0.689 2.272 o
-3 2 5 2.631 2.667 0.110 97.373 o
-3 2 6 139.115 139.009 3.615 0.083 o
-3 2 7 168.556 169.069 3.795 0.073 o
-3 2 8 285.221 289.742 6.581 0.024 o
-3 2 9 52.077 52.202 1.149 0.790 o
-3 2 10 11.331 10.956 0.260 15.693 o
-3 2 11 23.481 23.070 0.509 4.005 o
-3 2 12 2.052 2.107 0.070 234.422 o
-3 2 13 53.760 53.141 1.208 0.719 o
-3 2 14 0.811 0.889 0.050 483.717 o
-3 2 15 28.492 28.333 0.659 2.436 o
-3 2 16 14.437 14.611 0.330 9.687 o
-3 2 17 1.023 0.979 0.060 335.846 o
-3 2 18 43.068 43.154 0.999 1.061 o
-3 2 19 0.369 0.340 0.050 493.716 o
-3 2 20 3.410 3.535 0.110 94.062 o
-3 2 21 10.830 10.686 0.330 10.380 o
-3 2 24 2.723 2.597 0.150 53.559 o
-3 3 1 3.836 3.895 0.100 109.239 o
-3 3 2 250.559 249.215 5.533 0.034 o
-3 3 3 3.929 7.490 0.180 35.655 o
-3 3 4 45.336 45.331 0.929 1.179 o
-3 3 5 21.802 21.682 0.449 5.050 o
-3 3 6 0.050 0.270 0.050 495.763 o
-3 3 7 4.095 4.075 0.140 58.715 o
-3 3 8 17.562 17.897 0.429 5.814 o
-3 3 9 4.920 5.553 0.150 49.814 o
-3 3 10 20.292 20.014 0.449 5.175 o
-3 3 11 1.419 1.518 0.080 188.128 o
-3 3 12 41.474 41.965 0.909 1.258 o
-3 3 13 9.022 9.318 0.220 22.158 o
-3 3 14 69.201 69.839 1.578 0.423 o
-3 3 15 1.558 1.638 0.130 72.400 o
-3 3 17 1.174 1.158 0.080 190.076 o
-3 3 18 3.569 3.436 0.120 79.851 o
-3 3 19 10.096 10.316 0.250 17.246 o
-3 3 20 4.184 4.195 0.140 58.509 o
-3 3 21 6.148 6.821 0.230 21.912 o
-3 3 22 9.972 9.887 0.250 17.345 o
-3 3 24 10.831 10.896 0.340 9.818 o
-3 4 1 20.700 20.573 0.439 5.336 o
-3 4 2 10.359 10.496 0.399 7.301 o
-3 4 3 58.184 57.765 1.198 0.710 o
-3 4 4 28.369 28.513 0.689 2.257 o
-3 4 5 0.423 0.469 0.040 766.688 o
-3 4 6 24.885 24.468 0.709 2.215 o
-3 4 7 16.319 16.439 0.479 4.868 o
-3 4 8 0.555 0.499 0.050 490.894 o
-3 4 9 0.460 0.489 0.060 342.561 o
-3 4 10 37.128 37.401 0.799 1.619 o
-3 4 11 3.815 3.975 0.140 59.161 o
-3 4 12 2.886 2.846 0.120 81.851 o
-3 4 13 31.415 31.649 0.959 1.226 o
-3 4 14 5.684 5.713 0.190 31.757 o
-3 4 16 3.981 4.005 0.160 45.849 o
-3 4 17 10.236 10.606 0.260 16.030 o
-3 4 18 3.977 3.915 0.150 51.835 o
-3 4 20 8.799 8.659 0.370 8.620 o
-3 5 1 0.164 0.240 0.040 773.481 o
-3 5 2 2.267 2.347 0.080 180.282 o
-3 5 3 4.450 4.244 0.130 66.507 o
-3 5 4 9.268 8.968 0.250 17.679 o
-3 5 5 1.086 1.109 0.070 247.581 o
-3 5 6 34.815 35.424 0.909 1.320 o
-3 5 7 3.937 4.005 0.130 67.668 o
-3 5 8 0.582 0.579 0.070 251.502 o
-3 5 9 4.276 4.185 0.150 51.371 o
-3 5 10 4.189 4.274 0.170 40.635 o
-3 5 11 1.325 1.378 0.110 101.117 o
-3 5 12 12.020 12.464 0.290 12.710 o
-3 5 13 0.347 0.320 0.070 252.546 o
-3 5 14 1.477 1.638 0.100 121.422 o
-3 5 16 16.606 16.958 0.539 3.911 o
-3 5 17 0.993 0.979 0.100 122.918 o
-3 5 18 1.237 1.228 0.210 28.032 o
-3 6 1 7.955 7.760 0.370 8.699 o
-3 6 2 1.714 1.648 0.110 100.328 o
-3 6 3 0.868 1.228 0.240 21.496 o
-3 6 4 1.129 1.278 0.080 190.014 o
-3 6 5 0.728 0.789 0.070 250.475 o
-3 6 6 0.819 0.909 0.090 151.868 o
-3 6 7 0.720 0.809 0.130 73.157 o
-3 6 9 3.818 3.925 0.160 46.014 o
-3 6 10 2.796 2.876 0.140 61.014 o
-3 6 11 0.389 0.330 0.070 252.441 o
-3 6 12 3.526 3.945 0.160 46.234 o
-3 6 13 1.708 1.828 0.100 120.657 o
-3 6 15 0.184 0.599 0.110 102.407 o
-3 6 17 6.673 6.881 0.270 16.098 o
-3 7 2 5.077 5.203 0.250 19.113 o
-3 7 4 4.300 4.195 0.240 20.928 o
-3 7 5 1.651 1.628 0.190 34.119 o
-3 7 6 0.779 0.559 0.150 55.004 o
-3 7 12 5.882 5.792 0.270 16.314 o
-3 7 13 3.922 3.845 0.230 22.846 o
-2 0 6 173.825 175.561 4.135 0.062 o
-2 0 8 450.201 467.770 10.676 0.009 o
-2 0 10 191.370 187.306 4.384 0.055 o
-2 0 12 16.914 16.978 0.380 7.274 o
-2 0 14 56.703 56.087 1.248 0.669 o
-2 0 16 11.808 11.625 0.290 12.831 o
-2 0 18 4.988 4.804 0.130 64.900 o
-2 0 20 16.576 16.818 0.360 8.009 o
-2 0 22 4.429 4.464 0.170 40.402 o
-2 0 26 3.725 3.815 0.230 22.887 o
-2 1 1 184.349 196.224 4.414 0.054 o
-2 1 2 552.725 561.757 47.228 0.001 o
-2 1 3 21.115 21.142 0.459 4.917 o
-2 1 4 352.531 351.611 15.769 0.005 o
-2 1 5 20.475 20.953 0.529 3.880 o
-2 1 6 5.549 5.663 0.140 55.265 o
-2 1 7 33.458 34.525 0.779 1.741 o
-2 1 8 287.490 293.088 6.641 0.024 o
-2 1 9 22.510 22.720 0.529 3.789 o
-2 1 10 32.007 32.897 0.739 1.930 o
-2 1 11 83.068 82.902 1.828 0.312 o
-2 1 12 9.358 9.528 0.230 20.342 o
-2 1 13 32.781 32.058 0.709 2.065 o
-2 1 14 18.798 18.456 0.409 6.205 o
-2 1 15 11.496 11.116 0.260 15.627 o
-2 1 16 1.029 1.049 0.050 477.410 o
-2 1 17 30.775 30.560 0.679 2.262 o
-2 1 18 8.446 8.299 0.200 26.718 o
-2 1 19 1.702 1.788 0.070 239.755 o
-2 1 20 0.984 0.959 0.060 336.380 o
-2 1 21 57.443 56.866 1.228 0.685 o
-2 1 22 10.919 10.786 0.300 12.308 o
-2 1 24 2.219 2.287 0.150 54.018 o
-2 1 25 0.522 0.559 0.060 342.000 o
-2 1 26 1.549 1.458 0.180 38.028 o
-2 2 1 148.659 152.082 3.505 0.086 o
-2 2 2 477.880 486.435 10.916 0.009 o
-2 2 3 9.383 9.627 0.250 17.553 o
-2 2 4 22.977 22.581 0.529 3.776 o
-2 2 5 3.081 3.206 0.110 95.487 o
-2 2 6 71.818 72.316 1.608 0.405 o
-2 2 7 34.073 33.816 0.759 1.817 o
-2 2 8 29.579 28.553 0.639 2.545 o
-2 2 9 16.907 17.018 0.380 7.273 o
-2 2 10 91.367 90.082 1.977 0.265 o
-2 2 11 13.834 13.422 0.310 10.958 o
-2 2 12 109.050 108.488 2.387 0.183 o
-2 2 13 30.732 30.570 0.689 2.208 o
-2 2 14 13.572 13.443 0.300 11.628 o
-2 2 15 2.270 2.217 0.080 180.732 o
-2 2 16 37.487 36.892 0.819 1.552 o
-2 2 17 55.224 54.769 1.228 0.693 o
-2 2 18 27.449 27.334 0.659 2.461 o
-2 2 19 8.132 7.910 0.200 27.013 o
-2 2 20 6.876 6.741 0.190 30.738 o
-2 2 21 0.563 0.499 0.060 341.936 o
-2 2 22 9.426 9.627 0.240 18.847 o
-2 2 23 10.423 10.307 0.340 9.888 o
-2 2 24 0.480 0.399 0.070 252.119 o
-2 2 25 14.486 14.371 0.409 6.628 o
-2 3 1 140.614 142.195 3.216 0.102 o
-2 3 2 66.858 67.472 1.418 0.511 o
-2 3 3 1.640 1.568 0.120 84.720 o
-2 3 4 8.958 9.108 0.230 20.572 o
-2 3 5 6.189 6.502 0.210 25.997 o
-2 3 6 368.407 360.759 8.309 0.015 o
-2 3 7 81.153 81.783 1.778 0.329 o
-2 3 8 25.404 25.377 0.559 3.331 o
-2 3 9 7.782 8.099 0.200 27.160 o
-2 3 10 22.169 22.211 0.529 3.808 o
-2 3 11 19.972 20.214 0.469 4.816 o
-2 3 12 85.125 83.941 2.527 0.176 o
-2 3 13 3.729 3.855 0.110 92.590 o
-2 3 14 4.887 4.944 0.130 64.962 o
-2 3 15 11.194 11.435 0.320 10.882 o
-2 3 16 32.300 32.697 0.719 2.019 o
-2 3 17 4.437 4.634 0.160 45.186 o
-2 3 18 9.018 9.218 0.230 20.529 o
-2 3 19 1.350 1.428 0.100 121.910 o
-2 3 20 14.961 15.300 0.380 7.513 o
-2 3 22 10.700 10.796 0.260 15.883 o
-2 3 23 1.189 1.298 0.250 19.798 o
-2 3 24 1.590 1.578 0.170 42.573 o
-2 4 1 16.375 16.279 0.350 8.448 o
-2 4 2 61.002 60.142 1.358 0.568 o
-2 4 3 32.416 32.458 0.669 2.277 o
-2 4 4 0.482 0.459 0.050 492.007 o
-2 4 5 34.130 34.086 0.749 1.855 o
-2 4 6 3.701 3.845 0.120 79.096 o
-2 4 7 36.756 36.922 0.789 1.659 o
-2 4 8 0.551 0.539 0.050 490.699 o
-2 4 9 0.342 0.340 0.050 493.946 o
-2 4 10 23.672 23.509 0.509 3.990 o
-2 4 11 17.410 18.356 0.380 7.169 o
-2 4 13 10.673 10.486 0.250 17.048 o
-2 4 14 8.352 8.569 0.270 15.627 o
-2 4 15 9.931 10.357 0.250 17.288 o
-2 4 16 14.143 14.921 0.340 9.222 o
-2 4 17 10.758 10.766 0.260 15.872 o
-2 4 18 1.092 1.029 0.110 101.611 o
-2 4 20 2.538 2.577 0.140 61.416 o
-2 4 21 2.192 2.327 0.250 19.698 o
-2 5 1 0.339 0.280 0.040 770.600 o
-2 5 2 15.671 15.500 0.459 5.305 o
-2 5 3 3.246 3.206 0.110 95.022 o
-2 5 4 3.347 3.475 0.120 80.289 o
-2 5 5 4.160 4.065 0.130 67.214 o
-2 5 7 0.260 0.230 0.050 494.914 o
-2 5 8 1.109 1.089 0.090 151.038 o
-2 5 9 0.891 0.829 0.130 73.080 o
-2 5 10 3.027 3.176 0.539 4.240 o
-2 5 11 0.529 0.529 0.080 192.997 o
-2 5 12 0.878 0.839 0.170 42.809 o
-2 5 13 5.589 5.523 0.250 18.985 o
-2 5 14 2.359 2.297 0.110 98.442 o
-2 5 16 12.681 13.003 0.859 1.644 o
-2 5 17 0.602 0.619 0.090 152.465 o
-2 5 19 1.420 1.198 0.200 30.875 o
-2 6 1 0.561 0.599 0.060 341.627 o
-2 6 3 15.018 14.811 1.029 1.147 o
-2 6 5 8.376 8.539 0.360 9.114 o
-2 6 7 3.380 3.336 0.140 60.111 o
-2 6 8 1.830 1.967 0.120 84.246 o
-2 6 9 2.846 2.716 0.140 61.045 o
-2 6 11 5.800 6.002 0.310 12.497 o
-2 6 12 0.405 0.399 0.090 152.819 o
-2 6 14 1.428 1.528 0.170 42.623 o
-2 6 15 5.460 5.263 0.270 16.415 o
-2 6 16 0.580 0.529 0.140 63.177 o
-2 7 4 1.331 1.378 0.180 38.081 o
-2 7 6 3.001 2.856 0.220 25.209 o
-2 7 7 4.205 4.244 0.250 19.341 o
-2 7 8 3.431 3.416 0.230 22.979 o
-2 7 10 1.306 1.208 0.190 34.212 o
-2 7 11 2.861 2.976 0.230 23.108 o
-2 7 12 0.845 0.739 0.150 54.970 o
-1 0 2 769.942 717.135 15.939 0.004 o
-1 0 4 837.713 833.722 62.698 0.000 o
-1 0 6 198.588 205.542 4.764 0.047 o
-1 0 8 491.120 512.911 11.565 0.008 o
-1 0 10 3.230 3.106 0.110 95.210 o
-1 0 12 112.267 112.433 2.467 0.171 o
-1 0 14 49.607 48.337 1.069 0.909 o
-1 0 16 23.029 22.561 0.489 4.311 o
-1 0 18 60.257 60.950 1.308 0.605 o
-1 0 20 43.337 43.343 0.889 1.288 o
-1 0 22 0.652 0.579 0.070 251.243 o
-1 0 24 21.416 21.132 1.029 1.125 o
-1 0 26 6.102 5.882 0.260 17.489 o
-1 1 2 155.513 156.306 4.424 0.057 o
-1 1 3 338.433 352.460 11.215 0.009 o
-1 1 4 245.257 254.558 6.222 0.028 o
-1 1 5 1.101 1.079 0.040 725.726 o
-1 1 6 0.532 0.509 0.050 491.122 o
-1 1 7 417.983 422.509 9.797 0.011 o
-1 1 8 92.297 95.036 2.147 0.229 o
-1 1 9 175.185 171.926 3.945 0.068 o
-1 1 11 73.925 73.963 1.628 0.393 o
-1 1 12 87.650 88.375 1.947 0.275 o
-1 1 13 5.763 5.643 0.140 54.922 o
-1 1 14 45.772 45.531 0.999 1.042 o
-1 1 15 10.550 10.326 0.230 19.721 o
-1 1 16 6.375 6.342 0.150 47.361 o
-1 1 17 1.728 1.778 0.060 319.869 o
-1 1 18 15.028 14.731 0.330 9.600 o
-1 1 19 9.711 9.398 0.230 20.232 o
-1 1 20 2.730 2.876 0.090 140.883 o
-1 1 21 13.650 13.912 0.320 10.372 o
-1 1 22 12.180 12.084 0.300 11.990 o
-1 1 23 1.637 1.648 0.070 241.038 o
-1 1 24 0.598 0.529 0.050 490.138 o
-1 1 25 1.339 1.458 0.100 121.902 o
-1 2 1 139.333 141.625 3.236 0.101 o
-1 2 2 8.445 8.389 0.230 20.892 o
-1 2 3 170.945 173.534 3.975 0.067 o
-1 2 4 223.360 231.917 5.243 0.038 o
-1 2 5 492.677 499.049 11.275 0.008 o
-1 2 6 18.849 18.835 0.429 5.709 o
-1 2 7 1.324 1.438 0.070 244.653 o
-1 2 8 46.811 46.429 1.069 0.923 o
-1 2 9 8.043 7.880 0.190 29.593 o
-1 2 10 186.208 186.347 4.135 0.061 o
-1 2 11 73.495 73.384 1.608 0.402 o
-1 2 12 34.306 34.016 0.759 1.813 o
-1 2 13 12.913 12.604 0.290 12.523 o
-1 2 14 1.231 1.188 0.050 470.688 o
-1 2 15 12.468 12.044 0.290 12.664 o
-1 2 18 5.427 5.223 0.140 55.830 o
-1 2 19 4.022 4.005 0.120 78.153 o
-1 2 20 47.974 46.519 0.949 1.120 o
-1 2 21 1.047 1.089 0.070 247.904 o
-1 2 22 18.726 18.945 0.439 5.493 o
-1 2 24 0.367 0.380 0.070 252.435 o
-1 2 25 0.518 0.429 0.140 63.200 o
-1 3 2 31.871 32.498 0.779 1.766 o
-1 3 3 13.878 13.602 0.310 10.937 o
-1 3 4 56.648 55.907 1.378 0.565 o
-1 3 5 0.740 0.849 0.060 339.304 o
-1 3 6 105.371 105.602 2.307 0.195 o
-1 3 7 1.624 1.768 0.070 240.600 o
-1 3 8 6.798 6.512 0.180 33.988 o
-1 3 9 1.049 1.158 0.060 334.511 o
-1 3 10 32.006 32.208 0.699 2.125 o
-1 3 11 41.874 42.624 1.079 0.934 o
-1 3 12 0.206 0.270 0.040 772.784 o
-1 3 13 1.164 1.119 0.070 247.028 o
-1 3 14 26.285 26.825 0.629 2.692 o
-1 3 15 5.795 5.862 0.150 48.481 o
-1 3 16 114.052 114.441 2.387 0.180 o
-1 3 17 11.536 11.695 0.270 14.569 o
-1 3 18 1.122 1.089 0.100 122.633 o
-1 3 19 3.907 3.905 0.140 59.086 o
-1 3 20 0.238 0.320 0.070 252.750 o
-1 3 21 12.596 13.013 0.399 7.096 o
-1 3 22 5.184 5.343 0.160 44.140 o
-1 3 23 2.055 2.137 0.120 83.822 o
-1 4 1 5.948 6.062 0.150 48.141 o
-1 4 2 9.756 9.568 0.240 18.748 o
-1 4 4 0.395 0.459 0.040 767.486 o
-1 4 5 60.897 59.882 1.338 0.582 o
-1 4 6 81.154 80.405 2.127 0.242 o
-1 4 7 28.483 27.794 0.679 2.318 o
-1 4 8 7.942 7.990 0.230 21.140 o
-1 4 9 1.321 1.338 0.090 150.129 o
-1 4 11 2.889 2.966 0.110 96.334 o
-1 4 12 20.339 20.563 0.519 4.022 o
-1 4 13 0.314 0.250 0.040 771.310 o
-1 4 14 3.334 3.366 0.110 94.538 o
-1 4 15 37.069 37.181 0.699 2.016 o
-1 4 16 4.066 4.045 0.140 58.777 o
-1 4 17 10.186 9.987 0.250 17.268 o
-1 4 20 9.517 9.817 0.380 8.115 o
-1 4 21 2.311 2.307 0.240 21.350 o
-1 5 1 9.803 9.927 0.230 20.094 o
-1 5 2 68.970 68.191 2.087 0.258 o
-1 5 3 1.203 1.208 0.070 246.443 o
-1 5 4 4.648 4.904 0.140 57.312 o
-1 5 6 30.983 30.500 0.959 1.230 o
-1 5 7 0.902 0.979 0.080 191.423 o
-1 5 8 0.733 0.659 0.170 42.842 o
-1 5 9 6.744 6.921 0.200 28.050 o
-1 5 10 13.912 14.271 0.419 6.382 o
-1 5 11 1.513 1.538 0.090 149.218 o
-1 5 12 13.438 13.183 0.300 11.675 o
-1 5 14 1.739 1.798 0.110 100.159 o
-1 5 15 1.119 1.109 0.090 150.989 o
-1 5 17 0.461 0.290 0.080 193.316 o
-1 6 1 2.232 1.977 0.110 99.054 o
-1 6 2 6.335 6.272 0.270 16.205 o
-1 6 4 1.686 1.858 0.110 100.198 o
-1 6 5 0.753 0.719 0.090 152.158 o
-1 6 6 8.390 8.779 0.909 1.486 o
-1 6 7 8.557 9.008 0.240 19.227 o
-1 6 8 2.438 2.597 0.130 71.007 o
-1 6 10 0.471 0.459 0.090 152.724 o
-1 6 13 3.168 2.667 0.230 23.085 o
-1 6 15 4.910 5.143 0.260 17.750 o
-1 6 16 0.563 0.399 0.130 73.276 o
-1 7 1 1.404 1.508 0.180 38.053 o
-1 7 3 3.111 3.096 0.230 23.060 o
-1 7 4 3.160 3.236 0.230 23.040 o
-1 7 6 3.683 3.406 0.240 21.100 o
-1 7 11 4.102 4.474 0.250 19.339 o
0 0 2 141.783 144.182 4.584 0.054 o
0 0 4 66.335 71.007 1.618 0.407 o
0 0 6 1006.830 918.352 47.977 0.001 o
0 0 8 290.489 296.343 6.801 0.023 o
0 0 10 405.797 402.435 9.218 0.012 o
0 0 12 13.809 14.132 0.330 9.802 o
0 0 14 53.030 52.811 1.149 0.786 o
0 0 16 10.992 11.225 0.250 16.838 o
0 0 18 0.562 1.648 0.080 191.441 o
0 0 20 10.469 11.525 0.280 13.926 o
0 0 22 16.116 16.488 0.360 8.074 o
0 0 24 1.291 1.808 0.100 121.640 o
0 1 1 452.803 482.501 10.876 0.009 o
0 1 2 88.352 92.869 2.117 0.237 o
0 1 3 17.661 18.396 0.419 6.033 o
0 1 4 1522.260 1511.050 51.712 0.000 o
0 1 5 68.818 72.346 1.608 0.408 o
0 1 6 306.865 316.038 7.171 0.021 o
0 1 7 34.612 36.133 0.809 1.614 o
0 1 8 26.819 27.994 0.659 2.466 o
0 1 9 37.513 38.030 0.879 1.372 o
0 1 10 147.596 148.077 3.336 0.094 o
0 1 11 206.024 202.596 4.764 0.047 o
0 1 12 0.190 0.190 0.030 1372.870 o
0 1 13 26.351 25.537 0.559 3.303 o
0 1 14 9.072 8.858 0.200 26.180 o
0 1 15 3.521 3.555 0.090 134.283 o
0 1 16 3.630 3.615 0.100 110.767 o
0 1 17 19.951 19.854 0.439 5.399 o
0 1 18 25.355 25.267 0.569 3.236 o
0 1 19 50.410 50.914 1.109 0.847 o
0 1 20 3.002 3.056 0.090 138.872 o
0 1 21 15.973 15.909 0.360 8.119 o
0 1 22 4.108 4.195 0.130 67.189 o
0 1 23 10.554 10.247 0.240 18.362 o
0 1 24 4.007 4.065 0.130 67.489 o
0 1 25 0.939 0.949 0.090 151.586 o
0 2 0 13.471 13.832 0.340 9.366 o
0 2 1 73.001 74.113 1.668 0.378 o
0 2 2 126.612 132.497 3.066 0.113 o
0 2 4 184.221 188.135 4.294 0.057 o
0 2 5 48.713 49.625 1.129 0.829 o
0 2 6 5.356 5.393 0.140 55.806 o
0 2 7 138.600 140.037 3.156 0.106 o
0 2 8 0.300 0.489 0.040 769.299 o
0 2 9 55.173 54.798 1.198 0.723 o
0 2 10 26.508 26.016 0.589 3.016 o
0 2 11 1.399 1.398 0.060 328.248 o
0 2 12 17.022 16.698 0.370 7.612 o
0 2 13 10.152 9.867 0.230 19.969 o
0 2 14 58.048 57.275 1.268 0.647 o
0 2 15 96.771 96.904 2.087 0.238 o
0 2 16 2.713 2.696 0.080 175.480 o
0 2 18 11.682 11.735 0.290 12.844 o
0 2 19 12.182 11.924 0.300 12.004 o
0 2 20 25.288 25.147 0.559 3.338 o
0 2 21 13.012 12.863 0.310 11.134 o
0 2 22 0.382 0.429 0.070 252.338 o
0 2 23 4.020 3.915 0.140 58.927 o
0 2 24 7.092 7.390 0.200 27.740 o
0 3 1 50.342 49.955 1.129 0.823 o
0 3 2 114.271 116.069 2.627 0.153 o
0 3 3 83.815 86.857 1.908 0.288 o
0 3 4 57.545 56.776 1.228 0.685 o
0 3 5 15.451 15.919 0.370 7.797 o
0 3 6 0.133 0.260 0.030 1373.620 o
0 3 7 1.003 1.039 0.050 478.120 o
0 3 8 99.046 98.641 2.127 0.229 o
0 3 9 41.759 41.296 0.859 1.382 o
0 3 10 1.311 1.248 0.060 330.564 o
0 3 11 1.408 1.498 0.070 243.720 o
0 3 12 6.762 8.799 0.310 12.262 o
0 3 14 27.723 27.424 0.579 3.056 o
0 3 15 0.227 0.300 0.040 772.286 o
0 3 16 1.190 1.168 0.070 246.677 o
0 3 17 5.055 5.023 0.140 56.587 o
0 3 18 4.517 4.984 0.150 50.646 o
0 3 19 0.388 0.360 0.060 343.230 o
0 3 20 12.088 12.244 0.280 13.508 o
0 3 21 2.613 2.547 0.100 116.873 o
0 3 22 4.310 4.065 0.140 58.423 o
0 4 0 2.736 2.826 0.130 70.476 o
0 4 1 11.967 11.974 0.270 14.431 o
0 4 2 57.341 56.556 1.298 0.624 o
0 4 3 3.970 3.935 0.110 91.687 o
0 4 4 12.105 12.094 0.320 10.716 o
0 4 5 74.768 75.561 1.608 0.399 o
0 4 6 6.221 6.422 0.170 38.160 o
0 4 7 0.183 0.190 0.030 1373.130 o
0 4 8 5.480 5.533 0.180 35.281 o
0 4 9 6.313 6.152 0.170 38.199 o
0 4 10 16.283 16.369 0.350 8.453 o
0 4 11 0.588 0.569 0.050 490.000 o
0 4 12 23.672 24.039 0.509 3.980 o
0 4 13 5.979 6.012 0.160 42.964 o
0 4 15 25.804 25.587 0.529 3.635 o
0 4 16 16.181 16.199 0.370 7.715 o
0 4 17 0.799 0.749 0.230 23.418 o
0 4 18 2.286 2.087 0.130 71.482 o
0 4 19 3.409 3.346 0.310 12.765 o
0 4 20 3.878 3.575 0.280 15.560 o
0 5 2 7.088 7.131 0.180 33.526 o
0 5 3 1.097 1.178 0.120 85.436 o
0 5 4 23.647 23.859 0.499 4.118 o
0 5 5 3.055 3.206 0.130 69.758 o
0 5 6 71.412 71.277 3.286 0.110 o
0 5 8 6.215 5.982 0.160 42.723 o
0 5 11 3.639 3.765 0.150 52.253 o
0 5 12 7.693 8.159 0.230 21.197 o
0 5 13 0.961 0.979 0.080 191.223 o
0 5 14 13.419 13.752 0.310 10.998 o
0 5 15 1.629 1.548 0.100 121.180 o
0 5 16 22.823 23.100 0.609 2.954 o
0 5 18 0.884 0.949 0.180 38.187 o
0 6 0 16.516 16.488 0.409 6.429 o
0 6 1 5.509 5.233 0.250 19.029 o
0 6 2 9.060 9.068 0.230 20.541 o
0 6 3 3.769 4.015 0.200 29.991 o
0 6 4 0.679 0.809 0.100 123.423 o
0 6 5 26.908 27.384 0.599 2.907 o
0 6 8 0.798 0.929 0.090 151.890 o
0 6 9 0.494 0.509 0.080 193.082 o
0 6 10 11.011 11.275 0.529 4.245 o
0 6 11 1.286 1.139 0.100 122.308 o
0 6 12 4.476 4.844 0.280 15.439 o
0 6 13 4.335 4.544 0.170 40.440 o
0 6 15 1.611 1.748 0.190 34.116 o
0 7 1 7.951 7.830 0.300 12.959 o
0 7 3 0.582 0.599 0.150 55.038 o
0 7 5 0.837 0.769 0.160 48.327 o
0 7 8 0.972 0.909 0.170 42.788 o
0 7 9 6.351 6.322 0.300 13.241 o
0 7 10 1.720 1.598 0.200 30.805 o
0 7 11 0.778 0.779 0.160 48.337 o
1 0 2 9.532 10.906 0.300 12.516 o
1 0 6 221.397 229.201 5.293 0.038 o
1 0 8 69.857 72.026 1.698 0.371 o
1 0 10 680.757 693.525 15.640 0.004 o
1 0 12 6.258 5.952 0.140 53.806 o
1 0 14 86.172 85.918 1.917 0.284 o
1 0 16 12.572 12.524 0.290 12.597 o
1 0 18 87.275 87.486 2.077 0.247 o
1 0 20 89.289 90.822 2.077 0.245 o
1 0 22 4.265 4.085 0.150 51.438 o
1 0 24 1.192 1.119 0.090 150.790 o
1 1 0 1577.350 1423.480 31.119 0.001 o
1 1 1 37.861 39.289 0.859 1.420 o
1 1 2 423.852 444.600 17.777 0.004 o
1 1 3 787.324 745.008 16.728 0.004 o
1 1 4 65.424 68.381 1.528 0.452 o
1 1 5 112.691 117.147 2.657 0.150 o
1 1 6 210.743 216.657 4.924 0.044 o
1 1 7 18.291 18.756 0.439 5.523 o
1 1 8 92.057 93.348 2.117 0.235 o
1 1 9 191.865 192.079 4.374 0.055 o
1 1 10 72.776 73.674 1.638 0.391 o
1 1 12 1.932 1.967 0.060 314.459 o
1 1 13 6.996 6.741 0.160 41.413 o
1 1 14 126.966 126.595 2.776 0.135 o
1 1 15 4.084 4.254 0.110 90.784 o
1 1 16 23.332 23.190 0.509 4.008 o
1 1 17 3.704 3.605 0.090 132.973 o
1 1 18 4.187 4.095 0.100 107.172 o
1 1 19 11.629 11.725 0.270 14.543 o
1 1 20 5.145 5.183 0.130 64.187 o
1 1 21 9.788 9.887 0.230 20.107 o
1 1 22 3.010 2.946 0.090 139.140 o
1 1 23 8.279 8.259 0.200 26.828 o
1 1 24 13.973 13.712 0.300 11.531 o
1 2 0 318.648 324.557 7.330 0.020 o
1 2 1 265.198 271.156 6.122 0.028 o
1 2 2 0.106 0.120 0.020 3091.650 o
1 2 3 356.246 360.799 8.089 0.016 o
1 2 4 19.234 19.864 0.459 5.041 o
1 2 5 89.882 91.641 2.057 0.249 o
1 2 6 159.327 162.778 3.695 0.077 o
1 2 7 81.186 82.083 1.828 0.314 o
1 2 8 5.604 5.713 0.160 43.521 o
1 2 9 7.268 7.271 0.170 36.791 o
1 2 10 4.670 4.544 0.130 65.793 o
1 2 11 8.391 8.629 0.200 26.654 o
1 2 12 14.858 14.501 0.320 10.151 o
1 2 13 27.307 27.145 0.599 2.900 o
1 2 14 6.544 6.581 0.170 37.796 o
1 2 15 0.875 0.869 0.040 742.884 o
1 2 16 5.549 5.483 0.140 55.415 o
1 2 17 4.056 4.085 0.110 91.162 o
1 2 18 0.146 0.160 0.040 774.059 o
1 2 19 5.933 5.872 0.170 38.656 o
1 2 20 0.517 0.519 0.050 491.247 o
1 2 21 2.279 2.247 0.110 98.671 o
1 2 22 11.202 10.936 0.260 15.730 o
1 2 23 0.430 0.509 0.070 252.106 o
1 2 24 9.770 9.458 0.320 11.182 o
1 3 0 18.764 18.875 0.509 4.243 o
1 3 1 31.869 30.320 0.739 1.947 o
1 3 2 45.398 45.820 0.999 1.043 o
1 3 4 7.947 7.780 0.210 24.919 o
1 3 5 21.750 21.142 0.549 3.597 o
1 3 6 44.140 43.403 0.969 1.111 o
1 3 7 18.783 18.905 0.419 5.944 o
1 3 8 25.121 24.967 0.539 3.556 o
1 3 9 10.083 9.827 0.230 20.004 o
1 3 10 0.713 0.699 0.040 753.576 o
1 3 11 15.245 14.921 0.370 7.862 o
1 3 12 34.197 33.916 0.739 1.898 o
1 3 13 28.462 28.623 0.589 2.938 o
1 3 14 14.676 14.811 0.330 9.642 o
1 3 15 0.865 0.909 0.060 337.864 o
1 3 16 0.288 0.230 0.050 494.742 o
1 3 17 1.522 1.538 0.080 187.549 o
1 3 18 35.897 35.933 0.929 1.263 o
1 3 19 14.579 14.281 0.330 9.690 o
1 3 20 0.257 0.240 0.060 343.921 o
1 3 21 1.134 1.149 0.080 190.257 o
1 4 0 17.428 17.637 0.380 7.199 o
1 4 1 0.618 0.649 0.050 489.014 o
1 4 2 54.892 55.727 1.029 0.927 o
1 4 3 14.378 14.541 0.360 8.348 o
1 4 4 2.943 2.956 0.100 114.930 o
1 4 5 51.297 51.942 1.069 0.895 o
1 4 6 7.825 8.030 0.190 29.691 o
1 4 7 1.260 1.258 0.070 245.845 o
1 4 8 58.485 58.464 1.428 0.526 o
1 4 9 11.977 11.884 0.360 8.697 o
1 4 11 1.346 1.378 0.070 244.714 o
1 4 12 1.510 1.528 0.070 242.722 o
1 4 13 7.820 7.760 0.230 21.222 o
1 4 14 1.714 1.668 0.090 148.292 o
1 4 15 17.877 18.286 0.399 6.544 o
1 4 16 12.383 12.344 0.449 5.730 o
1 4 17 3.963 3.825 0.429 6.657 o
1 4 18 0.723 0.659 0.100 123.456 o
1 4 19 4.290 4.065 0.270 16.642 o
1 4 20 2.494 2.417 0.250 19.667 o
1 5 0 4.222 4.155 0.110 90.489 o
1 5 2 12.052 12.044 0.270 14.402 o
1 5 3 0.551 0.639 0.060 341.566 o
1 5 4 87.238 89.084 1.818 0.309 o
1 5 5 4.069 4.095 0.150 51.644 o
1 5 6 0.200 0.160 0.050 495.410 o
1 5 7 0.893 1.059 0.110 101.799 o
1 5 8 7.547 7.950 0.200 27.335 o
1 5 9 0.684 0.749 0.080 192.402 o
1 5 10 2.210 2.277 0.120 83.490 o
1 5 11 0.885 0.839 0.200 30.949 o
1 5 12 21.242 20.733 0.429 5.504 o
1 5 13 0.340 0.380 0.070 252.496 o
1 5 14 18.717 18.656 0.419 5.956 o
1 5 16 6.676 6.362 0.190 30.981 o
1 6 0 5.907 5.822 0.280 15.208 o
1 6 1 5.625 5.653 0.270 16.363 o
1 6 2 2.572 2.587 0.120 82.650 o
1 6 3 0.635 0.569 0.180 38.234 o
1 6 4 4.910 4.884 0.549 4.070 o
1 6 5 11.062 10.906 0.409 6.923 o
1 6 6 3.742 3.765 0.150 52.151 o
1 6 7 0.295 0.260 0.070 252.703 o
1 6 8 11.664 11.924 0.609 3.224 o
1 6 9 10.995 11.285 0.280 13.842 o
1 6 10 6.082 6.412 0.350 9.843 o
1 6 13 2.145 2.267 0.220 25.394 o
1 6 14 0.585 0.519 0.140 63.177 o
1 6 15 11.288 11.105 0.350 9.257 o
1 7 0 1.907 1.688 0.190 34.063 o
1 7 1 1.508 1.598 0.190 34.148 o
1 7 2 0.651 0.439 0.140 63.171 o
1 7 4 1.505 1.478 0.200 30.845 o
1 7 5 3.529 3.266 0.210 27.450 o
1 7 9 4.204 4.284 0.260 17.913 o
1 7 11 2.467 2.147 0.200 30.614 o
2 0 0 23.770 25.736 0.419 5.376 o
2 0 4 8.026 8.259 0.200 26.974 o
2 0 6 3.910 3.995 0.130 67.724 o
2 0 8 104.457 103.575 2.387 0.185 o
2 0 10 34.029 34.435 0.759 1.814 o
2 0 12 77.681 77.139 1.678 0.368 o
2 0 14 97.973 99.121 2.157 0.224 o
2 0 16 35.662 35.933 0.799 1.640 o
2 0 18 5.113 5.243 0.170 39.596 o
2 0 20 18.908 19.575 0.439 5.466 o
2 0 22 15.269 14.931 0.380 7.502 o
2 0 24 34.142 34.235 0.659 2.289 o
2 1 0 361.064 294.666 6.851 0.022 o
2 1 1 66.916 68.161 1.518 0.455 o
2 1 2 2.672 2.696 0.070 223.303 o
2 1 3 462.215 481.242 10.826 0.009 o
2 1 4 8.942 9.318 0.230 20.538 o
2 1 5 20.314 20.513 0.469 4.794 o
2 1 6 422.209 423.827 9.528 0.012 o
2 1 7 29.695 30.400 0.689 2.224 o
2 1 8 47.173 47.668 1.069 0.919 o
2 1 9 179.609 177.409 3.985 0.066 o
2 1 10 41.902 42.445 0.939 1.187 o
2 1 11 1.745 1.708 0.050 447.208 o
2 1 12 24.540 24.119 0.539 3.587 o
2 1 13 119.320 119.085 2.647 0.149 o
2 1 14 3.186 3.086 0.080 169.778 o
2 1 15 5.370 5.303 0.130 63.590 o
2 1 16 0.459 0.399 0.030 1351.500 o
2 1 17 4.418 4.434 0.110 89.346 o
2 1 18 21.173 21.462 0.479 4.567 o
2 1 19 33.660 33.886 0.749 1.862 o
2 1 20 25.019 25.077 0.569 3.247 o
2 1 21 9.353 9.278 0.240 18.928 o
2 1 22 0.659 0.619 0.040 757.103 o
2 1 23 6.990 6.861 0.170 37.251 o
2 1 24 8.351 8.499 0.230 20.906 o
2 2 0 514.516 515.677 11.555 0.008 o
2 2 1 1.696 1.708 0.070 240.199 o
2 2 2 2.967 3.106 0.090 138.932 o
2 2 3 16.996 17.317 0.399 6.645 o
2 2 4 1.317 1.258 0.060 330.418 o
2 2 5 153.038 152.641 3.455 0.088 o
2 2 6 10.182 10.297 0.260 16.084 o
2 2 7 56.570 56.406 1.268 0.652 o
2 2 8 56.093 56.097 1.238 0.680 o
2 2 9 77.799 77.898 1.748 0.343 o
2 2 10 75.937 74.982 1.678 0.371 o
2 2 11 32.021 31.709 0.709 2.078 o
2 2 12 0.422 0.459 0.030 1352.100 o
2 2 13 35.553 35.813 0.789 1.677 o
2 2 14 1.637 1.668 0.050 451.459 o
2 2 15 12.679 12.633 0.280 13.336 o
2 2 16 12.670 12.753 0.290 12.556 o
2 2 17 46.041 46.349 1.039 0.972 o
2 2 18 2.204 2.187 0.080 181.310 o
2 2 20 1.937 2.047 0.090 146.680 o
2 2 22 3.005 3.026 0.100 114.554 o
2 2 23 10.962 11.365 0.260 15.737 o
2 3 0 12.531 12.174 0.599 3.316 o
2 3 1 29.100 28.962 0.649 2.484 o
2 3 2 90.660 87.466 1.917 0.281 o
2 3 3 4.639 4.404 0.140 57.700 o
2 3 4 214.867 211.674 4.694 0.047 o
2 3 5 7.841 7.590 0.180 32.743 o
2 3 6 2.406 2.407 0.070 228.515 o
2 3 7 29.843 29.082 0.669 2.346 o
2 3 8 1.656 1.708 0.060 321.710 o
2 3 9 1.406 1.428 0.060 327.920 o
2 3 10 2.547 2.357 0.110 97.945 o
2 3 11 0.205 0.200 0.030 1372.160 o
2 3 12 3.708 3.775 0.100 110.075 o
2 3 13 0.108 0.110 0.030 1376.230 o
2 3 14 8.355 8.339 0.200 26.760 o
2 3 15 5.107 4.974 0.130 64.484 o
2 3 16 3.681 3.785 0.130 68.303 o
2 3 17 0.235 0.240 0.040 772.604 o
2 3 18 1.536 1.578 0.070 242.277 o
2 3 19 0.314 0.270 0.050 494.430 o
2 3 20 0.295 0.280 0.060 343.742 o
2 3 21 1.687 1.618 0.090 148.483 o
2 3 22 4.623 4.714 0.200 29.547 o
2 4 0 12.325 12.454 0.290 12.652 o
2 4 2 2.043 2.027 0.080 182.967 o
2 4 3 54.069 54.419 1.158 0.769 o
2 4 4 53.719 52.741 1.258 0.671 o
2 4 5 18.461 18.166 0.409 6.239 o
2 4 6 3.474 3.346 0.110 94.153 o
2 4 7 17.802 18.026 0.399 6.559 o
2 4 8 5.013 5.073 0.130 64.573 o
2 4 9 6.693 6.811 0.190 30.830 o
2 4 10 1.646 1.658 0.070 240.906 o
2 4 11 0.225 0.270 0.040 772.534 o
2 4 12 33.943 33.706 0.799 1.666 o
2 4 13 11.255 11.205 0.270 14.695 o
2 4 14 7.666 7.550 0.260 17.013 o
2 4 15 5.438 5.383 0.180 35.358 o
2 4 17 6.099 6.372 0.200 28.517 o
2 4 18 10.477 10.367 0.489 4.960 o
2 4 19 3.638 3.625 0.260 18.024 o
2 5 0 11.034 10.926 0.250 16.871 o
2 5 1 3.765 3.605 0.110 92.869 o
2 5 2 1.783 1.638 0.130 72.209 o
2 5 3 1.235 1.238 0.070 246.100 o
2 5 4 2.813 2.936 0.110 96.572 o
2 5 5 1.243 1.178 0.070 246.262 o
2 5 6 1.753 1.937 0.090 147.639 o
2 5 7 0.232 0.260 0.050 494.988 o
2 5 8 68.776 69.659 1.698 0.373 o
2 5 9 5.425 5.503 0.180 35.328 o
2 5 10 3.548 3.615 0.170 41.255 o
2 5 11 0.314 0.340 0.070 252.592 o
2 5 12 0.773 0.829 0.090 152.029 o
2 5 13 1.496 1.528 0.110 100.768 o
2 5 14 17.518 17.377 1.139 0.934 o
2 5 15 1.107 1.238 0.180 38.133 o
2 6 0 0.823 0.809 0.070 249.974 o
2 6 1 0.511 0.449 0.060 342.388 o
2 6 2 6.648 6.821 0.270 16.107 o
2 6 3 11.895 12.684 0.290 12.713 o
2 6 4 6.517 6.741 0.200 28.215 o
2 6 5 0.222 0.220 0.060 344.044 o
2 6 6 0.308 0.240 0.070 252.699 o
2 6 7 5.257 5.233 0.170 39.485 o
2 6 8 0.679 0.749 0.070 250.782 o
2 6 9 0.545 0.619 0.090 152.542 o
2 6 11 3.227 3.106 0.140 60.423 o
2 6 12 7.187 7.091 0.310 12.308 o
2 6 13 0.598 0.559 0.150 55.039 o
2 6 14 4.036 3.885 0.240 21.003 o
2 7 0 1.128 0.939 0.150 54.864 o
2 7 1 2.181 1.878 0.200 30.700 o
2 7 3 2.001 2.037 0.210 27.887 o
2 7 4 4.029 3.915 0.250 19.392 o
2 7 6 2.012 1.937 0.210 27.893 o
2 7 7 2.897 2.926 0.230 23.107 o
3 0 0 393.776 320.372 7.261 0.019 o
3 0 2 186.839 194.476 4.544 0.052 o
3 0 4 21.874 21.003 0.699 2.329 o
3 0 6 581.543 591.528 13.303 0.006 o
3 0 8 11.174 10.386 0.260 15.811 o
3 0 10 1.152 1.139 0.050 473.358 o
3 0 12 278.651 280.135 6.212 0.027 o
3 0 14 3.697 3.725 0.100 110.236 o
3 0 16 11.057 10.916 0.260 15.772 o
3 0 18 10.103 10.456 0.250 17.223 o
3 0 20 35.730 35.883 0.749 1.826 o
3 0 22 33.970 34.136 0.729 1.943 o
3 0 24 1.779 1.947 0.230 23.307 o
3 1 0 107.764 111.005 2.467 0.173 o
3 1 1 429.105 421.760 11.435 0.008 o
3 1 2 442.714 454.038 10.197 0.010 o
3 1 3 42.236 41.785 0.929 1.209 o
3 1 4 12.210 11.505 0.290 12.765 o
3 1 5 4.970 5.283 0.150 49.919 o
3 1 6 4.722 4.984 0.140 57.137 o
3 1 7 29.676 29.202 0.669 2.348 o
3 1 8 38.179 38.100 0.869 1.394 o
3 1 9 1.551 1.468 0.050 457.411 o
3 1 10 85.387 84.700 1.878 0.296 o
3 1 11 13.787 13.462 0.300 11.588 o
3 1 12 11.083 11.016 0.250 16.843 o
3 1 13 35.642 36.143 0.799 1.639 o
3 1 14 0.621 0.679 0.030 1323.070 o
3 1 15 3.020 2.966 0.080 171.760 o
3 1 16 58.216 58.783 1.308 0.612 o
3 1 17 1.316 1.378 0.060 329.584 o
3 1 18 2.853 2.846 0.100 115.475 o
3 1 19 7.676 7.710 0.190 29.899 o
3 1 20 0.443 0.449 0.040 766.432 o
3 1 21 4.331 4.294 0.110 89.885 o
3 1 22 0.905 0.899 0.060 337.517 o
3 1 23 22.348 22.241 0.489 4.345 o
3 2 0 1.868 1.898 0.070 237.527 o
3 2 1 8.370 7.740 0.200 26.925 o
3 2 2 276.798 276.589 6.282 0.027 o
3 2 3 102.132 101.727 2.307 0.197 o
3 2 4 90.331 91.371 2.027 0.255 o
3 2 5 61.715 60.941 1.418 0.525 o
3 2 6 45.214 44.452 1.059 0.948 o
3 2 7 3.739 3.725 0.100 110.050 o
3 2 8 103.382 102.197 2.467 0.176 o
3 2 9 2.216 2.237 0.060 306.232 o
3 2 10 11.204 11.165 0.250 16.783 o
3 2 11 9.294 9.238 0.210 23.882 o
3 2 12 21.431 21.432 0.479 4.556 o
3 2 13 2.878 2.926 0.080 173.155 o
3 2 14 8.122 7.810 0.190 29.563 o
3 2 15 1.253 1.198 0.060 331.698 o
3 2 16 1.856 1.908 0.070 237.606 o
3 2 17 6.911 7.011 0.170 37.255 o
3 2 18 20.566 20.763 0.499 4.295 o
3 2 19 14.327 14.401 0.330 9.716 o
3 2 20 6.310 6.332 0.170 38.121 o
3 2 21 5.168 5.263 0.150 49.685 o
3 2 22 1.836 1.698 0.090 147.780 o
3 2 23 1.111 0.919 0.190 34.257 o
3 3 0 70.300 71.806 1.498 0.458 o
3 3 1 2.022 2.047 0.080 183.038 o
3 3 2 20.492 20.623 0.479 4.614 o
3 3 3 98.780 96.374 2.087 0.237 o
3 3 4 107.173 104.963 2.267 0.201 o
3 3 5 0.140 0.130 0.030 1375.280 o
3 3 6 19.729 20.134 0.439 5.404 o
3 3 7 2.078 2.107 0.080 182.459 o
3 3 8 114.076 113.482 2.577 0.158 o
3 3 9 34.815 35.494 0.779 1.722 o
3 3 10 0.263 0.220 0.030 1369.310 o
3 3 11 15.822 15.710 0.350 8.543 o
3 3 12 32.167 31.998 0.709 2.074 o
3 3 13 12.084 11.835 0.270 14.420 o
3 3 14 48.060 48.487 1.039 0.959 o
3 3 15 4.470 4.574 0.120 76.333 o
3 3 16 7.994 8.149 0.200 27.024 o
3 3 17 6.882 7.031 0.170 37.273 o
3 3 18 2.019 2.167 0.080 182.655 o
3 3 19 0.766 0.719 0.060 339.638 o
3 3 20 0.453 0.509 0.060 342.546 o
3 3 21 3.646 3.685 0.120 79.403 o
3 3 22 5.839 6.002 0.280 15.205 o
3 4 0 6.138 6.042 0.170 38.403 o
3 4 1 0.340 0.280 0.040 770.573 o
3 4 2 2.225 2.127 0.090 145.257 o
3 4 3 17.924 17.827 0.469 4.960 o
3 4 4 37.552 37.092 1.188 0.804 o
3 4 5 0.257 0.230 0.040 772.360 o
3 4 6 0.270 0.300 0.040 771.629 o
3 4 7 54.414 54.569 1.238 0.686 o
3 4 8 19.811 20.204 0.429 5.609 o
3 4 9 9.728 9.597 0.230 20.187 o
3 4 10 10.876 10.566 0.260 15.867 o
3 4 12 1.689 1.718 0.090 148.294 o
3 4 13 13.021 12.743 0.300 11.787 o
3 4 14 3.136 3.026 0.120 81.191 o
3 4 16 2.289 2.287 0.110 98.606 o
3 4 17 15.627 15.600 0.340 9.000 o
3 4 18 9.190 8.988 0.350 9.534 o
3 5 0 16.471 16.059 0.360 8.059 o
3 5 1 8.726 8.559 0.260 16.659 o
3 5 2 2.854 2.956 0.130 70.226 o
3 5 5 1.918 1.788 0.080 184.550 o
3 5 6 14.872 14.481 0.330 9.638 o
3 5 7 4.468 4.534 0.140 57.856 o
3 5 8 1.595 1.538 0.090 148.945 o
3 5 9 0.368 0.389 0.060 343.251 o
3 5 12 1.551 1.478 0.110 100.723 o
3 5 13 0.324 0.340 0.080 193.467 o
3 5 14 1.521 1.458 0.190 34.158 o
3 6 0 0.059 0.380 0.100 123.978 o
3 6 1 0.986 0.749 0.070 249.275 o
3 6 2 1.203 1.149 0.070 246.655 o
3 6 3 0.562 0.889 0.090 152.328 o
3 6 4 1.010 1.069 0.110 101.677 o
3 6 5 3.115 3.076 0.160 46.840 o
3 6 6 0.696 0.779 0.070 250.643 o
3 6 7 13.684 14.032 0.380 7.668 o
3 6 8 0.223 0.200 0.060 344.067 o
3 6 9 0.651 0.959 0.100 123.372 o
3 6 10 1.953 2.067 0.120 84.014 o
3 6 11 2.424 2.187 0.220 25.360 o
3 6 12 2.533 2.607 0.220 25.311 o
3 6 13 3.606 3.515 0.230 22.938 o
3 7 0 1.124 1.109 0.180 38.141 o
3 7 2 3.393 3.396 0.230 22.987 o
3 7 3 4.390 4.115 0.250 19.322 o
3 7 4 0.673 0.649 0.160 48.365 o
3 7 6 0.564 0.559 0.150 55.045 o
3 7 8 1.091 1.009 0.170 42.758 o
3 7 9 1.765 1.927 0.200 30.771 o
3 7 10 1.364 1.358 0.180 38.076 o
4 0 0 44.684 45.531 1.139 0.836 o
4 0 4 36.851 38.759 0.919 1.273 o
4 0 6 13.349 12.674 0.320 10.503 o
4 0 8 1.104 1.019 0.050 476.001 o
4 0 10 4.364 4.374 0.110 89.635 o
4 0 12 2.740 2.916 0.080 174.357 o
4 0 16 48.078 49.146 1.099 0.871 o
4 0 18 0.186 0.170 0.050 495.449 o
4 0 22 29.022 29.821 0.729 2.030 o
4 1 0 2.352 2.377 0.080 179.550 o
4 1 1 154.693 153.849 3.485 0.086 o
4 1 2 185.520 185.898 4.284 0.058 o
4 1 3 207.901 210.426 4.984 0.043 o
4 1 4 2.894 2.986 0.100 115.056 o
4 1 5 89.165 87.726 2.197 0.223 o
4 1 6 39.973 39.848 0.899 1.298 o
4 1 7 8.466 8.369 0.200 26.686 o
4 1 8 28.437 27.974 0.639 2.571 o
4 1 9 20.846 20.613 0.469 4.767 o
4 1 10 0.244 0.240 0.020 3059.260 o
4 1 11 126.901 128.253 2.836 0.130 o
4 1 12 11.549 11.565 0.260 15.551 o
4 1 13 6.377 6.162 0.140 53.415 o
4 1 14 2.395 2.427 0.070 228.529 o
4 1 15 9.431 9.468 0.220 21.944 o
4 1 16 3.172 3.216 0.090 137.427 o
4 1 17 8.504 8.719 0.210 24.417 o
4 1 18 0.468 0.439 0.040 765.893 o
4 1 19 1.341 1.378 0.060 329.238 o
4 1 20 17.230 17.337 0.419 6.093 o
4 1 21 13.912 13.742 0.340 9.320 o
4 1 22 4.659 4.604 0.180 36.092 o
4 2 0 116.797 118.685 2.696 0.145 o
4 2 1 74.850 74.143 1.628 0.392 o
4 2 2 295.230 294.446 6.711 0.023 o
4 2 3 56.002 54.729 1.208 0.711 o
4 2 4 15.679 14.921 0.419 6.262 o
4 2 5 0.550 0.559 0.040 761.824 o
4 2 6 6.846 6.911 0.170 37.364 o
4 2 7 153.447 149.665 3.286 0.096 o
4 2 8 0.743 0.679 0.030 1308.970 o
4 2 9 14.297 14.211 0.320 10.256 o
4 2 10 40.773 40.617 0.889 1.315 o
4 2 11 1.227 1.168 0.050 471.044 o
4 2 12 100.752 101.198 2.177 0.218 o
4 2 13 26.904 27.215 0.599 2.909 o
4 2 14 10.665 10.666 0.250 17.023 o
4 2 15 25.999 26.376 0.569 3.205 o
4 2 16 2.224 2.217 0.090 145.057 o
4 2 17 5.151 5.053 0.140 56.412 o
4 2 18 5.467 5.333 0.140 55.673 o
4 2 19 2.751 2.716 0.100 116.084 o
4 2 20 3.019 2.986 0.180 37.326 o
4 2 21 2.251 2.147 0.100 118.705 o
4 2 22 12.503 13.263 0.419 6.486 o
4 3 0 5.511 5.553 0.130 63.023 o
4 3 1 36.812 36.373 0.789 1.661 o
4 3 2 0.927 1.019 0.050 480.016 o
4 3 3 1.463 1.308 0.050 462.505 o
4 3 4 48.233 47.708 1.039 0.960 o
4 3 5 3.575 3.635 0.120 79.616 o
4 3 6 105.336 103.675 2.297 0.197 o
4 3 7 0.322 0.330 0.030 1363.360 o
4 3 8 54.206 53.500 1.198 0.727 o
4 3 9 6.141 6.132 0.150 47.830 o
4 3 10 9.651 9.777 0.290 13.385 o
4 3 11 0.336 0.290 0.070 252.598 o
4 3 13 13.309 12.883 0.290 12.417 o
4 3 16 22.676 22.830 0.509 4.038 o
4 3 17 2.855 2.806 0.100 115.539 o
4 3 18 31.666 31.699 0.689 2.186 o
4 3 19 2.500 2.417 0.110 97.986 o
4 3 21 3.629 3.535 0.250 19.475 o
4 4 0 65.009 63.857 1.598 0.422 o
4 4 1 0.579 0.469 0.040 762.308 o
4 4 2 0.617 0.609 0.050 489.315 o
4 4 3 2.624 2.647 0.100 116.659 o
4 4 4 1.628 1.458 0.060 324.235 o
4 4 5 19.983 19.774 0.439 5.399 o
4 4 6 13.226 13.412 0.300 11.692 o
4 4 7 39.323 39.109 0.849 1.438 o
4 4 8 20.159 20.573 0.539 3.768 o
4 4 9 1.008 0.959 0.070 248.542 o
4 4 10 1.318 1.348 0.070 245.054 o
4 4 11 0.447 0.439 0.050 492.493 o
4 4 12 0.195 0.220 0.050 495.293 o
4 4 13 0.544 0.539 0.070 251.707 o
4 4 14 20.324 20.264 0.419 5.798 o
4 4 15 4.947 4.934 0.170 39.846 o
4 4 17 17.679 18.106 0.459 5.157 o
4 5 0 0.186 0.150 0.040 773.724 o
4 5 1 1.987 1.798 0.080 184.082 o
4 5 2 0.805 0.799 0.070 250.085 o
4 5 3 3.369 2.936 0.140 60.358 o
4 5 4 21.590 22.291 0.459 4.865 o
4 5 5 1.977 1.997 0.140 62.135 o
4 5 6 9.238 9.707 0.240 18.896 o
4 5 7 0.130 0.170 0.050 495.666 o
4 5 8 2.072 2.117 0.090 145.960 o
4 5 10 14.201 13.992 0.399 6.960 o
4 5 11 7.172 7.241 0.200 27.737 o
4 5 12 1.787 1.838 0.100 120.445 o
4 6 0 0.865 0.959 0.070 249.360 o
4 6 1 3.542 3.615 0.120 79.713 o
4 6 2 0.490 0.509 0.060 342.340 o
4 6 3 0.616 0.719 0.070 251.109 o
4 6 4 0.104 0.170 0.050 495.750 o
4 6 5 2.424 2.647 0.100 117.348 o
4 6 7 0.781 0.789 0.090 152.049 o
4 6 8 1.879 1.977 0.110 99.747 o
4 6 9 1.653 1.688 0.120 84.636 o
4 7 1 4.280 4.594 0.310 12.674 o
4 7 2 0.788 0.879 0.150 54.967 o
4 7 5 0.892 0.949 0.160 48.299 o
4 7 6 6.089 6.002 0.280 15.171 o
4 7 8 3.467 3.446 0.230 22.970 o
5 0 0 63.062 63.278 1.418 0.521 o
5 0 2 671.920 676.238 15.120 0.005 o
5 0 4 11.737 11.505 0.280 13.662 o
5 0 6 6.576 6.362 0.160 42.111 o
5 0 8 146.087 146.419 3.146 0.105 o
5 0 10 70.970 72.445 1.558 0.428 o
5 0 12 17.450 17.288 0.380 7.213 o
5 0 14 15.561 15.380 0.340 9.022 o
5 0 16 14.932 15.670 0.380 7.500 o
5 0 18 1.810 1.848 0.100 120.373 o
5 0 20 1.989 1.947 0.140 62.145 o
5 0 22 0.724 0.679 0.190 34.308 o
5 1 0 0.359 0.429 0.040 768.665 o
5 1 1 108.195 108.159 2.407 0.180 o
5 1 2 58.160 57.345 1.278 0.638 o
5 1 3 1.842 1.708 0.090 147.737 o
5 1 4 39.163 38.250 0.979 1.130 o
5 1 5 1.169 0.959 0.130 72.904 o
5 1 6 81.949 79.247 1.798 0.323 o
5 1 7 4.934 4.984 0.120 74.572 o
5 1 8 1.441 1.428 0.040 693.688 o
5 1 9 1.860 1.888 0.060 316.519 o
5 1 10 0.749 0.759 0.030 1303.300 o
5 1 11 28.875 29.192 0.639 2.552 o
5 1 12 55.298 55.368 1.208 0.712 o
5 1 13 16.610 16.738 0.389 6.993 o
5 1 14 0.263 0.260 0.030 1368.410 o
5 1 15 18.010 17.986 0.399 6.545 o
5 1 18 5.500 5.633 0.150 49.024 o
5 1 19 0.785 0.779 0.060 339.218 o
5 1 20 1.304 1.358 0.080 189.066 o
5 1 21 23.449 24.159 0.549 3.508 o
5 2 0 24.938 23.839 0.559 3.365 o
5 2 1 25.420 24.868 0.559 3.338 o
5 2 2 3.288 3.256 0.090 136.617 o
5 2 3 24.306 23.469 0.549 3.493 o
5 2 4 60.413 59.353 1.298 0.614 o
5 2 5 14.863 14.481 0.360 8.303 o
5 2 6 48.209 47.568 1.039 0.960 o
5 2 7 4.282 4.185 0.110 90.236 o
5 2 8 14.228 13.692 0.310 10.873 o
5 2 9 10.721 10.436 0.240 18.271 o
5 2 10 39.033 39.399 0.879 1.357 o
5 2 11 10.580 10.476 0.240 18.313 o
5 2 12 21.849 21.132 0.469 4.708 o
5 2 14 5.956 6.002 0.150 48.172 o
5 2 16 11.659 11.245 0.260 15.565 o
5 2 17 24.374 24.848 0.589 3.078 o
5 2 18 2.789 2.746 0.120 82.123 o
5 2 19 2.708 2.836 0.140 61.123 o
5 2 20 17.112 17.337 0.360 7.925 o
5 2 21 2.590 2.597 0.330 11.324 o
5 3 0 121.195 118.176 2.567 0.157 o
5 3 1 26.253 25.397 0.559 3.307 o
5 3 2 5.226 5.303 0.140 56.091 o
5 3 3 4.335 4.294 0.110 89.870 o
5 3 4 3.906 3.725 0.110 92.234 o
5 3 5 40.439 40.038 0.879 1.345 o
5 3 6 89.319 88.035 1.868 0.294 o
5 3 7 4.636 4.334 0.120 76.214 o
5 3 8 3.196 3.296 0.100 113.264 o
5 3 9 0.281 0.220 0.040 772.074 o
5 3 10 37.070 36.343 0.729 1.890 o
5 3 11 21.001 20.713 0.569 3.401 o
5 3 12 0.604 0.559 0.070 251.459 o
5 3 13 4.246 4.274 0.160 45.513 o
5 3 14 28.849 29.072 0.699 2.191 o
5 3 15 0.838 0.839 0.070 249.823 o
5 3 16 31.866 32.098 0.659 2.347 o
5 3 19 4.150 4.095 0.160 45.671 o
5 4 0 8.676 8.629 0.360 9.090 o
5 4 1 4.547 4.654 0.150 50.802 o
5 4 2 0.092 0.140 0.050 495.827 o
5 4 3 1.211 1.318 0.070 245.985 o
5 4 4 25.209 25.087 0.669 2.448 o
5 4 5 18.004 18.066 0.419 6.021 o
5 4 6 8.129 8.249 0.200 26.917 o
5 4 7 18.412 18.256 0.419 5.989 o
5 4 9 7.442 7.151 0.200 27.615 o
5 4 10 15.600 15.570 0.350 8.576 o
5 4 11 2.618 2.617 0.100 116.735 o
5 4 12 0.616 0.539 0.060 341.462 o
5 4 14 2.309 2.267 0.110 98.584 o
5 4 15 11.741 11.944 0.280 13.615 o
5 4 16 1.304 1.348 0.200 30.880 o
5 4 17 4.763 4.864 0.260 17.794 o
5 5 0 4.855 4.884 0.280 15.395 o
5 5 2 4.445 4.814 0.260 17.843 o
5 5 3 1.101 1.099 0.080 190.488 o
5 5 4 3.243 3.406 0.120 80.585 o
5 5 5 0.326 0.340 0.060 343.521 o
5 5 6 6.068 6.402 0.200 28.526 o
5 5 7 1.236 1.119 0.070 246.526 o
5 5 8 7.098 7.131 0.230 21.568 o
5 5 9 0.340 0.409 0.070 252.463 o
5 5 14 2.669 2.607 0.210 27.719 o
5 5 15 0.795 0.769 0.150 54.978 o
5 6 0 6.408 6.611 0.399 7.570 o
5 6 1 4.223 4.125 0.140 58.504 o
5 6 2 3.944 3.865 0.130 67.780 o
5 6 3 1.923 1.858 0.140 62.226 o
5 6 4 1.540 1.528 0.080 187.479 o
5 6 5 7.258 7.161 0.180 33.382 o
5 6 6 2.757 2.796 0.130 70.468 o
5 6 7 10.960 11.305 0.270 14.753 o
5 6 8 0.681 0.689 0.130 73.194 o
5 6 9 2.023 2.087 0.120 83.902 o
5 6 12 0.509 0.519 0.140 63.193 o
5 7 0 1.644 1.538 0.110 100.531 o
5 7 1 7.858 7.241 0.190 29.935 o
5 7 2 1.493 1.368 0.200 30.855 o
5 7 3 1.897 1.748 0.190 34.059 o
5 7 4 1.151 1.228 0.180 38.126 o
5 7 5 0.768 0.659 0.150 54.996 o
6 0 0 232.662 235.063 5.343 0.037 o
6 0 2 29.237 29.781 0.659 2.411 o
6 0 4 1.580 1.498 0.120 84.826 o
6 0 6 42.683 47.448 0.959 1.127 o
6 0 8 15.561 15.470 0.350 8.586 o
6 0 10 33.398 33.586 0.699 2.095 o
6 0 12 93.113 94.037 1.997 0.259 o
6 0 14 4.419 4.215 0.140 58.161 o
6 0 16 2.033 2.087 0.110 99.346 o
6 0 18 11.393 11.994 0.290 12.874 o
6 0 20 22.509 22.461 0.449 4.990 o
6 1 0 0.649 0.619 0.050 488.771 o
6 1 1 183.537 180.115 4.075 0.063 o
6 1 2 60.520 58.474 1.498 0.481 o
6 1 3 22.292 20.803 0.479 4.532 o
6 1 4 54.858 52.102 1.298 0.634 o
6 1 5 58.552 58.384 1.268 0.644 o
6 1 6 21.145 20.084 0.529 3.873 o
6 1 7 11.783 11.565 0.270 14.525 o
6 1 8 42.505 41.766 0.909 1.252 o
6 1 9 33.903 34.365 0.769 1.776 o
6 1 10 0.316 0.340 0.040 770.458 o
6 1 11 32.048 31.699 0.689 2.180 o
6 1 12 0.644 0.669 0.050 488.467 o
6 1 13 13.612 13.842 0.310 10.960 o
6 1 15 2.019 1.878 0.080 183.617 o
6 1 16 25.524 26.316 0.549 3.416 o
6 1 17 0.384 0.370 0.050 493.460 o
6 1 18 3.053 3.046 0.150 53.117 o
6 1 19 5.745 5.782 0.160 43.337 o
6 2 1 9.430 9.248 0.220 21.993 o
6 2 2 0.047 0.100 0.020 3097.280 o
6 2 3 13.649 12.893 0.310 11.030 o
6 2 4 47.628 45.980 0.989 1.049 o
6 2 5 96.973 94.756 2.307 0.201 o
6 2 6 2.185 2.177 0.090 145.326 o
6 2 7 1.069 1.059 0.060 334.869 o
6 2 8 5.362 5.133 0.140 56.008 o
6 2 9 34.156 33.287 0.689 2.137 o
6 2 10 1.518 1.478 0.080 187.726 o
6 2 11 5.715 5.613 0.160 43.458 o
6 2 12 3.187 3.266 0.120 80.846 o
6 2 13 7.059 7.011 0.200 27.860 o
6 2 14 33.323 33.766 0.709 2.046 o
6 2 15 15.164 15.080 0.340 9.089 o
6 2 16 7.490 7.620 0.200 27.458 o
6 2 17 1.357 1.338 0.070 244.792 o
6 2 18 0.746 0.699 0.080 192.307 o
6 2 20 2.740 2.537 0.260 18.170 o
6 3 2 0.712 0.719 0.060 340.085 o
6 3 3 0.767 0.709 0.050 486.145 o
6 3 4 0.304 0.280 0.040 771.217 o
6 3 5 0.144 0.150 0.040 774.125 o
6 3 6 0.186 0.220 0.040 773.347 o
6 3 7 5.122 4.954 0.140 56.536 o
6 3 8 6.032 5.812 0.150 48.197 o
6 3 9 3.245 3.735 0.130 69.061 o
6 3 10 32.220 32.428 0.699 2.120 o
6 3 11 1.799 1.628 0.080 185.755 o
6 3 12 1.252 1.278 0.090 150.414 o
6 3 13 0.605 0.569 0.070 251.437 o
6 3 15 12.159 12.044 0.300 11.997 o
6 3 16 5.474 5.643 0.190 31.894 o
6 3 17 0.548 0.569 0.170 42.868 o
6 3 18 7.941 8.719 0.499 4.842 o
6 4 0 16.461 16.129 0.439 5.691 o
6 4 2 25.186 25.267 0.589 3.055 o
6 4 3 0.244 0.300 0.050 494.796 o
6 4 4 6.106 5.932 0.200 28.621 o
6 4 5 13.729 13.912 0.310 10.936 o
6 4 6 0.767 0.819 0.050 485.182 o
6 4 7 1.929 1.868 0.090 147.082 o
6 4 9 7.320 7.550 0.190 30.190 o
6 4 10 17.706 18.106 0.389 6.850 o
6 4 11 1.763 1.648 0.080 185.906 o
6 4 12 0.286 0.300 0.060 343.736 o
6 4 14 2.881 2.896 0.140 60.916 o
6 4 15 4.588 4.764 0.160 44.989 o
6 4 16 3.724 3.715 0.150 52.194 o
6 5 0 25.758 25.646 1.109 0.960 o
6 5 1 4.015 3.915 0.140 58.935 o
6 5 2 0.200 0.270 0.060 344.038 o
6 5 3 0.646 0.639 0.070 251.148 o
6 5 4 14.453 14.251 0.320 10.230 o
6 5 6 43.181 43.034 1.149 0.831 o
6 5 7 2.845 2.896 0.210 27.653 o
6 5 8 0.548 0.539 0.090 152.589 o
6 5 9 1.307 1.378 0.090 150.114 o
6 5 10 0.420 0.419 0.070 252.256 o
6 5 12 0.509 0.549 0.080 193.016 o
6 5 13 1.510 1.588 0.190 34.149 o
6 6 0 10.709 11.076 0.290 13.085 o
6 6 1 2.131 2.047 0.090 145.853 o
6 6 2 4.394 4.634 0.270 16.596 o
6 6 3 5.088 5.143 0.160 44.334 o
6 6 4 0.229 0.260 0.060 343.974 o
6 6 5 1.147 1.129 0.080 190.247 o
6 6 7 1.918 1.808 0.120 84.234 o
6 6 8 0.839 0.839 0.090 151.898 o
6 6 9 0.475 0.519 0.080 193.106 o
6 6 10 6.484 6.671 0.280 15.068 o
6 7 0 1.730 1.538 0.100 120.956 o
6 7 1 0.540 0.459 0.140 63.193 o
7 0 0 107.974 108.718 3.565 0.090 o
7 0 2 35.124 35.234 1.288 0.698 o
7 0 4 267.716 262.058 11.575 0.009 o
7 0 6 1.243 1.119 0.070 246.476 o
7 0 8 43.040 43.953 0.869 1.337 o
7 0 10 59.386 59.373 1.288 0.625 o
7 0 12 17.465 17.677 0.409 6.325 o
7 0 14 11.855 12.184 0.370 8.272 o
7 0 16 8.244 8.179 0.230 21.001 o
7 0 18 16.145 16.518 0.350 8.460 o
7 1 0 82.516 80.715 1.848 0.307 o
7 1 1 1.068 1.049 0.060 334.934 o
7 1 2 0.192 0.230 0.030 1372.070 o
7 1 3 7.345 7.271 0.180 33.269 o
7 1 4 34.908 34.145 0.749 1.846 o
7 1 5 40.096 38.859 1.049 0.995 o
7 1 6 1.011 0.929 0.060 336.248 o
7 1 7 1.333 1.428 0.070 244.621 o
7 1 8 46.346 46.419 0.949 1.129 o
7 1 10 3.122 3.246 0.120 80.997 o
7 1 11 16.540 16.498 0.360 8.029 o
7 1 12 15.231 15.120 0.370 7.854 o
7 1 13 15.447 15.220 0.360 8.208 o
7 1 14 23.199 23.539 0.549 3.524 o
7 1 15 21.674 22.231 0.469 4.691 o
7 1 17 3.260 3.505 0.140 60.152 o
7 1 18 0.418 0.300 0.080 193.371 o
7 1 19 4.053 4.274 0.160 45.677 o
7 2 0 34.977 34.056 0.779 1.728 o
7 2 1 10.694 10.426 0.240 18.283 o
7 2 2 6.406 6.102 0.160 42.446 o
7 2 3 4.732 4.534 0.120 75.705 o
7 2 4 0.498 0.539 0.040 763.698 o
7 2 5 0.797 0.709 0.050 485.631 o
7 2 6 5.584 5.653 0.150 48.900 o
7 2 7 3.308 3.156 0.100 113.094 o
7 2 8 7.338 6.801 0.170 36.950 o
7 2 9 20.546 20.603 0.439 5.344 o
7 2 10 0.926 0.779 0.070 249.516 o
7 2 11 9.942 9.997 0.250 17.338 o
7 2 12 0.349 0.300 0.070 252.563 o
7 2 13 3.975 4.195 0.180 36.591 o
7 2 14 6.609 6.531 0.200 28.221 o
7 2 15 10.983 11.395 0.270 14.737 o
7 2 16 1.090 0.999 0.110 101.629 o
7 2 18 3.791 3.675 0.150 52.147 o
7 3 0 0.574 0.559 0.040 761.030 o
7 3 1 27.512 27.244 0.579 3.063 o
7 3 2 22.255 21.991 0.509 4.069 o
7 3 3 14.978 14.721 0.350 8.692 o
7 3 4 14.021 14.032 0.310 10.879 o
7 3 5 1.031 0.989 0.060 335.699 o
7 3 6 6.524 6.571 0.170 37.819 o
7 3 7 3.324 3.326 0.110 94.626 o
7 3 8 11.998 11.605 0.270 14.469 o
7 3 9 9.765 9.627 0.280 14.255 o
7 3 10 1.806 1.858 0.090 147.590 o
7 3 12 3.281 3.505 0.160 46.577 o
7 3 13 1.615 1.478 0.100 121.293 o
7 3 14 0.269 0.290 0.070 252.723 o
7 3 16 1.908 1.917 0.130 71.964 o
7 4 0 9.742 9.498 0.220 21.798 o
7 4 1 1.472 1.448 0.100 121.637 o
7 4 2 1.569 1.638 0.080 187.027 o
7 4 3 1.122 1.109 0.080 190.383 o
7 4 4 2.575 2.347 0.110 97.891 o
7 4 5 19.896 20.114 0.489 4.487 o
7 4 6 29.395 29.302 0.639 2.541 o
7 4 9 9.939 9.877 0.240 18.634 o
7 4 10 0.318 0.320 0.060 343.590 o
7 4 12 4.791 4.724 0.170 40.044 o
7 4 13 0.289 0.350 0.100 123.902 o
7 4 14 6.759 6.611 0.220 23.623 o
7 4 15 3.211 3.326 0.160 46.690 o
7 5 0 13.317 12.853 0.300 11.726 o
7 5 2 12.012 11.905 0.280 13.561 o
7 5 3 1.381 1.358 0.090 149.922 o
7 5 4 2.307 2.507 0.110 98.324 o
7 5 6 1.065 0.989 0.080 190.835 o
7 5 8 3.513 3.436 0.130 68.871 o
7 5 10 19.896 19.275 0.419 5.859 o
7 5 11 1.276 1.408 0.200 30.880 o
7 5 12 1.208 1.168 0.180 38.122 o
7 6 0 0.782 0.789 0.070 250.222 o
7 6 2 2.158 2.117 0.110 99.062 o
7 6 4 3.761 3.565 0.210 27.349 o
7 6 5 3.775 3.495 0.140 59.525 o
7 6 6 3.102 2.996 0.140 60.624 o
7 6 7 3.274 3.386 0.140 60.206 o
7 6 8 2.900 2.986 0.220 25.215 o
8 0 0 27.574 27.794 0.539 3.434 o
8 0 2 14.807 14.721 0.459 5.358 o
8 0 4 64.085 64.166 1.398 0.531 o
8 0 6 4.631 4.354 0.140 57.749 o
8 0 8 28.409 29.102 0.619 2.702 o
8 0 10 0.916 0.869 0.090 151.718 o
8 0 12 24.730 24.957 0.489 4.188 o
8 0 14 80.040 82.832 1.957 0.279 o
8 0 16 0.781 1.099 0.100 123.129 o
8 1 1 0.421 0.409 0.030 1354.070 o
8 1 2 2.064 2.047 0.070 234.623 o
8 1 3 82.860 83.581 1.957 0.277 o
8 1 4 33.014 32.258 0.769 1.796 o
8 1 6 4.141 4.035 0.120 77.830 o
8 1 7 0.328 0.340 0.040 770.227 o
8 1 8 19.274 19.485 0.419 5.893 o
8 1 9 9.406 9.428 0.230 20.343 o
8 1 10 18.257 18.086 0.389 6.805 o
8 1 11 5.930 6.102 0.190 31.506 o
8 1 12 4.202 4.334 0.200 29.781 o
8 1 13 10.834 11.026 0.270 14.815 o
8 1 15 1.544 1.548 0.130 72.447 o
8 1 16 0.624 0.569 0.110 102.205 o
8 2 0 41.261 40.657 0.949 1.174 o
8 2 1 21.335 21.093 0.509 4.117 o
8 2 3 5.017 4.894 0.160 44.524 o
8 2 4 14.174 14.171 0.320 10.277 o
8 2 5 7.403 7.201 0.190 30.250 o
8 2 7 34.815 34.605 0.819 1.585 o
8 2 8 4.164 3.995 0.120 77.824 o
8 2 9 0.117 0.150 0.050 495.742 o
8 2 10 15.145 14.960 0.340 9.099 o
8 2 13 3.833 3.905 0.210 27.283 o
8 2 14 0.318 0.320 0.090 152.924 o
8 2 15 2.616 2.816 0.280 15.687 o
8 2 16 1.903 1.927 0.130 71.964 o
8 3 0 17.298 17.008 0.419 6.099 o
8 3 1 0.186 0.190 0.040 773.518 o
8 3 2 9.371 9.218 0.230 20.396 o
8 3 3 0.588 0.569 0.050 489.999 o
8 3 4 10.552 10.576 0.250 17.071 o
8 3 5 17.861 17.377 0.469 4.972 o
8 3 6 14.033 13.702 0.419 6.391 o
8 3 8 3.665 3.655 0.120 79.394 o
8 3 10 2.608 2.607 0.120 82.572 o
8 3 11 5.632 5.473 0.170 39.081 o
8 3 12 3.150 3.266 0.130 69.571 o
8 3 13 6.370 6.232 0.200 28.418 o
8 3 14 5.416 5.703 0.180 35.267 o
8 3 15 1.328 1.368 0.160 48.133 o
8 4 1 2.246 2.267 0.090 144.840 o
8 4 2 13.682 13.133 0.320 10.423 o
8 4 3 2.452 2.377 0.150 53.834 o
8 4 4 2.299 2.227 0.090 144.688 o
8 4 5 2.626 2.677 0.110 97.375 o
8 4 6 3.548 3.436 0.110 93.797 o
8 4 7 4.197 4.165 0.120 77.535 o
8 4 9 12.332 11.845 0.280 13.498 o
8 4 10 5.629 5.723 0.220 24.167 o
8 4 12 5.472 5.443 0.170 39.226 o
8 4 13 0.268 0.310 0.090 152.962 o
8 5 0 1.034 0.949 0.080 191.020 o
8 5 1 0.216 0.220 0.060 344.061 o
8 5 2 6.180 6.062 0.170 38.357 o
8 5 3 3.636 3.465 0.130 68.645 o
8 5 4 0.792 0.829 0.080 191.999 o
8 5 6 6.583 6.651 0.190 30.949 o
8 5 7 2.106 2.397 0.230 23.248 o
8 5 8 19.323 19.265 0.689 2.432 o
8 5 9 2.682 2.816 0.130 70.554 o
8 5 10 0.843 0.789 0.140 63.071 o
8 6 1 0.485 0.449 0.080 193.150 o
8 6 2 4.621 4.454 0.350 9.969 o
8 6 3 1.391 1.208 0.100 122.044 o
8 6 4 2.536 2.527 0.150 53.722 o
9 0 0 17.202 18.266 0.819 1.770 o
9 0 2 45.952 45.850 1.638 0.430 o
9 0 4 4.504 4.544 0.240 20.857 o
9 0 6 26.701 26.635 0.519 3.700 o
9 0 10 13.569 13.852 0.419 6.413 o
9 0 12 8.356 8.469 0.330 10.755 o
9 1 0 32.746 32.727 0.689 2.162 o
9 1 1 0.212 0.200 0.040 773.161 o
9 1 2 4.736 4.604 0.140 57.406 o
9 1 3 26.116 25.657 0.529 3.624 o
9 1 4 2.506 2.457 0.120 82.873 o
9 1 5 5.997 6.002 0.180 34.762 o
9 1 6 7.697 7.380 0.280 14.826 o
9 1 7 12.853 12.564 0.290 12.539 o
9 1 8 1.689 1.668 0.080 186.273 o
9 1 9 2.089 1.947 0.090 146.249 o
9 1 10 8.926 8.819 0.230 20.638 o
9 1 12 0.944 1.049 0.090 151.468 o
9 1 13 26.197 27.105 0.509 3.828 o
9 1 14 8.862 9.018 0.260 16.573 o
9 1 15 1.005 1.139 0.100 122.779 o
9 2 0 1.762 1.708 0.090 148.043 o
9 2 1 3.600 3.625 0.120 79.573 o
9 2 2 35.216 35.084 0.809 1.613 o
9 2 3 4.989 4.914 0.170 39.822 o
9 2 4 35.599 34.655 0.769 1.756 o
9 2 5 3.233 3.206 0.130 69.491 o
9 2 6 2.991 3.066 0.110 95.928 o
9 2 7 1.655 1.728 0.090 148.400 o
9 2 8 2.103 2.117 0.090 145.821 o
9 2 9 14.816 14.591 0.350 8.717 o
9 2 10 2.006 2.027 0.110 99.456 o
9 2 11 8.411 8.759 0.230 20.837 o
9 2 12 6.212 6.242 0.240 20.289 o
9 2 14 7.052 7.241 0.200 27.802 o
9 3 0 2.050 2.227 0.120 83.763 o
9 3 1 6.387 6.292 0.160 42.362 o
9 3 2 2.509 2.487 0.110 97.883 o
9 3 3 13.759 14.611 0.360 8.405 o
9 3 4 6.430 6.432 0.310 12.418 o
9 3 5 1.312 1.238 0.090 150.301 o
9 3 6 15.623 16.089 0.380 7.424 o
9 3 7 0.285 0.330 0.060 343.690 o
9 3 8 15.545 15.450 0.340 9.019 o
9 3 10 2.946 2.816 0.230 23.107 o
9 3 11 3.770 3.765 0.150 52.123 o
9 3 12 4.588 4.424 0.320 11.893 o
9 4 1 2.270 2.397 0.120 83.304 o
9 4 2 12.524 12.104 0.290 12.647 o
9 4 5 0.320 0.290 0.060 343.635 o
9 4 6 4.931 4.804 0.140 56.953 o
9 4 7 17.281 17.817 0.389 6.896 o
9 4 8 12.063 11.785 0.270 14.431 o
9 4 9 5.031 5.103 0.170 39.715 o
9 4 10 0.963 1.059 0.100 122.903 o
9 5 1 0.828 0.769 0.090 151.983 o
9 5 2 4.157 3.905 0.130 67.363 o
9 5 3 1.474 1.368 0.090 149.621 o
9 5 4 1.023 1.139 0.180 38.154 o
9 5 5 0.884 0.959 0.170 42.799 o
10 0 0 7.302 8.050 0.459 5.720 o
10 0 2 2.766 2.936 0.130 70.361 o
10 0 4 13.872 13.812 0.439 5.876 o
10 0 6 17.293 16.399 0.350 8.336 o
10 0 8 1.019 1.009 0.100 122.857 o
10 1 0 9.468 9.498 0.230 20.306 o
10 1 1 31.378 31.489 0.659 2.360 o
10 1 3 8.277 8.109 0.210 24.680 o
10 1 4 9.226 9.298 0.240 18.967 o
10 1 5 3.561 3.436 0.130 68.793 o
10 1 6 7.604 7.460 0.210 25.157 o
10 1 8 1.287 1.268 0.110 101.238 o
10 1 9 1.149 1.119 0.110 101.497 o
10 1 10 5.127 5.083 0.290 14.340 o
10 1 11 3.702 3.465 0.260 18.026 o
10 1 12 0.679 0.519 0.170 42.857 o
10 1 13 1.614 1.658 0.230 23.336 o
10 2 0 9.078 9.108 0.250 17.712 o
10 2 1 1.597 1.578 0.090 148.868 o
10 2 2 28.154 27.604 1.019 1.116 o
10 2 3 7.712 7.470 0.350 9.704 o
10 2 4 1.486 1.408 0.190 34.168 o
10 2 5 10.042 9.637 0.250 17.361 o
10 2 6 7.216 7.191 0.210 25.399 o
10 2 7 3.680 3.595 0.120 79.426 o
10 2 8 3.050 3.006 0.110 95.849 o
10 2 9 0.422 0.429 0.090 152.789 o
10 2 10 6.248 6.112 0.300 13.263 o
10 2 11 1.228 1.248 0.110 101.326 o
10 2 12 14.821 15.720 0.449 5.554 o
10 3 0 0.769 0.759 0.060 339.442 o
10 3 1 1.340 1.139 0.080 189.402 o
10 3 2 18.106 18.066 0.429 5.777 o
10 3 3 3.713 3.805 0.130 68.231 o
10 3 4 3.215 3.286 0.120 80.768 o
10 3 5 0.250 0.220 0.060 343.970 o
10 3 6 13.424 13.243 0.300 11.672 o
10 3 7 11.278 11.475 0.280 13.763 o
10 3 8 23.658 24.059 0.459 4.714 o
10 3 9 0.503 0.350 0.100 123.780 o
10 3 10 1.013 0.969 0.160 48.270 o
10 3 11 0.846 0.929 0.200 30.949 o
10 4 0 2.363 2.397 0.110 98.321 o
10 4 1 4.952 4.914 0.150 50.167 o
10 4 3 1.457 1.428 0.090 149.578 o
10 4 4 3.131 3.246 0.150 52.964 o
10 4 5 1.004 1.149 0.110 101.641 o
10 4 6 0.767 0.799 0.130 73.140 o
10 4 7 6.510 6.492 0.190 31.043 o
10 5 0 1.754 1.668 0.200 30.794 o
10 5 1 2.450 2.477 0.120 82.950 o
11 0 0 32.023 32.777 1.029 1.073 o
11 0 2 24.081 23.839 0.499 4.101 o
11 0 6 2.455 2.207 0.200 30.610 o
11 1 1 3.748 3.945 0.120 78.873 o
11 1 2 8.031 7.720 0.200 27.126 o
11 1 3 10.957 10.886 0.260 15.803 o
11 1 4 1.668 1.698 0.100 120.914 o
11 1 5 12.352 12.524 0.290 12.640 o
11 1 6 3.417 3.625 0.140 59.892 o
11 1 7 4.555 4.444 0.160 45.165 o
11 1 9 1.273 1.408 0.230 23.372 o
11 1 10 5.367 5.323 0.290 14.302 o
11 2 1 11.737 11.725 0.270 14.517 o
11 2 3 0.921 0.799 0.090 151.778 o
11 2 4 6.768 6.811 0.230 21.724 o
11 2 6 18.617 18.396 0.899 1.474 o
11 2 7 15.597 16.339 0.469 5.088 o
11 2 8 2.701 2.816 0.250 19.627 o
11 2 9 0.765 0.699 0.190 34.304 o
11 3 0 18.534 18.606 0.399 6.482 o
11 3 1 1.927 2.067 0.170 42.390 o
11 3 2 1.151 1.218 0.180 38.127 o
11 3 3 1.397 1.458 0.120 85.038 o
11 3 4 3.021 3.066 0.140 60.674 o
11 3 5 0.720 0.829 0.200 30.962 o
11 3 6 2.076 2.017 0.230 23.273 o
11 4 0 1.493 1.188 0.180 38.068 o
11 4 1 3.262 3.426 0.220 25.103 o
11 4 2 3.235 3.136 0.140 60.397 o
11 4 4 5.943 5.753 0.290 14.214 o
12 0 0 1.383 1.508 0.090 149.685 o
12 0 2 19.409 19.584 0.509 4.210 o
12 0 4 7.459 7.600 0.310 12.251 o
12 1 0 8.245 8.359 0.220 22.695 o
12 1 1 3.124 3.166 0.120 81.074 o
12 1 2 8.000 7.930 0.200 27.084 o
12 1 3 3.350 3.246 0.140 60.199 o
12 1 4 0.494 0.399 0.080 193.178 o
12 1 5 3.496 3.465 0.250 19.497 o
12 1 6 11.712 12.264 0.380 7.885 o
12 1 7 2.376 2.687 0.240 21.322 o
12 2 0 0.660 0.679 0.080 192.549 o
12 2 3 2.071 1.997 0.230 23.275 o
12 2 4 3.845 3.845 0.270 16.703 o
12 2 5 2.509 2.467 0.250 19.663 o
12 2 6 0.966 0.969 0.200 30.937 o
12 3 3 2.406 2.447 0.250 19.674 o
13 1 0 1.257 1.298 0.100 122.215 o
13 1 1 2.033 2.137 0.170 42.340 o
13 2 0 0.935 0.909 0.190 34.278 o
13 2 1 2.803 2.776 0.250 19.619 o
;
_iucr_refine_instructions_details
;
TITL OXA07 OLEX2: imported from CIF
CELL 0.71073 6.095 3.4881 11.8462 90 103.842 90
ZERR 2 0.0005 0.0003 0.0009 0 0.003 0
LATT 1
SYMM -X,0.5+Y,0.5-Z
SFAC C H O
DISP C 0.0033 0.0016
DISP H 0 0
DISP O 0.0106 0.006
UNIT 4 12 12

SIZE 0.193 0.186 0.139
TEMP -173.1(10)
CONF
ACTA 
MORE -1
BOND $H
WGHT 0.009525 0
FVAR 1.000652
REM <olex2.extras>
REM <HklSrc "%.\\oxa07.hkl">
REM </olex2.extras>

O1    3     0.43489  0.44403  0.34989  11.00000  0.01297  0.01923  0.00789 =
 -0.00070  0.00161  0.00464 
O2    3     0.24240  0.74250  0.46371  11.00000  0.01126  0.01838  0.00953 =
 -0.00073  0.00112  0.00537 
C1    1     0.40302  0.55876  0.44801  11.00000  0.00923  0.01166  0.00776 =
 -0.00009  0.00129  0.00173 
H1    2     0.29806  0.51941  0.27777  11.00000  0.02903  0.04474  0.01372 =
 0.00316  0.00248  0.01024 
O3    3     0.13014  0.63103  0.17858  11.00000  0.01084  0.01846  0.00932 =
 0.00100  0.00074 -0.00184 
H2    2     0.19229  0.69648  0.11215  11.00000  0.03059  0.03378  0.01801 =
 0.00430  0.00955 -0.00543 
H3    2     0.00637  0.45576  0.14912  11.00000  0.02261  0.03166  0.02847 =
 -0.00282  0.00553 -0.01289 
HKLF 4

END
Q1 1 0.333333 0.666667 0.458333 11 0.05 0.15
Q2 1 0.611111 0.125 0.402778 11 0.05 0.12
Q3 1 0.222222 0.375 0.583333 11 0.05 0.12
Q4 1 0.222222 0.333333 0.236111 11 0.05 0.1
Q5 1 -0.083333 0.666667 0.111111 11 0.05 0.1

  REM The information below was added by Olex2.
  REM
  REM R1 = 0.0138 for 2499 Fo > 4sig(Fo) and 0.0138 for all 2499 data
  REM 64 parameters refined using 0 restraints
  REM Highest difference peak 0.1481, deepest hole -0.1735
  REM Mean Shift 0.0001, Max Shift 0.0009.

  REM +++ Tabular Listing of Refinement Information +++
  REM R1_all = 0.0138
  REM R1_gt = 0.0138
  REM wR_ref = 0.0386
  REM GOOF = 1.1483
  REM Shift_max = 0.0009
  REM Shift_mean = 0.0001
  REM Reflections_all = 2499
  REM Reflections_gt = 2499
  REM Parameters = 64
  REM Hole = -0.1735
  REM Peak = 0.1481
  REM Flack = n/a

  
;
_olex2_submission_special_instructions  'No special instructions were received'
