# Supplementary material for: Towards improved accuracy of Hirshfeld atom refinement with an alternative electron density partition
Source: IUCrJ. 2025 Jan 1;12(Pt 1):74–87. doi: 10.1107/S2052252524011242 (PMC11707693; doi:10.1107/S2052252524011242)
Supplement: Supplementary file 1 [file m-12-00074-sup1.zip › cif_checkcif/oxalic_acid_dihydrate/B3LYP/3.cif]

data_3
_audit_creation_date               2024-03-08
_audit_creation_method
;
Olex2 1.3
(compiled 2020.07.31 svn.rc2a77460 for OlexSys, GUI svn.r6145)
;
_audit_contact_author_address      ?
_audit_contact_author_email        ?
_audit_contact_author_name         ''
_audit_contact_author_phone        ?
_publ_contact_author_id_orcid      ?
_publ_section_references
;
Bourhis, L.J., Dolomanov, O.V., Gildea, R.J., Howard, J.A.K., Puschmann, H.
 (2015). Acta Cryst. A71, 59-75.

Dolomanov, O.V., Bourhis, L.J., Gildea, R.J, Howard, J.A.K. & Puschmann, H.
 (2009), J. Appl. Cryst. 42, 339-341.
;
_chemical_formula_moiety           'C2 H6 O6'
_chemical_formula_sum              'C2 H6 O6'
_chemical_formula_weight           126.066
loop_
  _atom_type_symbol
  _atom_type_scat_dispersion_real
  _atom_type_scat_dispersion_imag
  _atom_type_scat_source
  _atom_type_scat_dispersion_source
 H 0.00000 0.00000
 'NoSpherA2 (<-magic spell for checkCif) like software DiSCaMB'
 'Henke, Gullikson and Davis, At. Data and Nucl. Data Tables, 1993, 54, 2'
 C 0.00347 0.00161
 'NoSpherA2 (<-magic spell for checkCif) like software DiSCaMB'
 'Henke, Gullikson and Davis, At. Data and Nucl. Data Tables, 1993, 54, 2'
 O 0.01158 0.00611
 'NoSpherA2 (<-magic spell for checkCif) like software DiSCaMB'
 'Henke, Gullikson and Davis, At. Data and Nucl. Data Tables, 1993, 54, 2'
_space_group_crystal_system        'monoclinic'
_space_group_IT_number             14
_space_group_name_H-M_alt          'P 1 21/c 1'
_space_group_name_Hall             '-P 2ybc'
loop_
  _space_group_symop_id
  _space_group_symop_operation_xyz
 1 x,y,z
 2 -x,y+1/2,-z+1/2
 3 -x,-y,-z
 4 x,-y-1/2,z-1/2

_symmetry_Int_Tables_number        14
_cell_length_a                     6.0950(5)
_cell_length_b                     3.4881(3)
_cell_length_c                     11.8462(9)
_cell_angle_alpha                  90
_cell_angle_beta                   103.842(3)
_cell_angle_gamma                  90
_cell_volume                       244.54(4)
_cell_formula_units_Z              2
_cell_measurement_temperature      100.0(10)
_cell_measurement_reflns_used      8293
_cell_measurement_theta_min        3.5426
_cell_measurement_theta_max        55.9088
_exptl_absorpt_coefficient_mu      0.181
_exptl_crystal_density_diffrn      1.712
_exptl_crystal_F_000               132.129
_exptl_crystal_description        unspecified
_exptl_crystal_size_max            0.193
_exptl_crystal_size_mid            0.186
_exptl_crystal_size_min            0.139
_diffrn_reflns_av_R_equivalents    0.0000
_diffrn_reflns_av_unetI/netI       0.0293
_diffrn_reflns_Laue_measured_fraction_full  0.9595
_diffrn_reflns_Laue_measured_fraction_max  0.8072
_diffrn_reflns_limit_h_max         13
_diffrn_reflns_limit_h_min         -13
_diffrn_reflns_limit_k_max         7
_diffrn_reflns_limit_k_min         0
_diffrn_reflns_limit_l_max         26
_diffrn_reflns_limit_l_min         0
_diffrn_reflns_number              2499
_diffrn_reflns_point_group_measured_fraction_full  0.9595
_diffrn_reflns_point_group_measured_fraction_max  0.8072
_diffrn_reflns_theta_full          25.2417
_diffrn_reflns_theta_max           54.81
_diffrn_reflns_theta_min           3.54
_diffrn_ambient_temperature        100.0(10)
_diffrn_measured_fraction_theta_full  0.9595
_diffrn_measured_fraction_theta_max  0.8072
_diffrn_radiation_type             'Mo K\a'
_diffrn_radiation_wavelength       0.71073
_diffrn_measurement_device_type        'APEX II CCD detector'
_reflns_Friedel_coverage           0.0
_reflns_limit_h_max                13
_reflns_limit_h_min                -13
_reflns_limit_k_max                7
_reflns_limit_k_min                0
_reflns_limit_l_max                26
_reflns_limit_l_min                0
_reflns_number_gt                  2499
_reflns_number_total               2499
_reflns_threshold_expression       I>=2u(I)
_computing_molecular_graphics      'Olex2 1.3 (Dolomanov et al., 2009)'
_computing_publication_material    'Olex2 1.3 (Dolomanov et al., 2009)'
_computing_structure_refinement    'olex2.refine 1.3 (Bourhis et al., 2015)'
_refine_diff_density_max           0.1527
_refine_diff_density_min           -0.1717
_refine_diff_density_rms           0.0390
_refine_ls_d_res_high              0.4348
_refine_ls_d_res_low               5.7511
_refine_ls_goodness_of_fit_ref     1.1519
_refine_ls_hydrogen_treatment      refall
_refine_ls_matrix_type             full
_refine_ls_number_constraints      0
_refine_ls_number_parameters       64
_refine_ls_number_reflns           2499
_refine_ls_number_restraints       0
_refine_ls_R_factor_all            0.0139
_refine_ls_R_factor_gt             0.0139
_refine_ls_restrained_S_all        1.1519
_refine_ls_shift/su_max            0.0006
_refine_ls_shift/su_mean           0.0000
_refine_ls_structure_factor_coef   Fsqd
_refine_ls_weighting_details      
 'w=1/[\s^2^(Fo^2^)+(0.0096P)^2^] where P=(Fo^2^+2Fc^2^)/3'
_refine_ls_weighting_scheme        calc
_refine_ls_wR_factor_gt            0.0388
_refine_ls_wR_factor_ref           0.0388
_refine_special_details
;
Aspherical atom refinement in Olex2
with DiSCaMB generated form factors
Exponential Hirshfeld Atom Refinement 
with exponent parameter n = 3
using Orca5 generated wavefunction 
calculated with B3LYP functional
using cc-pVTZ basis set and charges 
simulating the crystal field.
;
loop_
  _atom_site_label
  _atom_site_type_symbol
  _atom_site_fract_x
  _atom_site_fract_y
  _atom_site_fract_z
  _atom_site_U_iso_or_equiv
  _atom_site_adp_type
  _atom_site_occupancy
  _atom_site_refinement_flags_posn
 O1 O 0.434897(18) 0.44403(4) 0.349891(8) 0.01351(2) Uani 1.000000 .
 O2 O 0.242399(17) 0.74250(3) 0.463707(8) 0.01329(2) Uani 1.000000 .
 C1 C 0.403024(19) 0.55877(4) 0.448010(9) 0.00968(2) Uani 1.000000 .
 H1 H 0.2977(8) 0.5197(16) 0.2777(3) 0.0293(12) Uani 1.000000 .
 O3 O 0.130139(16) 0.63103(4) 0.178575(8) 0.01315(2) Uani 1.000000 .
 H2 H 0.1925(8) 0.6966(15) 0.1119(3) 0.0264(10) Uani 1.000000 .
 H3 H 0.0057(7) 0.4551(12) 0.1488(4) 0.0272(10) Uani 1.000000 .

loop_
  _atom_site_aniso_label
  _atom_site_aniso_U_11
  _atom_site_aniso_U_22
  _atom_site_aniso_U_33
  _atom_site_aniso_U_12
  _atom_site_aniso_U_13
  _atom_site_aniso_U_23
 O1 0.01297(3) 0.01923(5) 0.00789(3) 0.00464(3) 0.00161(2) -0.00070(3)
 O2 0.01126(3) 0.01838(4) 0.00953(3) 0.00537(3) 0.00112(2) -0.00073(3)
 C1 0.00923(4) 0.01166(4) 0.00776(3) 0.00173(3) 0.00129(2) -0.00009(3)
 H1 0.027(2) 0.046(3) 0.0128(17) 0.012(2) 0.0001(15) 0.004(2)
 O3 0.01084(3) 0.01846(5) 0.00932(3) -0.00184(3) 0.00073(2) 0.00100(3)
 H2 0.030(2) 0.034(3) 0.0173(14) -0.005(2) 0.0097(14) 0.0045(16)
 H3 0.0219(17) 0.031(2) 0.028(2) -0.0130(16) 0.0051(15) -0.0032(17)

loop_
  _geom_bond_atom_site_label_1
  _geom_bond_atom_site_label_2
  _geom_bond_distance
  _geom_bond_site_symmetry_2
  _geom_bond_publ_flag
 O1 C1 1.28724(17) . ?
 O1 H1 1.076(3) . ?
 O2 C1 1.22102(17) . ?
 C1 C1 1.5447(2) 3_666 ?
 H1 O3 1.414(3) . ?
 O3 H2 0.981(3) . ?
 O3 H3 0.974(3) . ?

loop_
  _geom_angle_atom_site_label_1
  _geom_angle_atom_site_label_2
  _geom_angle_atom_site_label_3
  _geom_angle
  _geom_angle_site_symmetry_1
  _geom_angle_site_symmetry_3
  _geom_angle_publ_flag
 H1 O1 C1 112.6(3) . . ?
 O2 C1 O1 126.900(10) . . ?
 C1 C1 O1 112.675(13) 3_666 . ?
 C1 C1 O2 120.424(13) 3_666 . ?
 O3 H1 O1 175.5(5) . . ?
 H2 O3 H1 113.0(4) . . ?
 H3 O3 H1 118.2(4) . . ?
 H3 O3 H2 105.9(4) . . ?

loop_
  _geom_torsion_atom_site_label_1
  _geom_torsion_atom_site_label_2
  _geom_torsion_atom_site_label_3
  _geom_torsion_atom_site_label_4
  _geom_torsion
  _geom_torsion_site_symmetry_1
  _geom_torsion_site_symmetry_2
  _geom_torsion_site_symmetry_3
  _geom_torsion_site_symmetry_4
  _geom_torsion_publ_flag
 O1 C1 C1 O1 -180.000(17) . . 3_666 3_666 ?
 O1 C1 C1 O2 -0.337(13) . . 3_666 3_666 ?
 O2 C1 C1 O2 -180.000(19) . . 3_666 3_666 ?

loop_
  _diffrn_refln_index_h
  _diffrn_refln_index_k
  _diffrn_refln_index_l
  _diffrn_refln_intensity_net
  _diffrn_refln_intensity_u
 -13 0 6 35.2 0.68
 -13 0 8 3.24 0.23
 -13 0 10 0.5 0.14
 -13 0 12 11.31 0.35
 -13 1 1 2.52 0.2
 -13 1 2 13.34 0.39
 -13 1 4 1.08 0.17
 -13 1 8 3.71 0.15
 -13 1 10 3.19 0.18
 -13 1 12 3.24 0.13
 -13 1 13 0.51 0.13
 -13 2 1 4.09 0.22
 -13 2 3 0.79 0.14
 -13 2 4 0.87 0.15
 -13 2 5 1.13 0.17
 -13 2 6 0.47 0.14
 -13 2 8 2.14 0.2
 -13 2 9 1.36 0.18
 -13 2 10 3.9 0.23
 -13 2 12 1.07 0.17
 -13 2 13 0.76 0.14
 -13 3 6 3.66 0.21
 -12 0 2 8.34 0.23
 -12 0 4 42.26 0.76
 -12 0 6 5.24 0.34
 -12 0 10 2.31 0.12
 -12 0 12 8.96 0.31
 -12 0 16 16.84 0.44
 -12 1 1 1.97 0.1
 -12 1 2 1.11 0.08
 -12 1 5 18.72 0.41
 -12 1 6 4.4 0.13
 -12 1 7 1.46 0.09
 -12 1 8 11.82 0.28
 -12 1 9 10.93 0.27
 -12 1 10 2.57 0.1
 -12 1 11 1.05 0.07
 -12 1 12 6.75 0.26
 -12 1 13 0.72 0.14
 -12 1 15 12.93 0.28
 -12 1 16 1.78 0.19
 -12 1 17 0.59 0.14
 -12 2 1 12.75 0.52
 -12 2 2 5 0.2
 -12 2 5 7.68 0.2
 -12 2 6 0.27 0.08
 -12 2 7 3.41 0.14
 -12 2 8 4.45 0.2
 -12 2 9 4.11 0.16
 -12 2 11 8.6 0.33
 -12 2 12 1.04 0.18
 -12 2 13 4.58 0.25
 -12 2 14 0.35 0.07
 -12 3 1 1.54 0.17
 -12 3 3 2.97 0.21
 -12 3 6 0.93 0.16
 -12 3 7 1.24 0.18
 -12 3 11 1.49 0.19
 -12 3 12 0.63 0.14
 -12 3 14 3.47 0.22
 -12 4 3 1.62 0.16
 -12 4 4 1.64 0.17
 -12 4 5 1.87 0.17
 -12 4 6 4.97 0.24
 -12 4 8 0.52 0.13
 -12 4 9 1.23 0.17
 -11 0 2 3.54 0.15
 -11 0 4 8.98 0.22
 -11 0 6 0.55 0.06
 -11 0 8 83.53 3.45
 -11 0 10 7.31 0.28
 -11 0 12 2.59 0.13
 -11 0 14 32.93 0.72
 -11 0 16 1.35 0.19
 -11 0 18 11.57 0.37
 -11 0 20 1.81 0.18
 -11 1 1 0.17 0.05
 -11 1 2 5.78 0.16
 -11 1 3 13.66 0.31
 -11 1 4 35.26 0.87
 -11 1 5 2.1 0.08
 -11 1 6 0.15 0.04
 -11 1 7 1.39 0.07
 -11 1 8 1.29 0.08
 -11 1 9 5.89 0.17
 -11 1 10 3.81 0.13
 -11 1 11 4.24 0.13
 -11 1 12 13.1 0.3
 -11 1 13 0.43 0.06
 -11 1 14 5.96 0.17
 -11 1 15 5.68 0.16
 -11 1 16 2.31 0.09
 -11 2 1 2.64 0.12
 -11 2 2 0.3 0.06
 -11 2 3 1.21 0.08
 -11 2 4 10.6 0.27
 -11 2 5 2.03 0.12
 -11 2 6 6.07 0.19
 -11 2 7 8.44 0.23
 -11 2 10 0.91 0.09
 -11 2 11 2.2 0.11
 -11 2 12 2.45 0.11
 -11 2 13 0.47 0.06
 -11 2 14 1.2 0.09
 -11 2 15 9.88 0.31
 -11 2 17 0.69 0.14
 -11 2 18 2.03 0.18
 -11 3 1 1.11 0.1
 -11 3 2 3.15 0.12
 -11 3 3 0.36 0.06
 -11 3 4 4.25 0.21
 -11 3 5 6.21 0.17
 -11 3 6 2.67 0.11
 -11 3 7 3.52 0.16
 -11 3 9 1.13 0.09
 -11 3 10 11.43 0.33
 -11 3 11 4.09 0.14
 -11 3 12 0.97 0.09
 -11 3 13 2.27 0.12
 -11 3 14 0.34 0.07
 -11 3 16 3.35 0.13
 -11 4 1 1.28 0.18
 -11 4 2 2.69 0.11
 -11 4 3 5.27 0.18
 -11 4 5 0.22 0.07
 -11 4 6 6.19 0.28
 -11 4 9 1.99 0.2
 -11 4 10 3.36 0.23
 -11 4 12 3.05 0.22
 -11 4 13 5.41 0.26
 -10 0 4 8.43 0.22
 -10 0 6 11.84 0.7
 -10 0 8 17.72 0.4
 -10 0 10 12.23 0.29
 -10 0 12 11.5 0.34
 -10 0 16 2.88 0.21
 -10 0 18 58.77 0.96
 -10 0 20 1.94 0.13
 -10 1 1 3.52 0.13
 -10 1 2 0.54 0.05
 -10 1 3 2.28 0.08
 -10 1 4 0.75 0.05
 -10 1 5 9.42 0.23
 -10 1 7 46.07 1.02
 -10 1 8 19.43 0.49
 -10 1 9 9.75 0.26
 -10 1 10 6.12 0.2
 -10 1 11 1.92 0.09
 -10 1 12 4.04 0.39
 -10 1 13 11.45 0.36
 -10 1 14 17.68 0.38
 -10 1 16 0.76 0.07
 -10 1 17 14.27 0.31
 -10 1 18 2.19 0.11
 -10 1 19 1.68 0.1
 -10 1 21 0.44 0.13
 -10 2 1 0.43 0.06
 -10 2 2 10.64 0.42
 -10 2 3 48.29 1.03
 -10 2 4 27.94 0.66
 -10 2 7 1.4 0.07
 -10 2 8 8.89 0.22
 -10 2 9 12.81 0.36
 -10 2 10 0.76 0.06
 -10 2 11 11.31 0.59
 -10 2 12 5.06 0.17
 -10 2 13 10.99 0.27
 -10 2 14 13.15 0.3
 -10 2 16 0.74 0.11
 -10 2 17 3.73 0.22
 -10 2 18 0.5 0.14
 -10 3 1 2.84 0.11
 -10 3 2 8 0.21
 -10 3 3 3.65 0.13
 -10 3 4 9.97 0.28
 -10 3 6 10.56 0.27
 -10 3 7 0.59 0.06
 -10 3 8 5.63 0.17
 -10 3 9 0.85 0.07
 -10 3 10 7.16 0.19
 -10 3 14 7.62 0.21
 -10 3 15 2.76 0.11
 -10 3 17 1.29 0.17
 -10 3 18 0.38 0.12
 -10 4 2 10.1 0.24
 -10 4 3 5.82 0.17
 -10 4 4 0.34 0.06
 -10 4 5 0.99 0.07
 -10 4 6 3.19 0.17
 -10 4 8 2.75 0.21
 -10 4 9 3.02 0.14
 -10 4 10 6.96 0.31
 -10 4 13 7.19 0.3
 -10 4 16 10.21 0.33
 -10 4 17 0.92 0.16
 -10 5 2 5.8 0.27
 -10 5 4 1.81 0.35
 -10 5 5 2.58 0.21
 -10 5 6 5.07 0.36
 -10 5 10 0.74 0.09
 -10 5 11 1.09 0.17
 -10 5 12 13.18 0.38
 -9 0 2 3.81 0.15
 -9 0 4 57.02 1.19
 -9 0 6 24.47 0.54
 -9 0 8 4.21 0.14
 -9 0 10 50.98 1.35
 -9 0 16 20.8 0.5
 -9 0 18 0.41 0.13
 -9 0 20 0.79 0.1
 -9 0 22 6.27 0.44
 -9 1 1 0.5 0.04
 -9 1 2 1.28 0.06
 -9 1 3 0.13 0.03
 -9 1 4 10.09 0.23
 -9 1 5 3.12 0.09
 -9 1 6 22.11 0.49
 -9 1 7 16.73 0.41
 -9 1 8 4.74 0.14
 -9 1 9 16.8 0.38
 -9 1 10 1.12 0.07
 -9 1 11 6.46 0.18
 -9 1 13 0.38 0.11
 -9 1 15 0.46 0.07
 -9 1 16 2.49 0.13
 -9 1 17 34.29 1.03
 -9 1 18 6.36 0.19
 -9 1 19 2.71 0.11
 -9 1 20 4.04 0.15
 -9 1 21 6.37 0.18
 -9 1 23 2.03 0.19
 -9 2 1 4.83 0.14
 -9 2 3 0.59 0.05
 -9 2 4 0.32 0.04
 -9 2 5 5.92 0.15
 -9 2 6 33.52 0.79
 -9 2 7 9.71 0.23
 -9 2 8 53.99 1.28
 -9 2 9 1.37 0.07
 -9 2 10 5.3 0.18
 -9 2 12 3.15 0.12
 -9 2 13 30.03 0.68
 -9 2 14 4.83 0.15
 -9 2 15 0.45 0.06
 -9 2 16 9.22 0.24
 -9 2 17 7.74 0.2
 -9 2 18 13.76 0.41
 -9 2 19 3.77 0.24
 -9 2 21 6.89 0.29
 -9 2 22 2.79 0.21
 -9 3 1 2.4 0.19
 -9 3 2 80.68 1.9
 -9 3 3 12.8 0.3
 -9 3 4 20.37 0.51
 -9 3 6 1.11 0.06
 -9 3 7 19.25 0.41
 -9 3 8 6.41 0.19
 -9 3 9 1.62 0.09
 -9 3 10 4.71 0.16
 -9 3 11 1.17 0.09
 -9 3 12 40.66 1.13
 -9 3 13 6.64 0.23
 -9 3 14 6.1 0.17
 -9 3 15 2.83 0.17
 -9 3 16 2.89 0.11
 -9 3 18 2.75 0.21
 -9 4 1 11.21 0.26
 -9 4 2 3.52 0.15
 -9 4 3 19.38 0.41
 -9 4 4 0.32 0.05
 -9 4 6 7.41 0.24
 -9 4 7 0.99 0.07
 -9 4 8 4.03 0.16
 -9 4 9 1.67 0.1
 -9 4 10 0.4 0.06
 -9 4 11 4.96 0.53
 -9 4 12 5.43 0.83
 -9 4 13 6.86 0.2
 -9 4 14 0.32 0.08
 -9 5 1 1.27 0.11
 -9 5 6 0.83 0.07
 -9 5 8 0.43 0.08
 -9 5 9 3.38 0.14
 -9 5 10 0.73 0.09
 -9 5 12 2.86 0.22
 -9 5 15 2.19 0.19
 -9 6 1 1.27 0.17
 -9 6 2 0.28 0.07
 -9 6 3 3.43 0.13
 -9 6 4 0.34 0.06
 -9 6 5 2.63 0.21
 -9 6 6 0.7 0.14
 -8 0 2 3.67 0.12
 -8 0 4 4.12 0.13
 -8 0 8 48.1 1.41
 -8 0 10 6.2 0.19
 -8 0 12 2.94 0.39
 -8 0 14 41.64 1.97
 -8 0 16 12.23 0.37
 -8 0 18 2.38 0.2
 -8 0 20 38.37 2
 -8 0 24 0.61 0.14
 -8 1 1 29.06 0.63
 -8 1 3 18.78 0.46
 -8 1 4 29.24 0.68
 -8 1 5 22.2 0.48
 -8 1 6 1.65 0.06
 -8 1 7 54.45 1.16
 -8 1 8 5.84 0.15
 -8 1 9 13.28 0.31
 -8 1 10 34.68 0.87
 -8 1 11 1.77 0.15
 -8 1 12 1.69 0.11
 -8 1 14 0.54 0.07
 -8 1 15 15.27 0.38
 -8 1 16 8.27 0.24
 -8 1 17 6.81 0.32
 -8 1 18 10.05 0.25
 -8 1 20 1.05 0.07
 -8 1 21 3.87 0.13
 -8 1 23 0.88 0.1
 -8 1 24 8.53 0.31
 -8 2 1 37.94 0.92
 -8 2 2 16.23 0.37
 -8 2 3 6.68 0.18
 -8 2 4 15.68 0.36
 -8 2 5 33.11 0.72
 -8 2 6 56.2 1.2
 -8 2 7 6.33 0.16
 -8 2 8 6.55 0.17
 -8 2 9 1.29 0.07
 -8 2 10 10.94 0.34
 -8 2 11 19.07 0.44
 -8 2 12 7.65 0.23
 -8 2 13 1.99 0.1
 -8 2 14 11.21 0.26
 -8 2 15 0.2 0.06
 -8 2 16 36.15 0.88
 -8 2 17 1.92 0.17
 -8 2 18 13.27 0.4
 -8 2 19 3.07 0.22
 -8 2 23 2.64 0.2
 -8 3 1 0.21 0.04
 -8 3 2 8.12 0.24
 -8 3 3 6.95 0.18
 -8 3 5 0.97 0.06
 -8 3 6 31.95 0.86
 -8 3 7 10.39 0.28
 -8 3 8 21.55 0.47
 -8 3 9 5.09 0.16
 -8 3 10 9.19 0.23
 -8 3 11 5.7 0.47
 -8 3 12 49.52 1.16
 -8 3 13 1.48 0.13
 -8 3 14 1.24 0.1
 -8 3 15 0.5 0.06
 -8 3 16 17.05 0.38
 -8 3 17 16.32 0.36
 -8 3 19 1.12 0.17
 -8 3 20 7.22 0.41
 -8 4 1 20.58 0.53
 -8 4 2 19.07 0.48
 -8 4 3 15.95 0.34
 -8 4 4 10.41 0.25
 -8 4 5 3.06 0.1
 -8 4 6 4.49 0.14
 -8 4 7 2.79 0.11
 -8 4 8 4.22 0.16
 -8 4 10 0.36 0.08
 -8 4 11 22.7 0.46
 -8 4 12 16.73 0.44
 -8 4 13 10.65 0.39
 -8 4 15 2.83 0.23
 -8 4 16 2.67 0.17
 -8 4 18 4.43 0.29
 -8 5 1 4.45 0.16
 -8 5 2 25.36 0.49
 -8 5 5 1.3 0.09
 -8 5 6 0.51 0.06
 -8 5 7 4.39 0.14
 -8 5 8 6.84 0.72
 -8 5 10 2.21 0.13
 -8 5 12 0.86 0.09
 -8 5 14 0.54 0.14
 -8 5 15 0.7 0.14
 -8 6 1 0.3 0.07
 -8 6 2 0.5 0.08
 -8 6 3 0.24 0.06
 -8 6 4 0.56 0.06
 -8 6 6 0.36 0.07
 -8 6 7 0.97 0.09
 -8 6 8 0.42 0.12
 -8 6 11 0.63 0.11
 -7 0 2 14.67 0.33
 -7 0 4 39.5 0.79
 -7 0 6 257.61 4.99
 -7 0 10 0.96 0.26
 -7 0 12 5.61 0.47
 -7 0 14 11.47 0.3
 -7 0 16 6.88 0.32
 -7 0 18 7.14 0.28
 -7 0 20 0.52 0.09
 -7 0 22 0.41 0.09
 -7 0 24 7.12 0.59
 -7 1 1 18.3 0.52
 -7 1 2 86.73 1.86
 -7 1 3 3.89 0.11
 -7 1 4 0.38 0.05
 -7 1 5 2.19 0.08
 -7 1 6 18.24 0.41
 -7 1 7 50.7 1.53
 -7 1 9 10.81 0.38
 -7 1 10 28.47 0.73
 -7 1 11 44.53 1.27
 -7 1 12 2.96 0.13
 -7 1 13 8.83 0.29
 -7 1 14 14.91 0.35
 -7 1 15 12.99 0.3
 -7 1 16 5.78 0.17
 -7 1 17 22.4 0.45
 -7 1 18 0.18 0.06
 -7 1 19 25.15 0.71
 -7 1 20 4.34 0.13
 -7 1 21 2.92 0.11
 -7 1 22 1.15 0.08
 -7 1 23 1.01 0.07
 -7 1 24 0.86 0.15
 -7 1 25 7.1 0.29
 -7 2 2 0.33 0.03
 -7 2 3 22.25 0.5
 -7 2 4 3.32 0.13
 -7 2 5 9.78 0.24
 -7 2 6 2.24 0.09
 -7 2 7 19.1 0.41
 -7 2 8 16.46 0.36
 -7 2 9 16.7 0.37
 -7 2 10 76.67 1.56
 -7 2 11 21.8 0.48
 -7 2 12 7.81 0.21
 -7 2 13 4.97 0.14
 -7 2 14 3.34 0.11
 -7 2 15 40.03 0.85
 -7 2 16 11.8 0.5
 -7 2 17 2.17 0.2
 -7 2 18 4.37 0.25
 -7 2 20 21.54 1.21
 -7 2 21 11.11 0.99
 -7 2 22 4.16 0.37
 -7 2 23 3.79 0.24
 -7 2 24 4.56 0.24
 -7 3 1 1.93 0.07
 -7 3 2 1.81 0.07
 -7 3 3 2.08 0.08
 -7 3 4 73.67 1.84
 -7 3 5 33.91 0.7
 -7 3 6 15.71 0.35
 -7 3 9 9.55 0.23
 -7 3 10 11.02 0.37
 -7 3 11 0.18 0.04
 -7 3 12 0.94 0.07
 -7 3 13 7.37 0.19
 -7 3 14 22.1 0.55
 -7 3 15 4.67 0.15
 -7 3 16 21.56 0.86
 -7 3 18 9.74 0.24
 -7 3 20 2.36 0.15
 -7 3 21 2.63 0.13
 -7 3 22 2.65 0.2
 -7 4 1 20.52 0.45
 -7 4 2 6.48 0.17
 -7 4 3 0.67 0.05
 -7 4 4 2.15 0.08
 -7 4 5 22.16 0.51
 -7 4 6 4.45 0.14
 -7 4 7 4.53 0.14
 -7 4 8 25.92 0.51
 -7 4 9 5.45 0.26
 -7 4 10 0.2 0.07
 -7 4 11 13.98 0.77
 -7 4 12 3.38 0.14
 -7 4 14 3.23 0.2
 -7 4 15 12 0.29
 -7 4 16 9.47 0.32
 -7 4 17 3.31 0.35
 -7 5 1 3.7 0.12
 -7 5 2 18.07 0.66
 -7 5 3 3.37 0.11
 -7 5 4 1.59 0.14
 -7 5 5 0.96 0.07
 -7 5 6 7.74 0.23
 -7 5 7 0.68 0.07
 -7 5 10 5.46 0.18
 -7 5 11 9.19 0.24
 -7 5 12 24.07 1.51
 -7 5 14 1.18 0.11
 -7 5 17 2.24 0.19
 -7 6 1 14.48 0.32
 -7 6 2 2.74 0.13
 -7 6 4 0.69 0.07
 -7 6 5 1 0.2
 -7 6 6 5.58 0.18
 -7 6 7 1.91 0.12
 -7 6 8 3.48 0.34
 -7 6 9 1.88 0.13
 -7 6 11 1.55 0.19
 -6 0 2 186.7 4.1
 -6 0 4 3.17 0.29
 -6 0 6 166.96 3.6
 -6 0 8 1.26 0.15
 -6 0 10 290.47 8.25
 -6 0 14 24.97 0.56
 -6 0 16 127.71 3.82
 -6 0 18 15.08 0.47
 -6 0 20 9.43 0.25
 -6 0 22 2.79 0.14
 -6 0 24 11.77 0.42
 -6 1 1 1.53 0.09
 -6 1 2 6.75 0.18
 -6 1 3 1.27 0.07
 -6 1 4 31.68 0.68
 -6 1 5 97.37 2.39
 -6 1 6 154.37 3.44
 -6 1 7 2.63 0.17
 -6 1 8 3.13 0.18
 -6 1 9 43.78 1.04
 -6 1 10 50.57 1.29
 -6 1 11 3.98 0.18
 -6 1 12 41.24 0.95
 -6 1 13 4.86 0.14
 -6 1 14 21.09 0.47
 -6 1 15 3.5 0.11
 -6 1 16 0.54 0.05
 -6 1 17 1.03 0.07
 -6 1 18 0.65 0.06
 -6 1 19 11.19 0.3
 -6 1 20 26.5 0.91
 -6 1 21 12.1 0.31
 -6 1 22 1.44 0.08
 -6 1 23 2 0.09
 -6 1 24 0.22 0.07
 -6 1 25 1.4 0.18
 -6 2 1 68.55 1.54
 -6 2 2 38.37 0.82
 -6 2 3 59.86 1.86
 -6 2 4 5.39 0.14
 -6 2 5 4.31 0.13
 -6 2 6 1.07 0.1
 -6 2 7 0.2 0.04
 -6 2 8 12.91 0.64
 -6 2 9 31.27 0.76
 -6 2 10 9.15 0.24
 -6 2 11 0.19 0.04
 -6 2 12 8.6 0.21
 -6 2 13 0.17 0.04
 -6 2 14 6.4 0.18
 -6 2 15 2.66 0.11
 -6 2 16 0.38 0.05
 -6 2 17 9.23 0.3
 -6 2 18 19.04 0.95
 -6 2 19 2.37 0.12
 -6 2 20 19.23 0.41
 -6 2 21 1.56 0.1
 -6 2 23 0.53 0.09
 -6 3 1 12.96 0.3
 -6 3 2 11.26 0.26
 -6 3 3 1.68 0.06
 -6 3 4 4.41 0.11
 -6 3 5 0.65 0.04
 -6 3 6 6.98 0.17
 -6 3 7 7.3 0.18
 -6 3 8 38.44 0.86
 -6 3 9 30.57 0.59
 -6 3 10 0.52 0.06
 -6 3 11 4.29 0.13
 -6 3 12 0.93 0.16
 -6 3 13 6.42 0.17
 -6 3 14 54.02 1.11
 -6 3 15 12.73 0.31
 -6 3 16 1.86 0.12
 -6 3 17 0.6 0.07
 -6 3 18 8.09 0.23
 -6 3 19 14.9 0.58
 -6 3 20 0.9 0.17
 -6 3 21 0.4 0.08
 -6 3 22 4.55 0.16
 -6 3 23 0.75 0.14
 -6 4 1 7.65 0.2
 -6 4 3 7.14 0.18
 -6 4 4 41.65 1.03
 -6 4 5 37.58 0.8
 -6 4 6 1.86 0.09
 -6 4 8 6.81 0.2
 -6 4 10 1.8 0.1
 -6 4 11 6.32 0.46
 -6 4 12 11.92 0.28
 -6 4 13 13.83 0.85
 -6 4 14 13.72 0.32
 -6 4 15 21.55 0.44
 -6 4 16 0.56 0.07
 -6 4 18 6.3 0.2
 -6 4 19 1.01 0.13
 -6 5 2 0.74 0.06
 -6 5 3 1.21 0.07
 -6 5 4 34.24 0.84
 -6 5 6 6.52 0.18
 -6 5 7 2.61 0.11
 -6 5 8 15.4 0.36
 -6 5 9 1.3 0.18
 -6 5 10 14.52 0.33
 -6 5 11 0.53 0.08
 -6 5 13 0.58 0.1
 -6 5 14 2.38 0.13
 -6 5 15 1.41 0.13
 -6 5 16 7.47 0.21
 -6 5 18 1.16 0.21
 -6 6 1 1.71 0.08
 -6 6 2 4.1 0.12
 -6 6 3 0.56 0.06
 -6 6 4 2.7 0.19
 -6 6 5 8.65 0.57
 -6 6 6 1.52 0.09
 -6 6 7 0.63 0.06
 -6 6 8 0.43 0.14
 -6 6 10 4.97 0.27
 -6 6 11 9.51 0.35
 -6 6 12 4.31 0.25
 -6 6 13 0.87 0.16
 -6 6 14 0.67 0.15
 -6 6 15 3.26 0.22
 -6 6 16 1.83 0.18
 -6 7 1 5.08 0.16
 -6 7 4 0.32 0.08
 -6 7 5 0.39 0.07
 -6 7 6 1.02 0.09
 -6 7 7 2.06 0.18
 -6 7 9 2.32 0.19
 -5 0 2 91.44 1.85
 -5 0 4 18.77 0.47
 -5 0 6 118.91 2.77
 -5 0 8 287.95 7.7
 -5 0 10 105.32 2.39
 -5 0 12 43.02 1.01
 -5 0 14 0.55 0.07
 -5 0 18 25.8 0.72
 -5 0 20 98.02 2.5
 -5 0 22 0.35 0.08
 -5 0 24 0.48 0.09
 -5 0 26 13.39 0.38
 -5 1 1 57.08 1.34
 -5 1 2 260.33 6.58
 -5 1 3 51.59 1.08
 -5 1 4 96.09 2.49
 -5 1 5 31.2 1.1
 -5 1 6 4.15 0.32
 -5 1 7 0.83 0.2
 -5 1 8 16.99 0.5
 -5 1 9 270.3 6.41
 -5 1 10 25.66 0.65
 -5 1 12 24.34 0.54
 -5 1 13 8.82 0.21
 -5 1 14 25.68 0.56
 -5 1 15 38.64 0.88
 -5 1 16 53.57 1.15
 -5 1 17 15.6 0.36
 -5 1 18 0.49 0.05
 -5 1 19 40.2 0.88
 -5 1 20 0.57 0.06
 -5 1 21 0.9 0.07
 -5 1 22 1.41 0.1
 -5 1 23 0.23 0.06
 -5 1 24 14.28 0.45
 -5 1 25 0.96 0.16
 -5 1 26 2.94 0.21
 -5 2 1 9.19 0.21
 -5 2 2 0.67 0.07
 -5 2 3 4.2 0.13
 -5 2 4 27.52 0.85
 -5 2 5 177.03 3.64
 -5 2 6 79.36 3.07
 -5 2 7 21.56 0.77
 -5 2 8 2.04 0.14
 -5 2 11 39.58 0.88
 -5 2 12 23.54 0.52
 -5 2 13 71.83 1.52
 -5 2 14 0.73 0.06
 -5 2 15 11.97 0.28
 -5 2 16 3.21 0.11
 -5 2 17 7.87 0.21
 -5 2 18 4.95 0.16
 -5 2 19 10.76 0.35
 -5 2 22 8.99 0.45
 -5 2 23 6.31 0.2
 -5 2 24 1.53 0.17
 -5 3 1 19.71 0.42
 -5 3 3 5.89 0.14
 -5 3 4 11.06 0.25
 -5 3 5 3.66 0.15
 -5 3 6 4.66 0.12
 -5 3 7 15.78 0.35
 -5 3 8 2.19 0.09
 -5 3 10 6.39 0.18
 -5 3 11 0.48 0.05
 -5 3 12 0.67 0.05
 -5 3 14 0.92 0.09
 -5 3 15 2.23 0.11
 -5 3 18 12.74 0.3
 -5 3 19 5.92 0.21
 -5 3 20 0.24 0.08
 -5 3 21 0.91 0.12
 -5 3 23 3.81 0.14
 -5 4 1 3.26 0.11
 -5 4 3 23.54 0.52
 -5 4 4 23.43 0.51
 -5 4 5 13.17 0.28
 -5 4 7 1.16 0.07
 -5 4 8 25.42 0.52
 -5 4 10 22.91 0.58
 -5 4 11 0.27 0.06
 -5 4 12 2.02 0.16
 -5 4 13 14.52 0.34
 -5 4 14 7.2 0.2
 -5 4 15 13.15 0.4
 -5 4 17 2.4 0.17
 -5 4 18 16.69 1.06
 -5 4 19 0.45 0.09
 -5 5 1 2.64 0.09
 -5 5 2 3.96 0.12
 -5 5 3 2.96 0.11
 -5 5 4 64.59 1.54
 -5 5 5 0.31 0.05
 -5 5 6 8.74 0.25
 -5 5 7 2.46 0.1
 -5 5 8 5.87 0.16
 -5 5 9 2.61 0.17
 -5 5 10 3.29 0.14
 -5 5 12 11.53 0.62
 -5 5 13 4 0.56
 -5 5 14 47.22 3.35
 -5 5 16 0.7 0.08
 -5 5 17 0.6 0.11
 -5 5 18 1.35 0.22
 -5 6 2 0.45 0.05
 -5 6 3 18.15 0.4
 -5 6 4 2.51 0.11
 -5 6 5 1.39 0.19
 -5 6 6 0.82 0.07
 -5 6 7 1.68 0.14
 -5 6 8 11.39 0.27
 -5 6 9 2.24 0.13
 -5 6 10 9.02 0.35
 -5 6 11 0.67 0.12
 -5 6 13 1.23 0.13
 -5 6 15 4.14 0.24
 -5 6 17 0.82 0.14
 -5 7 2 0.69 0.15
 -5 7 3 0.5 0.07
 -5 7 4 0.34 0.07
 -5 7 7 1.94 0.34
 -5 7 9 1.91 0.29
 -5 7 10 1.81 0.19
 -5 7 11 2.25 0.2
 -4 0 2 873.02 129.84
 -4 0 4 123.97 3.51
 -4 0 6 45.1 1.03
 -4 0 8 584.14 13.04
 -4 0 10 1.78 0.19
 -4 0 12 243.64 5.39
 -4 0 14 1.95 0.14
 -4 0 16 56.48 1.24
 -4 0 18 131.15 2.66
 -4 0 22 1.2 0.11
 -4 0 24 1.88 0.23
 -4 0 26 10.99 0.35
 -4 1 1 91.72 2.3
 -4 1 2 57.09 1.26
 -4 1 3 1.76 0.1
 -4 1 4 34.49 0.83
 -4 1 5 0.13 0.04
 -4 1 6 179.81 4.18
 -4 1 7 89.81 2.04
 -4 1 8 178.73 4.17
 -4 1 9 46.77 1.09
 -4 1 11 1.92 0.08
 -4 1 12 81.52 1.79
 -4 1 13 15.18 0.36
 -4 1 14 16.48 0.37
 -4 1 15 0.12 0.03
 -4 1 16 21.37 0.47
 -4 1 17 4.51 0.12
 -4 1 18 1 0.06
 -4 1 19 52.27 1.25
 -4 1 20 11.64 0.32
 -4 1 21 1.34 0.11
 -4 1 22 20.95 0.89
 -4 1 23 9.02 0.26
 -4 1 24 2.61 0.18
 -4 1 25 4.37 0.14
 -4 1 26 2.15 0.19
 -4 2 1 52.74 1.23
 -4 2 2 13.16 0.37
 -4 2 3 80.07 2.4
 -4 2 4 63.4 2.42
 -4 2 5 5.92 0.38
 -4 2 6 5.76 0.38
 -4 2 7 6.58 0.18
 -4 2 8 83.48 1.82
 -4 2 9 14.07 0.34
 -4 2 10 30.14 0.68
 -4 2 11 7.43 0.2
 -4 2 12 0.81 0.04
 -4 2 13 3.26 0.1
 -4 2 14 22.1 0.49
 -4 2 15 34.38 0.77
 -4 2 16 9.95 0.24
 -4 2 17 7.31 0.18
 -4 2 18 7.95 0.24
 -4 2 19 5.97 0.2
 -4 2 21 4.28 0.2
 -4 2 22 3.91 0.14
 -4 2 23 17.23 0.44
 -4 2 24 2.29 0.1
 -4 2 25 3.24 0.22
 -4 3 1 4.91 0.12
 -4 3 2 13.28 0.29
 -4 3 3 21.5 0.61
 -4 3 4 236.69 5.14
 -4 3 5 27.7 0.58
 -4 3 6 8 0.26
 -4 3 7 5.19 0.14
 -4 3 8 0.27 0.06
 -4 3 9 36.44 0.9
 -4 3 10 63.12 1.5
 -4 3 11 20.11 0.46
 -4 3 12 12.26 0.27
 -4 3 13 1.07 0.06
 -4 3 14 31.51 0.81
 -4 3 15 6.08 0.17
 -4 3 16 3.99 0.17
 -4 3 17 14.62 0.33
 -4 3 18 2.44 0.27
 -4 3 20 5.98 0.19
 -4 3 21 1.61 0.12
 -4 3 22 1.18 0.13
 -4 3 23 0.35 0.11
 -4 4 1 0.15 0.03
 -4 4 2 5.11 0.14
 -4 4 3 58.35 1.43
 -4 4 4 1.07 0.06
 -4 4 5 11.15 0.26
 -4 4 6 28.54 0.62
 -4 4 7 9.26 0.3
 -4 4 8 4.46 0.13
 -4 4 9 1.99 0.1
 -4 4 10 2.76 0.11
 -4 4 11 0.17 0.05
 -4 4 12 0.33 0.06
 -4 4 13 27.63 0.86
 -4 4 14 22.14 0.85
 -4 4 15 0.89 0.07
 -4 4 16 1.96 0.15
 -4 4 17 4.64 0.24
 -4 4 18 2.12 0.13
 -4 4 20 3.92 0.28
 -4 5 2 21.57 0.47
 -4 5 3 2.16 0.09
 -4 5 4 0.53 0.06
 -4 5 6 5.01 0.16
 -4 5 8 7.99 0.2
 -4 5 10 11.97 0.76
 -4 5 11 1.38 0.11
 -4 5 12 7.45 0.48
 -4 5 13 0.54 0.08
 -4 5 14 13.19 0.39
 -4 5 15 0.28 0.07
 -4 5 17 1.6 0.28
 -4 5 18 11.34 0.42
 -4 6 2 4.38 0.33
 -4 6 3 12.27 0.28
 -4 6 4 3.26 0.14
 -4 6 5 5.44 0.23
 -4 6 6 1.52 0.09
 -4 6 7 8.59 0.23
 -4 6 8 1.36 0.11
 -4 6 11 0.62 0.09
 -4 6 12 4.08 0.17
 -4 6 13 18.9 0.43
 -4 6 14 4.74 0.17
 -4 6 16 1.04 0.17
 -4 6 17 0.49 0.13
 -4 7 2 3.86 0.24
 -4 7 3 4.04 0.32
 -4 7 4 2.36 0.16
 -4 7 6 0.78 0.08
 -4 7 7 2.55 0.29
 -4 7 8 1.74 0.2
 -4 7 9 6.71 0.29
 -4 7 11 0.8 0.16
 -3 0 2 14.67 0.32
 -3 0 4 91.39 3.11
 -3 0 6 15 0.65
 -3 0 8 22.53 0.53
 -3 0 10 4.17 0.12
 -3 0 12 146.68 3.19
 -3 0 14 17.79 0.39
 -3 0 16 13.37 0.32
 -3 0 18 33.71 0.75
 -3 0 20 9.28 0.48
 -3 0 22 92.89 3.76
 -3 0 24 0.49 0.09
 -3 0 26 4.02 0.23
 -3 1 1 327.42 7.64
 -3 1 2 33.91 0.78
 -3 1 3 162.96 3.73
 -3 1 4 234.65 5.33
 -3 1 5 217.52 5
 -3 1 6 0.33 0.04
 -3 1 7 354.16 8.05
 -3 1 8 8.31 0.23
 -3 1 9 61.85 1.37
 -3 1 10 3.6 0.11
 -3 1 11 158.77 3.55
 -3 1 12 53.35 1.18
 -3 1 13 0.84 0.04
 -3 1 14 0.33 0.03
 -3 1 15 0.14 0.03
 -3 1 16 31.5 0.69
 -3 1 17 59.55 1.28
 -3 1 18 38.34 0.84
 -3 1 19 0.27 0.04
 -3 1 20 1.96 0.08
 -3 1 21 7.93 0.2
 -3 1 22 1.96 0.09
 -3 1 23 1.81 0.09
 -3 1 24 0.23 0.06
 -3 1 25 1.13 0.08
 -3 1 26 16.46 0.43
 -3 2 1 83.99 1.9
 -3 2 2 181.37 4.22
 -3 2 3 303.88 6.94
 -3 2 4 27.65 0.69
 -3 2 5 2.67 0.11
 -3 2 6 139.19 3.62
 -3 2 7 169.29 3.8
 -3 2 8 290.12 6.59
 -3 2 9 52.27 1.15
 -3 2 10 10.97 0.26
 -3 2 11 23.1 0.51
 -3 2 12 2.11 0.07
 -3 2 13 53.21 1.21
 -3 2 14 0.89 0.05
 -3 2 15 28.37 0.66
 -3 2 16 14.63 0.33
 -3 2 17 0.98 0.06
 -3 2 18 43.21 1
 -3 2 19 0.34 0.05
 -3 2 20 3.54 0.11
 -3 2 21 10.7 0.33
 -3 2 24 2.6 0.15
 -3 3 1 3.9 0.1
 -3 3 2 249.54 5.54
 -3 3 3 7.5 0.18
 -3 3 4 45.39 0.93
 -3 3 5 21.71 0.45
 -3 3 6 0.27 0.05
 -3 3 7 4.08 0.14
 -3 3 8 17.92 0.43
 -3 3 9 5.56 0.15
 -3 3 10 20.04 0.45
 -3 3 11 1.52 0.08
 -3 3 12 42.02 0.91
 -3 3 13 9.33 0.22
 -3 3 14 69.93 1.58
 -3 3 15 1.64 0.13
 -3 3 17 1.16 0.08
 -3 3 18 3.44 0.12
 -3 3 19 10.33 0.25
 -3 3 20 4.2 0.14
 -3 3 21 6.83 0.23
 -3 3 22 9.9 0.25
 -3 3 24 10.91 0.34
 -3 4 1 20.6 0.44
 -3 4 2 10.51 0.4
 -3 4 3 57.84 1.2
 -3 4 4 28.55 0.69
 -3 4 5 0.47 0.04
 -3 4 6 24.5 0.71
 -3 4 7 16.46 0.48
 -3 4 8 0.5 0.05
 -3 4 9 0.49 0.06
 -3 4 10 37.45 0.8
 -3 4 11 3.98 0.14
 -3 4 12 2.85 0.12
 -3 4 13 31.69 0.96
 -3 4 14 5.72 0.19
 -3 4 16 4.01 0.16
 -3 4 17 10.62 0.26
 -3 4 18 3.92 0.15
 -3 4 20 8.67 0.37
 -3 5 1 0.24 0.04
 -3 5 2 2.35 0.08
 -3 5 3 4.25 0.13
 -3 5 4 8.98 0.25
 -3 5 5 1.11 0.07
 -3 5 6 35.47 0.91
 -3 5 7 4.01 0.13
 -3 5 8 0.58 0.07
 -3 5 9 4.19 0.15
 -3 5 10 4.28 0.17
 -3 5 11 1.38 0.11
 -3 5 12 12.48 0.29
 -3 5 13 0.32 0.07
 -3 5 14 1.64 0.1
 -3 5 16 16.98 0.54
 -3 5 17 0.98 0.1
 -3 5 18 1.23 0.21
 -3 6 1 7.77 0.37
 -3 6 2 1.65 0.11
 -3 6 3 1.23 0.24
 -3 6 4 1.28 0.08
 -3 6 5 0.79 0.07
 -3 6 6 0.91 0.09
 -3 6 7 0.81 0.13
 -3 6 9 3.93 0.16
 -3 6 10 2.88 0.14
 -3 6 11 0.33 0.07
 -3 6 12 3.95 0.16
 -3 6 13 1.83 0.1
 -3 6 15 0.6 0.11
 -3 6 17 6.89 0.27
 -3 7 2 5.21 0.25
 -3 7 4 4.2 0.24
 -3 7 5 1.63 0.19
 -3 7 6 0.56 0.15
 -3 7 12 5.8 0.27
 -3 7 13 3.85 0.23
 -2 0 6 175.79 4.14
 -2 0 8 468.38 10.69
 -2 0 10 187.55 4.39
 -2 0 12 17 0.38
 -2 0 14 56.16 1.25
 -2 0 16 11.64 0.29
 -2 0 18 4.81 0.13
 -2 0 20 16.84 0.36
 -2 0 22 4.47 0.17
 -2 0 26 3.82 0.23
 -2 1 1 196.48 4.42
 -2 1 2 562.49 47.29
 -2 1 3 21.17 0.46
 -2 1 4 352.07 15.79
 -2 1 5 20.98 0.53
 -2 1 6 5.67 0.14
 -2 1 7 34.57 0.78
 -2 1 8 293.47 6.65
 -2 1 9 22.75 0.53
 -2 1 10 32.94 0.74
 -2 1 11 83.01 1.83
 -2 1 12 9.54 0.23
 -2 1 13 32.1 0.71
 -2 1 14 18.48 0.41
 -2 1 15 11.13 0.26
 -2 1 16 1.05 0.05
 -2 1 17 30.6 0.68
 -2 1 18 8.31 0.2
 -2 1 19 1.79 0.07
 -2 1 20 0.96 0.06
 -2 1 21 56.94 1.23
 -2 1 22 10.8 0.3
 -2 1 24 2.29 0.15
 -2 1 25 0.56 0.06
 -2 1 26 1.46 0.18
 -2 2 1 152.28 3.51
 -2 2 2 487.07 10.93
 -2 2 3 9.64 0.25
 -2 2 4 22.61 0.53
 -2 2 5 3.21 0.11
 -2 2 6 72.41 1.61
 -2 2 7 33.86 0.76
 -2 2 8 28.59 0.64
 -2 2 9 17.04 0.38
 -2 2 10 90.2 1.98
 -2 2 11 13.44 0.31
 -2 2 12 108.63 2.39
 -2 2 13 30.61 0.69
 -2 2 14 13.46 0.3
 -2 2 15 2.22 0.08
 -2 2 16 36.94 0.82
 -2 2 17 54.84 1.23
 -2 2 18 27.37 0.66
 -2 2 19 7.92 0.2
 -2 2 20 6.75 0.19
 -2 2 21 0.5 0.06
 -2 2 22 9.64 0.24
 -2 2 23 10.32 0.34
 -2 2 24 0.4 0.07
 -2 2 25 14.39 0.41
 -2 3 1 142.38 3.22
 -2 3 2 67.56 1.42
 -2 3 3 1.57 0.12
 -2 3 4 9.12 0.23
 -2 3 5 6.51 0.21
 -2 3 6 361.23 8.32
 -2 3 7 81.89 1.78
 -2 3 8 25.41 0.56
 -2 3 9 8.11 0.2
 -2 3 10 22.24 0.53
 -2 3 11 20.24 0.47
 -2 3 12 84.05 2.53
 -2 3 13 3.86 0.11
 -2 3 14 4.95 0.13
 -2 3 15 11.45 0.32
 -2 3 16 32.74 0.72
 -2 3 17 4.64 0.16
 -2 3 18 9.23 0.23
 -2 3 19 1.43 0.1
 -2 3 20 15.32 0.38
 -2 3 22 10.81 0.26
 -2 3 23 1.3 0.25
 -2 3 24 1.58 0.17
 -2 4 1 16.3 0.35
 -2 4 2 60.22 1.36
 -2 4 3 32.5 0.67
 -2 4 4 0.46 0.05
 -2 4 5 34.13 0.75
 -2 4 6 3.85 0.12
 -2 4 7 36.97 0.79
 -2 4 8 0.54 0.05
 -2 4 9 0.34 0.05
 -2 4 10 23.54 0.51
 -2 4 11 18.38 0.38
 -2 4 13 10.5 0.25
 -2 4 14 8.58 0.27
 -2 4 15 10.37 0.25
 -2 4 16 14.94 0.34
 -2 4 17 10.78 0.26
 -2 4 18 1.03 0.11
 -2 4 20 2.58 0.14
 -2 4 21 2.33 0.25
 -2 5 1 0.28 0.04
 -2 5 2 15.52 0.46
 -2 5 3 3.21 0.11
 -2 5 4 3.48 0.12
 -2 5 5 4.07 0.13
 -2 5 7 0.23 0.05
 -2 5 8 1.09 0.09
 -2 5 9 0.83 0.13
 -2 5 10 3.18 0.54
 -2 5 11 0.53 0.08
 -2 5 12 0.84 0.17
 -2 5 13 5.53 0.25
 -2 5 14 2.3 0.11
 -2 5 16 13.02 0.86
 -2 5 17 0.62 0.09
 -2 5 19 1.2 0.2
 -2 6 1 0.6 0.06
 -2 6 3 14.83 1.03
 -2 6 5 8.55 0.36
 -2 6 7 3.34 0.14
 -2 6 8 1.97 0.12
 -2 6 9 2.72 0.14
 -2 6 11 6.01 0.31
 -2 6 12 0.4 0.09
 -2 6 14 1.53 0.17
 -2 6 15 5.27 0.27
 -2 6 16 0.53 0.14
 -2 7 4 1.38 0.18
 -2 7 6 2.86 0.22
 -2 7 7 4.25 0.25
 -2 7 8 3.42 0.23
 -2 7 10 1.21 0.19
 -2 7 11 2.98 0.23
 -2 7 12 0.74 0.15
 -1 0 2 718.07 15.96
 -1 0 4 834.81 62.78
 -1 0 6 205.81 4.77
 -1 0 8 513.58 11.58
 -1 0 10 3.11 0.11
 -1 0 12 112.58 2.47
 -1 0 14 48.4 1.07
 -1 0 16 22.59 0.49
 -1 0 18 61.03 1.31
 -1 0 20 43.4 0.89
 -1 0 22 0.58 0.07
 -1 0 24 21.16 1.03
 -1 0 26 5.89 0.26
 -1 1 2 156.51 4.43
 -1 1 3 352.92 11.23
 -1 1 4 254.89 6.23
 -1 1 5 1.08 0.04
 -1 1 6 0.51 0.05
 -1 1 7 423.06 9.81
 -1 1 8 95.16 2.15
 -1 1 9 172.15 3.95
 -1 1 11 74.06 1.63
 -1 1 12 88.49 1.95
 -1 1 13 5.65 0.14
 -1 1 14 45.59 1
 -1 1 15 10.34 0.23
 -1 1 16 6.35 0.15
 -1 1 17 1.78 0.06
 -1 1 18 14.75 0.33
 -1 1 19 9.41 0.23
 -1 1 20 2.88 0.09
 -1 1 21 13.93 0.32
 -1 1 22 12.1 0.3
 -1 1 23 1.65 0.07
 -1 1 24 0.53 0.05
 -1 1 25 1.46 0.1
 -1 2 1 141.81 3.24
 -1 2 2 8.4 0.23
 -1 2 3 173.76 3.98
 -1 2 4 232.22 5.25
 -1 2 5 499.7 11.29
 -1 2 6 18.86 0.43
 -1 2 7 1.44 0.07
 -1 2 8 46.49 1.07
 -1 2 9 7.89 0.19
 -1 2 10 186.59 4.14
 -1 2 11 73.48 1.61
 -1 2 12 34.06 0.76
 -1 2 13 12.62 0.29
 -1 2 14 1.19 0.05
 -1 2 15 12.06 0.29
 -1 2 18 5.23 0.14
 -1 2 19 4.01 0.12
 -1 2 20 46.58 0.95
 -1 2 21 1.09 0.07
 -1 2 22 18.97 0.44
 -1 2 24 0.38 0.07
 -1 2 25 0.43 0.14
 -1 3 2 32.54 0.78
 -1 3 3 13.62 0.31
 -1 3 4 55.98 1.38
 -1 3 5 0.85 0.06
 -1 3 6 105.74 2.31
 -1 3 7 1.77 0.07
 -1 3 8 6.52 0.18
 -1 3 9 1.16 0.06
 -1 3 10 32.25 0.7
 -1 3 11 42.68 1.08
 -1 3 12 0.27 0.04
 -1 3 13 1.12 0.07
 -1 3 14 26.86 0.63
 -1 3 15 5.87 0.15
 -1 3 16 114.59 2.39
 -1 3 17 11.71 0.27
 -1 3 18 1.09 0.1
 -1 3 19 3.91 0.14
 -1 3 20 0.32 0.07
 -1 3 21 13.03 0.4
 -1 3 22 5.35 0.16
 -1 3 23 2.14 0.12
 -1 4 1 6.07 0.15
 -1 4 2 9.58 0.24
 -1 4 4 0.46 0.04
 -1 4 5 59.96 1.34
 -1 4 6 80.51 2.13
 -1 4 7 27.83 0.68
 -1 4 8 8 0.23
 -1 4 9 1.34 0.09
 -1 4 11 2.97 0.11
 -1 4 12 20.59 0.52
 -1 4 13 0.25 0.04
 -1 4 14 3.37 0.11
 -1 4 15 37.23 0.7
 -1 4 16 4.05 0.14
 -1 4 17 10 0.25
 -1 4 20 9.83 0.38
 -1 4 21 2.31 0.24
 -1 5 1 9.94 0.23
 -1 5 2 68.28 2.09
 -1 5 3 1.21 0.07
 -1 5 4 4.91 0.14
 -1 5 6 30.54 0.96
 -1 5 7 0.98 0.08
 -1 5 8 0.66 0.17
 -1 5 9 6.93 0.2
 -1 5 10 14.29 0.42
 -1 5 11 1.54 0.09
 -1 5 12 13.2 0.3
 -1 5 14 1.8 0.11
 -1 5 15 1.11 0.09
 -1 5 17 0.29 0.08
 -1 6 1 1.98 0.11
 -1 6 2 6.28 0.27
 -1 6 4 1.86 0.11
 -1 6 5 0.72 0.09
 -1 6 6 8.79 0.91
 -1 6 7 9.02 0.24
 -1 6 8 2.6 0.13
 -1 6 10 0.46 0.09
 -1 6 13 2.67 0.23
 -1 6 15 5.15 0.26
 -1 6 16 0.4 0.13
 -1 7 1 1.51 0.18
 -1 7 3 3.1 0.23
 -1 7 4 3.24 0.23
 -1 7 6 3.41 0.24
 -1 7 11 4.48 0.25
 0 0 2 144.37 4.59
 0 0 4 71.1 1.62
 0 0 6 919.55 48.04
 0 0 8 296.73 6.81
 0 0 10 402.96 9.23
 0 0 12 14.15 0.33
 0 0 14 52.88 1.15
 0 0 16 11.24 0.25
 0 0 18 1.65 0.08
 0 0 20 11.54 0.28
 0 0 22 16.51 0.36
 0 0 24 1.81 0.1
 0 1 1 483.13 10.89
 0 1 2 92.99 2.12
 0 1 3 18.42 0.42
 0 1 4 1513.02 51.78
 0 1 5 72.44 1.61
 0 1 6 316.45 7.18
 0 1 7 36.18 0.81
 0 1 8 28.03 0.66
 0 1 9 38.08 0.88
 0 1 10 148.27 3.34
 0 1 11 202.86 4.77
 0 1 12 0.19 0.03
 0 1 13 25.57 0.56
 0 1 14 8.87 0.2
 0 1 15 3.56 0.09
 0 1 16 3.62 0.1
 0 1 17 19.88 0.44
 0 1 18 25.3 0.57
 0 1 19 50.98 1.11
 0 1 20 3.06 0.09
 0 1 21 15.93 0.36
 0 1 22 4.2 0.13
 0 1 23 10.26 0.24
 0 1 24 4.07 0.13
 0 1 25 0.95 0.09
 0 2 0 13.85 0.34
 0 2 1 74.21 1.67
 0 2 2 132.67 3.07
 0 2 4 188.38 4.3
 0 2 5 49.69 1.13
 0 2 6 5.4 0.14
 0 2 7 140.22 3.16
 0 2 8 0.49 0.04
 0 2 9 54.87 1.2
 0 2 10 26.05 0.59
 0 2 11 1.4 0.06
 0 2 12 16.72 0.37
 0 2 13 9.88 0.23
 0 2 14 57.35 1.27
 0 2 15 97.03 2.09
 0 2 16 2.7 0.08
 0 2 18 11.75 0.29
 0 2 19 11.94 0.3
 0 2 20 25.18 0.56
 0 2 21 12.88 0.31
 0 2 22 0.43 0.07
 0 2 23 3.92 0.14
 0 2 24 7.4 0.2
 0 3 1 50.02 1.13
 0 3 2 116.22 2.63
 0 3 3 86.97 1.91
 0 3 4 56.85 1.23
 0 3 5 15.94 0.37
 0 3 6 0.26 0.03
 0 3 7 1.04 0.05
 0 3 8 98.77 2.13
 0 3 9 41.35 0.86
 0 3 10 1.25 0.06
 0 3 11 1.5 0.07
 0 3 12 8.81 0.31
 0 3 14 27.46 0.58
 0 3 15 0.3 0.04
 0 3 16 1.17 0.07
 0 3 17 5.03 0.14
 0 3 18 4.99 0.15
 0 3 19 0.36 0.06
 0 3 20 12.26 0.28
 0 3 21 2.55 0.1
 0 3 22 4.07 0.14
 0 4 0 2.83 0.13
 0 4 1 11.99 0.27
 0 4 2 56.63 1.3
 0 4 3 3.94 0.11
 0 4 4 12.11 0.32
 0 4 5 75.66 1.61
 0 4 6 6.43 0.17
 0 4 7 0.19 0.03
 0 4 8 5.54 0.18
 0 4 9 6.16 0.17
 0 4 10 16.39 0.35
 0 4 11 0.57 0.05
 0 4 12 24.07 0.51
 0 4 13 6.02 0.16
 0 4 15 25.62 0.53
 0 4 16 16.22 0.37
 0 4 17 0.75 0.23
 0 4 18 2.09 0.13
 0 4 19 3.35 0.31
 0 4 20 3.58 0.28
 0 5 2 7.14 0.18
 0 5 3 1.18 0.12
 0 5 4 23.89 0.5
 0 5 5 3.21 0.13
 0 5 6 71.37 3.29
 0 5 8 5.99 0.16
 0 5 11 3.77 0.15
 0 5 12 8.17 0.23
 0 5 13 0.98 0.08
 0 5 14 13.77 0.31
 0 5 15 1.55 0.1
 0 5 16 23.13 0.61
 0 5 18 0.95 0.18
 0 6 0 16.51 0.41
 0 6 1 5.24 0.25
 0 6 2 9.08 0.23
 0 6 3 4.02 0.2
 0 6 4 0.81 0.1
 0 6 5 27.42 0.6
 0 6 8 0.93 0.09
 0 6 9 0.51 0.08
 0 6 10 11.29 0.53
 0 6 11 1.14 0.1
 0 6 12 4.85 0.28
 0 6 13 4.55 0.17
 0 6 15 1.75 0.19
 0 7 1 7.84 0.3
 0 7 3 0.6 0.15
 0 7 5 0.77 0.16
 0 7 8 0.91 0.17
 0 7 9 6.33 0.3
 0 7 10 1.6 0.2
 0 7 11 0.78 0.16
 1 0 2 10.92 0.3
 1 0 6 229.5 5.3
 1 0 8 72.12 1.7
 1 0 10 694.43 15.66
 1 0 12 5.96 0.14
 1 0 14 86.03 1.92
 1 0 16 12.54 0.29
 1 0 18 87.6 2.08
 1 0 20 90.94 2.08
 1 0 22 4.09 0.15
 1 0 24 1.12 0.09
 1 1 0 1425.34 31.16
 1 1 1 39.34 0.86
 1 1 2 445.18 17.8
 1 1 3 745.98 16.75
 1 1 4 68.47 1.53
 1 1 5 117.3 2.66
 1 1 6 216.94 4.93
 1 1 7 18.78 0.44
 1 1 8 93.47 2.12
 1 1 9 192.33 4.38
 1 1 10 73.77 1.64
 1 1 12 1.97 0.06
 1 1 13 6.75 0.16
 1 1 14 126.76 2.78
 1 1 15 4.26 0.11
 1 1 16 23.22 0.51
 1 1 17 3.61 0.09
 1 1 18 4.1 0.1
 1 1 19 11.74 0.27
 1 1 20 5.19 0.13
 1 1 21 9.9 0.23
 1 1 22 2.95 0.09
 1 1 23 8.27 0.2
 1 1 24 13.73 0.3
 1 2 0 324.98 7.34
 1 2 1 271.51 6.13
 1 2 2 0.12 0.02
 1 2 3 361.27 8.1
 1 2 4 19.89 0.46
 1 2 5 91.76 2.06
 1 2 6 162.99 3.7
 1 2 7 82.19 1.83
 1 2 8 5.72 0.16
 1 2 9 7.28 0.17
 1 2 10 4.55 0.13
 1 2 11 8.64 0.2
 1 2 12 14.52 0.32
 1 2 13 27.18 0.6
 1 2 14 6.59 0.17
 1 2 15 0.87 0.04
 1 2 16 5.49 0.14
 1 2 17 4.09 0.11
 1 2 18 0.16 0.04
 1 2 19 5.88 0.17
 1 2 20 0.52 0.05
 1 2 21 2.25 0.11
 1 2 22 10.95 0.26
 1 2 23 0.51 0.07
 1 2 24 9.47 0.32
 1 3 0 18.9 0.51
 1 3 1 30.36 0.74
 1 3 2 45.88 1
 1 3 4 7.79 0.21
 1 3 5 21.17 0.55
 1 3 6 43.46 0.97
 1 3 7 18.93 0.42
 1 3 8 25 0.54
 1 3 9 9.84 0.23
 1 3 10 0.7 0.04
 1 3 11 14.94 0.37
 1 3 12 33.96 0.74
 1 3 13 28.66 0.59
 1 3 14 14.83 0.33
 1 3 15 0.91 0.06
 1 3 16 0.23 0.05
 1 3 17 1.54 0.08
 1 3 18 35.98 0.93
 1 3 19 14.3 0.33
 1 3 20 0.24 0.06
 1 3 21 1.15 0.08
 1 4 0 17.66 0.38
 1 4 1 0.65 0.05
 1 4 2 55.8 1.03
 1 4 3 14.56 0.36
 1 4 4 2.96 0.1
 1 4 5 52.01 1.07
 1 4 6 8.04 0.19
 1 4 7 1.26 0.07
 1 4 8 58.54 1.43
 1 4 9 11.9 0.36
 1 4 11 1.38 0.07
 1 4 12 1.53 0.07
 1 4 13 7.77 0.23
 1 4 14 1.67 0.09
 1 4 15 18.31 0.4
 1 4 16 12.36 0.45
 1 4 17 3.83 0.43
 1 4 18 0.66 0.1
 1 4 19 4.07 0.27
 1 4 20 2.42 0.25
 1 5 0 4.16 0.11
 1 5 2 12.06 0.27
 1 5 3 0.64 0.06
 1 5 4 89.2 1.82
 1 5 5 4.1 0.15
 1 5 6 0.16 0.05
 1 5 7 1.06 0.11
 1 5 8 7.96 0.2
 1 5 9 0.75 0.08
 1 5 10 2.28 0.12
 1 5 11 0.84 0.2
 1 5 12 20.76 0.43
 1 5 13 0.38 0.07
 1 5 14 18.68 0.42
 1 5 16 6.37 0.19
 1 6 0 5.83 0.28
 1 6 1 5.66 0.27
 1 6 2 2.59 0.12
 1 6 3 0.57 0.18
 1 6 4 4.89 0.55
 1 6 5 10.92 0.41
 1 6 6 3.77 0.15
 1 6 7 0.26 0.07
 1 6 8 11.94 0.61
 1 6 9 11.3 0.28
 1 6 10 6.42 0.35
 1 6 13 2.27 0.22
 1 6 14 0.52 0.14
 1 6 15 11.12 0.35
 1 7 0 1.69 0.19
 1 7 1 1.6 0.19
 1 7 2 0.44 0.14
 1 7 4 1.48 0.2
 1 7 5 3.27 0.21
 1 7 9 4.29 0.26
 1 7 11 2.15 0.2
 2 0 0 25.77 0.42
 2 0 4 8.27 0.2
 2 0 6 4 0.13
 2 0 8 103.71 2.39
 2 0 10 34.48 0.76
 2 0 12 77.24 1.68
 2 0 14 99.25 2.16
 2 0 16 35.98 0.8
 2 0 18 5.25 0.17
 2 0 20 19.6 0.44
 2 0 22 14.95 0.38
 2 0 24 34.28 0.66
 2 1 0 295.05 6.86
 2 1 1 68.25 1.52
 2 1 2 2.7 0.07
 2 1 3 481.87 10.84
 2 1 4 9.33 0.23
 2 1 5 20.54 0.47
 2 1 6 424.38 9.54
 2 1 7 30.44 0.69
 2 1 8 47.73 1.07
 2 1 9 177.64 3.99
 2 1 10 42.5 0.94
 2 1 11 1.71 0.05
 2 1 12 24.15 0.54
 2 1 13 119.24 2.65
 2 1 14 3.09 0.08
 2 1 15 5.31 0.13
 2 1 16 0.4 0.03
 2 1 17 4.44 0.11
 2 1 18 21.49 0.48
 2 1 19 33.93 0.75
 2 1 20 25.11 0.57
 2 1 21 9.29 0.24
 2 1 22 0.62 0.04
 2 1 23 6.87 0.17
 2 1 24 8.51 0.23
 2 2 0 516.35 11.57
 2 2 1 1.71 0.07
 2 2 2 3.11 0.09
 2 2 3 17.34 0.4
 2 2 4 1.26 0.06
 2 2 5 152.84 3.46
 2 2 6 10.31 0.26
 2 2 7 56.48 1.27
 2 2 8 56.17 1.24
 2 2 9 78 1.75
 2 2 10 75.08 1.68
 2 2 11 31.75 0.71
 2 2 12 0.46 0.03
 2 2 13 35.86 0.79
 2 2 14 1.67 0.05
 2 2 15 12.65 0.28
 2 2 16 12.77 0.29
 2 2 17 46.41 1.04
 2 2 18 2.19 0.08
 2 2 20 2.05 0.09
 2 2 22 3.03 0.1
 2 2 23 11.38 0.26
 2 3 0 12.19 0.6
 2 3 1 29 0.65
 2 3 2 87.58 1.92
 2 3 3 4.41 0.14
 2 3 4 211.95 4.7
 2 3 5 7.6 0.18
 2 3 6 2.41 0.07
 2 3 7 29.12 0.67
 2 3 8 1.71 0.06
 2 3 9 1.43 0.06
 2 3 10 2.36 0.11
 2 3 11 0.2 0.03
 2 3 12 3.78 0.1
 2 3 13 0.11 0.03
 2 3 14 8.35 0.2
 2 3 15 4.98 0.13
 2 3 16 3.79 0.13
 2 3 17 0.24 0.04
 2 3 18 1.58 0.07
 2 3 19 0.27 0.05
 2 3 20 0.28 0.06
 2 3 21 1.62 0.09
 2 3 22 4.72 0.2
 2 4 0 12.47 0.29
 2 4 2 2.03 0.08
 2 4 3 54.49 1.16
 2 4 4 52.81 1.26
 2 4 5 18.19 0.41
 2 4 6 3.35 0.11
 2 4 7 18.05 0.4
 2 4 8 5.08 0.13
 2 4 9 6.82 0.19
 2 4 10 1.66 0.07
 2 4 11 0.27 0.04
 2 4 12 33.75 0.8
 2 4 13 11.22 0.27
 2 4 14 7.56 0.26
 2 4 15 5.39 0.18
 2 4 17 6.38 0.2
 2 4 18 10.38 0.49
 2 4 19 3.63 0.26
 2 5 0 10.94 0.25
 2 5 1 3.61 0.11
 2 5 2 1.64 0.13
 2 5 3 1.24 0.07
 2 5 4 2.94 0.11
 2 5 5 1.18 0.07
 2 5 6 1.94 0.09
 2 5 7 0.26 0.05
 2 5 8 69.75 1.7
 2 5 9 5.51 0.18
 2 5 10 3.62 0.17
 2 5 11 0.34 0.07
 2 5 12 0.83 0.09
 2 5 13 1.53 0.11
 2 5 14 17.4 1.14
 2 5 15 1.24 0.18
 2 6 0 0.81 0.07
 2 6 1 0.45 0.06
 2 6 2 6.83 0.27
 2 6 3 12.7 0.29
 2 6 4 6.75 0.2
 2 6 5 0.22 0.06
 2 6 6 0.24 0.07
 2 6 7 5.24 0.17
 2 6 8 0.75 0.07
 2 6 9 0.62 0.09
 2 6 11 3.11 0.14
 2 6 12 7.1 0.31
 2 6 13 0.56 0.15
 2 6 14 3.89 0.24
 2 7 0 0.94 0.15
 2 7 1 1.88 0.2
 2 7 3 2.04 0.21
 2 7 4 3.92 0.25
 2 7 6 1.94 0.21
 2 7 7 2.93 0.23
 3 0 0 320.79 7.27
 3 0 2 194.73 4.55
 3 0 4 21.03 0.7
 3 0 6 592.3 13.32
 3 0 8 10.4 0.26
 3 0 10 1.14 0.05
 3 0 12 280.5 6.22
 3 0 14 3.73 0.1
 3 0 16 10.93 0.26
 3 0 18 10.47 0.25
 3 0 20 35.93 0.75
 3 0 22 34.18 0.73
 3 0 24 1.95 0.23
 3 1 0 111.15 2.47
 3 1 1 422.31 11.45
 3 1 2 454.63 10.21
 3 1 3 41.84 0.93
 3 1 4 11.52 0.29
 3 1 5 5.29 0.15
 3 1 6 4.99 0.14
 3 1 7 29.24 0.67
 3 1 8 38.15 0.87
 3 1 9 1.47 0.05
 3 1 10 84.81 1.88
 3 1 11 13.48 0.3
 3 1 12 11.03 0.25
 3 1 13 36.19 0.8
 3 1 14 0.68 0.03
 3 1 15 2.97 0.08
 3 1 16 58.86 1.31
 3 1 17 1.38 0.06
 3 1 18 2.85 0.1
 3 1 19 7.72 0.19
 3 1 20 0.45 0.04
 3 1 21 4.3 0.11
 3 1 22 0.9 0.06
 3 1 23 22.27 0.49
 3 2 0 1.9 0.07
 3 2 1 7.75 0.2
 3 2 2 276.95 6.29
 3 2 3 101.86 2.31
 3 2 4 91.49 2.03
 3 2 5 61.02 1.42
 3 2 6 44.51 1.06
 3 2 7 3.73 0.1
 3 2 8 102.33 2.47
 3 2 9 2.24 0.06
 3 2 10 11.18 0.25
 3 2 11 9.25 0.21
 3 2 12 21.46 0.48
 3 2 13 2.93 0.08
 3 2 14 7.82 0.19
 3 2 15 1.2 0.06
 3 2 16 1.91 0.07
 3 2 17 7.02 0.17
 3 2 18 20.79 0.5
 3 2 19 14.42 0.33
 3 2 20 6.34 0.17
 3 2 21 5.27 0.15
 3 2 22 1.7 0.09
 3 2 23 0.92 0.19
 3 3 0 71.9 1.5
 3 3 1 2.05 0.08
 3 3 2 20.65 0.48
 3 3 3 96.5 2.09
 3 3 4 105.1 2.27
 3 3 5 0.13 0.03
 3 3 6 20.16 0.44
 3 3 7 2.11 0.08
 3 3 8 113.63 2.58
 3 3 9 35.54 0.78
 3 3 10 0.22 0.03
 3 3 11 15.73 0.35
 3 3 12 32.04 0.71
 3 3 13 11.85 0.27
 3 3 14 48.55 1.04
 3 3 15 4.58 0.12
 3 3 16 8.16 0.2
 3 3 17 7.04 0.17
 3 3 18 2.17 0.08
 3 3 19 0.72 0.06
 3 3 20 0.51 0.06
 3 3 21 3.69 0.12
 3 3 22 6.01 0.28
 3 4 0 6.05 0.17
 3 4 1 0.28 0.04
 3 4 2 2.13 0.09
 3 4 3 17.85 0.47
 3 4 4 37.14 1.19
 3 4 5 0.23 0.04
 3 4 6 0.3 0.04
 3 4 7 54.64 1.24
 3 4 8 20.23 0.43
 3 4 9 9.61 0.23
 3 4 10 10.58 0.26
 3 4 12 1.72 0.09
 3 4 13 12.76 0.3
 3 4 14 3.03 0.12
 3 4 16 2.29 0.11
 3 4 17 15.62 0.34
 3 4 18 9 0.35
 3 5 0 16.08 0.36
 3 5 1 8.57 0.26
 3 5 2 2.96 0.13
 3 5 5 1.79 0.08
 3 5 6 14.5 0.33
 3 5 7 4.54 0.14
 3 5 8 1.54 0.09
 3 5 9 0.39 0.06
 3 5 12 1.48 0.11
 3 5 13 0.34 0.08
 3 5 14 1.46 0.19
 3 6 0 0.38 0.1
 3 6 1 0.75 0.07
 3 6 2 1.15 0.07
 3 6 3 0.89 0.09
 3 6 4 1.07 0.11
 3 6 5 3.08 0.16
 3 6 6 0.78 0.07
 3 6 7 14.05 0.38
 3 6 8 0.2 0.06
 3 6 9 0.96 0.1
 3 6 10 2.07 0.12
 3 6 11 2.19 0.22
 3 6 12 2.61 0.22
 3 6 13 3.52 0.23
 3 7 0 1.11 0.18
 3 7 2 3.4 0.23
 3 7 3 4.12 0.25
 3 7 4 0.65 0.16
 3 7 6 0.56 0.15
 3 7 8 1.01 0.17
 3 7 9 1.93 0.2
 3 7 10 1.36 0.18
 4 0 0 45.59 1.14
 4 0 4 38.81 0.92
 4 0 6 12.69 0.32
 4 0 8 1.02 0.05
 4 0 10 4.38 0.11
 4 0 12 2.92 0.08
 4 0 16 49.21 1.1
 4 0 18 0.17 0.05
 4 0 22 29.86 0.73
 4 1 0 2.38 0.08
 4 1 1 154.05 3.49
 4 1 2 186.14 4.29
 4 1 3 210.7 4.99
 4 1 4 2.99 0.1
 4 1 5 87.84 2.2
 4 1 6 39.9 0.9
 4 1 7 8.38 0.2
 4 1 8 28.01 0.64
 4 1 9 20.64 0.47
 4 1 10 0.24 0.02
 4 1 11 128.42 2.84
 4 1 12 11.58 0.26
 4 1 13 6.17 0.14
 4 1 14 2.43 0.07
 4 1 15 9.48 0.22
 4 1 16 3.22 0.09
 4 1 17 8.73 0.21
 4 1 18 0.44 0.04
 4 1 19 1.38 0.06
 4 1 20 17.36 0.42
 4 1 21 13.76 0.34
 4 1 22 4.61 0.18
 4 2 0 118.84 2.7
 4 2 1 74.24 1.63
 4 2 2 294.83 6.72
 4 2 3 54.8 1.21
 4 2 4 14.94 0.42
 4 2 5 0.56 0.04
 4 2 6 6.92 0.17
 4 2 7 149.86 3.29
 4 2 8 0.68 0.03
 4 2 9 14.23 0.32
 4 2 10 40.67 0.89
 4 2 11 1.17 0.05
 4 2 12 101.33 2.18
 4 2 13 27.25 0.6
 4 2 14 10.68 0.25
 4 2 15 26.41 0.57
 4 2 16 2.22 0.09
 4 2 17 5.06 0.14
 4 2 18 5.34 0.14
 4 2 19 2.72 0.1
 4 2 20 2.99 0.18
 4 2 21 2.15 0.1
 4 2 22 13.28 0.42
 4 3 0 5.56 0.13
 4 3 1 36.42 0.79
 4 3 2 1.02 0.05
 4 3 3 1.31 0.05
 4 3 4 47.77 1.04
 4 3 5 3.64 0.12
 4 3 6 103.81 2.3
 4 3 7 0.33 0.03
 4 3 8 53.57 1.2
 4 3 9 6.14 0.15
 4 3 10 9.79 0.29
 4 3 11 0.29 0.07
 4 3 13 12.9 0.29
 4 3 16 22.86 0.51
 4 3 17 2.81 0.1
 4 3 18 31.74 0.69
 4 3 19 2.42 0.11
 4 3 21 3.54 0.25
 4 4 0 63.94 1.6
 4 4 1 0.47 0.04
 4 4 2 0.61 0.05
 4 4 3 2.65 0.1
 4 4 4 1.46 0.06
 4 4 5 19.8 0.44
 4 4 6 13.43 0.3
 4 4 7 39.16 0.85
 4 4 8 20.6 0.54
 4 4 9 0.96 0.07
 4 4 10 1.35 0.07
 4 4 11 0.44 0.05
 4 4 12 0.22 0.05
 4 4 13 0.54 0.07
 4 4 14 20.29 0.42
 4 4 15 4.94 0.17
 4 4 17 18.13 0.46
 4 5 0 0.15 0.04
 4 5 1 1.8 0.08
 4 5 2 0.8 0.07
 4 5 3 2.94 0.14
 4 5 4 22.32 0.46
 4 5 5 2 0.14
 4 5 6 9.72 0.24
 4 5 7 0.17 0.05
 4 5 8 2.12 0.09
 4 5 10 14.01 0.4
 4 5 11 7.25 0.2
 4 5 12 1.84 0.1
 4 6 0 0.96 0.07
 4 6 1 3.62 0.12
 4 6 2 0.51 0.06
 4 6 3 0.72 0.07
 4 6 4 0.17 0.05
 4 6 5 2.65 0.1
 4 6 7 0.79 0.09
 4 6 8 1.98 0.11
 4 6 9 1.69 0.12
 4 7 1 4.6 0.31
 4 7 2 0.88 0.15
 4 7 5 0.95 0.16
 4 7 6 6.01 0.28
 4 7 8 3.45 0.23
 5 0 0 63.36 1.42
 5 0 2 677.12 15.14
 5 0 4 11.52 0.28
 5 0 6 6.37 0.16
 5 0 8 146.61 3.15
 5 0 10 72.54 1.56
 5 0 12 17.31 0.38
 5 0 14 15.4 0.34
 5 0 16 15.69 0.38
 5 0 18 1.85 0.1
 5 0 20 1.95 0.14
 5 0 22 0.68 0.19
 5 1 0 0.43 0.04
 5 1 1 108.3 2.41
 5 1 2 57.42 1.28
 5 1 3 1.71 0.09
 5 1 4 38.3 0.98
 5 1 5 0.96 0.13
 5 1 6 79.35 1.8
 5 1 7 4.99 0.12
 5 1 8 1.43 0.04
 5 1 9 1.89 0.06
 5 1 10 0.76 0.03
 5 1 11 29.23 0.64
 5 1 12 55.44 1.21
 5 1 13 16.76 0.39
 5 1 14 0.26 0.03
 5 1 15 18.01 0.4
 5 1 18 5.64 0.15
 5 1 19 0.78 0.06
 5 1 20 1.36 0.08
 5 1 21 24.19 0.55
 5 2 0 23.87 0.56
 5 2 1 24.9 0.56
 5 2 2 3.26 0.09
 5 2 3 23.5 0.55
 5 2 4 59.43 1.3
 5 2 5 14.5 0.36
 5 2 6 47.63 1.04
 5 2 7 4.19 0.11
 5 2 8 13.71 0.31
 5 2 9 10.45 0.24
 5 2 10 39.45 0.88
 5 2 11 10.49 0.24
 5 2 12 21.16 0.47
 5 2 14 6.01 0.15
 5 2 16 11.26 0.26
 5 2 17 24.88 0.59
 5 2 18 2.75 0.12
 5 2 19 2.84 0.14
 5 2 20 17.36 0.36
 5 2 21 2.6 0.33
 5 3 0 118.33 2.57
 5 3 1 25.43 0.56
 5 3 2 5.31 0.14
 5 3 3 4.3 0.11
 5 3 4 3.73 0.11
 5 3 5 40.09 0.88
 5 3 6 88.15 1.87
 5 3 7 4.34 0.12
 5 3 8 3.3 0.1
 5 3 9 0.22 0.04
 5 3 10 36.39 0.73
 5 3 11 20.74 0.57
 5 3 12 0.56 0.07
 5 3 13 4.28 0.16
 5 3 14 29.11 0.7
 5 3 15 0.84 0.07
 5 3 16 32.14 0.66
 5 3 19 4.1 0.16
 5 4 0 8.64 0.36
 5 4 1 4.66 0.15
 5 4 2 0.14 0.05
 5 4 3 1.32 0.07
 5 4 4 25.12 0.67
 5 4 5 18.09 0.42
 5 4 6 8.26 0.2
 5 4 7 18.28 0.42
 5 4 9 7.16 0.2
 5 4 10 15.59 0.35
 5 4 11 2.62 0.1
 5 4 12 0.54 0.06
 5 4 14 2.27 0.11
 5 4 15 11.96 0.28
 5 4 16 1.35 0.2
 5 4 17 4.87 0.26
 5 5 0 4.89 0.28
 5 5 2 4.82 0.26
 5 5 3 1.1 0.08
 5 5 4 3.41 0.12
 5 5 5 0.34 0.06
 5 5 6 6.41 0.2
 5 5 7 1.12 0.07
 5 5 8 7.14 0.23
 5 5 9 0.41 0.07
 5 5 14 2.61 0.21
 5 5 15 0.77 0.15
 5 6 0 6.62 0.4
 5 6 1 4.13 0.14
 5 6 2 3.87 0.13
 5 6 3 1.86 0.14
 5 6 4 1.53 0.08
 5 6 5 7.17 0.18
 5 6 6 2.8 0.13
 5 6 7 11.32 0.27
 5 6 8 0.69 0.13
 5 6 9 2.09 0.12
 5 6 12 0.52 0.14
 5 7 0 1.54 0.11
 5 7 1 7.25 0.19
 5 7 2 1.37 0.2
 5 7 3 1.75 0.19
 5 7 4 1.23 0.18
 5 7 5 0.66 0.15
 6 0 0 235.37 5.35
 6 0 2 29.82 0.66
 6 0 4 1.5 0.12
 6 0 6 47.51 0.96
 6 0 8 15.49 0.35
 6 0 10 33.63 0.7
 6 0 12 94.16 2
 6 0 14 4.22 0.14
 6 0 16 2.09 0.11
 6 0 18 12.01 0.29
 6 0 20 22.49 0.45
 6 1 0 0.62 0.05
 6 1 1 180.35 4.08
 6 1 2 58.55 1.5
 6 1 3 20.83 0.48
 6 1 4 52.17 1.3
 6 1 5 58.46 1.27
 6 1 6 20.11 0.53
 6 1 7 11.58 0.27
 6 1 8 41.82 0.91
 6 1 9 34.41 0.77
 6 1 10 0.34 0.04
 6 1 11 31.74 0.69
 6 1 12 0.67 0.05
 6 1 13 13.86 0.31
 6 1 15 1.88 0.08
 6 1 16 26.35 0.55
 6 1 17 0.37 0.05
 6 1 18 3.05 0.15
 6 1 19 5.79 0.16
 6 2 1 9.26 0.22
 6 2 2 0.1 0.02
 6 2 3 12.91 0.31
 6 2 4 46.04 0.99
 6 2 5 94.88 2.31
 6 2 6 2.18 0.09
 6 2 7 1.06 0.06
 6 2 8 5.14 0.14
 6 2 9 33.33 0.69
 6 2 10 1.48 0.08
 6 2 11 5.62 0.16
 6 2 12 3.27 0.12
 6 2 13 7.02 0.2
 6 2 14 33.81 0.71
 6 2 15 15.1 0.34
 6 2 16 7.63 0.2
 6 2 17 1.34 0.07
 6 2 18 0.7 0.08
 6 2 20 2.54 0.26
 6 3 2 0.72 0.06
 6 3 3 0.71 0.05
 6 3 4 0.28 0.04
 6 3 5 0.15 0.04
 6 3 6 0.22 0.04
 6 3 7 4.96 0.14
 6 3 8 5.82 0.15
 6 3 9 3.74 0.13
 6 3 10 32.47 0.7
 6 3 11 1.63 0.08
 6 3 12 1.28 0.09
 6 3 13 0.57 0.07
 6 3 15 12.06 0.3
 6 3 16 5.65 0.19
 6 3 17 0.57 0.17
 6 3 18 8.73 0.5
 6 4 0 16.15 0.44
 6 4 2 25.3 0.59
 6 4 3 0.3 0.05
 6 4 4 5.94 0.2
 6 4 5 13.93 0.31
 6 4 6 0.82 0.05
 6 4 7 1.87 0.09
 6 4 9 7.56 0.19
 6 4 10 18.13 0.39
 6 4 11 1.65 0.08
 6 4 12 0.3 0.06
 6 4 14 2.9 0.14
 6 4 15 4.77 0.16
 6 4 16 3.72 0.15
 6 5 0 25.68 1.11
 6 5 1 3.92 0.14
 6 5 2 0.27 0.06
 6 5 3 0.64 0.07
 6 5 4 14.27 0.32
 6 5 6 43.09 1.15
 6 5 7 2.9 0.21
 6 5 8 0.54 0.09
 6 5 9 1.38 0.09
 6 5 10 0.42 0.07
 6 5 12 0.55 0.08
 6 5 13 1.59 0.19
 6 6 0 11.09 0.29
 6 6 1 2.05 0.09
 6 6 2 4.64 0.27
 6 6 3 5.15 0.16
 6 6 4 0.26 0.06
 6 6 5 1.13 0.08
 6 6 7 1.81 0.12
 6 6 8 0.84 0.09
 6 6 9 0.52 0.08
 6 6 10 6.68 0.28
 6 7 0 1.54 0.1
 6 7 1 0.46 0.14
 7 0 0 108.86 3.57
 7 0 2 35.28 1.29
 7 0 4 262.4 11.59
 7 0 6 1.12 0.07
 7 0 8 44.01 0.87
 7 0 10 59.45 1.29
 7 0 12 17.7 0.41
 7 0 14 12.2 0.37
 7 0 16 8.19 0.23
 7 0 18 16.54 0.35
 7 1 0 80.82 1.85
 7 1 1 1.05 0.06
 7 1 2 0.23 0.03
 7 1 3 7.28 0.18
 7 1 4 34.19 0.75
 7 1 5 38.91 1.05
 7 1 6 0.93 0.06
 7 1 7 1.43 0.07
 7 1 8 46.48 0.95
 7 1 10 3.25 0.12
 7 1 11 16.52 0.36
 7 1 12 15.14 0.37
 7 1 13 15.24 0.36
 7 1 14 23.57 0.55
 7 1 15 22.26 0.47
 7 1 17 3.51 0.14
 7 1 18 0.3 0.08
 7 1 19 4.28 0.16
 7 2 0 34.1 0.78
 7 2 1 10.44 0.24
 7 2 2 6.11 0.16
 7 2 3 4.54 0.12
 7 2 4 0.54 0.04
 7 2 5 0.71 0.05
 7 2 6 5.66 0.15
 7 2 7 3.16 0.1
 7 2 8 6.81 0.17
 7 2 9 20.63 0.44
 7 2 10 0.78 0.07
 7 2 11 10.01 0.25
 7 2 12 0.3 0.07
 7 2 13 4.2 0.18
 7 2 14 6.54 0.2
 7 2 15 11.41 0.27
 7 2 16 1 0.11
 7 2 18 3.68 0.15
 7 3 0 0.56 0.04
 7 3 1 27.28 0.58
 7 3 2 22.02 0.51
 7 3 3 14.74 0.35
 7 3 4 14.05 0.31
 7 3 5 0.99 0.06
 7 3 6 6.58 0.17
 7 3 7 3.33 0.11
 7 3 8 11.62 0.27
 7 3 9 9.64 0.28
 7 3 10 1.86 0.09
 7 3 12 3.51 0.16
 7 3 13 1.48 0.1
 7 3 14 0.29 0.07
 7 3 16 1.92 0.13
 7 4 0 9.51 0.22
 7 4 1 1.45 0.1
 7 4 2 1.64 0.08
 7 4 3 1.11 0.08
 7 4 4 2.35 0.11
 7 4 5 20.14 0.49
 7 4 6 29.34 0.64
 7 4 9 9.89 0.24
 7 4 10 0.32 0.06
 7 4 12 4.73 0.17
 7 4 13 0.35 0.1
 7 4 14 6.62 0.22
 7 4 15 3.33 0.16
 7 5 0 12.87 0.3
 7 5 2 11.92 0.28
 7 5 3 1.36 0.09
 7 5 4 2.51 0.11
 7 5 6 0.99 0.08
 7 5 8 3.44 0.13
 7 5 10 19.3 0.42
 7 5 11 1.41 0.2
 7 5 12 1.17 0.18
 7 6 0 0.79 0.07
 7 6 2 2.12 0.11
 7 6 4 3.57 0.21
 7 6 5 3.5 0.14
 7 6 6 3 0.14
 7 6 7 3.39 0.14
 7 6 8 2.99 0.22
 8 0 0 27.83 0.54
 8 0 2 14.74 0.46
 8 0 4 64.25 1.4
 8 0 6 4.36 0.14
 8 0 8 29.14 0.62
 8 0 10 0.87 0.09
 8 0 12 24.99 0.49
 8 0 14 82.94 1.96
 8 0 16 1.1 0.1
 8 1 1 0.41 0.03
 8 1 2 2.05 0.07
 8 1 3 83.69 1.96
 8 1 4 32.3 0.77
 8 1 6 4.04 0.12
 8 1 7 0.34 0.04
 8 1 8 19.51 0.42
 8 1 9 9.44 0.23
 8 1 10 18.11 0.39
 8 1 11 6.11 0.19
 8 1 12 4.34 0.2
 8 1 13 11.04 0.27
 8 1 15 1.55 0.13
 8 1 16 0.57 0.11
 8 2 0 40.71 0.95
 8 2 1 21.12 0.51
 8 2 3 4.9 0.16
 8 2 4 14.19 0.32
 8 2 5 7.21 0.19
 8 2 7 34.65 0.82
 8 2 8 4 0.12
 8 2 9 0.15 0.05
 8 2 10 14.98 0.34
 8 2 13 3.91 0.21
 8 2 14 0.32 0.09
 8 2 15 2.82 0.28
 8 2 16 1.93 0.13
 8 3 0 17.03 0.42
 8 3 1 0.19 0.04
 8 3 2 9.23 0.23
 8 3 3 0.57 0.05
 8 3 4 10.59 0.25
 8 3 5 17.4 0.47
 8 3 6 13.72 0.42
 8 3 8 3.66 0.12
 8 3 10 2.61 0.12
 8 3 11 5.48 0.17
 8 3 12 3.27 0.13
 8 3 13 6.24 0.2
 8 3 14 5.71 0.18
 8 3 15 1.37 0.16
 8 4 1 2.27 0.09
 8 4 2 13.15 0.32
 8 4 3 2.38 0.15
 8 4 4 2.23 0.09
 8 4 5 2.68 0.11
 8 4 6 3.44 0.11
 8 4 7 4.17 0.12
 8 4 9 11.86 0.28
 8 4 10 5.73 0.22
 8 4 12 5.45 0.17
 8 4 13 0.31 0.09
 8 5 0 0.95 0.08
 8 5 1 0.22 0.06
 8 5 2 6.07 0.17
 8 5 3 3.47 0.13
 8 5 4 0.83 0.08
 8 5 6 6.66 0.19
 8 5 7 2.4 0.23
 8 5 8 19.29 0.69
 8 5 9 2.82 0.13
 8 5 10 0.79 0.14
 8 6 1 0.45 0.08
 8 6 2 4.46 0.35
 8 6 3 1.21 0.1
 8 6 4 2.53 0.15
 9 0 0 18.29 0.82
 9 0 2 45.91 1.64
 9 0 4 4.55 0.24
 9 0 6 26.67 0.52
 9 0 10 13.87 0.42
 9 0 12 8.48 0.33
 9 1 0 32.77 0.69
 9 1 1 0.2 0.04
 9 1 2 4.61 0.14
 9 1 3 25.69 0.53
 9 1 4 2.46 0.12
 9 1 5 6.01 0.18
 9 1 6 7.39 0.28
 9 1 7 12.58 0.29
 9 1 8 1.67 0.08
 9 1 9 1.95 0.09
 9 1 10 8.83 0.23
 9 1 12 1.05 0.09
 9 1 13 27.14 0.51
 9 1 14 9.03 0.26
 9 1 15 1.14 0.1
 9 2 0 1.71 0.09
 9 2 1 3.63 0.12
 9 2 2 35.13 0.81
 9 2 3 4.92 0.17
 9 2 4 34.7 0.77
 9 2 5 3.21 0.13
 9 2 6 3.07 0.11
 9 2 7 1.73 0.09
 9 2 8 2.12 0.09
 9 2 9 14.61 0.35
 9 2 10 2.03 0.11
 9 2 11 8.77 0.23
 9 2 12 6.25 0.24
 9 2 14 7.25 0.2
 9 3 0 2.23 0.12
 9 3 1 6.3 0.16
 9 3 2 2.49 0.11
 9 3 3 14.63 0.36
 9 3 4 6.44 0.31
 9 3 5 1.24 0.09
 9 3 6 16.11 0.38
 9 3 7 0.33 0.06
 9 3 8 15.47 0.34
 9 3 10 2.82 0.23
 9 3 11 3.77 0.15
 9 3 12 4.43 0.32
 9 4 1 2.4 0.12
 9 4 2 12.12 0.29
 9 4 5 0.29 0.06
 9 4 6 4.81 0.14
 9 4 7 17.84 0.39
 9 4 8 11.8 0.27
 9 4 9 5.11 0.17
 9 4 10 1.06 0.1
 9 5 1 0.77 0.09
 9 5 2 3.91 0.13
 9 5 3 1.37 0.09
 9 5 4 1.14 0.18
 9 5 5 0.96 0.17
 10 0 0 8.06 0.46
 10 0 2 2.94 0.13
 10 0 4 13.83 0.44
 10 0 6 16.42 0.35
 10 0 8 1.01 0.1
 10 1 0 9.51 0.23
 10 1 1 31.53 0.66
 10 1 3 8.12 0.21
 10 1 4 9.31 0.24
 10 1 5 3.44 0.13
 10 1 6 7.47 0.21
 10 1 8 1.27 0.11
 10 1 9 1.12 0.11
 10 1 10 5.09 0.29
 10 1 11 3.47 0.26
 10 1 12 0.52 0.17
 10 1 13 1.66 0.23
 10 2 0 9.12 0.25
 10 2 1 1.58 0.09
 10 2 2 27.64 1.02
 10 2 3 7.48 0.35
 10 2 4 1.41 0.19
 10 2 5 9.65 0.25
 10 2 6 7.2 0.21
 10 2 7 3.6 0.12
 10 2 8 3.01 0.11
 10 2 9 0.43 0.09
 10 2 10 6.12 0.3
 10 2 11 1.25 0.11
 10 2 12 15.74 0.45
 10 3 0 0.76 0.06
 10 3 1 1.14 0.08
 10 3 2 18.09 0.43
 10 3 3 3.81 0.13
 10 3 4 3.29 0.12
 10 3 5 0.22 0.06
 10 3 6 13.26 0.3
 10 3 7 11.49 0.28
 10 3 8 24.09 0.46
 10 3 9 0.35 0.1
 10 3 10 0.97 0.16
 10 3 11 0.93 0.2
 10 4 0 2.4 0.11
 10 4 1 4.92 0.15
 10 4 3 1.43 0.09
 10 4 4 3.25 0.15
 10 4 5 1.15 0.11
 10 4 6 0.8 0.13
 10 4 7 6.5 0.19
 10 5 0 1.67 0.2
 10 5 1 2.48 0.12
 11 0 0 32.82 1.03
 11 0 2 23.87 0.5
 11 0 6 2.21 0.2
 11 1 1 3.95 0.12
 11 1 2 7.73 0.2
 11 1 3 10.9 0.26
 11 1 4 1.7 0.1
 11 1 5 12.54 0.29
 11 1 6 3.63 0.14
 11 1 7 4.45 0.16
 11 1 9 1.41 0.23
 11 1 10 5.33 0.29
 11 2 1 11.74 0.27
 11 2 3 0.8 0.09
 11 2 4 6.82 0.23
 11 2 6 18.42 0.9
 11 2 7 16.36 0.47
 11 2 8 2.82 0.25
 11 2 9 0.7 0.19
 11 3 0 18.63 0.4
 11 3 1 2.07 0.17
 11 3 2 1.22 0.18
 11 3 3 1.46 0.12
 11 3 4 3.07 0.14
 11 3 5 0.83 0.2
 11 3 6 2.02 0.23
 11 4 0 1.19 0.18
 11 4 1 3.43 0.22
 11 4 2 3.14 0.14
 11 4 4 5.76 0.29
 12 0 0 1.51 0.09
 12 0 2 19.61 0.51
 12 0 4 7.61 0.31
 12 1 0 8.37 0.22
 12 1 1 3.17 0.12
 12 1 2 7.94 0.2
 12 1 3 3.25 0.14
 12 1 4 0.4 0.08
 12 1 5 3.47 0.25
 12 1 6 12.28 0.38
 12 1 7 2.69 0.24
 12 2 0 0.68 0.08
 12 2 3 2 0.23
 12 2 4 3.85 0.27
 12 2 5 2.47 0.25
 12 2 6 0.97 0.2
 12 3 3 2.45 0.25
 13 1 0 1.3 0.1
 13 1 1 2.14 0.17
 13 2 0 0.91 0.19
 13 2 1 2.78 0.25

_iucr_refine_fcf_details
;
data_3
_computing_structure_refinement   'olex2.refine 1.3 (Bourhis et al., 2015)'
_shelx_refln_list_code            4
loop_
  _space_group_symop_id
  _space_group_symop_operation_xyz
  1  x,y,z
  2  -x,y+1/2,-z+1/2
  3  -x,-y,-z
  4  x,-y-1/2,z-1/2

_space_group_crystal_system       monoclinic
_space_group_IT_number            14
_space_group_name_H-M_alt         'P 1 21/c 1'
_space_group_name_Hall            '-P 2ybc'
_symmetry_space_group_name_H-M    'P 1 21/c 1'
_symmetry_space_group_name_Hall   '-P 2ybc'
_symmetry_Int_Tables_number       14
_cell_length_a                    6.0950(5)
_cell_length_b                    3.4881(3)
_cell_length_c                    11.8462(9)
_cell_angle_alpha                 90
_cell_angle_beta                  103.842(3)
_cell_angle_gamma                 90
_cell_volume                      244.54(4)
loop_
  _refln_index_h
  _refln_index_k
  _refln_index_l
  _refln_F_squared_calc
  _refln_F_squared_meas
  _refln_F_squared_sigma
  _refln_F_squared_weight
  _refln_observed_status
-13 0 6 32.929 35.161 0.679 2.187 o
-13 0 8 3.359 3.236 0.230 23.010 o
-13 0 10 0.474 0.499 0.140 63.230 o
-13 0 12 11.087 11.297 0.350 9.258 o
-13 1 1 2.624 2.517 0.200 30.544 o
-13 1 2 13.877 13.325 0.390 7.322 o
-13 1 4 1.153 1.079 0.170 42.756 o
-13 1 8 3.562 3.706 0.150 52.337 o
-13 1 10 3.240 3.186 0.180 37.190 o
-13 1 12 3.206 3.236 0.130 69.479 o
-13 1 13 0.556 0.509 0.130 73.296 o
-13 2 1 3.971 4.085 0.220 24.870 o
-13 2 3 0.977 0.789 0.140 63.051 o
-13 2 4 0.778 0.869 0.150 54.993 o
-13 2 5 1.210 1.129 0.170 42.739 o
-13 2 6 0.481 0.469 0.140 63.232 o
-13 2 8 2.091 2.138 0.200 30.702 o
-13 2 9 1.280 1.358 0.180 38.107 o
-13 2 10 3.751 3.896 0.230 22.876 o
-13 2 12 0.992 1.069 0.170 42.788 o
-13 2 13 0.771 0.759 0.140 63.124 o
-13 3 6 4.087 3.656 0.210 27.244 o
-12 0 2 8.593 8.331 0.230 20.819 o
-12 0 4 40.578 42.213 0.759 1.690 o
-12 0 6 4.101 5.234 0.340 10.563 o
-12 0 10 2.434 2.307 0.120 83.104 o
-12 0 12 8.291 8.950 0.310 12.069 o
-12 0 16 17.109 16.821 0.440 5.630 o
-12 1 1 1.883 1.968 0.100 120.010 o
-12 1 2 0.995 1.109 0.080 190.911 o
-12 1 5 18.335 18.699 0.410 6.215 o
-12 1 6 4.340 4.395 0.130 66.499 o
-12 1 7 1.570 1.458 0.090 149.168 o
-12 1 8 11.421 11.807 0.280 13.673 o
-12 1 9 10.720 10.918 0.270 14.829 o
-12 1 10 2.664 2.567 0.100 116.598 o
-12 1 11 0.974 1.049 0.070 248.515 o
-12 1 12 6.558 6.742 0.260 17.315 o
-12 1 13 0.736 0.719 0.140 63.141 o
-12 1 15 13.015 12.916 0.280 13.200 o
-12 1 16 1.717 1.778 0.190 34.104 o
-12 1 17 0.758 0.589 0.140 63.153 o
-12 2 1 12.726 12.736 0.519 4.347 o
-12 2 2 5.042 4.994 0.200 29.305 o
-12 2 5 7.606 7.671 0.200 27.338 o
-12 2 6 0.249 0.270 0.080 193.672 o
-12 2 7 3.240 3.406 0.140 60.214 o
-12 2 8 4.089 4.445 0.200 29.797 o
-12 2 9 3.921 4.105 0.160 45.837 o
-12 2 11 8.339 8.590 0.330 10.745 o
-12 2 12 1.031 1.039 0.180 38.176 o
-12 2 13 4.729 4.575 0.250 19.228 o
-12 2 14 0.325 0.350 0.070 252.670 o
-12 3 1 1.507 1.538 0.170 42.616 o
-12 3 3 3.082 2.967 0.210 27.597 o
-12 3 6 0.826 0.929 0.160 48.335 o
-12 3 7 1.234 1.239 0.180 38.126 o
-12 3 11 1.551 1.488 0.190 34.163 o
-12 3 12 0.395 0.629 0.140 63.233 o
-12 3 14 3.407 3.466 0.220 25.071 o
-12 4 3 1.826 1.618 0.160 47.929 o
-12 4 4 1.495 1.638 0.170 42.605 o
-12 4 5 2.197 1.868 0.170 42.340 o
-12 4 6 5.098 4.964 0.240 20.691 o
-12 4 8 0.494 0.519 0.130 73.311 o
-12 4 9 1.308 1.229 0.170 42.705 o
-11 0 2 3.516 3.536 0.150 52.464 o
-11 0 4 8.999 8.970 0.220 22.204 o
-11 0 6 0.597 0.549 0.060 341.669 o
-11 0 8 82.778 83.437 3.446 0.099 o
-11 0 10 7.596 7.302 0.280 14.840 o
-11 0 12 2.522 2.587 0.130 70.902 o
-11 0 14 32.577 32.893 0.719 2.010 o
-11 0 16 1.356 1.349 0.190 34.207 o
-11 0 18 11.511 11.557 0.370 8.316 o
-11 0 20 1.946 1.808 0.180 37.902 o
-11 1 1 0.219 0.170 0.050 495.516 o
-11 1 2 5.537 5.774 0.160 43.506 o
-11 1 3 13.441 13.645 0.310 10.981 o
-11 1 4 34.586 35.221 0.869 1.428 o
-11 1 5 2.050 2.098 0.080 182.594 o
-11 1 6 0.209 0.150 0.040 773.818 o
-11 1 7 1.326 1.388 0.070 244.811 o
-11 1 8 1.258 1.289 0.080 189.453 o
-11 1 9 5.882 5.883 0.170 38.649 o
-11 1 10 3.561 3.806 0.130 68.441 o
-11 1 11 4.106 4.235 0.130 67.091 o
-11 1 12 12.836 13.085 0.300 11.767 o
-11 1 13 0.401 0.430 0.060 343.144 o
-11 1 14 6.006 5.953 0.170 38.509 o
-11 1 15 5.729 5.674 0.160 43.355 o
-11 1 16 2.330 2.307 0.090 144.281 o
-11 2 1 2.617 2.637 0.120 82.510 o
-11 2 2 0.329 0.300 0.060 343.733 o
-11 2 3 1.270 1.209 0.080 189.575 o
-11 2 4 10.555 10.588 0.270 14.907 o
-11 2 5 2.017 2.028 0.120 83.955 o
-11 2 6 6.004 6.063 0.190 31.444 o
-11 2 7 7.914 8.431 0.230 21.047 o
-11 2 10 1.009 0.909 0.090 151.523 o
-11 2 11 2.129 2.198 0.110 99.029 o
-11 2 12 2.402 2.447 0.110 98.150 o
-11 2 13 0.481 0.469 0.060 342.626 o
-11 2 14 1.354 1.199 0.090 150.261 o
-11 2 15 9.753 9.869 0.310 11.819 o
-11 2 17 0.695 0.689 0.140 63.157 o
-11 2 18 2.164 2.028 0.180 37.808 o
-11 3 1 0.977 1.109 0.100 122.883 o
-11 3 2 3.181 3.147 0.120 80.935 o
-11 3 3 0.343 0.360 0.060 343.558 o
-11 3 4 4.339 4.245 0.210 27.079 o
-11 3 5 5.997 6.203 0.170 38.406 o
-11 3 6 2.736 2.667 0.110 97.072 o
-11 3 7 3.345 3.516 0.160 46.518 o
-11 3 9 1.190 1.129 0.090 150.814 o
-11 3 10 11.738 11.417 0.330 10.218 o
-11 3 11 3.840 4.085 0.140 59.015 o
-11 3 12 1.016 0.969 0.090 151.439 o
-11 3 13 2.416 2.267 0.120 83.166 o
-11 3 14 0.415 0.340 0.070 252.474 o
-11 3 16 3.481 3.346 0.130 68.955 o
-11 4 1 1.237 1.279 0.180 38.122 o
-11 4 2 2.684 2.687 0.110 97.180 o
-11 4 3 5.100 5.264 0.180 35.592 o
-11 4 5 0.181 0.220 0.070 253.020 o
-11 4 6 6.440 6.183 0.280 15.105 o
-11 4 9 2.240 1.988 0.200 30.687 o
-11 4 10 3.391 3.356 0.230 22.994 o
-11 4 12 3.091 3.047 0.220 25.178 o
-11 4 13 5.351 5.404 0.260 17.657 o
-10 0 4 8.318 8.421 0.220 22.618 o
-10 0 6 11.569 11.827 0.699 2.469 o
-10 0 8 16.963 17.700 0.400 6.621 o
-10 0 10 11.550 12.216 0.290 12.801 o
-10 0 12 11.316 11.487 0.340 9.726 o
-10 0 16 2.685 2.877 0.210 27.694 o
-10 0 18 58.988 58.705 0.959 0.999 o
-10 0 20 1.773 1.938 0.130 72.094 o
-10 1 1 3.203 3.516 0.130 69.265 o
-10 1 2 0.493 0.539 0.050 491.562 o
-10 1 3 2.186 2.277 0.080 181.003 o
-10 1 4 0.756 0.749 0.050 486.045 o
-10 1 5 9.260 9.410 0.230 20.366 o
-10 1 7 45.477 46.019 1.019 1.006 o
-10 1 8 19.096 19.408 0.489 4.525 o
-10 1 9 9.644 9.739 0.260 16.269 o
-10 1 10 5.926 6.113 0.200 28.641 o
-10 1 11 1.756 1.918 0.090 147.645 o
-10 1 12 3.723 4.036 0.390 8.085 o
-10 1 13 11.160 11.437 0.360 8.780 o
-10 1 14 17.223 17.660 0.380 7.200 o
-10 1 16 0.915 0.759 0.070 249.686 o
-10 1 17 14.205 14.254 0.310 10.806 o
-10 1 18 2.305 2.188 0.110 98.662 o
-10 1 19 1.758 1.678 0.100 120.719 o
-10 1 21 0.477 0.440 0.130 73.326 o
-10 2 1 0.523 0.430 0.060 342.501 o
-10 2 2 10.848 10.628 0.420 6.630 o
-10 2 3 47.391 48.236 1.029 0.976 o
-10 2 4 27.216 27.909 0.659 2.455 o
-10 2 7 1.260 1.398 0.070 245.301 o
-10 2 8 8.643 8.880 0.220 22.379 o
-10 2 9 12.855 12.796 0.360 8.566 o
-10 2 10 0.833 0.759 0.060 338.939 o
-10 2 11 11.281 11.297 0.589 3.447 o
-10 2 12 4.859 5.054 0.170 39.837 o
-10 2 13 10.916 10.978 0.270 14.776 o
-10 2 14 12.948 13.135 0.300 11.742 o
-10 2 16 0.677 0.739 0.110 102.155 o
-10 2 17 3.578 3.726 0.220 25.005 o
-10 2 18 0.569 0.499 0.140 63.211 o
-10 3 1 2.520 2.837 0.110 97.402 o
-10 3 2 7.805 7.991 0.210 24.900 o
-10 3 3 3.559 3.646 0.130 68.580 o
-10 3 4 9.868 9.959 0.280 14.185 o
-10 3 6 10.634 10.548 0.270 14.893 o
-10 3 7 0.552 0.589 0.060 341.832 o
-10 3 8 5.701 5.624 0.170 38.917 o
-10 3 9 0.837 0.849 0.070 249.860 o
-10 3 10 7.361 7.152 0.190 30.247 o
-10 3 14 7.788 7.612 0.210 25.000 o
-10 3 15 2.461 2.757 0.110 97.644 o
-10 3 17 1.370 1.289 0.170 42.684 o
-10 3 18 0.347 0.380 0.120 86.087 o
-10 4 2 9.817 10.089 0.240 18.606 o
-10 4 3 6.007 5.814 0.170 38.569 o
-10 4 4 0.291 0.340 0.060 343.799 o
-10 4 5 1.026 0.989 0.070 248.384 o
-10 4 6 3.171 3.186 0.170 41.587 o
-10 4 8 2.963 2.747 0.210 27.648 o
-10 4 9 3.067 3.017 0.140 60.637 o
-10 4 10 6.821 6.952 0.310 12.350 o
-10 4 13 7.175 7.182 0.300 13.092 o
-10 4 16 9.930 10.199 0.330 10.498 o
-10 4 17 0.753 0.919 0.160 48.350 o
-10 5 2 6.351 5.794 0.270 16.236 o
-10 5 4 2.083 1.808 0.350 10.098 o
-10 5 5 2.795 2.577 0.210 27.703 o
-10 5 6 5.479 5.064 0.360 9.382 o
-10 5 10 0.636 0.739 0.090 152.388 o
-10 5 11 1.152 1.089 0.170 42.755 o
-10 5 12 13.306 13.165 0.380 7.722 o
-9 0 2 3.928 3.806 0.150 51.916 o
-9 0 4 56.212 56.957 1.189 0.725 o
-9 0 6 23.798 24.443 0.539 3.597 o
-9 0 8 4.213 4.205 0.140 58.411 o
-9 0 10 50.304 50.923 1.349 0.603 o
-9 0 16 20.304 20.777 0.499 4.297 o
-9 0 18 0.259 0.410 0.130 73.374 o
-9 0 20 0.953 0.789 0.100 123.148 o
-9 0 22 6.384 6.263 0.440 6.288 o
-9 1 1 0.494 0.499 0.040 764.546 o
-9 1 2 1.370 1.279 0.060 329.439 o
-9 1 3 0.130 0.130 0.030 1376.140 o
-9 1 4 10.109 10.079 0.230 19.903 o
-9 1 5 2.949 3.117 0.090 138.852 o
-9 1 6 21.811 22.085 0.489 4.361 o
-9 1 7 16.767 16.711 0.410 6.394 o
-9 1 8 4.673 4.735 0.140 57.337 o
-9 1 9 17.137 16.781 0.380 7.247 o
-9 1 10 1.074 1.119 0.070 247.658 o
-9 1 11 6.410 6.453 0.180 34.256 o
-9 1 13 0.323 0.380 0.110 102.444 o
-9 1 15 0.538 0.459 0.070 251.952 o
-9 1 16 2.438 2.487 0.130 71.069 o
-9 1 17 34.432 34.252 1.029 1.060 o
-9 1 18 6.376 6.353 0.190 31.132 o
-9 1 19 2.715 2.707 0.110 97.074 o
-9 1 20 4.147 4.036 0.150 51.561 o
-9 1 21 6.564 6.363 0.180 34.174 o
-9 1 23 2.056 2.028 0.190 34.003 o
-9 2 1 4.769 4.825 0.140 57.120 o
-9 2 3 0.671 0.589 0.050 488.777 o
-9 2 4 0.347 0.320 0.040 770.332 o
-9 2 5 5.902 5.913 0.150 48.225 o
-9 2 6 33.434 33.483 0.789 1.705 o
-9 2 7 9.641 9.699 0.230 20.163 o
-9 2 8 53.875 53.930 1.279 0.651 o
-9 2 9 1.317 1.368 0.070 244.970 o
-9 2 10 5.180 5.294 0.180 35.530 o
-9 2 12 3.211 3.147 0.120 80.872 o
-9 2 13 30.476 29.997 0.679 2.266 o
-9 2 14 4.539 4.825 0.150 50.667 o
-9 2 15 0.459 0.450 0.060 342.802 o
-9 2 16 9.261 9.210 0.240 18.940 o
-9 2 17 8.006 7.731 0.200 27.092 o
-9 2 18 13.965 13.745 0.410 6.672 o
-9 2 19 3.736 3.766 0.240 21.065 o
-9 2 21 6.717 6.882 0.290 14.044 o
-9 2 22 2.608 2.787 0.210 27.720 o
-9 3 1 2.561 2.397 0.190 33.823 o
-9 3 2 81.528 80.590 1.898 0.294 o
-9 3 3 12.253 12.786 0.300 11.896 o
-9 3 4 20.794 20.347 0.509 4.142 o
-9 3 6 1.001 1.109 0.060 335.369 o
-9 3 7 19.153 19.229 0.410 6.138 o
-9 3 8 6.446 6.403 0.190 31.074 o
-9 3 9 1.289 1.618 0.090 149.822 o
-9 3 10 4.834 4.705 0.160 44.752 o
-9 3 11 1.135 1.169 0.090 150.906 o
-9 3 12 39.739 40.615 1.129 0.871 o
-9 3 13 6.521 6.633 0.230 21.812 o
-9 3 14 5.820 6.093 0.170 38.612 o
-9 3 15 2.323 2.827 0.170 42.094 o
-9 3 16 2.901 2.887 0.110 96.354 o
-9 3 18 2.653 2.747 0.210 27.714 o
-9 4 1 11.173 11.197 0.260 15.672 o
-9 4 2 3.707 3.516 0.150 52.287 o
-9 4 3 19.998 19.358 0.410 6.072 o
-9 4 4 0.274 0.320 0.050 494.739 o
-9 4 6 7.514 7.402 0.240 19.765 o
-9 4 7 0.890 0.989 0.070 249.190 o
-9 4 8 4.174 4.026 0.160 45.657 o
-9 4 9 1.615 1.668 0.100 121.080 o
-9 4 10 0.539 0.400 0.060 342.498 o
-9 4 11 5.255 4.954 0.529 4.378 o
-9 4 12 5.549 5.424 0.829 1.794 o
-9 4 13 7.002 6.852 0.200 27.898 o
-9 4 14 0.251 0.320 0.080 193.646 o
-9 5 1 1.467 1.269 0.110 101.019 o
-9 5 6 0.709 0.829 0.070 250.546 o
-9 5 8 0.483 0.430 0.080 193.251 o
-9 5 9 3.433 3.376 0.140 59.998 o
-9 5 10 0.796 0.729 0.090 152.130 o
-9 5 12 2.879 2.857 0.220 25.236 o
-9 5 15 2.147 2.188 0.190 33.961 o
-9 6 1 1.495 1.269 0.170 42.655 o
-9 6 2 0.255 0.280 0.070 252.868 o
-9 6 3 3.676 3.426 0.130 68.569 o
-9 6 4 0.292 0.340 0.060 343.794 o
-9 6 5 3.168 2.627 0.210 27.616 o
-9 6 6 0.583 0.699 0.140 63.184 o
-8 0 2 3.493 3.666 0.120 79.702 o
-8 0 4 4.305 4.115 0.130 66.830 o
-8 0 8 49.381 48.047 1.408 0.561 o
-8 0 10 6.539 6.193 0.190 31.081 o
-8 0 12 2.876 2.937 0.390 8.116 o
-8 0 14 43.089 41.594 1.968 0.306 o
-8 0 16 11.672 12.216 0.370 8.277 o
-8 0 18 2.435 2.377 0.200 30.604 o
-8 0 20 39.834 38.327 1.998 0.299 o
-8 0 24 0.598 0.609 0.140 63.192 o
-8 1 1 28.802 29.028 0.629 2.617 o
-8 1 3 18.923 18.759 0.459 5.074 o
-8 1 4 29.446 29.207 0.679 2.288 o
-8 1 5 22.308 22.175 0.479 4.491 o
-8 1 6 1.727 1.648 0.060 320.779 o
-8 1 7 55.196 54.389 1.159 0.764 o
-8 1 8 5.939 5.834 0.150 48.230 o
-8 1 9 13.458 13.265 0.310 11.009 o
-8 1 10 35.449 34.642 0.869 1.424 o
-8 1 11 1.563 1.768 0.150 54.544 o
-8 1 12 1.841 1.688 0.110 100.083 o
-8 1 14 0.518 0.539 0.070 251.887 o
-8 1 15 15.495 15.253 0.380 7.457 o
-8 1 16 8.439 8.261 0.240 19.356 o
-8 1 17 6.659 6.802 0.320 11.643 o
-8 1 18 10.119 10.039 0.250 17.250 o
-8 1 20 1.104 1.049 0.070 247.684 o
-8 1 21 3.940 3.866 0.130 67.730 o
-8 1 23 0.975 0.879 0.100 123.055 o
-8 1 24 8.452 8.521 0.310 12.075 o
-8 2 1 38.949 37.898 0.919 1.261 o
-8 2 2 16.161 16.212 0.370 7.701 o
-8 2 3 6.880 6.673 0.180 33.813 o
-8 2 4 15.682 15.663 0.360 8.144 o
-8 2 5 33.540 33.073 0.719 1.996 o
-8 2 6 56.187 56.138 1.199 0.716 o
-8 2 7 6.201 6.323 0.160 42.483 o
-8 2 8 6.682 6.543 0.170 37.626 o
-8 2 9 1.319 1.289 0.070 245.263 o
-8 2 10 10.750 10.928 0.340 9.815 o
-8 2 11 19.508 19.049 0.440 5.435 o
-8 2 12 7.968 7.641 0.230 21.167 o
-8 2 13 1.966 1.988 0.100 119.754 o
-8 2 14 11.100 11.197 0.260 15.692 o
-8 2 15 0.142 0.200 0.060 344.402 o
-8 2 16 35.653 36.110 0.879 1.389 o
-8 2 17 1.978 1.918 0.170 42.410 o
-8 2 18 13.317 13.255 0.400 7.035 o
-8 2 19 3.570 3.067 0.220 25.079 o
-8 2 23 2.705 2.637 0.200 30.509 o
-8 3 1 0.281 0.210 0.040 772.472 o
-8 3 2 8.230 8.111 0.240 19.445 o
-8 3 3 6.802 6.942 0.180 33.769 o
-8 3 5 0.953 0.969 0.060 336.686 o
-8 3 6 32.332 31.915 0.859 1.485 o
-8 3 7 10.267 10.379 0.280 14.063 o
-8 3 8 21.544 21.526 0.469 4.703 o
-8 3 9 5.250 5.084 0.160 44.157 o
-8 3 10 9.225 9.180 0.230 20.424 o
-8 3 11 5.462 5.694 0.469 5.545 o
-8 3 12 49.049 49.465 1.159 0.791 o
-8 3 13 1.503 1.478 0.130 72.526 o
-8 3 14 1.353 1.239 0.100 122.114 o
-8 3 15 0.487 0.499 0.060 342.508 o
-8 3 16 16.798 17.031 0.380 7.266 o
-8 3 17 15.732 16.302 0.360 8.106 o
-8 3 19 0.945 1.119 0.170 42.792 o
-8 3 20 7.449 7.212 0.410 7.166 o
-8 4 1 20.746 20.557 0.529 3.871 o
-8 4 2 18.930 19.049 0.479 4.705 o
-8 4 3 15.307 15.932 0.340 8.999 o
-8 4 4 10.829 10.398 0.250 16.981 o
-8 4 5 2.877 3.057 0.100 114.897 o
-8 4 6 4.565 4.485 0.140 57.691 o
-8 4 7 2.738 2.787 0.110 96.915 o
-8 4 8 4.039 4.215 0.160 45.691 o
-8 4 10 0.330 0.360 0.080 193.533 o
-8 4 11 21.659 22.675 0.459 4.839 o
-8 4 12 16.495 16.711 0.440 5.665 o
-8 4 13 10.434 10.638 0.390 7.644 o
-8 4 15 2.665 2.827 0.230 23.154 o
-8 4 16 2.501 2.667 0.170 42.050 o
-8 4 18 4.681 4.425 0.290 14.418 o
-8 5 1 4.620 4.445 0.160 45.074 o
-8 5 2 25.446 25.332 0.489 4.138 o
-8 5 5 1.339 1.299 0.090 150.158 o
-8 5 6 0.444 0.509 0.060 342.722 o
-8 5 7 4.553 4.385 0.140 57.784 o
-8 5 8 7.398 6.832 0.719 2.371 o
-8 5 10 2.163 2.208 0.130 71.555 o
-8 5 12 0.916 0.859 0.090 151.774 o
-8 5 14 0.534 0.539 0.140 63.214 o
-8 5 15 0.642 0.699 0.140 63.169 o
-8 6 1 0.316 0.300 0.070 252.740 o
-8 6 2 0.558 0.499 0.080 193.047 o
-8 6 3 0.317 0.240 0.060 343.883 o
-8 6 4 0.618 0.559 0.060 341.491 o
-8 6 6 0.384 0.360 0.070 252.525 o
-8 6 7 1.062 0.969 0.090 151.332 o
-8 6 8 0.473 0.420 0.120 86.044 o
-8 6 11 0.612 0.629 0.110 102.237 o
-7 0 2 14.457 14.654 0.330 9.662 o
-7 0 4 40.112 39.456 0.789 1.608 o
-7 0 6 256.602 257.324 4.984 0.040 o
-7 0 10 1.447 0.959 0.260 18.312 o
-7 0 12 5.236 5.604 0.469 5.550 o
-7 0 14 10.256 11.457 0.300 12.344 o
-7 0 16 6.942 6.872 0.320 11.614 o
-7 0 18 7.519 7.132 0.280 14.867 o
-7 0 20 0.505 0.519 0.090 152.716 o
-7 0 22 0.482 0.410 0.090 152.804 o
-7 0 24 7.467 7.112 0.589 3.514 o
-7 1 1 18.124 18.280 0.519 4.122 o
-7 1 2 87.402 86.634 1.858 0.298 o
-7 1 3 3.712 3.886 0.110 92.486 o
-7 1 4 0.405 0.380 0.050 493.397 o
-7 1 5 2.178 2.188 0.080 181.383 o
-7 1 6 19.087 18.220 0.410 6.179 o
-7 1 7 52.084 50.644 1.528 0.480 o
-7 1 9 10.348 10.798 0.380 8.025 o
-7 1 10 28.985 28.438 0.729 2.035 o
-7 1 11 45.698 44.480 1.269 0.688 o
-7 1 12 2.980 2.957 0.130 70.027 o
-7 1 13 9.235 8.820 0.290 13.521 o
-7 1 14 15.089 14.893 0.350 8.653 o
-7 1 15 13.202 12.976 0.300 11.711 o
-7 1 16 5.549 5.774 0.170 38.983 o
-7 1 17 22.015 22.375 0.450 5.006 o
-7 1 18 0.188 0.180 0.060 344.329 o
-7 1 19 25.717 25.122 0.709 2.198 o
-7 1 20 4.297 4.335 0.130 66.637 o
-7 1 21 2.907 2.917 0.110 96.299 o
-7 1 22 1.258 1.149 0.080 189.761 o
-7 1 23 0.978 1.009 0.070 248.613 o
-7 1 24 0.778 0.859 0.150 54.995 o
-7 1 25 7.203 7.092 0.290 13.963 o
-7 2 2 0.325 0.330 0.030 1363.600 o
-7 2 3 22.529 22.225 0.499 4.184 o
-7 2 4 3.428 3.316 0.130 69.066 o
-7 2 5 9.815 9.769 0.240 18.661 o
-7 2 6 2.237 2.238 0.090 144.888 o
-7 2 7 19.120 19.079 0.410 6.146 o
-7 2 8 16.891 16.442 0.360 7.977 o
-7 2 9 16.982 16.681 0.370 7.599 o
-7 2 10 76.481 76.585 1.558 0.417 o
-7 2 11 22.131 21.776 0.479 4.508 o
-7 2 12 7.756 7.801 0.210 24.970 o
-7 2 13 4.940 4.964 0.140 56.742 o
-7 2 14 3.540 3.336 0.110 93.882 o
-7 2 15 40.615 39.986 0.849 1.420 o
-7 2 16 11.931 11.787 0.499 4.716 o
-7 2 17 2.031 2.168 0.200 30.711 o
-7 2 18 4.505 4.365 0.250 19.284 o
-7 2 20 22.338 21.516 1.209 0.822 o
-7 2 21 11.833 11.098 0.989 1.250 o
-7 2 22 4.349 4.155 0.370 8.952 o
-7 2 23 3.621 3.786 0.240 21.082 o
-7 2 24 4.467 4.555 0.240 20.862 o
-7 3 1 2.024 1.928 0.070 235.548 o
-7 3 2 1.869 1.808 0.070 237.847 o
-7 3 3 2.102 2.078 0.080 182.298 o
-7 3 4 75.096 73.588 1.838 0.318 o
-7 3 5 34.133 33.872 0.699 2.077 o
-7 3 6 15.759 15.693 0.350 8.532 o
-7 3 9 9.355 9.539 0.230 20.305 o
-7 3 10 11.091 11.008 0.370 8.370 o
-7 3 11 0.237 0.180 0.040 773.301 o
-7 3 12 0.989 0.939 0.070 248.759 o
-7 3 13 7.428 7.362 0.190 30.132 o
-7 3 14 21.972 22.075 0.549 3.572 o
-7 3 15 4.690 4.665 0.150 50.582 o
-7 3 16 21.482 21.536 0.859 1.586 o
-7 3 18 9.565 9.729 0.240 18.752 o
-7 3 20 2.488 2.357 0.150 53.819 o
-7 3 21 2.539 2.627 0.130 70.854 o
-7 3 22 2.718 2.647 0.200 30.505 o
-7 4 1 20.682 20.497 0.450 5.130 o
-7 4 2 6.348 6.473 0.170 37.968 o
-7 4 3 0.638 0.669 0.050 488.671 o
-7 4 4 2.152 2.148 0.080 181.707 o
-7 4 5 22.349 22.135 0.509 4.054 o
-7 4 6 4.127 4.445 0.140 58.364 o
-7 4 7 4.445 4.525 0.140 57.841 o
-7 4 8 25.152 25.891 0.509 3.880 o
-7 4 9 5.259 5.444 0.260 17.669 o
-7 4 10 0.266 0.200 0.070 252.915 o
-7 4 11 13.854 13.964 0.769 2.031 o
-7 4 12 3.301 3.376 0.140 60.158 o
-7 4 14 3.129 3.226 0.200 30.316 o
-7 4 15 11.947 11.987 0.290 12.747 o
-7 4 16 9.080 9.459 0.320 11.254 o
-7 4 17 3.426 3.306 0.350 10.041 o
-7 5 1 3.690 3.696 0.120 79.220 o
-7 5 2 18.335 18.050 0.659 2.660 o
-7 5 3 3.448 3.366 0.110 94.115 o
-7 5 4 1.683 1.588 0.140 62.495 o
-7 5 5 0.939 0.959 0.070 248.997 o
-7 5 6 7.260 7.731 0.230 21.395 o
-7 5 7 0.564 0.679 0.070 251.478 o
-7 5 10 5.091 5.454 0.180 35.536 o
-7 5 11 8.940 9.180 0.240 19.050 o
-7 5 12 23.271 24.043 1.508 0.532 o
-7 5 14 1.042 1.179 0.110 101.616 o
-7 5 17 2.321 2.238 0.190 33.911 o
-7 6 1 15.175 14.464 0.320 10.083 o
-7 6 2 2.809 2.737 0.130 70.422 o
-7 6 4 0.659 0.689 0.070 251.078 o
-7 6 5 1.106 0.999 0.200 30.935 o
-7 6 6 5.681 5.574 0.180 35.098 o
-7 6 7 2.247 1.908 0.120 83.709 o
-7 6 8 3.928 3.476 0.340 10.611 o
-7 6 9 1.941 1.878 0.130 71.960 o
-7 6 11 1.721 1.548 0.190 34.126 o
-6 0 2 183.322 186.493 4.095 0.062 o
-6 0 4 3.069 3.166 0.290 14.598 o
-6 0 6 164.399 166.774 3.596 0.080 o
-6 0 8 1.161 1.259 0.150 54.820 o
-6 0 10 288.763 290.147 8.241 0.016 o
-6 0 14 25.959 24.942 0.559 3.314 o
-6 0 16 127.896 127.568 3.816 0.077 o
-6 0 18 15.072 15.063 0.469 5.129 o
-6 0 20 9.610 9.420 0.250 17.491 o
-6 0 22 2.665 2.787 0.140 61.186 o
-6 0 24 12.056 11.757 0.420 6.543 o
-6 1 1 1.437 1.528 0.090 149.494 o
-6 1 2 6.816 6.742 0.180 33.836 o
-6 1 3 1.235 1.269 0.070 245.988 o
-6 1 4 31.890 31.645 0.679 2.231 o
-6 1 5 96.827 97.262 2.387 0.188 o
-6 1 6 153.158 154.198 3.436 0.089 o
-6 1 7 2.841 2.627 0.170 41.901 o
-6 1 8 3.048 3.127 0.180 37.286 o
-6 1 9 43.567 43.731 1.039 0.987 o
-6 1 10 50.811 50.514 1.289 0.652 o
-6 1 11 4.166 3.976 0.180 36.537 o
-6 1 12 41.717 41.194 0.949 1.168 o
-6 1 13 4.881 4.855 0.140 56.922 o
-6 1 14 22.092 21.067 0.469 4.688 o
-6 1 15 3.437 3.496 0.110 93.953 o
-6 1 16 0.586 0.539 0.050 490.361 o
-6 1 17 1.084 1.029 0.070 247.882 o
-6 1 18 0.655 0.649 0.060 340.892 o
-6 1 19 11.387 11.178 0.300 12.181 o
-6 1 20 27.053 26.471 0.909 1.386 o
-6 1 21 12.586 12.087 0.310 11.241 o
-6 1 22 1.379 1.438 0.080 188.525 o
-6 1 23 2.052 1.998 0.090 146.260 o
-6 1 24 0.244 0.220 0.070 252.934 o
-6 1 25 1.194 1.398 0.180 38.119 o
-6 2 1 71.161 68.474 1.538 0.439 o
-6 2 2 39.679 38.327 0.819 1.523 o
-6 2 3 61.140 59.794 1.858 0.326 o
-6 2 4 5.302 5.384 0.140 55.816 o
-6 2 5 4.306 4.305 0.130 66.649 o
-6 2 6 1.072 1.069 0.100 122.765 o
-6 2 7 0.227 0.200 0.040 773.305 o
-6 2 8 13.268 12.896 0.639 2.915 o
-6 2 9 31.281 31.235 0.759 1.857 o
-6 2 10 9.657 9.140 0.240 18.820 o
-6 2 11 0.192 0.190 0.040 773.785 o
-6 2 12 8.834 8.590 0.210 24.238 o
-6 2 13 0.212 0.170 0.040 773.669 o
-6 2 14 6.351 6.393 0.180 34.322 o
-6 2 15 2.774 2.657 0.110 96.988 o
-6 2 16 0.322 0.380 0.050 494.138 o
-6 2 17 9.155 9.220 0.300 12.687 o
-6 2 18 18.666 19.019 0.949 1.327 o
-6 2 19 2.570 2.367 0.120 82.826 o
-6 2 20 20.019 19.209 0.410 6.076 o
-6 2 21 1.512 1.558 0.100 121.446 o
-6 2 23 0.574 0.529 0.090 152.625 o
-6 3 1 12.904 12.946 0.300 11.767 o
-6 3 2 11.333 11.248 0.260 15.621 o
-6 3 3 1.345 1.678 0.060 326.824 o
-6 3 4 4.323 4.405 0.110 89.575 o
-6 3 5 0.622 0.649 0.040 757.966 o
-6 3 6 6.025 6.972 0.170 38.034 o
-6 3 7 7.218 7.292 0.180 33.304 o
-6 3 8 39.814 38.397 0.859 1.405 o
-6 3 9 30.852 30.536 0.589 2.848 o
-6 3 10 0.513 0.519 0.060 342.296 o
-6 3 11 4.330 4.285 0.130 66.622 o
-6 3 12 0.398 0.929 0.160 48.406 o
-6 3 13 6.132 6.413 0.170 38.191 o
-6 3 14 54.226 53.960 1.109 0.825 o
-6 3 15 12.140 12.716 0.310 11.261 o
-6 3 16 1.783 1.858 0.120 84.386 o
-6 3 17 0.614 0.599 0.070 251.438 o
-6 3 18 8.228 8.081 0.230 20.997 o
-6 3 19 14.760 14.883 0.579 3.479 o
-6 3 20 0.946 0.899 0.170 42.811 o
-6 3 21 0.363 0.400 0.080 193.462 o
-6 3 22 4.591 4.545 0.160 45.055 o
-6 3 23 0.862 0.749 0.140 63.097 o
-6 4 1 7.596 7.641 0.200 27.352 o
-6 4 3 7.062 7.132 0.180 33.492 o
-6 4 4 41.527 41.604 1.029 1.016 o
-6 4 5 37.716 37.538 0.799 1.609 o
-6 4 6 1.948 1.858 0.090 146.993 o
-6 4 8 6.726 6.802 0.200 28.059 o
-6 4 10 1.848 1.798 0.100 120.334 o
-6 4 11 6.274 6.313 0.459 5.764 o
-6 4 12 11.111 11.907 0.280 13.729 o
-6 4 13 13.155 13.815 0.849 1.679 o
-6 4 14 13.242 13.705 0.320 10.426 o
-6 4 15 21.581 21.526 0.440 5.243 o
-6 4 16 0.493 0.559 0.070 251.937 o
-6 4 18 6.226 6.293 0.200 28.448 o
-6 4 19 0.916 1.009 0.130 73.054 o
-6 5 2 0.634 0.739 0.060 340.713 o
-6 5 3 1.212 1.209 0.070 246.380 o
-6 5 4 35.216 34.202 0.839 1.516 o
-6 5 6 6.428 6.513 0.180 34.219 o
-6 5 7 2.597 2.607 0.110 97.493 o
-6 5 8 15.113 15.383 0.360 8.217 o
-6 5 9 1.367 1.299 0.180 38.096 o
-6 5 10 14.433 14.504 0.330 9.675 o
-6 5 11 0.489 0.529 0.080 193.151 o
-6 5 13 0.571 0.579 0.100 123.691 o
-6 5 14 2.227 2.377 0.130 71.386 o
-6 5 15 1.367 1.408 0.130 72.654 o
-6 5 16 7.240 7.462 0.210 25.295 o
-6 5 18 1.412 1.159 0.210 28.030 o
-6 6 1 1.653 1.708 0.080 186.329 o
-6 6 2 4.031 4.095 0.120 77.934 o
-6 6 3 0.352 0.559 0.060 343.069 o
-6 6 4 2.822 2.697 0.190 33.700 o
-6 6 5 8.651 8.640 0.569 3.739 o
-6 6 6 0.946 1.518 0.090 150.941 o
-6 6 7 0.791 0.629 0.060 339.885 o
-6 6 8 0.441 0.430 0.140 63.243 o
-6 6 10 4.841 4.964 0.270 16.519 o
-6 6 11 9.376 9.499 0.350 9.492 o
-6 6 12 3.946 4.305 0.250 19.377 o
-6 6 13 0.660 0.869 0.160 48.371 o
-6 6 14 0.817 0.669 0.150 55.008 o
-6 6 15 3.351 3.256 0.220 25.105 o
-6 6 16 1.928 1.828 0.180 37.904 o
-6 7 1 5.308 5.074 0.160 44.103 o
-6 7 4 0.426 0.320 0.080 193.430 o
-6 7 5 0.422 0.390 0.070 252.395 o
-6 7 6 1.145 1.019 0.090 151.071 o
-6 7 7 2.371 2.058 0.180 37.739 o
-6 7 9 2.306 2.317 0.190 33.904 o
-5 0 2 89.958 91.338 1.848 0.297 o
-5 0 4 18.430 18.749 0.469 4.910 o
-5 0 6 118.127 118.778 2.767 0.138 o
-5 0 8 282.360 287.630 7.691 0.019 o
-5 0 10 102.218 105.203 2.387 0.185 o
-5 0 12 44.261 42.972 1.009 1.036 o
-5 0 14 0.658 0.549 0.070 251.364 o
-5 0 18 26.065 25.771 0.719 2.136 o
-5 0 20 98.061 97.911 2.497 0.174 o
-5 0 22 0.216 0.350 0.080 193.666 o
-5 0 24 0.489 0.479 0.090 152.758 o
-5 0 26 13.406 13.375 0.380 7.706 o
-5 1 1 56.470 57.017 1.339 0.593 o
-5 1 2 255.498 260.041 6.573 0.025 o
-5 1 3 49.534 51.533 1.079 0.886 o
-5 1 4 92.926 95.983 2.487 0.177 o
-5 1 5 30.783 31.165 1.099 0.956 o
-5 1 6 4.178 4.145 0.320 11.929 o
-5 1 7 0.932 0.829 0.200 30.959 o
-5 1 8 16.970 16.971 0.499 4.485 o
-5 1 9 267.244 270.000 6.403 0.026 o
-5 1 10 25.968 25.631 0.649 2.562 o
-5 1 12 24.643 24.313 0.539 3.573 o
-5 1 13 8.997 8.810 0.210 24.098 o
-5 1 14 26.396 25.651 0.559 3.292 o
-5 1 15 39.815 38.597 0.879 1.351 o
-5 1 16 54.239 53.511 1.149 0.779 o
-5 1 17 16.160 15.583 0.360 8.099 o
-5 1 18 0.492 0.489 0.050 491.879 o
-5 1 19 40.116 40.155 0.879 1.344 o
-5 1 20 0.554 0.569 0.060 341.884 o
-5 1 21 0.950 0.899 0.070 249.105 o
-5 1 22 1.442 1.408 0.100 121.761 o
-5 1 23 0.221 0.230 0.060 344.188 o
-5 1 24 15.264 14.264 0.450 5.560 o
-5 1 25 1.020 0.959 0.160 48.289 o
-5 1 26 2.835 2.937 0.210 27.656 o
-5 2 1 9.159 9.180 0.210 23.918 o
-5 2 2 0.637 0.669 0.070 251.208 o
-5 2 3 4.271 4.195 0.130 66.819 o
-5 2 4 28.989 27.489 0.849 1.556 o
-5 2 5 177.024 176.833 3.636 0.077 o
-5 2 6 79.476 79.272 3.067 0.124 o
-5 2 7 21.338 21.536 0.769 1.953 o
-5 2 8 1.864 2.038 0.140 62.215 o
-5 2 11 40.449 39.536 0.879 1.343 o
-5 2 12 23.587 23.514 0.519 3.856 o
-5 2 13 72.817 71.750 1.518 0.444 o
-5 2 14 0.659 0.729 0.060 340.557 o
-5 2 15 11.916 11.957 0.280 13.549 o
-5 2 16 3.246 3.206 0.110 94.947 o
-5 2 17 7.712 7.861 0.210 24.977 o
-5 2 18 4.766 4.944 0.160 44.702 o
-5 2 19 11.054 10.748 0.350 9.287 o
-5 2 22 9.517 8.980 0.450 5.892 o
-5 2 23 7.299 6.303 0.200 27.886 o
-5 2 24 1.588 1.528 0.170 42.595 o
-5 3 1 20.086 19.688 0.420 5.818 o
-5 3 3 6.131 5.883 0.140 53.979 o
-5 3 4 11.347 11.048 0.250 16.720 o
-5 3 5 3.794 3.656 0.150 52.130 o
-5 3 6 4.761 4.655 0.120 75.349 o
-5 3 7 16.131 15.762 0.350 8.486 o
-5 3 8 2.228 2.188 0.090 145.045 o
-5 3 10 6.375 6.383 0.180 34.308 o
-5 3 11 0.531 0.479 0.050 491.472 o
-5 3 12 0.685 0.669 0.050 487.932 o
-5 3 14 0.805 0.919 0.090 151.936 o
-5 3 15 2.260 2.228 0.110 98.716 o
-5 3 18 12.365 12.726 0.300 11.881 o
-5 3 19 5.768 5.913 0.210 26.269 o
-5 3 20 0.278 0.240 0.080 193.658 o
-5 3 21 0.879 0.909 0.120 85.723 o
-5 3 23 3.615 3.806 0.140 59.499 o
-5 4 1 3.199 3.256 0.110 95.012 o
-5 4 3 23.043 23.514 0.519 3.875 o
-5 4 4 23.055 23.404 0.509 4.005 o
-5 4 5 13.261 13.155 0.280 13.117 o
-5 4 7 1.178 1.159 0.070 246.807 o
-5 4 8 24.062 25.392 0.519 3.806 o
-5 4 10 23.090 22.884 0.579 3.219 o
-5 4 11 0.344 0.270 0.060 343.733 o
-5 4 12 1.827 2.018 0.160 47.846 o
-5 4 13 14.600 14.504 0.340 9.174 o
-5 4 14 6.900 7.192 0.200 27.861 o
-5 4 15 12.766 13.135 0.400 7.075 o
-5 4 17 2.331 2.397 0.170 42.182 o
-5 4 18 15.738 16.672 1.059 1.081 o
-5 4 19 0.438 0.450 0.090 152.829 o
-5 5 1 2.635 2.637 0.090 141.911 o
-5 5 2 4.025 3.956 0.120 78.121 o
-5 5 3 3.034 2.957 0.110 95.900 o
-5 5 4 61.517 64.518 1.538 0.454 o
-5 5 5 0.225 0.310 0.050 495.093 o
-5 5 6 8.595 8.730 0.250 17.876 o
-5 5 7 2.526 2.457 0.100 117.269 o
-5 5 8 5.710 5.863 0.160 43.273 o
-5 5 9 2.738 2.607 0.170 41.955 o
-5 5 10 3.263 3.286 0.140 60.257 o
-5 5 12 10.777 11.517 0.619 3.136 o
-5 5 13 4.088 3.996 0.559 3.937 o
-5 5 14 46.041 47.167 3.346 0.109 o
-5 5 16 0.753 0.699 0.080 192.352 o
-5 5 17 0.540 0.599 0.110 102.290 o
-5 5 18 1.300 1.349 0.220 25.549 o
-5 6 2 0.315 0.450 0.050 493.908 o
-5 6 3 18.460 18.130 0.400 6.490 o
-5 6 4 2.584 2.507 0.110 97.648 o
-5 6 5 1.383 1.388 0.190 34.200 o
-5 6 6 0.859 0.819 0.070 249.826 o
-5 6 7 1.624 1.678 0.140 62.504 o
-5 6 8 10.666 11.377 0.270 14.788 o
-5 6 9 2.336 2.238 0.130 71.341 o
-5 6 10 8.849 9.010 0.350 9.556 o
-5 6 11 0.681 0.669 0.120 85.905 o
-5 6 13 1.459 1.229 0.130 72.653 o
-5 6 15 3.799 4.135 0.240 21.023 o
-5 6 17 0.770 0.819 0.140 63.115 o
-5 7 2 0.856 0.689 0.150 54.996 o
-5 7 3 0.533 0.499 0.070 251.905 o
-5 7 4 0.378 0.340 0.070 252.563 o
-5 7 7 2.188 1.938 0.340 10.695 o
-5 7 9 2.091 1.908 0.290 14.686 o
-5 7 10 1.878 1.808 0.190 34.068 o
-5 7 11 2.375 2.248 0.200 30.631 o
-4 0 2 965.693 872.050 129.696 0.000 o
-4 0 4 121.410 123.832 3.506 0.091 o
-4 0 6 43.954 45.050 1.029 0.998 o
-4 0 8 580.522 583.491 13.025 0.006 o
-4 0 10 1.789 1.778 0.190 34.089 o
-4 0 12 242.440 243.369 5.384 0.036 o
-4 0 14 1.924 1.948 0.140 62.204 o
-4 0 16 57.193 56.417 1.239 0.675 o
-4 0 18 131.166 131.004 2.657 0.143 o
-4 0 22 1.268 1.199 0.110 101.335 o
-4 0 24 1.784 1.878 0.230 23.319 o
-4 0 26 11.200 10.978 0.350 9.262 o
-4 1 1 91.020 91.618 2.297 0.205 o
-4 1 2 56.794 57.027 1.259 0.658 o
-4 1 3 1.667 1.758 0.100 120.847 o
-4 1 4 33.767 34.452 0.829 1.559 o
-4 1 5 0.110 0.130 0.040 774.811 o
-4 1 6 177.537 179.610 4.175 0.061 o
-4 1 7 87.216 89.710 2.038 0.254 o
-4 1 8 173.836 178.531 4.165 0.061 o
-4 1 9 46.065 46.718 1.089 0.895 o
-4 1 11 1.893 1.918 0.080 184.230 o
-4 1 12 82.498 81.429 1.788 0.324 o
-4 1 13 15.445 15.163 0.360 8.195 o
-4 1 14 16.693 16.462 0.370 7.638 o
-4 1 15 0.111 0.120 0.030 1376.690 o
-4 1 16 21.936 21.346 0.469 4.688 o
-4 1 17 4.492 4.505 0.120 76.254 o
-4 1 18 0.985 0.999 0.060 336.175 o
-4 1 19 52.598 52.212 1.249 0.683 o
-4 1 20 11.807 11.627 0.320 10.773 o
-4 1 21 1.490 1.339 0.110 100.936 o
-4 1 22 21.762 20.927 0.889 1.486 o
-4 1 23 9.231 9.010 0.260 16.464 o
-4 1 24 2.611 2.607 0.180 37.562 o
-4 1 25 4.294 4.365 0.140 58.180 o
-4 1 26 2.319 2.148 0.190 33.923 o
-4 2 1 53.871 52.681 1.229 0.698 o
-4 2 2 13.358 13.145 0.370 8.097 o
-4 2 3 78.982 79.981 2.397 0.196 o
-4 2 4 62.377 63.330 2.417 0.199 o
-4 2 5 5.711 5.913 0.380 8.412 o
-4 2 6 5.664 5.754 0.380 8.417 o
-4 2 7 6.865 6.573 0.180 33.864 o
-4 2 8 82.550 83.387 1.818 0.314 o
-4 2 9 13.966 14.054 0.340 9.278 o
-4 2 10 30.941 30.107 0.679 2.258 o
-4 2 11 7.695 7.422 0.200 27.358 o
-4 2 12 0.726 0.809 0.040 750.748 o
-4 2 13 3.367 3.256 0.100 112.522 o
-4 2 14 22.722 22.075 0.489 4.323 o
-4 2 15 34.766 34.342 0.769 1.763 o
-4 2 16 10.037 9.939 0.240 18.556 o
-4 2 17 7.385 7.302 0.180 33.166 o
-4 2 18 7.695 7.941 0.240 19.632 o
-4 2 19 5.992 5.963 0.200 28.645 o
-4 2 21 4.433 4.275 0.200 29.699 o
-4 2 22 3.821 3.906 0.140 59.162 o
-4 2 23 17.941 17.211 0.440 5.574 o
-4 2 24 2.302 2.287 0.100 118.294 o
-4 2 25 3.146 3.236 0.220 25.149 o
-4 3 1 4.968 4.905 0.120 74.451 o
-4 3 2 13.357 13.265 0.290 12.341 o
-4 3 3 21.766 21.476 0.609 2.986 o
-4 3 4 239.756 236.427 5.134 0.039 o
-4 3 5 28.182 27.669 0.579 3.034 o
-4 3 6 8.253 7.991 0.260 16.818 o
-4 3 7 5.094 5.184 0.140 56.320 o
-4 3 8 0.213 0.270 0.060 344.157 o
-4 3 9 36.331 36.400 0.899 1.331 o
-4 3 10 64.307 63.050 1.498 0.472 o
-4 3 11 20.129 20.088 0.459 4.982 o
-4 3 12 12.250 12.246 0.270 14.297 o
-4 3 13 0.971 1.069 0.060 335.937 o
-4 3 14 31.447 31.475 0.809 1.659 o
-4 3 15 5.649 6.073 0.170 38.769 o
-4 3 16 3.984 3.986 0.170 40.854 o
-4 3 17 14.124 14.604 0.330 9.710 o
-4 3 18 2.468 2.437 0.270 16.889 o
-4 3 20 5.933 5.973 0.190 31.512 o
-4 3 21 1.507 1.608 0.120 84.864 o
-4 3 22 1.097 1.179 0.130 72.908 o
-4 3 23 0.407 0.350 0.110 102.417 o
-4 4 1 0.155 0.150 0.030 1375.220 o
-4 4 2 5.108 5.104 0.140 56.361 o
-4 4 3 58.710 58.285 1.428 0.525 o
-4 4 4 0.699 1.069 0.060 338.748 o
-4 4 5 11.223 11.138 0.260 15.666 o
-4 4 6 28.701 28.508 0.619 2.696 o
-4 4 7 9.140 9.250 0.300 12.687 o
-4 4 8 4.288 4.455 0.130 66.540 o
-4 4 9 2.145 1.988 0.100 119.236 o
-4 4 10 2.851 2.757 0.110 96.659 o
-4 4 11 0.108 0.170 0.050 495.968 o
-4 4 12 0.285 0.330 0.060 343.836 o
-4 4 13 27.093 27.599 0.859 1.535 o
-4 4 14 21.678 22.115 0.849 1.618 o
-4 4 15 0.868 0.889 0.070 249.594 o
-4 4 16 1.799 1.958 0.150 54.375 o
-4 4 17 4.518 4.635 0.240 20.844 o
-4 4 18 2.035 2.118 0.130 71.742 o
-4 4 20 4.375 3.916 0.280 15.499 o
-4 5 2 21.471 21.546 0.469 4.706 o
-4 5 3 2.265 2.158 0.090 144.944 o
-4 5 4 0.552 0.529 0.060 342.028 o
-4 5 6 5.237 5.004 0.160 44.211 o
-4 5 8 7.571 7.981 0.200 27.270 o
-4 5 10 11.660 11.957 0.759 2.101 o
-4 5 11 1.289 1.378 0.110 101.189 o
-4 5 12 7.457 7.442 0.479 5.267 o
-4 5 13 0.520 0.539 0.080 193.083 o
-4 5 14 12.586 13.175 0.390 7.420 o
-4 5 15 0.224 0.280 0.070 252.918 o
-4 5 17 1.641 1.598 0.280 15.776 o
-4 5 18 11.182 11.327 0.420 6.597 o
-4 6 2 4.471 4.375 0.330 11.205 o
-4 6 3 12.127 12.256 0.280 13.471 o
-4 6 4 3.266 3.256 0.140 60.271 o
-4 6 5 5.397 5.434 0.230 22.311 o
-4 6 6 1.546 1.518 0.090 149.147 o
-4 6 7 8.821 8.580 0.230 20.689 o
-4 6 8 1.361 1.358 0.110 101.105 o
-4 6 11 0.520 0.619 0.090 152.636 o
-4 6 12 4.023 4.075 0.170 40.798 o
-4 6 13 18.597 18.879 0.430 5.712 o
-4 6 14 4.495 4.735 0.170 40.234 o
-4 6 16 0.993 1.039 0.170 42.791 o
-4 6 17 0.419 0.489 0.130 73.334 o
-4 7 2 4.287 3.856 0.240 20.962 o
-4 7 3 4.530 4.036 0.320 11.911 o
-4 7 4 2.474 2.357 0.160 47.447 o
-4 7 6 0.796 0.779 0.080 192.120 o
-4 7 7 2.542 2.547 0.290 14.648 o
-4 7 8 1.885 1.738 0.200 30.777 o
-4 7 9 6.901 6.703 0.290 14.031 o
-4 7 11 0.720 0.799 0.160 48.367 o
-3 0 2 14.398 14.654 0.320 10.186 o
-3 0 4 83.343 91.288 3.107 0.120 o
-3 0 6 12.852 14.983 0.649 2.823 o
-3 0 8 21.545 22.505 0.529 3.816 o
-3 0 10 3.937 4.165 0.120 78.080 o
-3 0 12 146.069 146.517 3.186 0.102 o
-3 0 14 18.028 17.770 0.390 6.821 o
-3 0 16 13.645 13.355 0.320 10.393 o
-3 0 18 33.590 33.672 0.749 1.860 o
-3 0 20 9.658 9.270 0.479 5.195 o
-3 0 22 95.336 92.787 3.756 0.083 o
-3 0 24 0.050 0.489 0.090 153.102 o
-3 0 26 4.165 4.016 0.230 22.779 o
-3 1 1 320.731 327.056 7.632 0.018 o
-3 1 2 33.700 33.872 0.779 1.738 o
-3 1 3 158.890 162.779 3.726 0.076 o
-3 1 4 225.512 234.389 5.324 0.037 o
-3 1 5 207.487 217.278 4.994 0.043 o
-3 1 6 0.341 0.330 0.040 770.350 o
-3 1 7 349.258 353.766 8.041 0.016 o
-3 1 8 8.999 8.301 0.230 20.674 o
-3 1 9 61.043 61.781 1.368 0.558 o
-3 1 10 3.684 3.596 0.110 93.033 o
-3 1 11 162.500 158.594 3.546 0.083 o
-3 1 12 53.681 53.291 1.179 0.748 o
-3 1 13 0.875 0.839 0.040 743.413 o
-3 1 14 0.296 0.330 0.030 1365.260 o
-3 1 15 0.128 0.140 0.030 1376.070 o
-3 1 16 32.052 31.465 0.689 2.177 o
-3 1 17 59.458 59.484 1.279 0.631 o
-3 1 18 38.264 38.297 0.839 1.475 o
-3 1 19 0.271 0.270 0.040 772.156 o
-3 1 20 2.097 1.958 0.080 182.748 o
-3 1 21 7.955 7.921 0.200 27.067 o
-3 1 22 2.129 1.958 0.090 146.009 o
-3 1 23 1.880 1.808 0.090 147.371 o
-3 1 24 0.233 0.230 0.060 344.156 o
-3 1 25 1.257 1.129 0.080 189.811 o
-3 1 26 16.746 16.442 0.430 5.893 o
-3 2 1 82.704 83.897 1.898 0.292 o
-3 2 2 175.585 181.168 4.215 0.060 o
-3 2 3 294.530 303.542 6.932 0.022 o
-3 2 4 27.701 27.619 0.689 2.268 o
-3 2 5 2.628 2.667 0.110 97.344 o
-3 2 6 139.147 139.035 3.616 0.083 o
-3 2 7 168.558 169.102 3.796 0.073 o
-3 2 8 285.178 289.798 6.583 0.024 o
-3 2 9 52.078 52.212 1.149 0.788 o
-3 2 10 11.332 10.958 0.260 15.661 o
-3 2 11 23.485 23.074 0.509 3.995 o
-3 2 12 2.052 2.108 0.070 234.239 o
-3 2 13 53.801 53.151 1.209 0.717 o
-3 2 14 0.819 0.889 0.050 483.570 o
-3 2 15 28.474 28.338 0.659 2.431 o
-3 2 16 14.453 14.614 0.330 9.665 o
-3 2 17 1.028 0.979 0.060 335.800 o
-3 2 18 43.072 43.162 0.999 1.059 o
-3 2 19 0.371 0.340 0.050 493.895 o
-3 2 20 3.411 3.536 0.110 93.969 o
-3 2 21 10.834 10.688 0.330 10.368 o
-3 2 24 2.724 2.597 0.150 53.557 o
-3 3 1 3.809 3.896 0.100 109.188 o
-3 3 2 250.664 249.263 5.534 0.034 o
-3 3 3 3.943 7.492 0.180 35.620 o
-3 3 4 45.330 45.340 0.929 1.176 o
-3 3 5 21.809 21.686 0.450 5.036 o
-3 3 6 0.050 0.270 0.050 495.992 o
-3 3 7 4.091 4.075 0.140 58.676 o
-3 3 8 17.552 17.900 0.430 5.804 o
-3 3 9 4.939 5.554 0.150 49.731 o
-3 3 10 20.296 20.018 0.450 5.164 o
-3 3 11 1.415 1.518 0.080 188.141 o
-3 3 12 41.485 41.973 0.909 1.255 o
-3 3 13 9.024 9.320 0.220 22.116 o
-3 3 14 69.243 69.852 1.578 0.422 o
-3 3 15 1.564 1.638 0.130 72.412 o
-3 3 17 1.172 1.159 0.080 190.109 o
-3 3 18 3.574 3.436 0.120 79.779 o
-3 3 19 10.106 10.319 0.250 17.212 o
-3 3 20 4.177 4.195 0.140 58.471 o
-3 3 21 6.145 6.822 0.230 21.899 o
-3 3 22 9.971 9.889 0.250 17.316 o
-3 3 24 10.833 10.898 0.340 9.808 o
-3 4 1 20.703 20.577 0.440 5.323 o
-3 4 2 10.338 10.498 0.400 7.299 o
-3 4 3 58.229 57.776 1.199 0.708 o
-3 4 4 28.401 28.518 0.689 2.252 o
-3 4 5 0.426 0.469 0.040 766.829 o
-3 4 6 24.879 24.473 0.709 2.213 o
-3 4 7 16.319 16.442 0.479 4.862 o
-3 4 8 0.553 0.499 0.050 491.060 o
-3 4 9 0.459 0.489 0.060 342.692 o
-3 4 10 37.140 37.408 0.799 1.615 o
-3 4 11 3.817 3.976 0.140 59.120 o
-3 4 12 2.888 2.847 0.120 81.816 o
-3 4 13 31.420 31.655 0.959 1.224 o
-3 4 14 5.694 5.714 0.190 31.726 o
-3 4 16 3.983 4.006 0.160 45.826 o
-3 4 17 10.229 10.608 0.260 16.004 o
-3 4 18 3.979 3.916 0.150 51.804 o
-3 4 20 8.800 8.660 0.370 8.617 o
-3 5 1 0.165 0.240 0.040 773.808 o
-3 5 2 2.270 2.347 0.080 180.133 o
-3 5 3 4.455 4.245 0.130 66.421 o
-3 5 4 9.279 8.970 0.250 17.651 o
-3 5 5 1.084 1.109 0.070 247.623 o
-3 5 6 34.814 35.431 0.909 1.318 o
-3 5 7 3.946 4.006 0.130 67.594 o
-3 5 8 0.583 0.579 0.070 251.591 o
-3 5 9 4.274 4.185 0.150 51.338 o
-3 5 10 4.192 4.275 0.170 40.615 o
-3 5 11 1.324 1.378 0.110 101.142 o
-3 5 12 12.016 12.466 0.290 12.687 o
-3 5 13 0.348 0.320 0.070 252.652 o
-3 5 14 1.476 1.638 0.100 121.437 o
-3 5 16 16.604 16.961 0.539 3.908 o
-3 5 17 0.995 0.979 0.100 122.954 o
-3 5 18 1.234 1.229 0.210 28.044 o
-3 6 1 7.960 7.761 0.370 8.696 o
-3 6 2 1.716 1.648 0.110 100.335 o
-3 6 3 0.869 1.229 0.240 21.506 o
-3 6 4 1.127 1.279 0.080 190.045 o
-3 6 5 0.728 0.789 0.070 250.549 o
-3 6 6 0.820 0.909 0.090 151.918 o
-3 6 7 0.720 0.809 0.130 73.188 o
-3 6 9 3.818 3.926 0.160 45.995 o
-3 6 10 2.794 2.877 0.140 61.007 o
-3 6 11 0.389 0.330 0.070 252.548 o
-3 6 12 3.531 3.946 0.160 46.216 o
-3 6 13 1.709 1.828 0.100 120.655 o
-3 6 15 0.185 0.599 0.110 102.454 o
-3 6 17 6.672 6.882 0.270 16.091 o
-3 7 2 5.082 5.204 0.250 19.108 o
-3 7 4 4.302 4.195 0.240 20.928 o
-3 7 5 1.652 1.628 0.190 34.131 o
-3 7 6 0.780 0.559 0.150 55.028 o
-3 7 12 5.888 5.794 0.270 16.309 o
-3 7 13 3.924 3.846 0.230 22.846 o
-2 0 6 173.626 175.595 4.135 0.062 o
-2 0 8 449.864 467.860 10.678 0.009 o
-2 0 10 191.411 187.342 4.385 0.055 o
-2 0 12 16.937 16.981 0.380 7.256 o
-2 0 14 56.688 56.098 1.249 0.668 o
-2 0 16 11.811 11.627 0.290 12.807 o
-2 0 18 4.994 4.805 0.130 64.788 o
-2 0 20 16.568 16.821 0.360 7.991 o
-2 0 22 4.426 4.465 0.170 40.383 o
-2 0 26 3.725 3.816 0.230 22.889 o
-2 1 1 184.532 196.262 4.415 0.054 o
-2 1 2 552.445 561.865 47.237 0.001 o
-2 1 3 21.187 21.146 0.459 4.902 o
-2 1 4 352.642 351.679 15.773 0.005 o
-2 1 5 20.431 20.957 0.529 3.875 o
-2 1 6 5.484 5.664 0.140 55.280 o
-2 1 7 33.448 34.532 0.779 1.737 o
-2 1 8 287.419 293.144 6.643 0.024 o
-2 1 9 22.510 22.725 0.529 3.782 o
-2 1 10 31.980 32.903 0.739 1.926 o
-2 1 11 83.126 82.918 1.828 0.311 o
-2 1 12 9.339 9.529 0.230 20.313 o
-2 1 13 32.728 32.064 0.709 2.061 o
-2 1 14 18.821 18.459 0.410 6.189 o
-2 1 15 11.472 11.118 0.260 15.601 o
-2 1 16 1.024 1.049 0.050 477.444 o
-2 1 17 30.771 30.566 0.679 2.257 o
-2 1 18 8.451 8.301 0.200 26.665 o
-2 1 19 1.701 1.788 0.070 239.659 o
-2 1 20 0.983 0.959 0.060 336.410 o
-2 1 21 57.439 56.877 1.229 0.683 o
-2 1 22 10.927 10.788 0.300 12.290 o
-2 1 24 2.221 2.287 0.150 54.024 o
-2 1 25 0.522 0.559 0.060 342.120 o
-2 1 26 1.546 1.458 0.180 38.042 o
-2 2 1 148.647 152.111 3.506 0.086 o
-2 2 2 477.690 486.529 10.918 0.009 o
-2 2 3 9.355 9.629 0.250 17.535 o
-2 2 4 23.044 22.585 0.529 3.767 o
-2 2 5 3.070 3.206 0.110 95.450 o
-2 2 6 71.719 72.329 1.608 0.404 o
-2 2 7 34.074 33.822 0.759 1.813 o
-2 2 8 29.663 28.558 0.639 2.537 o
-2 2 9 16.903 17.021 0.380 7.257 o
-2 2 10 91.439 90.100 1.978 0.265 o
-2 2 11 13.855 13.425 0.310 10.932 o
-2 2 12 109.098 108.509 2.387 0.182 o
-2 2 13 30.750 30.576 0.689 2.203 o
-2 2 14 13.552 13.445 0.300 11.606 o
-2 2 15 2.270 2.218 0.080 180.608 o
-2 2 16 37.497 36.899 0.819 1.549 o
-2 2 17 55.267 54.779 1.229 0.692 o
-2 2 18 27.466 27.340 0.659 2.456 o
-2 2 19 8.134 7.911 0.200 26.965 o
-2 2 20 6.883 6.742 0.190 30.692 o
-2 2 21 0.562 0.499 0.060 342.060 o
-2 2 22 9.420 9.629 0.240 18.818 o
-2 2 23 10.438 10.309 0.340 9.878 o
-2 2 24 0.478 0.400 0.070 252.226 o
-2 2 25 14.499 14.374 0.410 6.619 o
-2 3 1 140.534 142.222 3.216 0.102 o
-2 3 2 66.808 67.485 1.418 0.510 o
-2 3 3 1.634 1.568 0.120 84.744 o
-2 3 4 8.947 9.110 0.230 20.542 o
-2 3 5 6.170 6.503 0.210 25.983 o
-2 3 6 368.430 360.829 8.311 0.015 o
-2 3 7 81.234 81.799 1.778 0.328 o
-2 3 8 25.417 25.382 0.559 3.323 o
-2 3 9 7.778 8.101 0.200 27.117 o
-2 3 10 22.169 22.215 0.529 3.801 o
-2 3 11 20.005 20.218 0.469 4.805 o
-2 3 12 85.125 83.957 2.527 0.176 o
-2 3 13 3.740 3.856 0.110 92.442 o
-2 3 14 4.874 4.944 0.130 64.893 o
-2 3 15 11.188 11.437 0.320 10.868 o
-2 3 16 32.301 32.704 0.719 2.015 o
-2 3 17 4.442 4.635 0.160 45.150 o
-2 3 18 9.023 9.220 0.230 20.493 o
-2 3 19 1.349 1.428 0.100 121.934 o
-2 3 20 14.980 15.303 0.380 7.498 o
-2 3 22 10.707 10.798 0.260 15.852 o
-2 3 23 1.189 1.299 0.250 19.807 o
-2 3 24 1.588 1.578 0.170 42.587 o
-2 4 1 16.410 16.282 0.350 8.424 o
-2 4 2 61.051 60.153 1.358 0.566 o
-2 4 3 32.429 32.464 0.669 2.271 o
-2 4 4 0.482 0.459 0.050 492.164 o
-2 4 5 34.148 34.092 0.749 1.851 o
-2 4 6 3.702 3.846 0.120 79.019 o
-2 4 7 36.785 36.929 0.789 1.655 o
-2 4 8 0.545 0.539 0.050 490.910 o
-2 4 9 0.342 0.340 0.050 494.140 o
-2 4 10 23.670 23.514 0.509 3.980 o
-2 4 11 17.401 18.360 0.380 7.153 o
-2 4 13 10.686 10.488 0.250 17.011 o
-2 4 14 8.362 8.570 0.270 15.611 o
-2 4 15 9.923 10.358 0.250 17.261 o
-2 4 16 14.161 14.923 0.340 9.202 o
-2 4 17 10.759 10.768 0.260 15.842 o
-2 4 18 1.094 1.029 0.110 101.641 o
-2 4 20 2.534 2.577 0.140 61.418 o
-2 4 21 2.194 2.327 0.250 19.705 o
-2 5 1 0.340 0.280 0.040 770.859 o
-2 5 2 15.684 15.503 0.459 5.298 o
-2 5 3 3.254 3.206 0.110 94.926 o
-2 5 4 3.353 3.476 0.120 80.222 o
-2 5 5 4.163 4.065 0.130 67.142 o
-2 5 7 0.260 0.230 0.050 495.125 o
-2 5 8 1.111 1.089 0.090 151.069 o
-2 5 9 0.891 0.829 0.130 73.110 o
-2 5 10 3.025 3.176 0.539 4.242 o
-2 5 11 0.529 0.529 0.080 193.074 o
-2 5 12 0.876 0.839 0.170 42.828 o
-2 5 13 5.591 5.524 0.250 18.980 o
-2 5 14 2.356 2.297 0.110 98.426 o
-2 5 16 12.673 13.005 0.859 1.644 o
-2 5 17 0.605 0.619 0.090 152.523 o
-2 5 19 1.421 1.199 0.200 30.887 o
-2 6 1 0.562 0.599 0.060 341.737 o
-2 6 3 15.030 14.813 1.029 1.147 o
-2 6 5 8.377 8.540 0.360 9.111 o
-2 6 7 3.380 3.336 0.140 60.088 o
-2 6 8 1.829 1.968 0.120 84.254 o
-2 6 9 2.846 2.717 0.140 61.036 o
-2 6 11 5.805 6.003 0.310 12.496 o
-2 6 12 0.405 0.400 0.090 152.886 o
-2 6 14 1.430 1.528 0.170 42.638 o
-2 6 15 5.468 5.264 0.270 16.412 o
-2 6 16 0.581 0.529 0.140 63.205 o
-2 7 4 1.330 1.378 0.180 38.095 o
-2 7 6 2.999 2.857 0.220 25.214 o
-2 7 7 4.206 4.245 0.250 19.341 o
-2 7 8 3.434 3.416 0.230 22.981 o
-2 7 10 1.308 1.209 0.190 34.225 o
-2 7 11 2.866 2.977 0.230 23.113 o
-2 7 12 0.846 0.739 0.150 54.993 o
-1 0 2 770.662 717.272 15.942 0.004 o
-1 0 4 837.433 833.882 62.710 0.000 o
-1 0 6 199.043 205.581 4.765 0.047 o
-1 0 8 491.262 513.009 11.567 0.008 o
-1 0 10 3.245 3.107 0.110 95.094 o
-1 0 12 112.114 112.455 2.467 0.171 o
-1 0 14 49.619 48.346 1.069 0.906 o
-1 0 16 23.021 22.565 0.489 4.301 o
-1 0 18 60.273 60.962 1.309 0.604 o
-1 0 20 43.347 43.352 0.889 1.284 o
-1 0 22 0.652 0.579 0.070 251.329 o
-1 0 24 21.423 21.137 1.029 1.125 o
-1 0 26 6.108 5.883 0.260 17.482 o
-1 1 2 155.772 156.336 4.425 0.057 o
-1 1 3 338.128 352.528 11.217 0.009 o
-1 1 4 245.075 254.607 6.223 0.028 o
-1 1 5 1.092 1.079 0.040 725.762 o
-1 1 6 0.535 0.509 0.050 491.230 o
-1 1 7 417.808 422.590 9.799 0.011 o
-1 1 8 92.164 95.054 2.148 0.229 o
-1 1 9 175.116 171.959 3.946 0.067 o
-1 1 11 73.919 73.978 1.628 0.392 o
-1 1 12 87.734 88.392 1.948 0.275 o
-1 1 13 5.759 5.644 0.140 54.830 o
-1 1 14 45.730 45.539 0.999 1.040 o
-1 1 15 10.543 10.329 0.230 19.680 o
-1 1 16 6.375 6.343 0.150 47.269 o
-1 1 17 1.726 1.778 0.060 319.656 o
-1 1 18 15.037 14.734 0.330 9.578 o
-1 1 19 9.709 9.400 0.230 20.194 o
-1 1 20 2.727 2.877 0.090 140.769 o
-1 1 21 13.645 13.915 0.320 10.352 o
-1 1 22 12.180 12.087 0.300 11.969 o
-1 1 23 1.641 1.648 0.070 240.912 o
-1 1 24 0.600 0.529 0.050 490.246 o
-1 1 25 1.340 1.458 0.100 121.922 o
-1 2 1 139.157 141.652 3.236 0.101 o
-1 2 2 8.436 8.391 0.230 20.866 o
-1 2 3 170.744 173.567 3.976 0.067 o
-1 2 4 223.234 231.962 5.244 0.038 o
-1 2 5 492.291 499.145 11.277 0.008 o
-1 2 6 18.840 18.839 0.430 5.698 o
-1 2 7 1.322 1.438 0.070 244.649 o
-1 2 8 46.845 46.438 1.069 0.921 o
-1 2 9 8.050 7.881 0.190 29.531 o
-1 2 10 186.355 186.383 4.135 0.061 o
-1 2 11 73.475 73.398 1.608 0.401 o
-1 2 12 34.263 34.022 0.759 1.809 o
-1 2 13 12.897 12.606 0.290 12.500 o
-1 2 14 1.229 1.189 0.050 470.536 o
-1 2 15 12.488 12.047 0.290 12.636 o
-1 2 18 5.427 5.224 0.140 55.742 o
-1 2 19 4.028 4.006 0.120 78.052 o
-1 2 20 47.965 46.528 0.949 1.117 o
-1 2 21 1.047 1.089 0.070 247.930 o
-1 2 22 18.734 18.949 0.440 5.482 o
-1 2 24 0.369 0.380 0.070 252.537 o
-1 2 25 0.519 0.430 0.140 63.228 o
-1 3 2 31.852 32.504 0.779 1.763 o
-1 3 3 13.925 13.605 0.310 10.906 o
-1 3 4 56.703 55.918 1.378 0.564 o
-1 3 5 0.742 0.849 0.060 339.357 o
-1 3 6 105.359 105.623 2.307 0.195 o
-1 3 7 1.615 1.768 0.070 240.595 o
-1 3 8 6.793 6.513 0.180 33.942 o
-1 3 9 1.045 1.159 0.060 334.548 o
-1 3 10 32.041 32.214 0.699 2.120 o
-1 3 11 41.902 42.633 1.079 0.932 o
-1 3 12 0.204 0.270 0.040 773.136 o
-1 3 13 1.163 1.119 0.070 247.050 o
-1 3 14 26.273 26.830 0.629 2.687 o
-1 3 15 5.801 5.863 0.150 48.396 o
-1 3 16 114.102 114.463 2.387 0.179 o
-1 3 17 11.543 11.697 0.270 14.539 o
-1 3 18 1.124 1.089 0.100 122.664 o
-1 3 19 3.905 3.906 0.140 59.048 o
-1 3 20 0.239 0.320 0.070 252.862 o
-1 3 21 12.591 13.015 0.400 7.090 o
-1 3 22 5.194 5.344 0.160 44.083 o
-1 3 23 2.055 2.138 0.120 83.822 o
-1 4 1 5.948 6.063 0.150 48.060 o
-1 4 2 9.755 9.569 0.240 18.715 o
-1 4 4 0.392 0.459 0.040 767.796 o
-1 4 5 60.929 59.893 1.339 0.581 o
-1 4 6 81.214 80.421 2.128 0.241 o
-1 4 7 28.512 27.799 0.679 2.313 o
-1 4 8 7.951 7.991 0.230 21.111 o
-1 4 9 1.319 1.339 0.090 150.156 o
-1 4 11 2.880 2.967 0.110 96.305 o
-1 4 12 20.345 20.567 0.519 4.015 o
-1 4 13 0.314 0.250 0.040 771.610 o
-1 4 14 3.330 3.366 0.110 94.467 o
-1 4 15 37.047 37.189 0.699 2.010 o
-1 4 16 4.064 4.045 0.140 58.735 o
-1 4 17 10.182 9.989 0.250 17.239 o
-1 4 20 9.533 9.819 0.380 8.110 o
-1 4 21 2.315 2.307 0.240 21.356 o
-1 5 1 9.819 9.929 0.230 20.047 o
-1 5 2 68.996 68.204 2.088 0.258 o
-1 5 3 1.205 1.209 0.070 246.428 o
-1 5 4 4.650 4.905 0.140 57.242 o
-1 5 6 31.003 30.506 0.959 1.229 o
-1 5 7 0.901 0.979 0.080 191.477 o
-1 5 8 0.734 0.659 0.170 42.861 o
-1 5 9 6.749 6.922 0.200 28.015 o
-1 5 10 13.907 14.274 0.420 6.375 o
-1 5 11 1.514 1.538 0.090 149.223 o
-1 5 12 13.444 13.185 0.300 11.649 o
-1 5 14 1.740 1.798 0.110 100.164 o
-1 5 15 1.120 1.109 0.090 151.022 o
-1 5 17 0.460 0.290 0.080 193.401 o
-1 6 1 2.232 1.978 0.110 99.044 o
-1 6 2 6.336 6.273 0.270 16.199 o
-1 6 4 1.687 1.858 0.110 100.205 o
-1 6 5 0.752 0.719 0.090 152.215 o
-1 6 6 8.386 8.780 0.909 1.486 o
-1 6 7 8.558 9.010 0.240 19.201 o
-1 6 8 2.439 2.597 0.130 71.000 o
-1 6 10 0.471 0.459 0.090 152.789 o
-1 6 13 3.168 2.667 0.230 23.090 o
-1 6 15 4.912 5.144 0.260 17.749 o
-1 6 16 0.562 0.400 0.130 73.309 o
-1 7 1 1.404 1.508 0.180 38.068 o
-1 7 3 3.109 3.097 0.230 23.064 o
-1 7 4 3.162 3.236 0.230 23.044 o
-1 7 6 3.684 3.406 0.240 21.102 o
-1 7 11 4.105 4.475 0.250 19.339 o
0 0 2 141.961 144.210 4.585 0.054 o
0 0 4 66.297 71.021 1.618 0.407 o
0 0 6 1006.030 918.528 47.987 0.001 o
0 0 8 290.016 296.400 6.802 0.023 o
0 0 10 405.654 402.512 9.220 0.012 o
0 0 12 13.859 14.134 0.330 9.776 o
0 0 14 52.978 52.821 1.149 0.784 o
0 0 16 11.000 11.227 0.250 16.800 o
0 0 18 0.562 1.648 0.080 191.491 o
0 0 20 10.470 11.527 0.280 13.903 o
0 0 22 16.122 16.492 0.360 8.055 o
0 0 24 1.294 1.808 0.100 121.652 o
0 1 1 452.515 482.593 10.878 0.009 o
0 1 2 88.147 92.887 2.118 0.237 o
0 1 3 17.598 18.399 0.420 6.025 o
0 1 4 1521.520 1511.340 51.722 0.000 o
0 1 5 68.686 72.359 1.608 0.408 o
0 1 6 307.214 316.098 7.172 0.021 o
0 1 7 34.565 36.140 0.809 1.611 o
0 1 8 26.861 27.999 0.659 2.460 o
0 1 9 37.547 38.038 0.879 1.369 o
0 1 10 147.539 148.105 3.336 0.094 o
0 1 11 205.925 202.635 4.765 0.047 o
0 1 12 0.189 0.190 0.030 1373.450 o
0 1 13 26.367 25.542 0.559 3.295 o
0 1 14 9.072 8.860 0.200 26.122 o
0 1 15 3.523 3.556 0.090 134.051 o
0 1 16 3.625 3.616 0.100 110.640 o
0 1 17 19.964 19.858 0.440 5.386 o
0 1 18 25.369 25.272 0.569 3.228 o
0 1 19 50.422 50.923 1.109 0.845 o
0 1 20 2.999 3.057 0.090 138.734 o
0 1 21 15.977 15.912 0.360 8.101 o
0 1 22 4.109 4.195 0.130 67.122 o
0 1 23 10.556 10.249 0.240 18.323 o
0 1 24 4.013 4.065 0.130 67.417 o
0 1 25 0.939 0.949 0.090 151.632 o
0 2 0 13.457 13.835 0.340 9.352 o
0 2 1 72.831 74.127 1.668 0.378 o
0 2 2 126.429 132.523 3.067 0.113 o
0 2 4 184.271 188.171 4.295 0.057 o
0 2 5 48.761 49.635 1.129 0.827 o
0 2 6 5.341 5.394 0.140 55.743 o
0 2 7 138.536 140.064 3.156 0.105 o
0 2 8 0.300 0.489 0.040 769.547 o
0 2 9 55.257 54.809 1.199 0.721 o
0 2 10 26.517 26.021 0.589 3.009 o
0 2 11 1.411 1.398 0.060 327.951 o
0 2 12 17.013 16.701 0.370 7.595 o
0 2 13 10.151 9.869 0.230 19.928 o
0 2 14 58.077 57.286 1.269 0.645 o
0 2 15 96.771 96.922 2.088 0.237 o
0 2 16 2.718 2.697 0.080 175.236 o
0 2 18 11.683 11.737 0.290 12.821 o
0 2 19 12.180 11.927 0.300 11.983 o
0 2 20 25.271 25.152 0.559 3.331 o
0 2 21 13.010 12.866 0.310 11.113 o
0 2 22 0.381 0.430 0.070 252.448 o
0 2 23 4.021 3.916 0.140 58.884 o
0 2 24 7.093 7.392 0.200 27.702 o
0 3 1 50.306 49.964 1.129 0.822 o
0 3 2 114.228 116.091 2.627 0.152 o
0 3 3 83.750 86.873 1.908 0.288 o
0 3 4 57.501 56.787 1.229 0.683 o
0 3 5 15.489 15.922 0.370 7.778 o
0 3 6 0.133 0.260 0.030 1374.200 o
0 3 7 1.002 1.039 0.050 478.069 o
0 3 8 99.039 98.660 2.128 0.228 o
0 3 9 41.845 41.304 0.859 1.378 o
0 3 10 1.320 1.249 0.060 330.362 o
0 3 11 1.408 1.498 0.070 243.682 o
0 3 12 6.755 8.800 0.310 12.258 o
0 3 14 27.719 27.430 0.579 3.048 o
0 3 15 0.227 0.300 0.040 772.599 o
0 3 16 1.187 1.169 0.070 246.706 o
0 3 17 5.056 5.024 0.140 56.510 o
0 3 18 4.505 4.984 0.150 50.612 o
0 3 19 0.388 0.360 0.060 343.370 o
0 3 20 12.088 12.246 0.280 13.480 o
0 3 21 2.611 2.547 0.100 116.818 o
0 3 22 4.314 4.065 0.140 58.368 o
0 4 0 2.733 2.827 0.130 70.466 o
0 4 1 11.957 11.977 0.270 14.403 o
0 4 2 57.386 56.567 1.299 0.623 o
0 4 3 3.979 3.936 0.110 91.534 o
0 4 4 12.117 12.097 0.320 10.698 o
0 4 5 74.785 75.576 1.608 0.399 o
0 4 6 6.214 6.423 0.170 38.113 o
0 4 7 0.183 0.190 0.030 1373.680 o
0 4 8 5.475 5.534 0.180 35.254 o
0 4 9 6.326 6.153 0.170 38.134 o
0 4 10 16.294 16.372 0.350 8.432 o
0 4 11 0.588 0.569 0.050 490.128 o
0 4 12 23.683 24.043 0.509 3.970 o
0 4 13 5.980 6.013 0.160 42.899 o
0 4 15 25.801 25.591 0.529 3.626 o
0 4 16 16.177 16.202 0.370 7.700 o
0 4 17 0.799 0.749 0.230 23.428 o
0 4 18 2.287 2.088 0.130 71.483 o
0 4 19 3.408 3.346 0.310 12.769 o
0 4 20 3.873 3.576 0.280 15.563 o
0 5 2 7.087 7.132 0.180 33.472 o
0 5 3 1.098 1.179 0.120 85.463 o
0 5 4 23.655 23.863 0.499 4.107 o
0 5 5 3.056 3.206 0.130 69.730 o
0 5 6 71.439 71.291 3.286 0.110 o
0 5 8 6.217 5.983 0.160 42.655 o
0 5 11 3.640 3.766 0.150 52.230 o
0 5 12 7.694 8.161 0.230 21.172 o
0 5 13 0.960 0.979 0.080 191.274 o
0 5 14 13.418 13.755 0.310 10.976 o
0 5 15 1.632 1.548 0.100 121.184 o
0 5 16 22.822 23.104 0.609 2.949 o
0 5 18 0.885 0.949 0.180 38.203 o
0 6 0 16.527 16.492 0.410 6.417 o
0 6 1 5.514 5.234 0.250 19.023 o
0 6 2 9.055 9.070 0.230 20.509 o
0 6 3 3.769 4.016 0.200 29.988 o
0 6 4 0.678 0.809 0.100 123.473 o
0 6 5 26.920 27.390 0.599 2.900 o
0 6 8 0.798 0.929 0.090 151.941 o
0 6 9 0.493 0.509 0.080 193.162 o
0 6 10 11.014 11.277 0.529 4.244 o
0 6 11 1.287 1.139 0.100 122.334 o
0 6 12 4.475 4.845 0.280 15.440 o
0 6 13 4.336 4.545 0.170 40.419 o
0 6 15 1.609 1.748 0.190 34.128 o
0 7 1 7.950 7.831 0.300 12.952 o
0 7 3 0.583 0.599 0.150 55.063 o
0 7 5 0.837 0.769 0.160 48.348 o
0 7 8 0.972 0.909 0.170 42.806 o
0 7 9 6.351 6.323 0.300 13.238 o
0 7 10 1.721 1.598 0.200 30.816 o
0 7 11 0.778 0.779 0.160 48.358 o
1 0 2 9.464 10.908 0.300 12.513 o
1 0 6 221.904 229.245 5.294 0.038 o
1 0 8 69.884 72.040 1.698 0.370 o
1 0 10 680.802 693.658 15.643 0.004 o
1 0 12 6.286 5.953 0.140 53.644 o
1 0 14 86.150 85.934 1.918 0.284 o
1 0 16 12.591 12.526 0.290 12.568 o
1 0 18 87.310 87.503 2.078 0.247 o
1 0 20 89.284 90.839 2.078 0.245 o
1 0 22 4.263 4.085 0.150 51.406 o
1 0 24 1.191 1.119 0.090 150.824 o
1 1 0 1577.050 1423.760 31.125 0.001 o
1 1 1 37.923 39.296 0.859 1.416 o
1 1 2 423.709 444.685 17.780 0.004 o
1 1 3 786.496 745.151 16.731 0.004 o
1 1 4 65.476 68.394 1.528 0.451 o
1 1 5 112.312 117.170 2.657 0.150 o
1 1 6 210.885 216.699 4.925 0.044 o
1 1 7 18.224 18.759 0.440 5.516 o
1 1 8 92.199 93.366 2.118 0.235 o
1 1 9 191.684 192.116 4.375 0.055 o
1 1 10 72.660 73.688 1.638 0.390 o
1 1 12 1.935 1.968 0.060 314.060 o
1 1 13 7.020 6.742 0.160 41.301 o
1 1 14 126.965 126.619 2.777 0.135 o
1 1 15 4.083 4.255 0.110 90.654 o
1 1 16 23.342 23.194 0.509 3.998 o
1 1 17 3.706 3.606 0.090 132.722 o
1 1 18 4.184 4.095 0.100 106.983 o
1 1 19 11.626 11.727 0.270 14.515 o
1 1 20 5.139 5.184 0.130 64.092 o
1 1 21 9.793 9.889 0.230 20.066 o
1 1 22 3.006 2.947 0.090 139.009 o
1 1 23 8.282 8.261 0.200 26.776 o
1 1 24 13.975 13.715 0.300 11.504 o
1 2 0 318.479 324.619 7.332 0.020 o
1 2 1 264.693 271.208 6.123 0.028 o
1 2 2 0.107 0.120 0.020 3092.870 o
1 2 3 355.869 360.869 8.091 0.016 o
1 2 4 19.282 19.868 0.459 5.029 o
1 2 5 89.845 91.658 2.058 0.248 o
1 2 6 159.345 162.809 3.696 0.077 o
1 2 7 81.147 82.099 1.828 0.313 o
1 2 8 5.582 5.714 0.160 43.489 o
1 2 9 7.257 7.272 0.170 36.729 o
1 2 10 4.668 4.545 0.130 65.711 o
1 2 11 8.370 8.630 0.200 26.615 o
1 2 12 14.880 14.504 0.320 10.125 o
1 2 13 27.332 27.150 0.599 2.893 o
1 2 14 6.552 6.583 0.170 37.729 o
1 2 15 0.870 0.869 0.040 742.930 o
1 2 16 5.557 5.484 0.140 55.308 o
1 2 17 4.063 4.085 0.110 91.005 o
1 2 18 0.145 0.160 0.040 774.414 o
1 2 19 5.927 5.873 0.170 38.614 o
1 2 20 0.516 0.519 0.050 491.408 o
1 2 21 2.282 2.248 0.110 98.647 o
1 2 22 11.204 10.938 0.260 15.699 o
1 2 23 0.430 0.509 0.070 252.207 o
1 2 24 9.774 9.459 0.320 11.172 o
1 3 0 18.759 18.879 0.509 4.237 o
1 3 1 31.877 30.326 0.739 1.943 o
1 3 2 45.394 45.829 0.999 1.041 o
1 3 4 7.941 7.781 0.210 24.885 o
1 3 5 21.761 21.146 0.549 3.591 o
1 3 6 44.160 43.412 0.969 1.108 o
1 3 7 18.779 18.909 0.420 5.931 o
1 3 8 25.151 24.972 0.539 3.546 o
1 3 9 10.093 9.829 0.230 19.959 o
1 3 10 0.715 0.699 0.040 753.478 o
1 3 11 15.254 14.923 0.370 7.847 o
1 3 12 34.207 33.922 0.739 1.893 o
1 3 13 28.486 28.628 0.589 2.930 o
1 3 14 14.671 14.813 0.330 9.622 o
1 3 15 0.863 0.909 0.060 337.931 o
1 3 16 0.287 0.230 0.050 494.959 o
1 3 17 1.522 1.538 0.080 187.533 o
1 3 18 35.898 35.940 0.929 1.261 o
1 3 19 14.570 14.284 0.330 9.671 o
1 3 20 0.258 0.240 0.060 344.073 o
1 3 21 1.133 1.149 0.080 190.291 o
1 4 0 17.427 17.640 0.380 7.183 o
1 4 1 0.620 0.649 0.050 489.094 o
1 4 2 54.904 55.738 1.029 0.924 o
1 4 3 14.399 14.544 0.360 8.332 o
1 4 4 2.944 2.957 0.100 114.834 o
1 4 5 51.320 51.952 1.069 0.892 o
1 4 6 7.825 8.031 0.190 29.636 o
1 4 7 1.259 1.259 0.070 245.841 o
1 4 8 58.526 58.475 1.428 0.525 o
1 4 9 11.996 11.887 0.360 8.686 o
1 4 11 1.349 1.378 0.070 244.671 o
1 4 12 1.507 1.528 0.070 242.690 o
1 4 13 7.819 7.761 0.230 21.198 o
1 4 14 1.717 1.668 0.090 148.270 o
1 4 15 17.868 18.290 0.400 6.530 o
1 4 16 12.388 12.346 0.450 5.726 o
1 4 17 3.962 3.826 0.430 6.659 o
1 4 18 0.723 0.659 0.100 123.505 o
1 4 19 4.291 4.065 0.270 16.643 o
1 4 20 2.489 2.417 0.250 19.674 o
1 5 0 4.226 4.155 0.110 90.336 o
1 5 2 12.056 12.047 0.270 14.370 o
1 5 3 0.552 0.639 0.060 341.667 o
1 5 4 87.254 89.101 1.818 0.308 o
1 5 5 4.074 4.095 0.150 51.607 o
1 5 6 0.200 0.160 0.050 495.630 o
1 5 7 0.892 1.059 0.110 101.836 o
1 5 8 7.550 7.951 0.200 27.290 o
1 5 9 0.684 0.749 0.080 192.470 o
1 5 10 2.209 2.277 0.120 83.486 o
1 5 11 0.886 0.839 0.200 30.963 o
1 5 12 21.245 20.737 0.430 5.490 o
1 5 13 0.340 0.380 0.070 252.605 o
1 5 14 18.712 18.659 0.420 5.944 o
1 5 16 6.680 6.363 0.190 30.941 o
1 6 0 5.904 5.824 0.280 15.205 o
1 6 1 5.628 5.654 0.270 16.359 o
1 6 2 2.570 2.587 0.120 82.635 o
1 6 3 0.635 0.569 0.180 38.251 o
1 6 4 4.908 4.885 0.549 4.072 o
1 6 5 11.066 10.908 0.410 6.919 o
1 6 6 3.743 3.766 0.150 52.127 o
1 6 7 0.296 0.260 0.070 252.815 o
1 6 8 11.664 11.927 0.609 3.224 o
1 6 9 10.993 11.287 0.280 13.819 o
1 6 10 6.083 6.413 0.350 9.843 o
1 6 13 2.147 2.267 0.220 25.402 o
1 6 14 0.587 0.519 0.140 63.205 o
1 6 15 11.287 11.108 0.350 9.248 o
1 7 0 1.908 1.688 0.190 34.074 o
1 7 1 1.509 1.598 0.190 34.160 o
1 7 2 0.651 0.440 0.140 63.199 o
1 7 4 1.507 1.478 0.200 30.857 o
1 7 5 3.529 3.266 0.210 27.451 o
1 7 9 4.204 4.285 0.260 17.914 o
1 7 11 2.469 2.148 0.200 30.622 o
2 0 0 23.823 25.741 0.420 5.353 o
2 0 4 8.166 8.261 0.200 26.844 o
2 0 6 3.895 3.996 0.130 67.693 o
2 0 8 104.160 103.595 2.387 0.185 o
2 0 10 33.891 34.442 0.759 1.811 o
2 0 12 77.772 77.154 1.678 0.367 o
2 0 14 97.956 99.140 2.158 0.223 o
2 0 16 35.698 35.940 0.799 1.636 o
2 0 18 5.105 5.244 0.170 39.568 o
2 0 20 18.901 19.578 0.440 5.455 o
2 0 22 15.264 14.933 0.380 7.490 o
2 0 24 34.145 34.242 0.659 2.282 o
2 1 0 360.451 294.722 6.852 0.022 o
2 1 1 66.714 68.174 1.518 0.455 o
2 1 2 2.655 2.697 0.070 223.183 o
2 1 3 461.541 481.335 10.828 0.009 o
2 1 4 8.924 9.320 0.230 20.511 o
2 1 5 20.360 20.517 0.469 4.782 o
2 1 6 422.347 423.908 9.529 0.012 o
2 1 7 29.750 30.406 0.689 2.219 o
2 1 8 47.208 47.677 1.069 0.917 o
2 1 9 179.752 177.443 3.986 0.066 o
2 1 10 41.849 42.453 0.939 1.185 o
2 1 11 1.753 1.708 0.050 446.380 o
2 1 12 24.569 24.123 0.539 3.578 o
2 1 13 119.393 119.107 2.647 0.149 o
2 1 14 3.192 3.087 0.080 169.441 o
2 1 15 5.391 5.304 0.130 63.429 o
2 1 16 0.458 0.400 0.030 1351.770 o
2 1 17 4.429 4.435 0.110 89.151 o
2 1 18 21.158 21.466 0.479 4.558 o
2 1 19 33.656 33.892 0.749 1.858 o
2 1 20 25.031 25.082 0.569 3.240 o
2 1 21 9.350 9.280 0.240 18.899 o
2 1 22 0.660 0.619 0.040 757.138 o
2 1 23 6.993 6.862 0.170 37.182 o
2 1 24 8.353 8.501 0.230 20.876 o
2 2 0 514.264 515.776 11.557 0.008 o
2 2 1 1.687 1.708 0.070 240.181 o
2 2 2 3.002 3.107 0.090 138.575 o
2 2 3 17.024 17.321 0.400 6.630 o
2 2 4 1.331 1.259 0.060 330.140 o
2 2 5 153.280 152.670 3.456 0.088 o
2 2 6 10.173 10.299 0.260 16.060 o
2 2 7 56.687 56.417 1.269 0.650 o
2 2 8 56.045 56.108 1.239 0.679 o
2 2 9 77.700 77.913 1.748 0.343 o
2 2 10 76.024 74.997 1.678 0.370 o
2 2 11 32.015 31.715 0.709 2.074 o
2 2 12 0.426 0.459 0.030 1352.000 o
2 2 13 35.572 35.820 0.789 1.673 o
2 2 14 1.637 1.668 0.050 450.963 o
2 2 15 12.672 12.636 0.280 13.308 o
2 2 16 12.666 12.756 0.290 12.530 o
2 2 17 46.014 46.358 1.039 0.970 o
2 2 18 2.201 2.188 0.080 181.219 o
2 2 20 1.938 2.048 0.090 146.641 o
2 2 22 3.005 3.027 0.100 114.460 o
2 2 23 10.967 11.367 0.260 15.705 o
2 3 0 12.521 12.177 0.599 3.315 o
2 3 1 29.107 28.968 0.649 2.478 o
2 3 2 90.690 87.483 1.918 0.280 o
2 3 3 4.638 4.405 0.140 57.641 o
2 3 4 214.875 211.714 4.695 0.047 o
2 3 5 7.839 7.592 0.180 32.679 o
2 3 6 2.411 2.407 0.070 228.183 o
2 3 7 29.870 29.088 0.669 2.341 o
2 3 8 1.651 1.708 0.060 321.591 o
2 3 9 1.408 1.428 0.060 327.772 o
2 3 10 2.551 2.357 0.110 97.907 o
2 3 11 0.206 0.200 0.030 1372.670 o
2 3 12 3.713 3.776 0.100 109.894 o
2 3 13 0.108 0.110 0.030 1376.860 o
2 3 14 8.343 8.341 0.200 26.716 o
2 3 15 5.106 4.974 0.130 64.382 o
2 3 16 3.682 3.786 0.130 68.252 o
2 3 17 0.234 0.240 0.040 772.933 o
2 3 18 1.534 1.578 0.070 242.228 o
2 3 19 0.312 0.270 0.050 494.647 o
2 3 20 0.294 0.280 0.060 343.891 o
2 3 21 1.686 1.618 0.090 148.477 o
2 3 22 4.623 4.715 0.200 29.537 o
2 4 0 12.345 12.456 0.290 12.623 o
2 4 2 2.045 2.028 0.080 182.863 o
2 4 3 54.044 54.429 1.159 0.767 o
2 4 4 53.717 52.751 1.259 0.670 o
2 4 5 18.485 18.170 0.410 6.224 o
2 4 6 3.473 3.346 0.110 94.071 o
2 4 7 17.807 18.030 0.400 6.544 o
2 4 8 5.010 5.074 0.130 64.478 o
2 4 9 6.695 6.812 0.190 30.789 o
2 4 10 1.647 1.658 0.070 240.812 o
2 4 11 0.225 0.270 0.040 772.848 o
2 4 12 33.954 33.712 0.799 1.663 o
2 4 13 11.243 11.207 0.270 14.671 o
2 4 14 7.665 7.552 0.260 17.000 o
2 4 15 5.438 5.384 0.180 35.329 o
2 4 17 6.100 6.373 0.200 28.491 o
2 4 18 10.475 10.368 0.489 4.959 o
2 4 19 3.639 3.626 0.260 18.027 o
2 5 0 11.038 10.928 0.250 16.835 o
2 5 1 3.770 3.606 0.110 92.745 o
2 5 2 1.782 1.638 0.130 72.224 o
2 5 3 1.232 1.239 0.070 246.121 o
2 5 4 2.816 2.937 0.110 96.514 o
2 5 5 1.245 1.179 0.070 246.246 o
2 5 6 1.752 1.938 0.090 147.622 o
2 5 7 0.233 0.260 0.050 495.199 o
2 5 8 68.801 69.672 1.698 0.372 o
2 5 9 5.422 5.504 0.180 35.299 o
2 5 10 3.547 3.616 0.170 41.247 o
2 5 11 0.315 0.340 0.070 252.701 o
2 5 12 0.772 0.829 0.090 152.082 o
2 5 13 1.498 1.528 0.110 100.782 o
2 5 14 17.521 17.381 1.139 0.934 o
2 5 15 1.108 1.239 0.180 38.148 o
2 6 0 0.820 0.809 0.070 250.050 o
2 6 1 0.512 0.450 0.060 342.510 o
2 6 2 6.648 6.822 0.270 16.100 o
2 6 3 11.900 12.686 0.290 12.688 o
2 6 4 6.516 6.742 0.200 28.184 o
2 6 5 0.223 0.220 0.060 344.198 o
2 6 6 0.308 0.240 0.070 252.812 o
2 6 7 5.257 5.234 0.170 39.450 o
2 6 8 0.680 0.749 0.070 250.860 o
2 6 9 0.544 0.619 0.090 152.605 o
2 6 11 3.232 3.107 0.140 60.399 o
2 6 12 7.189 7.092 0.310 12.304 o
2 6 13 0.598 0.559 0.150 55.064 o
2 6 14 4.040 3.886 0.240 21.003 o
2 7 0 1.129 0.939 0.150 54.885 o
2 7 1 2.181 1.878 0.200 30.710 o
2 7 3 2.000 2.038 0.210 27.896 o
2 7 4 4.028 3.916 0.250 19.394 o
2 7 6 2.014 1.938 0.210 27.902 o
2 7 7 2.900 2.927 0.230 23.111 o
3 0 0 393.157 320.434 7.262 0.019 o
3 0 2 186.597 194.514 4.545 0.052 o
3 0 4 21.938 21.007 0.699 2.327 o
3 0 6 581.977 591.642 13.305 0.006 o
3 0 8 11.200 10.388 0.260 15.774 o
3 0 10 1.147 1.139 0.050 473.344 o
3 0 12 278.890 280.188 6.213 0.027 o
3 0 14 3.720 3.726 0.100 109.974 o
3 0 16 11.038 10.918 0.260 15.746 o
3 0 18 10.107 10.458 0.250 17.191 o
3 0 20 35.730 35.890 0.749 1.822 o
3 0 22 33.995 34.142 0.729 1.938 o
3 0 24 1.775 1.948 0.230 23.316 o
3 1 0 107.791 111.026 2.467 0.172 o
3 1 1 427.988 421.841 11.437 0.008 o
3 1 2 443.215 454.125 10.199 0.010 o
3 1 3 42.337 41.794 0.929 1.205 o
3 1 4 12.309 11.507 0.290 12.723 o
3 1 5 4.935 5.284 0.150 49.905 o
3 1 6 4.762 4.984 0.140 57.007 o
3 1 7 29.562 29.207 0.669 2.345 o
3 1 8 38.087 38.108 0.869 1.392 o
3 1 9 1.573 1.468 0.050 456.306 o
3 1 10 85.391 84.716 1.878 0.295 o
3 1 11 13.816 13.465 0.300 11.556 o
3 1 12 11.054 11.018 0.250 16.816 o
3 1 13 35.644 36.150 0.799 1.635 o
3 1 14 0.629 0.679 0.030 1321.890 o
3 1 15 3.027 2.967 0.080 171.450 o
3 1 16 58.173 58.795 1.309 0.611 o
3 1 17 1.317 1.378 0.060 329.485 o
3 1 18 2.860 2.847 0.100 115.365 o
3 1 19 7.669 7.711 0.190 29.852 o
3 1 20 0.444 0.450 0.040 766.611 o
3 1 21 4.327 4.295 0.110 89.752 o
3 1 22 0.905 0.899 0.060 337.557 o
3 1 23 22.353 22.245 0.489 4.335 o
3 2 0 1.871 1.898 0.070 237.365 o
3 2 1 8.379 7.741 0.200 26.872 o
3 2 2 276.832 276.642 6.283 0.027 o
3 2 3 102.169 101.747 2.307 0.197 o
3 2 4 90.318 91.388 2.028 0.254 o
3 2 5 61.700 60.952 1.418 0.524 o
3 2 6 45.207 44.461 1.059 0.947 o
3 2 7 3.754 3.726 0.100 109.819 o
3 2 8 103.427 102.216 2.467 0.175 o
3 2 9 2.204 2.238 0.060 306.047 o
3 2 10 11.211 11.168 0.250 16.744 o
3 2 11 9.315 9.240 0.210 23.820 o
3 2 12 21.491 21.436 0.479 4.544 o
3 2 13 2.889 2.927 0.080 172.825 o
3 2 14 8.097 7.811 0.190 29.523 o
3 2 15 1.253 1.199 0.060 331.632 o
3 2 16 1.862 1.908 0.070 237.398 o
3 2 17 6.901 7.012 0.170 37.198 o
3 2 18 20.547 20.767 0.499 4.288 o
3 2 19 14.342 14.404 0.330 9.694 o
3 2 20 6.314 6.333 0.170 38.062 o
3 2 21 5.166 5.264 0.150 49.626 o
3 2 22 1.838 1.698 0.090 147.755 o
3 2 23 1.111 0.919 0.190 34.272 o
3 3 0 70.335 71.820 1.498 0.457 o
3 3 1 2.029 2.048 0.080 182.901 o
3 3 2 20.442 20.627 0.479 4.607 o
3 3 3 98.769 96.393 2.088 0.236 o
3 3 4 107.290 104.983 2.267 0.200 o
3 3 5 0.139 0.130 0.030 1375.920 o
3 3 6 19.756 20.138 0.440 5.390 o
3 3 7 2.080 2.108 0.080 182.352 o
3 3 8 114.089 113.504 2.577 0.158 o
3 3 9 34.842 35.501 0.779 1.718 o
3 3 10 0.263 0.220 0.030 1369.820 o
3 3 11 15.846 15.713 0.350 8.521 o
3 3 12 32.179 32.004 0.709 2.069 o
3 3 13 12.076 11.837 0.270 14.391 o
3 3 14 48.035 48.496 1.039 0.957 o
3 3 15 4.471 4.575 0.120 76.217 o
3 3 16 7.983 8.151 0.200 26.984 o
3 3 17 6.880 7.032 0.170 37.208 o
3 3 18 2.022 2.168 0.080 182.542 o
3 3 19 0.766 0.719 0.060 339.715 o
3 3 20 0.453 0.509 0.060 342.672 o
3 3 21 3.649 3.686 0.120 79.326 o
3 3 22 5.839 6.003 0.280 15.202 o
3 4 0 6.141 6.043 0.170 38.349 o
3 4 1 0.342 0.280 0.040 770.814 o
3 4 2 2.224 2.128 0.090 145.203 o
3 4 3 17.927 17.830 0.469 4.952 o
3 4 4 37.577 37.099 1.189 0.803 o
3 4 5 0.257 0.230 0.040 772.678 o
3 4 6 0.270 0.300 0.040 771.926 o
3 4 7 54.446 54.579 1.239 0.685 o
3 4 8 19.815 20.207 0.430 5.596 o
3 4 9 9.728 9.599 0.230 20.148 o
3 4 10 10.883 10.568 0.260 15.836 o
3 4 12 1.693 1.718 0.090 148.268 o
3 4 13 13.022 12.746 0.300 11.764 o
3 4 14 3.139 3.027 0.120 81.142 o
3 4 16 2.288 2.287 0.110 98.590 o
3 4 17 15.631 15.603 0.340 8.979 o
3 4 18 9.197 8.990 0.350 9.528 o
3 5 0 16.474 16.062 0.360 8.041 o
3 5 1 8.732 8.560 0.260 16.639 o
3 5 2 2.850 2.957 0.130 70.212 o
3 5 5 1.920 1.788 0.080 184.471 o
3 5 6 14.874 14.484 0.330 9.617 o
3 5 7 4.471 4.535 0.140 57.794 o
3 5 8 1.593 1.538 0.090 148.951 o
3 5 9 0.369 0.390 0.060 343.388 o
3 5 12 1.551 1.478 0.110 100.739 o
3 5 13 0.324 0.340 0.080 193.552 o
3 5 14 1.522 1.458 0.190 34.170 o
3 6 0 0.059 0.380 0.100 124.036 o
3 6 1 0.988 0.749 0.070 249.314 o
3 6 2 1.203 1.149 0.070 246.659 o
3 6 3 0.561 0.889 0.090 152.388 o
3 6 4 1.010 1.069 0.110 101.710 o
3 6 5 3.117 3.077 0.160 46.834 o
3 6 6 0.696 0.779 0.070 250.720 o
3 6 7 13.693 14.034 0.380 7.657 o
3 6 8 0.222 0.200 0.060 344.224 o
3 6 9 0.652 0.959 0.100 123.418 o
3 6 10 1.951 2.068 0.120 84.021 o
3 6 11 2.425 2.188 0.220 25.367 o
3 6 12 2.536 2.607 0.220 25.317 o
3 6 13 3.611 3.516 0.230 22.939 o
3 7 0 1.123 1.109 0.180 38.156 o
3 7 2 3.393 3.396 0.230 22.990 o
3 7 3 4.394 4.115 0.250 19.322 o
3 7 4 0.673 0.649 0.160 48.387 o
3 7 6 0.565 0.559 0.150 55.069 o
3 7 8 1.089 1.009 0.170 42.775 o
3 7 9 1.769 1.928 0.200 30.781 o
3 7 10 1.365 1.358 0.180 38.090 o
4 0 0 44.428 45.539 1.139 0.835 o
4 0 4 36.651 38.767 0.919 1.272 o
4 0 6 13.286 12.676 0.320 10.493 o
4 0 8 1.122 1.019 0.050 475.464 o
4 0 10 4.352 4.375 0.110 89.524 o
4 0 12 2.747 2.917 0.080 174.081 o
4 0 16 48.083 49.155 1.099 0.869 o
4 0 18 0.184 0.170 0.050 495.679 o
4 0 22 29.018 29.827 0.729 2.026 o
4 1 0 2.350 2.377 0.080 179.418 o
4 1 1 154.672 153.879 3.486 0.086 o
4 1 2 185.578 185.933 4.285 0.057 o
4 1 3 208.078 210.466 4.984 0.043 o
4 1 4 2.899 2.987 0.100 114.948 o
4 1 5 89.275 87.742 2.198 0.223 o
4 1 6 39.925 39.856 0.899 1.296 o
4 1 7 8.476 8.371 0.200 26.628 o
4 1 8 28.490 27.979 0.639 2.564 o
4 1 9 20.892 20.617 0.469 4.755 o
4 1 10 0.242 0.240 0.020 3060.520 o
4 1 11 127.121 128.277 2.837 0.130 o
4 1 12 11.549 11.567 0.260 15.518 o
4 1 13 6.346 6.163 0.140 53.352 o
4 1 14 2.389 2.427 0.070 228.327 o
4 1 15 9.416 9.469 0.220 21.907 o
4 1 16 3.185 3.216 0.090 137.172 o
4 1 17 8.499 8.720 0.210 24.375 o
4 1 18 0.473 0.440 0.040 765.985 o
4 1 19 1.338 1.378 0.060 329.174 o
4 1 20 17.237 17.341 0.420 6.082 o
4 1 21 13.929 13.745 0.340 9.301 o
4 1 22 4.664 4.605 0.180 36.071 o
4 2 0 116.640 118.708 2.697 0.145 o
4 2 1 75.038 74.157 1.628 0.391 o
4 2 2 295.014 294.502 6.713 0.023 o
4 2 3 56.142 54.739 1.209 0.709 o
4 2 4 15.728 14.923 0.420 6.250 o
4 2 5 0.543 0.559 0.040 762.171 o
4 2 6 6.876 6.912 0.170 37.269 o
4 2 7 153.413 149.693 3.286 0.096 o
4 2 8 0.749 0.679 0.030 1307.760 o
4 2 9 14.320 14.214 0.320 10.230 o
4 2 10 40.805 40.625 0.889 1.312 o
4 2 11 1.212 1.169 0.050 471.253 o
4 2 12 100.772 101.217 2.178 0.218 o
4 2 13 26.833 27.220 0.599 2.904 o
4 2 14 10.655 10.668 0.250 16.993 o
4 2 15 25.968 26.381 0.569 3.198 o
4 2 16 2.232 2.218 0.090 144.960 o
4 2 17 5.158 5.054 0.140 56.321 o
4 2 18 5.461 5.334 0.140 55.595 o
4 2 19 2.753 2.717 0.100 116.005 o
4 2 20 3.020 2.987 0.180 37.328 o
4 2 21 2.253 2.148 0.100 118.668 o
4 2 22 12.501 13.265 0.420 6.480 o
4 3 0 5.512 5.554 0.130 62.898 o
4 3 1 36.826 36.380 0.789 1.657 o
4 3 2 0.931 1.019 0.050 479.885 o
4 3 3 1.464 1.309 0.050 462.168 o
4 3 4 48.255 47.717 1.039 0.958 o
4 3 5 3.567 3.636 0.120 79.570 o
4 3 6 105.400 103.695 2.297 0.197 o
4 3 7 0.322 0.330 0.030 1363.750 o
4 3 8 54.213 53.511 1.199 0.726 o
4 3 9 6.137 6.133 0.150 47.750 o
4 3 10 9.663 9.779 0.290 13.368 o
4 3 11 0.337 0.290 0.070 252.706 o
4 3 13 13.305 12.886 0.290 12.390 o
4 3 16 22.669 22.835 0.509 4.030 o
4 3 17 2.861 2.807 0.100 115.435 o
4 3 18 31.671 31.705 0.689 2.181 o
4 3 19 2.503 2.417 0.110 97.949 o
4 3 21 3.632 3.536 0.250 19.477 o
4 4 0 65.046 63.869 1.598 0.421 o
4 4 1 0.586 0.469 0.040 762.243 o
4 4 2 0.614 0.609 0.050 489.477 o
4 4 3 2.626 2.647 0.100 116.589 o
4 4 4 1.630 1.458 0.060 324.040 o
4 4 5 19.993 19.778 0.440 5.387 o
4 4 6 13.236 13.415 0.300 11.665 o
4 4 7 39.336 39.117 0.849 1.434 o
4 4 8 20.173 20.577 0.539 3.762 o
4 4 9 1.010 0.959 0.070 248.574 o
4 4 10 1.315 1.349 0.070 245.064 o
4 4 11 0.446 0.440 0.050 492.678 o
4 4 12 0.194 0.220 0.050 495.517 o
4 4 13 0.543 0.539 0.070 251.802 o
4 4 14 20.339 20.267 0.420 5.782 o
4 4 15 4.948 4.935 0.170 39.815 o
4 4 17 17.674 18.110 0.459 5.149 o
4 5 0 0.188 0.150 0.040 774.049 o
4 5 1 1.990 1.798 0.080 183.993 o
4 5 2 0.804 0.799 0.070 250.158 o
4 5 3 3.375 2.937 0.140 60.330 o
4 5 4 21.595 22.295 0.459 4.852 o
4 5 5 1.977 1.998 0.140 62.145 o
4 5 6 9.243 9.709 0.240 18.863 o
4 5 7 0.131 0.170 0.050 495.892 o
4 5 8 2.075 2.118 0.090 145.897 o
4 5 10 14.209 13.994 0.400 6.951 o
4 5 11 7.184 7.242 0.200 27.693 o
4 5 12 1.788 1.838 0.100 120.439 o
4 6 0 0.865 0.959 0.070 249.418 o
4 6 1 3.543 3.616 0.120 79.646 o
4 6 2 0.490 0.509 0.060 342.465 o
4 6 3 0.615 0.719 0.070 251.196 o
4 6 4 0.104 0.170 0.050 495.980 o
4 6 5 2.429 2.647 0.100 117.276 o
4 6 7 0.779 0.789 0.090 152.107 o
4 6 8 1.878 1.978 0.110 99.750 o
4 6 9 1.654 1.688 0.120 84.650 o
4 7 1 4.283 4.595 0.310 12.675 o
4 7 2 0.789 0.879 0.150 54.990 o
4 7 5 0.893 0.949 0.160 48.319 o
4 7 6 6.092 6.003 0.280 15.167 o
4 7 8 3.469 3.446 0.230 22.972 o
5 0 0 63.081 63.290 1.418 0.520 o
5 0 2 672.322 676.368 15.123 0.005 o
5 0 4 11.747 11.507 0.280 13.635 o
5 0 6 6.549 6.363 0.160 42.067 o
5 0 8 146.329 146.447 3.147 0.104 o
5 0 10 71.115 72.459 1.558 0.427 o
5 0 12 17.424 17.291 0.380 7.199 o
5 0 14 15.556 15.383 0.340 9.002 o
5 0 16 14.934 15.673 0.380 7.487 o
5 0 18 1.813 1.848 0.100 120.360 o
5 0 20 1.999 1.948 0.140 62.147 o
5 0 22 0.730 0.679 0.190 34.323 o
5 1 0 0.353 0.430 0.040 769.060 o
5 1 1 108.019 108.180 2.407 0.180 o
5 1 2 58.262 57.356 1.279 0.637 o
5 1 3 1.867 1.708 0.090 147.620 o
5 1 4 39.114 38.257 0.979 1.128 o
5 1 5 1.178 0.959 0.130 72.925 o
5 1 6 82.007 79.262 1.798 0.322 o
5 1 7 4.919 4.984 0.120 74.476 o
5 1 8 1.431 1.428 0.040 693.395 o
5 1 9 1.863 1.888 0.060 316.186 o
5 1 10 0.762 0.759 0.030 1301.060 o
5 1 11 28.899 29.198 0.639 2.546 o
5 1 12 55.215 55.378 1.209 0.710 o
5 1 13 16.600 16.741 0.390 6.980 o
5 1 14 0.264 0.260 0.030 1368.800 o
5 1 15 18.001 17.990 0.400 6.531 o
5 1 18 5.501 5.634 0.150 48.952 o
5 1 19 0.782 0.779 0.060 339.313 o
5 1 20 1.305 1.358 0.080 189.072 o
5 1 21 23.436 24.163 0.549 3.501 o
5 2 0 24.911 23.843 0.559 3.359 o
5 2 1 25.460 24.872 0.559 3.329 o
5 2 2 3.296 3.256 0.090 136.385 o
5 2 3 24.296 23.474 0.549 3.486 o
5 2 4 60.459 59.364 1.299 0.613 o
5 2 5 14.896 14.484 0.360 8.285 o
5 2 6 48.240 47.577 1.039 0.958 o
5 2 7 4.276 4.185 0.110 90.115 o
5 2 8 14.204 13.695 0.310 10.852 o
5 2 9 10.739 10.438 0.240 18.226 o
5 2 10 39.103 39.406 0.879 1.354 o
5 2 11 10.592 10.478 0.240 18.271 o
5 2 12 21.815 21.137 0.469 4.699 o
5 2 14 5.941 6.003 0.150 48.110 o
5 2 16 11.672 11.248 0.260 15.528 o
5 2 17 24.396 24.852 0.589 3.072 o
5 2 18 2.785 2.747 0.120 82.103 o
5 2 19 2.707 2.837 0.140 61.118 o
5 2 20 17.131 17.341 0.360 7.904 o
5 2 21 2.597 2.597 0.330 11.328 o
5 3 0 121.340 118.199 2.567 0.156 o
5 3 1 26.189 25.402 0.559 3.302 o
5 3 2 5.229 5.304 0.140 56.002 o
5 3 3 4.341 4.295 0.110 89.701 o
5 3 4 3.903 3.726 0.110 92.128 o
5 3 5 40.456 40.045 0.879 1.342 o
5 3 6 89.349 88.052 1.868 0.293 o
5 3 7 4.644 4.335 0.120 76.079 o
5 3 8 3.208 3.296 0.100 113.103 o
5 3 9 0.282 0.220 0.040 772.375 o
5 3 10 37.020 36.350 0.729 1.885 o
5 3 11 21.026 20.717 0.569 3.395 o
5 3 12 0.606 0.559 0.070 251.543 o
5 3 13 4.250 4.275 0.160 45.483 o
5 3 14 28.853 29.078 0.699 2.187 o
5 3 15 0.836 0.839 0.070 249.895 o
5 3 16 31.867 32.104 0.659 2.341 o
5 3 19 4.157 4.095 0.160 45.642 o
5 4 0 8.675 8.630 0.360 9.087 o
5 4 1 4.551 4.655 0.150 50.754 o
5 4 2 0.092 0.140 0.050 496.055 o
5 4 3 1.207 1.319 0.070 246.011 o
5 4 4 25.195 25.092 0.669 2.445 o
5 4 5 18.016 18.070 0.420 6.008 o
5 4 6 8.134 8.251 0.200 26.866 o
5 4 7 18.425 18.260 0.420 5.976 o
5 4 9 7.437 7.152 0.200 27.579 o
5 4 10 15.617 15.573 0.350 8.555 o
5 4 11 2.624 2.617 0.100 116.651 o
5 4 12 0.615 0.539 0.060 341.578 o
5 4 14 2.314 2.267 0.110 98.555 o
5 4 15 11.745 11.947 0.280 13.588 o
5 4 16 1.307 1.349 0.200 30.892 o
5 4 17 4.762 4.865 0.260 17.793 o
5 5 0 4.851 4.885 0.280 15.395 o
5 5 2 4.445 4.815 0.260 17.843 o
5 5 3 1.101 1.099 0.080 190.521 o
5 5 4 3.246 3.406 0.120 80.527 o
5 5 5 0.328 0.340 0.060 343.659 o
5 5 6 6.062 6.403 0.200 28.503 o
5 5 7 1.240 1.119 0.070 246.501 o
5 5 8 7.097 7.132 0.230 21.549 o
5 5 9 0.340 0.410 0.070 252.570 o
5 5 14 2.665 2.607 0.210 27.726 o
5 5 15 0.793 0.769 0.150 55.002 o
5 6 0 6.410 6.613 0.400 7.571 o
5 6 1 4.226 4.125 0.140 58.450 o
5 6 2 3.946 3.866 0.130 67.718 o
5 6 3 1.924 1.858 0.140 62.237 o
5 6 4 1.539 1.528 0.080 187.469 o
5 6 5 7.254 7.162 0.180 33.327 o
5 6 6 2.755 2.797 0.130 70.456 o
5 6 7 10.968 11.307 0.270 14.724 o
5 6 8 0.684 0.689 0.130 73.224 o
5 6 9 2.026 2.088 0.120 83.901 o
5 6 12 0.510 0.519 0.140 63.221 o
5 7 0 1.644 1.538 0.110 100.546 o
5 7 1 7.857 7.242 0.190 29.884 o
5 7 2 1.492 1.368 0.200 30.867 o
5 7 3 1.898 1.748 0.190 34.069 o
5 7 4 1.154 1.229 0.180 38.141 o
5 7 5 0.768 0.659 0.150 55.020 o
6 0 0 232.458 235.108 5.344 0.037 o
6 0 2 29.312 29.787 0.659 2.405 o
6 0 4 1.577 1.498 0.120 84.847 o
6 0 6 42.701 47.457 0.959 1.125 o
6 0 8 15.560 15.473 0.350 8.567 o
6 0 10 33.420 33.593 0.699 2.090 o
6 0 12 93.133 94.055 1.998 0.258 o
6 0 14 4.430 4.215 0.140 58.091 o
6 0 16 2.018 2.088 0.110 99.369 o
6 0 18 11.363 11.997 0.290 12.858 o
6 0 20 22.488 22.465 0.450 4.978 o
6 1 0 0.643 0.619 0.050 488.971 o
6 1 1 183.658 180.150 4.075 0.063 o
6 1 2 60.541 58.485 1.498 0.481 o
6 1 3 22.293 20.807 0.479 4.522 o
6 1 4 54.901 52.112 1.299 0.633 o
6 1 5 58.609 58.395 1.269 0.643 o
6 1 6 21.135 20.088 0.529 3.867 o
6 1 7 11.816 11.567 0.270 14.488 o
6 1 8 42.534 41.773 0.909 1.249 o
6 1 9 33.953 34.372 0.769 1.771 o
6 1 10 0.316 0.340 0.040 770.750 o
6 1 11 32.029 31.705 0.689 2.175 o
6 1 12 0.649 0.669 0.050 488.498 o
6 1 13 13.611 13.845 0.310 10.937 o
6 1 15 2.020 1.878 0.080 183.534 o
6 1 16 25.532 26.321 0.549 3.408 o
6 1 17 0.381 0.370 0.050 493.673 o
6 1 18 3.057 3.047 0.150 53.105 o
6 1 19 5.764 5.784 0.160 43.258 o
6 2 1 9.420 9.250 0.220 21.954 o
6 2 2 0.047 0.100 0.020 3098.720 o
6 2 3 13.636 12.896 0.310 11.010 o
6 2 4 47.649 45.989 0.989 1.047 o
6 2 5 97.041 94.775 2.307 0.200 o
6 2 6 2.184 2.178 0.090 145.271 o
6 2 7 1.057 1.059 0.060 334.999 o
6 2 8 5.372 5.134 0.140 55.908 o
6 2 9 34.102 33.293 0.689 2.132 o
6 2 10 1.527 1.478 0.080 187.665 o
6 2 11 5.712 5.614 0.160 43.405 o
6 2 12 3.192 3.266 0.120 80.786 o
6 2 13 7.064 7.012 0.200 27.822 o
6 2 14 33.323 33.772 0.709 2.041 o
6 2 15 15.158 15.083 0.340 9.070 o
6 2 16 7.482 7.622 0.200 27.422 o
6 2 17 1.359 1.339 0.070 244.754 o
6 2 18 0.752 0.699 0.080 192.357 o
6 2 20 2.736 2.537 0.260 18.176 o
6 3 2 0.714 0.719 0.060 340.152 o
6 3 3 0.762 0.709 0.050 486.291 o
6 3 4 0.302 0.280 0.040 771.544 o
6 3 5 0.144 0.150 0.040 774.471 o
6 3 6 0.187 0.220 0.040 773.667 o
6 3 7 5.130 4.954 0.140 56.447 o
6 3 8 6.017 5.814 0.150 48.136 o
6 3 9 3.241 3.736 0.130 69.029 o
6 3 10 32.247 32.434 0.699 2.115 o
6 3 11 1.790 1.628 0.080 185.761 o
6 3 12 1.254 1.279 0.090 150.431 o
6 3 13 0.609 0.569 0.070 251.514 o
6 3 15 12.161 12.047 0.300 11.976 o
6 3 16 5.474 5.644 0.190 31.870 o
6 3 17 0.549 0.569 0.170 42.888 o
6 3 18 7.927 8.720 0.499 4.842 o
6 4 0 16.458 16.132 0.440 5.683 o
6 4 2 25.198 25.272 0.589 3.049 o
6 4 3 0.243 0.300 0.050 495.012 o
6 4 4 6.109 5.933 0.200 28.596 o
6 4 5 13.733 13.915 0.310 10.912 o
6 4 6 0.768 0.819 0.050 485.214 o
6 4 7 1.926 1.868 0.090 147.063 o
6 4 9 7.320 7.552 0.190 30.141 o
6 4 10 17.734 18.110 0.390 6.832 o
6 4 11 1.757 1.648 0.080 185.897 o
6 4 12 0.286 0.300 0.060 343.886 o
6 4 14 2.870 2.897 0.140 60.916 o
6 4 15 4.591 4.765 0.160 44.953 o
6 4 16 3.737 3.716 0.150 52.157 o
6 5 0 25.766 25.651 1.109 0.959 o
6 5 1 4.017 3.916 0.140 58.889 o
6 5 2 0.200 0.270 0.060 344.191 o
6 5 3 0.645 0.639 0.070 251.238 o
6 5 4 14.446 14.254 0.320 10.208 o
6 5 6 43.184 43.042 1.149 0.830 o
6 5 7 2.854 2.897 0.210 27.656 o
6 5 8 0.547 0.539 0.090 152.653 o
6 5 9 1.310 1.378 0.090 150.125 o
6 5 10 0.422 0.420 0.070 252.353 o
6 5 12 0.510 0.549 0.080 193.091 o
6 5 13 1.513 1.588 0.190 34.161 o
6 6 0 10.712 11.078 0.290 13.065 o
6 6 1 2.129 2.048 0.090 145.811 o
6 6 2 4.394 4.635 0.270 16.597 o
6 6 3 5.095 5.144 0.160 44.283 o
6 6 4 0.228 0.260 0.060 344.130 o
6 6 5 1.146 1.129 0.080 190.281 o
6 6 7 1.915 1.808 0.120 84.247 o
6 6 8 0.841 0.839 0.090 151.945 o
6 6 9 0.474 0.519 0.080 193.187 o
6 6 10 6.480 6.673 0.280 15.064 o
6 7 0 1.734 1.538 0.100 120.952 o
6 7 1 0.541 0.459 0.140 63.221 o
7 0 0 107.964 108.739 3.566 0.090 o
7 0 2 35.142 35.241 1.289 0.698 o
7 0 4 267.841 262.108 11.577 0.009 o
7 0 6 1.240 1.119 0.070 246.499 o
7 0 8 43.060 43.961 0.869 1.333 o
7 0 10 59.418 59.384 1.289 0.623 o
7 0 12 17.479 17.680 0.410 6.311 o
7 0 14 11.859 12.186 0.370 8.263 o
7 0 16 8.222 8.181 0.230 20.981 o
7 0 18 16.191 16.522 0.350 8.435 o
7 1 0 82.503 80.730 1.848 0.307 o
7 1 1 1.072 1.049 0.060 334.882 o
7 1 2 0.190 0.230 0.030 1372.720 o
7 1 3 7.349 7.272 0.180 33.207 o
7 1 4 34.954 34.152 0.749 1.841 o
7 1 5 40.124 38.867 1.049 0.994 o
7 1 6 1.004 0.929 0.060 336.350 o
7 1 7 1.331 1.428 0.070 244.615 o
7 1 8 46.338 46.428 0.949 1.126 o
7 1 10 3.117 3.246 0.120 80.963 o
7 1 11 16.556 16.502 0.360 8.009 o
7 1 12 15.241 15.123 0.370 7.839 o
7 1 13 15.486 15.223 0.360 8.187 o
7 1 14 23.194 23.544 0.549 3.517 o
7 1 15 21.609 22.235 0.469 4.683 o
7 1 17 3.239 3.506 0.140 60.155 o
7 1 18 0.420 0.300 0.080 193.452 o
7 1 19 4.043 4.275 0.160 45.662 o
7 2 0 35.023 34.062 0.779 1.724 o
7 2 1 10.689 10.428 0.240 18.245 o
7 2 2 6.413 6.103 0.160 42.368 o
7 2 3 4.738 4.535 0.120 75.568 o
7 2 4 0.500 0.539 0.040 763.803 o
7 2 5 0.801 0.709 0.050 485.609 o
7 2 6 5.584 5.654 0.150 48.828 o
7 2 7 3.324 3.156 0.100 112.909 o
7 2 8 7.326 6.802 0.170 36.891 o
7 2 9 20.541 20.607 0.440 5.331 o
7 2 10 0.921 0.779 0.070 249.602 o
7 2 11 9.967 9.999 0.250 17.301 o
7 2 12 0.349 0.300 0.070 252.672 o
7 2 13 3.982 4.195 0.180 36.577 o
7 2 14 6.606 6.533 0.200 28.192 o
7 2 15 10.974 11.397 0.270 14.712 o
7 2 16 1.093 0.999 0.110 101.659 o
7 2 18 3.778 3.676 0.150 52.136 o
7 3 0 0.578 0.559 0.040 761.042 o
7 3 1 27.495 27.250 0.579 3.056 o
7 3 2 22.263 21.995 0.509 4.060 o
7 3 3 14.981 14.724 0.350 8.674 o
7 3 4 14.027 14.034 0.310 10.854 o
7 3 5 1.032 0.989 0.060 335.700 o
7 3 6 6.512 6.573 0.170 37.770 o
7 3 7 3.337 3.326 0.110 94.505 o
7 3 8 12.015 11.607 0.270 14.434 o
7 3 9 9.776 9.629 0.280 14.236 o
7 3 10 1.817 1.858 0.090 147.523 o
7 3 12 3.274 3.506 0.160 46.574 o
7 3 13 1.627 1.478 0.100 121.276 o
7 3 14 0.270 0.290 0.070 252.834 o
7 3 16 1.915 1.918 0.130 71.966 o
7 4 0 9.725 9.499 0.220 21.760 o
7 4 1 1.468 1.448 0.100 121.664 o
7 4 2 1.571 1.638 0.080 186.991 o
7 4 3 1.124 1.109 0.080 190.409 o
7 4 4 2.569 2.347 0.110 97.877 o
7 4 5 19.883 20.118 0.489 4.480 o
7 4 6 29.416 29.307 0.639 2.535 o
7 4 9 9.946 9.879 0.240 18.598 o
7 4 10 0.315 0.320 0.060 343.749 o
7 4 12 4.795 4.725 0.170 40.014 o
7 4 13 0.288 0.350 0.100 123.958 o
7 4 14 6.753 6.613 0.220 23.605 o
7 4 15 3.205 3.326 0.160 46.686 o
7 5 0 13.309 12.856 0.300 11.703 o
7 5 2 12.011 11.907 0.280 13.534 o
7 5 3 1.382 1.358 0.090 149.937 o
7 5 4 2.306 2.507 0.110 98.303 o
7 5 6 1.063 0.989 0.080 190.881 o
7 5 8 3.519 3.436 0.130 68.821 o
7 5 10 19.877 19.279 0.420 5.846 o
7 5 11 1.273 1.408 0.200 30.893 o
7 5 12 1.211 1.169 0.180 38.136 o
7 6 0 0.781 0.789 0.070 250.296 o
7 6 2 2.155 2.118 0.110 99.058 o
7 6 4 3.767 3.566 0.210 27.348 o
7 6 5 3.778 3.496 0.140 59.489 o
7 6 6 3.099 2.997 0.140 60.613 o
7 6 7 3.269 3.386 0.140 60.191 o
7 6 8 2.898 2.987 0.220 25.221 o
8 0 0 27.580 27.799 0.539 3.424 o
8 0 2 14.830 14.724 0.459 5.351 o
8 0 4 64.137 64.179 1.398 0.530 o
8 0 6 4.633 4.355 0.140 57.686 o
8 0 8 28.433 29.108 0.619 2.695 o
8 0 10 0.924 0.869 0.090 151.749 o
8 0 12 24.806 24.962 0.489 4.174 o
8 0 14 79.886 82.848 1.958 0.279 o
8 0 16 0.770 1.099 0.100 123.186 o
8 1 1 0.421 0.410 0.030 1354.290 o
8 1 2 2.066 2.048 0.070 234.416 o
8 1 3 82.876 83.597 1.958 0.277 o
8 1 4 33.041 32.264 0.769 1.792 o
8 1 6 4.132 4.036 0.120 77.760 o
8 1 7 0.328 0.340 0.040 770.518 o
8 1 8 19.261 19.488 0.420 5.880 o
8 1 9 9.413 9.430 0.230 20.303 o
8 1 10 18.281 18.090 0.390 6.787 o
8 1 11 5.938 6.103 0.190 31.471 o
8 1 12 4.194 4.335 0.200 29.778 o
8 1 13 10.843 11.028 0.270 14.787 o
8 1 15 1.534 1.548 0.130 72.473 o
8 1 16 0.618 0.569 0.110 102.252 o
8 2 0 41.268 40.665 0.949 1.172 o
8 2 1 21.341 21.096 0.509 4.109 o
8 2 3 5.027 4.895 0.160 44.473 o
8 2 4 14.182 14.174 0.320 10.253 o
8 2 5 7.405 7.202 0.190 30.201 o
8 2 7 34.862 34.611 0.819 1.582 o
8 2 8 4.163 3.996 0.120 77.735 o
8 2 9 0.115 0.150 0.050 495.978 o
8 2 10 15.174 14.963 0.340 9.076 o
8 2 13 3.842 3.906 0.210 27.279 o
8 2 14 0.312 0.320 0.090 152.997 o
8 2 15 2.622 2.817 0.280 15.691 o
8 2 16 1.892 1.928 0.130 71.984 o
8 3 0 17.299 17.011 0.420 6.088 o
8 3 1 0.187 0.190 0.040 773.840 o
8 3 2 9.385 9.220 0.230 20.354 o
8 3 3 0.588 0.569 0.050 490.133 o
8 3 4 10.531 10.578 0.250 17.044 o
8 3 5 17.860 17.381 0.469 4.965 o
8 3 6 14.044 13.705 0.420 6.384 o
8 3 8 3.659 3.656 0.120 79.338 o
8 3 10 2.621 2.607 0.120 82.528 o
8 3 11 5.621 5.474 0.170 39.049 o
8 3 12 3.149 3.266 0.130 69.544 o
8 3 13 6.363 6.233 0.200 28.394 o
8 3 14 5.393 5.704 0.180 35.252 o
8 3 15 1.325 1.368 0.160 48.152 o
8 4 1 2.248 2.267 0.090 144.767 o
8 4 2 13.686 13.135 0.320 10.402 o
8 4 3 2.447 2.377 0.150 53.840 o
8 4 4 2.302 2.228 0.090 144.607 o
8 4 5 2.631 2.677 0.110 97.325 o
8 4 6 3.556 3.436 0.110 93.680 o
8 4 7 4.209 4.165 0.120 77.408 o
8 4 9 12.309 11.847 0.280 13.476 o
8 4 10 5.607 5.724 0.220 24.162 o
8 4 12 5.492 5.444 0.170 39.170 o
8 4 13 0.271 0.310 0.090 153.029 o
8 5 0 1.035 0.949 0.080 191.057 o
8 5 1 0.213 0.220 0.060 344.222 o
8 5 2 6.178 6.063 0.170 38.308 o
8 5 3 3.642 3.466 0.130 68.592 o
8 5 4 0.789 0.829 0.080 192.067 o
8 5 6 6.580 6.653 0.190 30.913 o
8 5 7 2.099 2.397 0.230 23.257 o
8 5 8 19.325 19.269 0.689 2.430 o
8 5 9 2.689 2.817 0.130 70.531 o
8 5 10 0.847 0.789 0.140 63.096 o
8 6 1 0.485 0.450 0.080 193.230 o
8 6 2 4.622 4.455 0.350 9.971 o
8 6 3 1.392 1.209 0.100 122.068 o
8 6 4 2.535 2.527 0.150 53.724 o
9 0 0 17.193 18.270 0.819 1.770 o
9 0 2 45.952 45.859 1.638 0.430 o
9 0 4 4.501 4.545 0.240 20.857 o
9 0 6 26.707 26.640 0.519 3.689 o
9 0 10 13.583 13.855 0.420 6.405 o
9 0 12 8.374 8.471 0.330 10.748 o
9 1 0 32.758 32.734 0.689 2.156 o
9 1 1 0.213 0.200 0.040 773.471 o
9 1 2 4.737 4.605 0.140 57.340 o
9 1 3 26.127 25.662 0.529 3.614 o
9 1 4 2.508 2.457 0.120 82.855 o
9 1 5 5.999 6.003 0.180 34.722 o
9 1 6 7.716 7.382 0.280 14.814 o
9 1 7 12.877 12.566 0.290 12.508 o
9 1 8 1.694 1.668 0.080 186.208 o
9 1 9 2.104 1.948 0.090 146.143 o
9 1 10 8.927 8.820 0.230 20.605 o
9 1 12 0.942 1.049 0.090 151.517 o
9 1 13 26.133 27.110 0.509 3.819 o
9 1 14 8.873 9.020 0.260 16.550 o
9 1 15 0.996 1.139 0.100 122.829 o
9 2 0 1.762 1.708 0.090 148.025 o
9 2 1 3.608 3.626 0.120 79.489 o
9 2 2 35.214 35.091 0.809 1.610 o
9 2 3 5.006 4.915 0.170 39.777 o
9 2 4 35.593 34.661 0.769 1.752 o
9 2 5 3.234 3.206 0.130 69.458 o
9 2 6 2.994 3.067 0.110 95.858 o
9 2 7 1.646 1.728 0.090 148.423 o
9 2 8 2.106 2.118 0.090 145.761 o
9 2 9 14.832 14.594 0.350 8.698 o
9 2 10 1.999 2.028 0.110 99.466 o
9 2 11 8.388 8.760 0.230 20.816 o
9 2 12 6.212 6.243 0.240 20.278 o
9 2 14 7.030 7.242 0.200 27.778 o
9 3 0 2.052 2.228 0.120 83.761 o
9 3 1 6.391 6.293 0.160 42.286 o
9 3 2 2.510 2.487 0.110 97.851 o
9 3 3 13.768 14.614 0.360 8.391 o
9 3 4 6.448 6.433 0.310 12.414 o
9 3 5 1.312 1.239 0.090 150.325 o
9 3 6 15.662 16.092 0.380 7.407 o
9 3 7 0.281 0.330 0.060 343.851 o
9 3 8 15.543 15.453 0.340 8.999 o
9 3 10 2.942 2.817 0.230 23.113 o
9 3 11 3.785 3.766 0.150 52.084 o
9 3 12 4.603 4.425 0.320 11.894 o
9 4 1 2.266 2.397 0.120 83.303 o
9 4 2 12.532 12.107 0.290 12.621 o
9 4 5 0.321 0.290 0.060 343.781 o
9 4 6 4.922 4.805 0.140 56.897 o
9 4 7 17.252 17.820 0.390 6.883 o
9 4 8 12.061 11.787 0.270 14.401 o
9 4 9 5.036 5.104 0.170 39.680 o
9 4 10 0.958 1.059 0.100 122.949 o
9 5 1 0.826 0.769 0.090 152.039 o
9 5 2 4.157 3.906 0.130 67.301 o
9 5 3 1.469 1.368 0.090 149.646 o
9 5 4 1.021 1.139 0.180 38.170 o
9 5 5 0.885 0.959 0.170 42.817 o
10 0 0 7.295 8.051 0.459 5.721 o
10 0 2 2.763 2.937 0.130 70.348 o
10 0 4 13.886 13.815 0.440 5.869 o
10 0 6 17.321 16.402 0.350 8.311 o
10 0 8 1.027 1.009 0.100 122.883 o
10 1 0 9.476 9.499 0.230 20.266 o
10 1 1 31.374 31.495 0.659 2.355 o
10 1 3 8.276 8.111 0.210 24.640 o
10 1 4 9.221 9.300 0.240 18.939 o
10 1 5 3.560 3.436 0.130 68.753 o
10 1 6 7.611 7.462 0.210 25.120 o
10 1 8 1.287 1.269 0.110 101.266 o
10 1 9 1.153 1.119 0.110 101.524 o
10 1 10 5.115 5.084 0.290 14.341 o
10 1 11 3.711 3.466 0.260 18.028 o
10 1 12 0.686 0.519 0.170 42.875 o
10 1 13 1.598 1.658 0.230 23.346 o
10 2 0 9.079 9.110 0.250 17.688 o
10 2 1 1.600 1.578 0.090 148.855 o
10 2 2 28.145 27.609 1.019 1.115 o
10 2 3 7.725 7.472 0.350 9.700 o
10 2 4 1.491 1.408 0.190 34.180 o
10 2 5 10.061 9.639 0.250 17.327 o
10 2 6 7.231 7.192 0.210 25.361 o
10 2 7 3.682 3.596 0.120 79.355 o
10 2 8 3.041 3.007 0.110 95.812 o
10 2 9 0.425 0.430 0.090 152.852 o
10 2 10 6.262 6.113 0.300 13.259 o
10 2 11 1.233 1.249 0.110 101.347 o
10 2 12 14.805 15.723 0.450 5.548 o
10 3 0 0.763 0.759 0.060 339.573 o
10 3 1 1.338 1.139 0.080 189.428 o
10 3 2 18.115 18.070 0.430 5.765 o
10 3 3 3.708 3.806 0.130 68.189 o
10 3 4 3.222 3.286 0.120 80.703 o
10 3 5 0.250 0.220 0.060 344.125 o
10 3 6 13.400 13.245 0.300 11.651 o
10 3 7 11.264 11.477 0.280 13.742 o
10 3 8 23.668 24.063 0.459 4.699 o
10 3 9 0.498 0.350 0.100 123.837 o
10 3 10 1.000 0.969 0.160 48.293 o
10 3 11 0.851 0.929 0.200 30.962 o
10 4 0 2.364 2.397 0.110 98.296 o
10 4 1 4.961 4.915 0.150 50.102 o
10 4 3 1.454 1.428 0.090 149.601 o
10 4 4 3.131 3.246 0.150 52.954 o
10 4 5 1.008 1.149 0.110 101.670 o
10 4 6 0.761 0.799 0.130 73.173 o
10 4 7 6.520 6.493 0.190 31.000 o
10 5 0 1.752 1.668 0.200 30.805 o
10 5 1 2.450 2.477 0.120 82.937 o
11 0 0 32.008 32.783 1.029 1.072 o
11 0 2 24.075 23.843 0.499 4.091 o
11 0 6 2.456 2.208 0.200 30.618 o
11 1 1 3.744 3.946 0.120 78.804 o
11 1 2 8.036 7.721 0.200 27.078 o
11 1 3 10.967 10.888 0.260 15.770 o
11 1 4 1.669 1.698 0.100 120.915 o
11 1 5 12.370 12.526 0.290 12.612 o
11 1 6 3.419 3.626 0.140 59.862 o
11 1 7 4.547 4.445 0.160 45.141 o
11 1 9 1.268 1.408 0.230 23.383 o
11 1 10 5.373 5.324 0.290 14.301 o
11 2 1 11.740 11.727 0.270 14.487 o
11 2 3 0.926 0.799 0.090 151.816 o
11 2 4 6.776 6.812 0.230 21.704 o
11 2 6 18.599 18.399 0.899 1.474 o
11 2 7 15.581 16.342 0.469 5.083 o
11 2 8 2.702 2.817 0.250 19.633 o
11 2 9 0.757 0.699 0.190 34.320 o
11 3 0 18.552 18.609 0.400 6.465 o
11 3 1 1.926 2.068 0.170 42.401 o
11 3 2 1.145 1.219 0.180 38.144 o
11 3 3 1.391 1.458 0.120 85.066 o
11 3 4 3.018 3.067 0.140 60.664 o
11 3 5 0.724 0.829 0.200 30.976 o
11 3 6 2.085 2.018 0.230 23.280 o
11 4 0 1.491 1.189 0.180 38.082 o
11 4 1 3.265 3.426 0.220 25.105 o
11 4 2 3.225 3.137 0.140 60.389 o
11 4 4 5.935 5.754 0.290 14.213 o
12 0 0 1.382 1.508 0.090 149.702 o
12 0 2 19.412 19.588 0.509 4.203 o
12 0 4 7.471 7.602 0.310 12.245 o
12 1 0 8.244 8.361 0.220 22.662 o
12 1 1 3.122 3.166 0.120 81.036 o
12 1 2 8.009 7.931 0.200 27.033 o
12 1 3 3.352 3.246 0.140 60.175 o
12 1 4 0.495 0.400 0.080 193.257 o
12 1 5 3.496 3.466 0.250 19.500 o
12 1 6 11.704 12.266 0.380 7.878 o
12 1 7 2.375 2.687 0.240 21.329 o
12 2 0 0.662 0.679 0.080 192.614 o
12 2 3 2.069 1.998 0.230 23.283 o
12 2 4 3.850 3.846 0.270 16.705 o
12 2 5 2.515 2.467 0.250 19.669 o
12 2 6 0.967 0.969 0.200 30.950 o
12 3 3 2.403 2.447 0.250 19.680 o
13 1 0 1.258 1.299 0.100 122.239 o
13 1 1 2.034 2.138 0.170 42.350 o
13 2 0 0.936 0.909 0.190 34.292 o
13 2 1 2.808 2.777 0.250 19.623 o
;
_iucr_refine_instructions_details
;
TITL OXA07 OLEX2: imported from CIF
CELL 0.71073 6.095 3.4881 11.8462 90 103.842 90
ZERR 2 0.0005 0.0003 0.0009 0 0.003 0
LATT 1
SYMM -X,0.5+Y,0.5-Z
SFAC C H O
DISP C 0.0033 0.0016
DISP H 0 0
DISP O 0.0106 0.006
UNIT 4 12 12

SIZE 0.193 0.186 0.139
TEMP -173.1(10)
CONF
ACTA 
MORE -1
BOND $H
WGHT 0.009608 0
FVAR 1.000556
REM <olex2.extras>
REM <HklSrc "%.\\oxa07.hkl">
REM </olex2.extras>

O1    3     0.43490  0.44403  0.34989  11.00000  0.01297  0.01923  0.00789 =
 -0.00070  0.00161  0.00464 
O2    3     0.24240  0.74250  0.46371  11.00000  0.01126  0.01838  0.00953 =
 -0.00073  0.00112  0.00537 
C1    1     0.40302  0.55877  0.44801  11.00000  0.00923  0.01166  0.00776 =
 -0.00009  0.00129  0.00173 
H1    2     0.29770  0.51967  0.27775  11.00000  0.02703  0.04561  0.01284 =
 0.00419  0.00012  0.01163 
O3    3     0.13014  0.63103  0.17857  11.00000  0.01084  0.01846  0.00932 =
 0.00100  0.00073 -0.00184 
H2    2     0.19251  0.69660  0.11195  11.00000  0.02973  0.03429  0.01726 =
 0.00450  0.00972 -0.00543 
H3    2     0.00572  0.45505  0.14884  11.00000  0.02186  0.03121  0.02818 =
 -0.00323  0.00505 -0.01300 
HKLF 4

END
Q1 1 0.333333 0.666667 0.458333 11 0.05 0.15
Q2 1 0.611111 0.125 0.402778 11 0.05 0.12
Q3 1 0.222222 0.375 0.583333 11 0.05 0.12
Q4 1 0.055556 0.333333 0.388889 11 0.05 0.1
Q5 1 0.166667 0.541667 0.166667 11 0.05 0.1

  REM The information below was added by Olex2.
  REM
  REM R1 = 0.0139 for 2499 Fo > 4sig(Fo) and 0.0139 for all 2499 data
  REM 64 parameters refined using 0 restraints
  REM Highest difference peak 0.1527, deepest hole -0.1717
  REM Mean Shift 0.0000, Max Shift 0.0006.

  REM +++ Tabular Listing of Refinement Information +++
  REM R1_all = 0.0139
  REM R1_gt = 0.0139
  REM wR_ref = 0.0388
  REM GOOF = 1.1519
  REM Shift_max = 0.0006
  REM Shift_mean = 0.0000
  REM Reflections_all = 2499
  REM Reflections_gt = 2499
  REM Parameters = 64
  REM Hole = -0.1717
  REM Peak = 0.1527
  REM Flack = n/a

  
;
_olex2_submission_special_instructions  'No special instructions were received'
